# Supplementary material for: hnRNPU in Sertoli cells cooperates with WT1 and is essential for testicular development by modulating transcriptional factors Sox8/9
Source: Theranostics. 2021 Oct 25;11(20):10030–46. doi: 10.7150/thno.66819 (PMC8581416; doi:10.7150/thno.66819)
Supplement: Supplementary file 2 — Supplementary table 1. [file thnov11p10030s2.xlsx]

## Sheet: proteinGroups
Table S1. The identification of interacting proteins with hnRNPU by immunoprecipitation mass spectrometry (IP-MS) analyses.
Protein IDs	Majority protein IDs	Protein names	Gene names	Fasta headers	Number of proteins	Peptides	Razor + unique peptides	Unique peptides	Peptides Hnrnpu IP 1	Peptides IgG 1	Razor + unique peptides Hnrnpu IP 1	Razor + unique peptides IgG 1	Unique peptides Hnrnpu IP 1	Unique peptides IgG 1	Sequence coverage [%]	Mol. weight [kDa]	Sequence length	Score	Sequence coverage Hnrnpu IP 1 [%]	Sequence coverage IgG 1 [%]	Intensity	Intensity Hnrnpu IP 1	Intensity IgG 1
Q8C290;Q3ULH5;Q3TXW2;Q3TVV6;Q8VEK3;O88568;Q3TWN5;Q3TGN5;Q3TS50;A0A087WPX7	Q8C290;Q3ULH5;Q3TXW2;Q3TVV6;Q8VEK3;O88568;Q3TWN5;Q3TGN5;Q3TS50	Heterogeneous nuclear ribonucleoprotein U	Hnrnpu	tr|Q8C290|Q8C290_MOUSE Uncharacterized protein OS=Mus musculus OX=10090 GN=Hnrnpu PE=2 SV=1;tr|Q3ULH5|Q3ULH5_MOUSE Uncharacterized protein OS=Mus musculus OX=10090 GN=Hnrnpu PE=2 SV=1;tr|Q3TXW2|Q3TXW2_MOUSE Uncharacterized protein OS=Mus musculus OX=10090	10	37	37	37	37	4	37	4	37	4	40.6	87.977	800	323.31	40.6	5.2	64522000000	64443000000	79756000
G3UY42;Q8CCS6;D3YUB9;D3Z5F7;G3UX74	G3UY42;Q8CCS6;D3YUB9;D3Z5F7	Polyadenylate-binding protein 2	Pabpn1;Gm20521	tr|G3UY42|G3UY42_MOUSE Polyadenylate-binding protein 2 OS=Mus musculus OX=10090 GN=Pabpn1 PE=1 SV=1;sp|Q8CCS6|PABP2_MOUSE Polyadenylate-binding protein 2 OS=Mus musculus OX=10090 GN=Pabpn1 PE=1 SV=3;tr|D3YUB9|D3YUB9_MOUSE Polyadenylate-binding protein 2 (F	5	9	9	4	9	1	9	1	4	1	38.6	34.003	319	174.3	38.6	5	4891400000	4884100000	7365500
Q8C1Y3;Q3U4Y0;P10922	Q8C1Y3;Q3U4Y0;P10922	Histone H1.0;Histone H1.0, N-terminally processed	H1f0	tr|Q8C1Y3|Q8C1Y3_MOUSE H15 domain-containing protein OS=Mus musculus OX=10090 GN=H1f0 PE=2 SV=1;tr|Q3U4Y0|Q3U4Y0_MOUSE H15 domain-containing protein OS=Mus musculus OX=10090 GN=H1f0 PE=2 SV=1;sp|P10922|H10_MOUSE Histone H1.0 OS=Mus musculus OX=10090 GN=H1-	3	4	4	4	4	1	4	1	4	1	20.1	19.253	179	31.335	20.1	7.3	987070000	982280000	4790700
Q6PJA7	Q6PJA7		Igh	tr|Q6PJA7|Q6PJA7_MOUSE Igh protein OS=Mus musculus OX=10090 GN=Igh PE=1 SV=1	1	11	1	0	11	8	1	1	0	0	25.4	52.299	472	-2	25.4	21.8	1919500000	1908000000	11497000
Q9CY93;Q5M9K9;A0A0A6YX26;P62900;Q58DZ1;A0A0A6YXL3	Q9CY93;Q5M9K9;A0A0A6YX26;P62900	60S ribosomal protein L31	Rpl31	tr|Q9CY93|Q9CY93_MOUSE 60S ribosomal protein L31 OS=Mus musculus OX=10090 GN=Rpl31 PE=2 SV=1;tr|Q5M9K9|Q5M9K9_MOUSE 60S ribosomal protein L31 OS=Mus musculus OX=10090 GN=Rpl31 PE=1 SV=1;tr|A0A0A6YX26|A0A0A6YX26_MOUSE 60S ribosomal protein L31 OS=Mus muscul	6	5	5	5	5	1	5	1	5	1	27.2	14.411	125	31.945	27.2	7.2	833390000	827440000	5945100
P43275	P43275	Histone H1.1	Hist1h1a	sp|P43275|H11_MOUSE Histone H1.1 OS=Mus musculus OX=10090 GN=H1-1 PE=1 SV=2	1	9	7	7	9	1	7	1	7	1	36.6	21.785	213	121.47	36.6	9.9	2723800000	2702900000	20840000
Q9CPN8	Q9CPN8	Insulin-like growth factor 2 mRNA-binding protein 3	Igf2bp3	sp|Q9CPN8|IF2B3_MOUSE Insulin-like growth factor 2 mRNA-binding protein 3 OS=Mus musculus OX=10090 GN=Igf2bp3 PE=1 SV=1	1	14	14	13	14	1	14	1	13	1	31.6	63.574	579	140.78	31.6	3.3	647110000	641940000	5170300
Q8K232;Q9QYC0;F8WHZ9;F8WGR0;E9Q1K3;F6RDR0;A0A0J9YVI4;F6V4G5;Q8BJT2	Q8K232;Q9QYC0;F8WHZ9;F8WGR0;E9Q1K3	Alpha-adducin	Add1	tr|Q8K232|Q8K232_MOUSE Adducin 1 (Alpha) OS=Mus musculus OX=10090 GN=Add1 PE=2 SV=1;sp|Q9QYC0|ADDA_MOUSE Alpha-adducin OS=Mus musculus OX=10090 GN=Add1 PE=1 SV=2;tr|F8WHZ9|F8WHZ9_MOUSE Alpha-adducin OS=Mus musculus OX=10090 GN=Add1 PE=1 SV=1;tr|F8WGR0|F8WG	9	5	5	5	2	4	2	4	2	4	8	80.623	735	31.054	3.4	6.7	48917000	4585300	44331000
Q6IRU2;A0A571BEU1	Q6IRU2	Tropomyosin alpha-4 chain	Tpm4	sp|Q6IRU2|TPM4_MOUSE Tropomyosin alpha-4 chain OS=Mus musculus OX=10090 GN=Tpm4 PE=1 SV=3	2	5	4	4	1	4	1	3	1	3	15.7	28.467	248	24.304	4	11.7	112220000	10390000	101840000
E9QA74;E9Q405;A0A1C7ZN10;K3W4L0;B2RRE2;E9QAX2;A0A4Y5WWJ7;Q9JMH9;Q6PER1	E9QA74;E9Q405;A0A1C7ZN10;K3W4L0;B2RRE2;E9QAX2;A0A4Y5WWJ7;Q9JMH9	Unconventional myosin-XVIIIa	Myo18a	tr|E9QA74|E9QA74_MOUSE Unconventional myosin-XVIIIa OS=Mus musculus OX=10090 GN=Myo18a PE=1 SV=1;tr|E9Q405|E9Q405_MOUSE Unconventional myosin-XVIIIa OS=Mus musculus OX=10090 GN=Myo18a PE=1 SV=1;tr|A0A1C7ZN10|A0A1C7ZN10_MOUSE Unconventional myosin-XVIIIa OS	9	11	11	11	4	9	4	9	4	9	7.9	186.53	1642	98.864	3	6.8	427890000	38522000	389370000
Q62261;A0A0A0MQG2;Q5DTR4;Q8BQ35;Q3TTX2;Q3TZN6;Q8R1C2;P70435	Q62261;A0A0A0MQG2	Spectrin beta chain, non-erythrocytic 1	Sptbn1	sp|Q62261|SPTB2_MOUSE Spectrin beta chain, non-erythrocytic 1 OS=Mus musculus OX=10090 GN=Sptbn1 PE=1 SV=2;tr|A0A0A0MQG2|A0A0A0MQG2_MOUSE Spectrin beta chain, non-erythrocytic 1 (Fragment) OS=Mus musculus OX=10090 GN=Sptbn1 PE=1 SV=1	8	24	24	24	7	20	7	20	7	20	13.1	274.22	2363	323.31	3.5	11.1	576500000	51400000	525100000
Q7TND9;P53395;A0A0G2JGU0	Q7TND9;P53395	Lipoamide acyltransferase component of branched-chain alpha-keto acid dehydrogenase complex, mitochondrial	Dbt	tr|Q7TND9|Q7TND9_MOUSE Dihydrolipoamide acetyltransferase component of pyruvate dehydrogenase complex OS=Mus musculus OX=10090 GN=Dbt PE=2 SV=1;sp|P53395|ODB2_MOUSE Lipoamide acyltransferase component of branched-chain alpha-keto acid dehydrogenase complex	3	6	6	6	2	5	2	5	2	5	14.5	53.26	482	35.752	6.6	11.4	340940000	30366000	310570000
A0A140T8M5;Q8VIJ0	A0A140T8M5;Q8VIJ0		Igkv6-14	tr|A0A140T8M5|A0A140T8M5_MOUSE Immunoglobulin kappa variable 6-15 (Fragment) OS=Mus musculus OX=10090 GN=Igkv6-15 PE=1 SV=2;tr|Q8VIJ0|Q8VIJ0_MOUSE Anti-DNA light chain (Fragment) OS=Mus musculus OX=10090 GN=Igkv6-14 PE=2 SV=1	2	3	2	2	2	2	1	1	1	1	26.1	12.757	115	61.464	26.1	20.9	95740000	8386100	87354000
B9EHJ3;P39447;A0A0U1RPW2;Q91YW2;A0A0U1RPB2	B9EHJ3;P39447;A0A0U1RPW2;Q91YW2	Tight junction protein ZO-1	Tjp1	tr|B9EHJ3|B9EHJ3_MOUSE Tight junction protein ZO-1 OS=Mus musculus OX=10090 GN=Tjp1 PE=1 SV=1;sp|P39447|ZO1_MOUSE Tight junction protein ZO-1 OS=Mus musculus OX=10090 GN=Tjp1 PE=1 SV=2;tr|A0A0U1RPW2|A0A0U1RPW2_MOUSE Tight junction protein ZO-1 OS=Mus muscu	5	6	6	6	1	6	1	6	1	6	4.9	188.85	1685	46.061	0.7	4.9	94746000	8071000	86675000
P16546;B7ZWK3;A3KGU5;B9EKJ1;B2RXX6;A3KGU7;E9Q447;A3KGU9;Q3V1V5;Q3URW8;Q3TYI8;Q6PA04;Q58ES7;Q3TNY2;A3KGU4	P16546;B7ZWK3;A3KGU5;B9EKJ1;B2RXX6;A3KGU7;E9Q447;A3KGU9;Q3V1V5	Spectrin alpha chain, non-erythrocytic 1	Sptan1	sp|P16546|SPTN1_MOUSE Spectrin alpha chain, non-erythrocytic 1 OS=Mus musculus OX=10090 GN=Sptan1 PE=1 SV=4;tr|B7ZWK3|B7ZWK3_MOUSE Spna2 protein OS=Mus musculus OX=10090 GN=Sptan1 PE=2 SV=1;tr|A3KGU5|A3KGU5_MOUSE Spectrin alpha chain, non-erythrocytic 1 OS	15	22	22	22	7	20	7	20	7	20	10.2	284.59	2472	155.06	3	9.3	419220000	31973000	387240000
G5E8R0;G5E8R1;E9Q455;E9Q453;G5E8R2;E9Q456;S4R261;A2RRI1	G5E8R0;G5E8R1;E9Q455;E9Q453;G5E8R2;E9Q456		Tpm1	tr|G5E8R0|G5E8R0_MOUSE Tropomyosin alpha-1 chain OS=Mus musculus OX=10090 GN=Tpm1 PE=1 SV=1;tr|G5E8R1|G5E8R1_MOUSE Tropomyosin alpha-1 chain OS=Mus musculus OX=10090 GN=Tpm1 PE=1 SV=1;tr|E9Q455|E9Q455_MOUSE Tropomyosin alpha-1 chain OS=Mus musculus OX=1009	8	8	4	4	3	8	2	4	2	4	29	28.343	245	42.24	13.1	29	264720000	19883000	244840000
A0A0B4J1K5	A0A0B4J1K5		Iglv3	tr|A0A0B4J1K5|A0A0B4J1K5_MOUSE Immunoglobulin lambda variable 3 (Fragment) OS=Mus musculus OX=10090 GN=Iglv3 PE=4 SV=1	1	2	2	2	2	1	2	1	2	1	18.9	13.416	122	15.918	18.9	8.2	4026800000	268850000	3758000000
D3YUW7;E9QMC1;A0A5F8MPT6;P59242;Q32NZ7;A0A0G2JFG0;A0A0G2JEK8;Q5PPR0	D3YUW7;E9QMC1;A0A5F8MPT6;P59242	Cingulin	Cgn	tr|D3YUW7|D3YUW7_MOUSE Cingulin OS=Mus musculus OX=10090 GN=Cgn PE=1 SV=2;tr|E9QMC1|E9QMC1_MOUSE Cingulin OS=Mus musculus OX=10090 GN=Cgn PE=1 SV=2;tr|A0A5F8MPT6|A0A5F8MPT6_MOUSE Cingulin OS=Mus musculus OX=10090 GN=Cgn PE=1 SV=1;sp|P59242|CING_MOUSE Cingu	8	5	5	5	1	5	1	5	1	5	4.5	135.61	1183	34.507	0.8	4.5	84631000	5137300	79493000
Q6S390;Q6S388;Q6S392;Q6S393;Q6S387;Q6S385;Q9QXS1;E9Q3W4;A0A3B2W7J8;A0A0R4J218;A0A0R4J223;Q05CR3;Q8C8S5;E9Q9J6;A0A0R4J221;Q499F9;E9PW24	Q6S390;Q6S388;Q6S392;Q6S393;Q6S387;Q6S385;Q9QXS1;E9Q3W4	Plectin	Plec	tr|Q6S390|Q6S390_MOUSE Plectin 4 OS=Mus musculus OX=10090 GN=Plec PE=2 SV=1;tr|Q6S388|Q6S388_MOUSE Plectin 7 OS=Mus musculus OX=10090 GN=Plec PE=2 SV=1;tr|Q6S392|Q6S392_MOUSE Plectin 3 OS=Mus musculus OX=10090 GN=Plec PE=2 SV=1;tr|Q6S393|Q6S393_MOUSE Plect	17	122	122	121	27	112	27	112	27	111	28.8	506.45	4449	323.31	7.1	26.5	10104000000	224250000	9879800000
B2RSW8;Q9R0L6;A0A1B0GT33	B2RSW8;Q9R0L6	Pericentriolar material 1 protein	Pcm1	tr|B2RSW8|B2RSW8_MOUSE Pericentriolar material 1 OS=Mus musculus OX=10090 GN=Pcm1 PE=2 SV=1;sp|Q9R0L6|PCM1_MOUSE Pericentriolar material 1 protein OS=Mus musculus OX=10090 GN=Pcm1 PE=1 SV=2	3	12	12	12	1	12	1	12	1	12	7	228.83	2025	197.7	0.6	7	390020000	4826100	385200000
Q3V2C6;Q3V1K9;P31001;Q9JJY2	Q3V2C6;Q3V1K9;P31001	Desmin	Des	tr|Q3V2C6|Q3V2C6_MOUSE IF rod domain-containing protein OS=Mus musculus OX=10090 GN=Des PE=2 SV=1;tr|Q3V1K9|Q3V1K9_MOUSE IF rod domain-containing protein OS=Mus musculus OX=10090 GN=Des PE=1 SV=1;sp|P31001|DESM_MOUSE Desmin OS=Mus musculus OX=10090 GN=Des	4	21	16	16	2	21	1	16	1	16	45	53.513	469	128.81	4.1	45	1226300000	9942400	1216300000
A0A668KMA1;F7AIF3;A0A0A6YXG1	A0A668KMA1;F7AIF3;A0A0A6YXG1		Mast4	tr|A0A668KMA1|A0A668KMA1_MOUSE Non-specific serine/threonine protein kinase OS=Mus musculus OX=10090 GN=Mast4 PE=1 SV=1;tr|F7AIF3|F7AIF3_MOUSE Microtubule-associated serine/threonine-protein kinase 4 (Fragment) OS=Mus musculus OX=10090 GN=Mast4 PE=1 SV=2;t	3	2	2	2	1	1	1	1	1	1	0.6	266.49	2444	11.561	0.3	0.3	8426200000	29341000	8396800000
A0A3Q4EBZ6;Q8R0T3;A0A068BIU7;Q3UM80;A0A068BFS0;Q9Z0H1	A0A3Q4EBZ6;Q8R0T3;A0A068BIU7;Q3UM80;A0A068BFS0;Q9Z0H1	WD repeat-containing protein 46	Wdr46	tr|A0A3Q4EBZ6|A0A3Q4EBZ6_MOUSE WD repeat-containing protein 46 (Fragment) OS=Mus musculus OX=10090 GN=Wdr46 PE=1 SV=1;tr|Q8R0T3|Q8R0T3_MOUSE Wdr46 protein (Fragment) OS=Mus musculus OX=10090 GN=Wdr46 PE=2 SV=1;tr|A0A068BIU7|A0A068BIU7_MOUSE Putative WD rep	6	1	1	1	1	0	1	0	1	0	3.3	36.338	329	7.7365	3.3	0	10203000	10203000	0
Q14C53;A0A068BIT0;Q31125	Q14C53;A0A068BIT0;Q31125	Zinc transporter SLC39A7	Slc39a7	tr|Q14C53|Q14C53_MOUSE Solute carrier family 39 (Zinc transporter), member 7 OS=Mus musculus OX=10090 GN=Slc39a7 PE=2 SV=1;tr|A0A068BIT0|A0A068BIT0_MOUSE Solute carrier family 39 OS=Mus musculus OX=10090 GN=Slc39a7 PE=1 SV=1;sp|Q31125|S39A7_MOUSE Zinc tran	3	2	2	2	2	0	2	0	2	0	5.9	50.686	476	13.896	5.9	0	164520000	164520000	0
A0A075B5J7;A0A0G2JF45	A0A075B5J7;A0A0G2JF45		Igkv14-130	tr|A0A075B5J7|A0A075B5J7_MOUSE Immunoglobulin kappa variable 14-130 OS=Mus musculus OX=10090 GN=Igkv14-130 PE=4 SV=7;tr|A0A0G2JF45|A0A0G2JF45_MOUSE Immunoglobulin kappa variable 14-130 (Fragment) OS=Mus musculus OX=10090 GN=Igkv14-130 PE=4 SV=4	2	1	1	1	1	0	1	0	1	0	11.2	13.045	116	7.0081	11.2	0	16774000	16774000	0
A0A2S0DFH8;A0A075B5K5;P01628;P01627	A0A2S0DFH8;A0A075B5K5;P01628;P01627	Ig kappa chain V-II region MOPC 511;Ig kappa chain V-II region VKappa167	Igkv2-112;Gm5153	tr|A0A2S0DFH8|A0A2S0DFH8_MOUSE Anti-HIV fusion peptide monocolonal anitbody light chain vFP6.01 (Fragment) OS=Mus musculus OX=10090 PE=4 SV=1;tr|A0A075B5K5|A0A075B5K5_MOUSE Immunoglobulin kappa variable 2-112 OS=Mus musculus OX=10090 GN=Igkv2-112 PE=1 SV=1	4	1	1	1	1	0	1	0	1	0	14.3	12.361	112	16.996	14.3	0	27024000	27024000	0
A0A075B5K7;A0A0G2JG36	A0A075B5K7;A0A0G2JG36		Igkv14-100	tr|A0A075B5K7|A0A075B5K7_MOUSE Immunoglobulin kappa chain variable 14-100 OS=Mus musculus OX=10090 GN=Igkv14-100 PE=4 SV=7;tr|A0A0G2JG36|A0A0G2JG36_MOUSE Immunoglobulin kappa chain variable 14-100 (Fragment) OS=Mus musculus OX=10090 GN=Igkv14-100 PE=4 SV=4	2	1	1	1	1	0	1	0	1	0	13.8	12.65	116	6.825	13.8	0	48972000	48972000	0
A0A075B5K9;A0A0G2JGF9	A0A075B5K9;A0A0G2JGF9		Igkv12-98	tr|A0A075B5K9|A0A075B5K9_MOUSE Immunoglobulin kappa variable 12-98 OS=Mus musculus OX=10090 GN=Igkv12-98 PE=4 SV=7;tr|A0A0G2JGF9|A0A0G2JGF9_MOUSE Immunoglobulin kappa variable 12-98 (Fragment) OS=Mus musculus OX=10090 GN=Igkv12-98 PE=4 SV=4	2	1	1	1	1	0	1	0	1	0	16.7	12.345	114	9.2399	16.7	0	34138000	34138000	0
A0A075B5L4;A0A0G2JGW8	A0A075B5L4;A0A0G2JGW8		Igkv12-89	tr|A0A075B5L4|A0A075B5L4_MOUSE Immunoglobulin kappa chain variable 12-89 OS=Mus musculus OX=10090 GN=Igkv12-89 PE=4 SV=7;tr|A0A0G2JGW8|A0A0G2JGW8_MOUSE Immunoglobulin kappa chain variable 12-89 (Fragment) OS=Mus musculus OX=10090 GN=Igkv12-89 PE=4 SV=4	2	1	1	1	1	0	1	0	1	0	17.1	11.967	111	34.625	17.1	0	23014000	23014000	0
A0A075B5L6	A0A075B5L6		Igkv4-81	tr|A0A075B5L6|A0A075B5L6_MOUSE Immunoglobulin kappa variable 4-81 OS=Mus musculus OX=10090 GN=Igkv4-81 PE=4 SV=7	1	1	1	1	1	0	1	0	1	0	18.8	10.234	96	86.68	18.8	0	33274000	33274000	0
A0A075B5L7	A0A075B5L7		Igkv4-80	tr|A0A075B5L7|A0A075B5L7_MOUSE Immunoglobulin kappa variable 4-80 (Fragment) OS=Mus musculus OX=10090 GN=Igkv4-80 PE=4 SV=2	1	1	1	1	1	0	1	0	1	0	13.8	12.562	116	8.7755	13.8	0	86108000	86108000	0
A0A075B5M1;Q8K1F0	A0A075B5M1;Q8K1F0		Igkv4-63	tr|A0A075B5M1|A0A075B5M1_MOUSE Immunoglobulin kappa variable 4-63 OS=Mus musculus OX=10090 GN=Igkv4-63 PE=1 SV=1;tr|Q8K1F0|Q8K1F0_MOUSE Anti-VIPase light chain variable region (Fragment) OS=Mus musculus OX=10090 PE=4 SV=1	2	1	1	1	1	0	1	0	1	0	18.9	10.157	95	6.9974	18.9	0	64420000	64420000	0
A0A0G2JGT0;A0A075B5N6;A0A0G2JDG9	A0A0G2JGT0;A0A075B5N6;A0A0G2JDG9		Igkv8-16	tr|A0A0G2JGT0|A0A0G2JGT0_MOUSE Predicted gene 43218 (Fragment) OS=Mus musculus OX=10090 GN=Gm43218 PE=4 SV=4;tr|A0A075B5N6|A0A075B5N6_MOUSE Immunoglobulin kappa variable 8-16 OS=Mus musculus OX=10090 GN=Igkv8-16 PE=4 SV=7;tr|A0A0G2JDG9|A0A0G2JDG9_MOUSE Imm	3	2	2	2	2	0	2	0	2	0	23.7	12.725	114	23.009	23.7	0	220330000	220330000	0
X5J4K1;K7U6G6;X5J4S8;X5J536;K7T9V0;X5J4D8;X5J4D3;X5J5K5;K7TRB5;K7TDI6;K7TR13;K7TGT1;X5J4P4;A0A075B5P8	X5J4K1;K7U6G6;X5J4S8;X5J536;K7T9V0;X5J4D8;X5J4D3;X5J5K5;K7TRB5;K7TDI6;K7TR13;K7TGT1;X5J4P4;A0A075B5P8		Ighv2-2	tr|X5J4K1|X5J4K1_MOUSE IgA heavy chain VDJ region (Fragment) OS=Mus musculus OX=10090 PE=2 SV=1;tr|K7U6G6|K7U6G6_MOUSE IgM heavy chain variable region (Fragment) OS=Mus musculus OX=10090 PE=2 SV=1;tr|X5J4S8|X5J4S8_MOUSE IgG1 heavy chain VDJ region (Fragmen	14	1	1	1	1	0	1	0	1	0	17.6	9.9702	91	83.232	17.6	0	23988000	23988000	0
X5J5E8;K7TDR8;K7T9S8;A2NVV8;X5J4N4;K7U5M3;A0A075B5Q3;A0A0A6YY69	X5J5E8;K7TDR8;K7T9S8;A2NVV8;X5J4N4;K7U5M3;A0A075B5Q3;A0A0A6YY69		Ighv2-5	tr|X5J5E8|X5J5E8_MOUSE IgG1 heavy chain VDJ region (Fragment) OS=Mus musculus OX=10090 PE=2 SV=1;tr|K7TDR8|K7TDR8_MOUSE IgM heavy chain variable region (Fragment) OS=Mus musculus OX=10090 PE=2 SV=1;tr|K7T9S8|K7T9S8_MOUSE IgM heavy chain variable region (Fr	8	1	1	1	1	0	1	0	1	0	13.8	10.314	94	6.9905	13.8	0	15929000	15929000	0
A0A075B5S4	A0A075B5S4		Ighv3-3	tr|A0A075B5S4|A0A075B5S4_MOUSE Immunoglobulin heavy variable V3-3 OS=Mus musculus OX=10090 GN=Ighv3-3 PE=4 SV=1	1	1	1	1	1	0	1	0	1	0	13.3	11.239	98	7.0036	13.3	0	34516000	34516000	0
A0A075B5U0	A0A075B5U0		Ighv1-12	tr|A0A075B5U0|A0A075B5U0_MOUSE Immunoglobulin heavy variable V1-12 OS=Mus musculus OX=10090 GN=Ighv1-12 PE=4 SV=1	1	2	2	2	2	0	2	0	2	0	19.4	10.778	98	11.4	19.4	0	68123000	68123000	0
A0A075B5U1	A0A075B5U1		Ighv1-16	tr|A0A075B5U1|A0A075B5U1_MOUSE Immunoglobulin heavy variable 1-16 (Fragment) OS=Mus musculus OX=10090 GN=Ighv1-16 PE=4 SV=2	1	1	1	1	1	0	1	0	1	0	10.2	10.97	98	6.2524	10.2	0	6907300	6907300	0
X5J577;A0A075B5V5	X5J577;A0A075B5V5		Ighv1-39	tr|X5J577|X5J577_MOUSE IgM heavy chain VDJ region (Fragment) OS=Mus musculus OX=10090 PE=2 SV=1;tr|A0A075B5V5|A0A075B5V5_MOUSE Immunoglobulin heavy variable 1-39 (Fragment) OS=Mus musculus OX=10090 GN=Ighv1-39 PE=4 SV=1	2	1	1	1	1	0	1	0	1	0	15.2	10.879	99	12.695	15.2	0	79983000	79983000	0
X5J4Q4;A0A075B5V8;X5J597;X5J4C7;X5J4N9;A0A0A6YY41	X5J4Q4;A0A075B5V8;X5J597;X5J4C7;X5J4N9;A0A0A6YY41		Ighv1-47	tr|X5J4Q4|X5J4Q4_MOUSE IgM heavy chain VDJ region (Fragment) OS=Mus musculus OX=10090 PE=2 SV=1;tr|A0A075B5V8|A0A075B5V8_MOUSE Immunoglobulin heavy variable 1-47 OS=Mus musculus OX=10090 GN=Ighv1-47 PE=4 SV=1;tr|X5J597|X5J597_MOUSE IgM heavy chain VDJ regi	6	1	1	1	1	0	1	0	1	0	16	10.567	94	6.8064	16	0	33053000	33053000	0
X5J5I2;X5J5M8;X5J4Q9;X5J4N0;X5J598;X5J5A5;X5J5N6;A0A075B5X7;A0A0G2JFS5;A0A075B5W1;Q924P9	X5J5I2;X5J5M8;X5J4Q9;X5J4N0;X5J598;X5J5A5;X5J5N6;A0A075B5X7;A0A0G2JFS5;A0A075B5W1;Q924P9		Ighv1-69;Ighv1-50;V303-D-J-C mu	tr|X5J5I2|X5J5I2_MOUSE IgM heavy chain VDJ region (Fragment) OS=Mus musculus OX=10090 PE=2 SV=1;tr|X5J5M8|X5J5M8_MOUSE IgM heavy chain VDJ region (Fragment) OS=Mus musculus OX=10090 PE=2 SV=1;tr|X5J4Q9|X5J4Q9_MOUSE IgM heavy chain VDJ region (Fragment) OS=	11	1	1	1	1	0	1	0	1	0	25.3	11.197	99	13.731	25.3	0	22626000	22626000	0
X5J5I3;A0A075B5X6;X5J593;A0A0G2JFN9;X5J4W9;X5J4H3;K7TR71;K7U5X0;Q925S2;Q32NZ5;P01759	X5J5I3;A0A075B5X6;X5J593;A0A0G2JFN9;X5J4W9;X5J4H3;K7TR71;K7U5X0;Q925S2;Q32NZ5;P01759	Ig heavy chain V region BCL1	Ighv1-67;Igh	tr|X5J5I3|X5J5I3_MOUSE IgM heavy chain VDJ region (Fragment) OS=Mus musculus OX=10090 PE=2 SV=1;tr|A0A075B5X6|A0A075B5X6_MOUSE Immunoglobulin heavy variable V1-67 OS=Mus musculus OX=10090 GN=Ighv1-67 PE=4 SV=1;tr|X5J593|X5J593_MOUSE IgM heavy chain VDJ reg	11	2	2	1	2	0	2	0	1	0	20.4	11.101	98	5.7985	20.4	0	27256000	27256000	0
X5J5T7;A2KTK4;A2KTK2;X5J5Q5;X5J543;X5J4D4;X5J5M6;A0A075B5Y1;A0A0G2JGK2;P01750;X5J538;K7TRE7;Q9JL83;X5J5A3	X5J5T7;A2KTK4;A2KTK2;X5J5Q5;X5J543;X5J4D4;X5J5M6;A0A075B5Y1;A0A0G2JGK2;P01750;X5J538;K7TRE7	Ig heavy chain V region 102	IGHVDJ;Ighv1-74	tr|X5J5T7|X5J5T7_MOUSE IgM heavy chain VDJ region (Fragment) OS=Mus musculus OX=10090 PE=2 SV=1;tr|A2KTK4|A2KTK4_MOUSE Immunoglobulin heavy chain variable region (Fragment) OS=Mus musculus OX=10090 GN=IGHVDJ PE=4 SV=1;tr|A2KTK2|A2KTK2_MOUSE Immunoglobulin	14	3	3	2	3	0	3	0	2	0	25	11.294	100	21.151	25	0	54096000	54096000	0
A0A087WNZ7;G5E870;A0A0B4J1N9;A0A087WP92;A0A087WQ02;Q3TP48;A0A087WRV6;A0A087WS65;A0A087WSG4	A0A087WNZ7;G5E870;A0A0B4J1N9;A0A087WP92	E3 ubiquitin-protein ligase TRIP12	Trip12	tr|A0A087WNZ7|A0A087WNZ7_MOUSE E3 ubiquitin-protein ligase TRIP12 OS=Mus musculus OX=10090 GN=Trip12 PE=1 SV=1;sp|G5E870|TRIPC_MOUSE E3 ubiquitin-protein ligase TRIP12 OS=Mus musculus OX=10090 GN=Trip12 PE=1 SV=1;tr|A0A0B4J1N9|A0A0B4J1N9_MOUSE HECT-type E3	9	7	7	7	7	0	7	0	7	0	4.9	220.66	1992	88.956	4.9	0	83552000	83552000	0
Q9QWM7;O88253;E9Q1L8;A0A087WQI7;Q149T8;E9PUT0;F6UQD0;Q9CZ29;Q3V3V8;Q7TMC9;A0A087WPV0;Q7M6W8;Q505K9;F6VWU8;F2Z422;F8VPP0;Q7M6X4;Q3TZN3;Q7M6W9;Q8BI85;Q6R5P3;Q6PEP4;Q9Z117;Q6R5P6;Q6DFU8;Q91VP4;Q61898;Q0VDN8;E9PVW1;Q06054;G3UVW7;Q3UZS6;Q91VW8;Q80ZX2;Q3U4L8;B1B1D3;E9Q0Q3;J3JS23;Q3TK98;Q07231;Q571J5;Q8C827	Q9QWM7;O88253;E9Q1L8;A0A087WQI7;Q149T8;E9PUT0;F6UQD0;Q9CZ29;Q3V3V8;Q7TMC9;A0A087WPV0;Q7M6W8;Q505K9;F6VWU8;F2Z422;F8VPP0;Q7M6X4;Q3TZN3;Q7M6W9;Q8BI85;Q6R5P3;Q6PEP4;Q9Z117;Q6R5P6;Q6DFU8;Q91VP4;Q61898;Q0VDN8;E9PVW1;Q06054;G3UVW7;Q3UZS6;Q91VW8;Q80ZX2;Q3U4L8;B1B1D3;E9Q0Q3;J3JS23;Q3TK98;Q07231;Q571J5;Q8C827	Zinc finger and SCAN domain-containing protein 21;Zinc finger protein 354C;Zinc finger protein 62	Zfp51;Gm10226;Zfp493;B020011L13Rik;Zfp773;3110052M02Rik;Zfp273;Zfp85;Zfp708;Rslcan11;Zfp62;Zfp677;Tce8;Zfp53;Zfp118;Zfp948;Zkscan7;Zfp40;Zfp790;2610021A01Rik;Zscan21;Znf354c	tr|Q9QWM7|Q9QWM7_MOUSE Mszf92 (Fragment) OS=Mus musculus OX=10090 GN=mszf92 PE=2 SV=1;tr|O88253|O88253_MOUSE Mszf39 (Fragment) OS=Mus musculus OX=10090 GN=Gm10226 PE=2 SV=1;tr|E9Q1L8|E9Q1L8_MOUSE Zinc finger protein 493 OS=Mus musculus OX=10090 GN=Zfp493 P	42	1	1	1	1	0	1	0	1	0	15.8	6.7886	57	5.9065	15.8	0	131850000	131850000	0
J3QK27;B2RWR6;A0A087WR82;Q60990;O35698;A0A087WPY7	J3QK27;B2RWR6;A0A087WR82;Q60990;O35698;A0A087WPY7	RNA-binding motif protein, Y chromosome, family 1 member B;RNA-binding motif protein, Y chromosome, family 1 member A1	Gm21693;Rbmy1a1;Gm4064;Rbmy1b;Gm29289	tr|J3QK27|J3QK27_MOUSE Predicted gene, 21693 OS=Mus musculus OX=10090 GN=Gm21693 PE=4 SV=1;tr|B2RWR6|B2RWR6_MOUSE Predicted gene 10256 OS=Mus musculus OX=10090 GN=Gm10352 PE=2 SV=1;tr|A0A087WR82|A0A087WR82_MOUSE Predicted gene 4064 OS=Mus musculus OX=10090	6	5	5	5	5	0	5	0	5	0	14.2	43.241	380	30.66	14.2	0	81263000	81263000	0
A0A0G2JFY0;A0A0A0MQ80;B7ZNK9;Q3UMC0	A0A0G2JFY0;A0A0A0MQ80;B7ZNK9;Q3UMC0	Spermatogenesis-associated protein 5	Spata5	tr|A0A0G2JFY0|A0A0G2JFY0_MOUSE ATPase family protein 2 homolog OS=Mus musculus OX=10090 GN=Spata5 PE=1 SV=1;tr|A0A0A0MQ80|A0A0A0MQ80_MOUSE Vesicle-fusing ATPase OS=Mus musculus OX=10090 GN=Spata5 PE=1 SV=1;tr|B7ZNK9|B7ZNK9_MOUSE Spata5 protein OS=Mus muscu	4	4	4	4	4	0	4	0	4	0	5.7	91.287	842	24.265	5.7	0	33443000	33443000	0
S4R1V5;S4R184;Q3UZ84;A0A0A6YX44;S4R1U7;Q05CY7;Q91YE7	S4R1V5;S4R184;Q3UZ84;A0A0A6YX44;S4R1U7;Q05CY7;Q91YE7	RNA-binding protein 5	Rbm5	tr|S4R1V5|S4R1V5_MOUSE RNA-binding protein 5 (Fragment) OS=Mus musculus OX=10090 GN=Rbm5 PE=1 SV=1;tr|S4R184|S4R184_MOUSE RNA-binding protein 5 OS=Mus musculus OX=10090 GN=Rbm5 PE=1 SV=1;tr|Q3UZ84|Q3UZ84_MOUSE RRM domain-containing protein OS=Mus musculus	7	1	1	1	1	0	1	0	1	0	10.9	16.438	137	12.532	10.9	0	7932200	7932200	0
A0A0D4DAH6;A0A0B4J1I1	A0A0D4DAH6;A0A0B4J1I1		Igkv16-104	tr|A0A0D4DAH6|A0A0D4DAH6_MOUSE Immunglobulin light chain variable region (Fragment) OS=Mus musculus OX=10090 PE=2 SV=1;tr|A0A0B4J1I1|A0A0B4J1I1_MOUSE Immunoglobulin kappa variable 16-104 (Fragment) OS=Mus musculus OX=10090 GN=Igkv16-104 PE=4 SV=1	2	1	1	1	1	0	1	0	1	0	17.4	10.112	92	8.839	17.4	0	347300000	347300000	0
A0A0B4J1I7	A0A0B4J1I7		Igkv4-68	tr|A0A0B4J1I7|A0A0B4J1I7_MOUSE Immunoglobulin kappa variable 4-68 (Fragment) OS=Mus musculus OX=10090 GN=Igkv4-68 PE=4 SV=1	1	1	1	1	1	0	1	0	1	0	17.1	12.752	117	9.1264	17.1	0	67445000	67445000	0
A0A0B4J1J7;X5J5T6;X5J4L3;X5J5E5;X5J5M7;X5J5P2;X5J5D6;X5J5D5;X5J532;X5J531;X5J530;X5J529;X5J4U0;X5J4S4;X5J4S3;X5J4G7;X5J5P3;X5J4I5;X5J4H0;Q9D9B8;A0A0G2JEU7;X5J5P5;X5J5P4;X5J4Z4	A0A0B4J1J7;X5J5T6;X5J4L3;X5J5E5;X5J5M7;X5J5P2;X5J5D6;X5J5D5;X5J532;X5J531;X5J530;X5J529;X5J4U0;X5J4S4;X5J4S3;X5J4G7;X5J5P3;X5J4I5;X5J4H0;Q9D9B8;A0A0G2JEU7		Ighv1-82;Igh-VJ558	tr|A0A0B4J1J7|A0A0B4J1J7_MOUSE Immunoglobulin heavy variable 1-82 OS=Mus musculus OX=10090 GN=Ighv1-82 PE=1 SV=1;tr|X5J5T6|X5J5T6_MOUSE IgM heavy chain VDJ region (Fragment) OS=Mus musculus OX=10090 PE=2 SV=1;tr|X5J4L3|X5J4L3_MOUSE IgM heavy chain VDJ regi	24	4	4	2	4	0	4	0	2	0	48	10.65	98	30.02	48	0	129970000	129970000	0
A0A0G2JDW7;A0A0G2JG29;Q6ZWU9	A0A0G2JDW7;A0A0G2JG29;Q6ZWU9	40S ribosomal protein S27	Rps27	tr|A0A0G2JDW7|A0A0G2JDW7_MOUSE 40S ribosomal protein S27 (Fragment) OS=Mus musculus OX=10090 GN=Rps27 PE=1 SV=1;tr|A0A0G2JG29|A0A0G2JG29_MOUSE 40S ribosomal protein S27 OS=Mus musculus OX=10090 GN=Rps27 PE=1 SV=1;sp|Q6ZWU9|RS27_MOUSE 40S ribosomal protein	3	2	1	1	2	0	1	0	1	0	29.3	9.2327	82	7.0343	29.3	0	33932000	33932000	0
A0A0G2JE29;Q3UN82;Q3UIP2;Q3TX39;D3YUE2;Q61398;D3YWH0;D3YZE3	A0A0G2JE29;Q3UN82;Q3UIP2;Q3TX39;D3YUE2;Q61398;D3YWH0;D3YZE3	Procollagen C-endopeptidase enhancer 1	Pcolce	tr|A0A0G2JE29|A0A0G2JE29_MOUSE Procollagen C-endopeptidase enhancer 1 (Fragment) OS=Mus musculus OX=10090 GN=Pcolce PE=1 SV=1;tr|Q3UN82|Q3UN82_MOUSE Uncharacterized protein OS=Mus musculus OX=10090 GN=Pcolce PE=2 SV=1;tr|Q3UIP2|Q3UIP2_MOUSE Uncharacterized	8	2	2	2	2	0	2	0	2	0	8.9	26.424	246	12.23	8.9	0	8553200	8553200	0
A0A0G2JEN9;A0A0G2JGU3	A0A0G2JEN9;A0A0G2JGU3			tr|A0A0G2JEN9|A0A0G2JEN9_MOUSE ATP-dependent RNA helicase DHX30 (Fragment) OS=Mus musculus OX=10090 GN=Dhx30 PE=1 SV=1;tr|A0A0G2JGU3|A0A0G2JGU3_MOUSE ATP-dependent RNA helicase DHX30 (Fragment) OS=Mus musculus OX=10090 GN=Dhx30 PE=1 SV=1	2	1	1	1	1	0	1	0	1	0	66.7	1.5027	12	6.7119	66.7	0	10175000	10175000	0
A0A0G2JES3;Q5M9J5;Q5EBQ6;P51410;A0A140T8T4;D3Z629	A0A0G2JES3;Q5M9J5;Q5EBQ6;P51410;A0A140T8T4	60S ribosomal protein L9	Rpl9	tr|A0A0G2JES3|A0A0G2JES3_MOUSE 60S ribosomal protein L9 (Fragment) OS=Mus musculus OX=10090 GN=Rpl9 PE=1 SV=1;tr|Q5M9J5|Q5M9J5_MOUSE 60S ribosomal protein L9 OS=Mus musculus OX=10090 GN=Rpl9 PE=2 SV=1;tr|Q5EBQ6|Q5EBQ6_MOUSE 60S ribosomal protein L9 OS=Mus	6	3	3	3	3	0	3	0	3	0	9.4	21.622	191	20.596	9.4	0	208660000	208660000	0
A0A0G2JFB4;A0A0G2JH04;Q8C470;Q3TK95;P63073	A0A0G2JFB4;A0A0G2JH04;Q8C470;Q3TK95;P63073	Eukaryotic translation initiation factor 4E	Eif4e	tr|A0A0G2JFB4|A0A0G2JFB4_MOUSE Eukaryotic translation initiation factor 4E OS=Mus musculus OX=10090 GN=Eif4e PE=1 SV=1;tr|A0A0G2JH04|A0A0G2JH04_MOUSE Eukaryotic translation initiation factor 4E OS=Mus musculus OX=10090 GN=Eif4e PE=1 SV=1;tr|Q8C470|Q8C470_M	5	1	1	1	1	0	1	0	1	0	10.6	15.057	132	5.7205	10.6	0	10565000	10565000	0
A0A0G2JFV9;Q9JHI7;B2RY30	A0A0G2JFV9;Q9JHI7;B2RY30	Exosome complex component RRP45	Exosc9	tr|A0A0G2JFV9|A0A0G2JFV9_MOUSE Exosome complex component RRP45 (Fragment) OS=Mus musculus OX=10090 GN=Exosc9 PE=1 SV=1;sp|Q9JHI7|EXOS9_MOUSE Exosome complex component RRP45 OS=Mus musculus OX=10090 GN=Exosc9 PE=1 SV=1;tr|B2RY30|B2RY30_MOUSE Exosome complex	3	3	3	3	3	0	3	0	3	0	26.5	14.706	132	22.158	26.5	0	37500000	37500000	0
A0A0G2JG10;Q3UDX4;Q497W9;Q3UKJ6;Q3TFE5;O35286;A0A0G2JGQ5;Q3THD5	A0A0G2JG10;Q3UDX4;Q497W9;Q3UKJ6;Q3TFE5;O35286	Pre-mRNA-splicing factor ATP-dependent RNA helicase DHX15	Dhx15	tr|A0A0G2JG10|A0A0G2JG10_MOUSE RNA helicase OS=Mus musculus OX=10090 GN=Dhx15 PE=1 SV=1;tr|Q3UDX4|Q3UDX4_MOUSE RNA helicase (Fragment) OS=Mus musculus OX=10090 GN=Dhx15 PE=2 SV=1;tr|Q497W9|Q497W9_MOUSE RNA helicase OS=Mus musculus OX=10090 GN=Dhx15 PE=1 SV	8	11	11	11	11	0	11	0	11	0	22.2	68.578	608	129.64	22.2	0	687260000	687260000	0
A0A0G2JGL8;Q99PU8;Q80TP6	A0A0G2JGL8;Q99PU8;Q80TP6	Putative ATP-dependent RNA helicase DHX30	Dhx30;mKIAA0890	tr|A0A0G2JGL8|A0A0G2JGL8_MOUSE RNA helicase OS=Mus musculus OX=10090 GN=Dhx30 PE=1 SV=1;sp|Q99PU8|DHX30_MOUSE ATP-dependent RNA helicase DHX30 OS=Mus musculus OX=10090 GN=Dhx30 PE=1 SV=1;tr|Q80TP6|Q80TP6_MOUSE RNA helicase (Fragment) OS=Mus musculus OX=100	3	17	17	17	17	0	17	0	17	0	16.9	133.03	1186	112.96	16.9	0	435670000	435670000	0
A0A0J9YUR0;A0A0J9YVB3;A0A0J9YU91;A0A0J9YU89;A0A0J9YV50;A0A0J9YUT3;A0A0J9YUX6;A0A0J9YUT7;Q91YV0;A0A0J9YTR9;Q91XK1;A0A0J9YUG4;A0A0J9YTU7;A0A0J9YTW1;A0A0J9YU37;A0A0J9YVI1;A0A0J9YVG2;A0A0J9YUK1;A0A0J9YUP9;A0A0J9YUZ0;Q8CE98;Q3UZE5;E9Q8G4;Q60722	A0A0J9YUR0;A0A0J9YVB3;A0A0J9YU91;A0A0J9YU89;A0A0J9YV50;A0A0J9YUT3;A0A0J9YUX6;A0A0J9YUT7;Q91YV0;A0A0J9YTR9;Q91XK1;A0A0J9YUG4;A0A0J9YTU7;A0A0J9YTW1;A0A0J9YU37;A0A0J9YVI1;A0A0J9YVG2;A0A0J9YUK1;A0A0J9YUP9;A0A0J9YUZ0;Q8CE98;Q3UZE5;E9Q8G4;Q60722	Transcription factor 4	Tcf4	tr|A0A0J9YUR0|A0A0J9YUR0_MOUSE Transcription factor 4 (Fragment) OS=Mus musculus OX=10090 GN=Tcf4 PE=1 SV=1;tr|A0A0J9YVB3|A0A0J9YVB3_MOUSE Transcription factor 4 (Fragment) OS=Mus musculus OX=10090 GN=Tcf4 PE=1 SV=1;tr|A0A0J9YU91|A0A0J9YU91_MOUSE Transcrip	24	1	1	1	1	0	1	0	1	0	13.2	12.537	121	7.0485	13.2	0	10969000	10969000	0
A0A0J9YU02;Q9ER89;Q5XJX8;Q3UMV5;A0A1S6GWG5;Q9D7N3	A0A0J9YU02;Q9ER89;Q5XJX8;Q3UMV5;A0A1S6GWG5;Q9D7N3	28S ribosomal protein S9, mitochondrial	Mrps9	tr|A0A0J9YU02|A0A0J9YU02_MOUSE 28S ribosomal protein S9, mitochondrial (Fragment) OS=Mus musculus OX=10090 GN=Mrps9 PE=1 SV=1;tr|Q9ER89|Q9ER89_MOUSE Muscle protein 637 OS=Mus musculus OX=10090 GN=Mrps9 PE=2 SV=1;tr|Q5XJX8|Q5XJX8_MOUSE Mrps9 protein (Fragme	6	1	1	1	1	0	1	0	1	0	8.5	14.941	129	8.415	8.5	0	19297000	19297000	0
A0A0J9YUS5;E9PVC6;E9Q9E1;E9PVC5;Q6NZJ6;A0A0J9YVC1;A0A0J9YUC1;Q3UZD9;E9Q770;Q3UQI5;A0PJB5;Q3UYM6;Q6PD42;Q3UTK0;Q8K0J8;Q6EVH9;Q8R2V4	A0A0J9YUS5;E9PVC6;E9Q9E1;E9PVC5;Q6NZJ6;A0A0J9YVC1;A0A0J9YUC1;Q3UZD9;E9Q770;Q3UQI5;A0PJB5;Q3UYM6	Eukaryotic translation initiation factor 4 gamma 1	Eif4g1	tr|A0A0J9YUS5|A0A0J9YUS5_MOUSE Eukaryotic translation initiation factor 4 gamma 1 OS=Mus musculus OX=10090 GN=Eif4g1 PE=1 SV=1;tr|E9PVC6|E9PVC6_MOUSE Eukaryotic translation initiation factor 4 gamma 1 OS=Mus musculus OX=10090 GN=Eif4g1 PE=1 SV=1;tr|E9Q9E1|	17	7	7	6	7	0	7	0	6	0	6.1	145.31	1303	45.458	6.1	0	85930000	85930000	0
A0A0J9YUT8;Q8R3C6	A0A0J9YUT8;Q8R3C6	Probable RNA-binding protein 19	Rbm19	tr|A0A0J9YUT8|A0A0J9YUT8_MOUSE Probable RNA-binding protein 19 OS=Mus musculus OX=10090 GN=Rbm19 PE=1 SV=1;sp|Q8R3C6|RBM19_MOUSE Probable RNA-binding protein 19 OS=Mus musculus OX=10090 GN=Rbm19 PE=1 SV=1	2	1	1	1	1	0	1	0	1	0	1.8	96.654	870	7.0608	1.8	0	5423600	5423600	0
A0A0J9YV40;Q3V2L1;Q8K2W7;Q3U4T7;Q3TSD8;P97440	A0A0J9YV40;Q3V2L1;Q8K2W7;Q3U4T7;Q3TSD8;P97440	Histone RNA hairpin-binding protein	Slbp	tr|A0A0J9YV40|A0A0J9YV40_MOUSE Histone RNA hairpin-binding protein OS=Mus musculus OX=10090 GN=Slbp PE=1 SV=1;tr|Q3V2L1|Q3V2L1_MOUSE Histone RNA hairpin-binding protein OS=Mus musculus OX=10090 GN=Slbp PE=1 SV=1;tr|Q8K2W7|Q8K2W7_MOUSE Histone RNA hairpin-b	6	1	1	1	1	0	1	0	1	0	8.7	25.513	219	6.3253	8.7	0	7423400	7423400	0
A0A0N4SV90;A0A0N4SUJ7;A0A0N4SUM8;Q69ZQ2	A0A0N4SV90;A0A0N4SUJ7;A0A0N4SUM8;Q69ZQ2	Pre-mRNA-splicing factor ISY1 homolog	Isy1	tr|A0A0N4SV90|A0A0N4SV90_MOUSE Pre-mRNA-splicing factor ISY1 homolog (Fragment) OS=Mus musculus OX=10090 GN=Isy1 PE=3 SV=1;tr|A0A0N4SUJ7|A0A0N4SUJ7_MOUSE Pre-mRNA-splicing factor ISY1 homolog OS=Mus musculus OX=10090 GN=Isy1 PE=3 SV=1;tr|A0A0N4SUM8|A0A0N4S	4	1	1	1	1	0	1	0	1	0	13.7	10.956	95	6.2791	13.7	0	7952600	7952600	0
A0A0N4SV80;E9QML5;Q61464;A0A0N4SV38;A0A0N4SVI8;E9QKZ7;Q3TZK9;A0A0N4SVM8;Q3TNM0;Q3TQM2;Q3TQ35;A0A0N4SUP3;Q99LP9;Q3UEX6	A0A0N4SV80;E9QML5;Q61464;A0A0N4SV38;A0A0N4SVI8;E9QKZ7;Q3TZK9	Zinc finger protein 638	Zfml;Znf638	tr|A0A0N4SV80|A0A0N4SV80_MOUSE Zinc finger protein 638 OS=Mus musculus OX=10090 GN=Zfp638 PE=1 SV=1;tr|E9QML5|E9QML5_MOUSE Zinc finger protein 638 OS=Mus musculus OX=10090 GN=Zfp638 PE=1 SV=2;sp|Q61464|ZN638_MOUSE Zinc finger protein 638 OS=Mus musculus OX	14	9	9	9	9	0	9	0	9	0	6.2	214.46	1926	66.171	6.2	0	66642000	66642000	0
Z4YKC4;A0A0R4J112;A2AMI2;A0A0N4SVL0;Q80XI3;Q6DI78;A2AMI7	Z4YKC4;A0A0R4J112;A2AMI2;A0A0N4SVL0;Q80XI3;Q6DI78;A2AMI7	Eukaryotic translation initiation factor 4 gamma 3	Eif4g3	tr|Z4YKC4|Z4YKC4_MOUSE Eukaryotic translation initiation factor 4 gamma 3 OS=Mus musculus OX=10090 GN=Eif4g3 PE=1 SV=1;tr|A0A0R4J112|A0A0R4J112_MOUSE Eukaryotic translation initiation factor 4 gamma 3 OS=Mus musculus OX=10090 GN=Eif4g3 PE=1 SV=1;tr|A2AMI2|	7	3	2	2	3	0	2	0	2	0	2.2	173.55	1567	15.463	2.2	0	12895000	12895000	0
A0A0N5E9G7;G3X8Z6;Q5U4B1;G3UWX1;P35601;Q61944;Q3UJT6;Q3UYI2;A0A0N4SVN6;Q3UPY0;Q3UVT8	A0A0N5E9G7;G3X8Z6;Q5U4B1;G3UWX1;P35601	Replication factor C subunit 1	Rfc1	tr|A0A0N5E9G7|A0A0N5E9G7_MOUSE Replication factor C subunit 1 OS=Mus musculus OX=10090 GN=Rfc1 PE=1 SV=1;tr|G3X8Z6|G3X8Z6_MOUSE Replication factor C subunit 1 OS=Mus musculus OX=10090 GN=Rfc1 PE=1 SV=1;tr|Q5U4B1|Q5U4B1_MOUSE Replication factor C subunit 1	11	13	13	13	13	0	13	0	13	0	13.9	125.86	1130	127.79	13.9	0	407490000	407490000	0
Q3UXH8;A0A0R4J008;P70288	Q3UXH8;A0A0R4J008;P70288	Histone deacetylase 2	Hdac2	tr|Q3UXH8|Q3UXH8_MOUSE Histone deacetylase (Fragment) OS=Mus musculus OX=10090 GN=Hdac2 PE=2 SV=1;tr|A0A0R4J008|A0A0R4J008_MOUSE Histone deacetylase 2 OS=Mus musculus OX=10090 GN=Hdac2 PE=1 SV=1;sp|P70288|HDAC2_MOUSE Histone deacetylase 2 OS=Mus musculus O	3	1	1	1	1	0	1	0	1	0	6.7	32.169	285	6.5728	6.7	0	10511000	10511000	0
A0A0R4J098;O88291	A0A0R4J098;O88291	DBIRD complex subunit ZNF326	Znf326	tr|A0A0R4J098|A0A0R4J098_MOUSE Zinc finger protein 326 OS=Mus musculus OX=10090 GN=Zfp326 PE=1 SV=1;sp|O88291|ZN326_MOUSE DBIRD complex subunit ZNF326 OS=Mus musculus OX=10090 GN=Znf326 PE=1 SV=1	2	3	3	3	3	0	3	0	3	0	8.3	65.166	580	36.91	8.3	0	56977000	56977000	0
A0A0R4J0D3;Q3TDQ1	A0A0R4J0D3;Q3TDQ1	Dolichyl-diphosphooligosaccharide--protein glycosyltransferase subunit STT3B	Stt3b	tr|A0A0R4J0D3|A0A0R4J0D3_MOUSE Dolichyl-diphosphooligosaccharide--protein glycotransferase OS=Mus musculus OX=10090 GN=Stt3b PE=1 SV=1;sp|Q3TDQ1|STT3B_MOUSE Dolichyl-diphosphooligosaccharide--protein glycosyltransferase subunit STT3B OS=Mus musculus OX=100	2	2	2	2	2	0	2	0	2	0	3.3	93.314	823	12.051	3.3	0	29260000	29260000	0
Q5SVF9;A0A0R4J0J6;Q8BKT7;Q5SVF8	Q5SVF9;A0A0R4J0J6;Q8BKT7;Q5SVF8	THO complex subunit 5 homolog	Thoc5	tr|Q5SVF9|Q5SVF9_MOUSE THO complex subunit 5 homolog OS=Mus musculus OX=10090 GN=Thoc5 PE=1 SV=1;tr|A0A0R4J0J6|A0A0R4J0J6_MOUSE THO complex subunit 5 homolog OS=Mus musculus OX=10090 GN=Thoc5 PE=1 SV=1;sp|Q8BKT7|THOC5_MOUSE THO complex subunit 5 homolog OS	4	3	3	3	3	0	3	0	3	0	5.7	73.012	635	20.23	5.7	0	34096000	34096000	0
A0A0R4J0Q6;Q80VI1	A0A0R4J0Q6;Q80VI1	E3 ubiquitin-protein ligase TRIM56	Trim56	tr|A0A0R4J0Q6|A0A0R4J0Q6_MOUSE E3 ubiquitin-protein ligase TRIM56 OS=Mus musculus OX=10090 GN=Trim56 PE=1 SV=1;sp|Q80VI1|TRI56_MOUSE E3 ubiquitin-protein ligase TRIM56 OS=Mus musculus OX=10090 GN=Trim56 PE=1 SV=1	2	1	1	1	1	0	1	0	1	0	1.5	79.528	734	5.7215	1.5	0	17281000	17281000	0
A0A0R4J0R3;Q3U1G5;Q8BVS4	A0A0R4J0R3;Q3U1G5;Q8BVS4	Interferon-stimulated 20 kDa exonuclease-like 2	Isg20l2	tr|A0A0R4J0R3|A0A0R4J0R3_MOUSE Interferon-stimulated 20 kDa exonuclease-like 2 OS=Mus musculus OX=10090 GN=Isg20l2 PE=1 SV=1;sp|Q3U1G5|I20L2_MOUSE Interferon-stimulated 20 kDa exonuclease-like 2 OS=Mus musculus OX=10090 GN=Isg20l2 PE=1 SV=2;tr|Q8BVS4|Q8BVS	3	2	2	2	2	0	2	0	2	0	9.5	40.991	368	28.222	9.5	0	28541000	28541000	0
D6RHN2;G3UWK0;G3UZT2;A0A0R4J135;Q63836;P17563	D6RHN2;G3UWK0;G3UZT2;A0A0R4J135;Q63836;P17563	Selenium-binding protein 2;Selenium-binding protein 1	Selenbp1;Selenbp2	tr|D6RHN2|D6RHN2_MOUSE Methanethiol oxidase OS=Mus musculus OX=10090 GN=Selenbp1 PE=1 SV=1;tr|G3UWK0|G3UWK0_MOUSE Selenium-binding protein 2 (Fragment) OS=Mus musculus OX=10090 GN=Selenbp2 PE=1 SV=1;tr|G3UZT2|G3UZT2_MOUSE Selenium-binding protein 2 (Fragme	6	1	1	1	1	0	1	0	1	0	8.1	13.666	123	6.2371	8.1	0	49258000	49258000	0
A0A0R4J170;Q3TKT4;Q3URH5;G3UX35;Q8R0K1;Q3UI73;Q8CGJ5;Q8R569;Q8BQ54;Q7TQL1;Q6P8K2;Q3UX55;O35845;H3BKN5;Q8R1W7;A0A140LID0	A0A0R4J170;Q3TKT4;Q3URH5;G3UX35;Q8R0K1;Q3UI73	Transcription activator BRG1	Smarca4	tr|A0A0R4J170|A0A0R4J170_MOUSE Transcription activator BRG1 OS=Mus musculus OX=10090 GN=Smarca4 PE=1 SV=1;sp|Q3TKT4|SMCA4_MOUSE Transcription activator BRG1 OS=Mus musculus OX=10090 GN=Smarca4 PE=1 SV=1;tr|Q3URH5|Q3URH5_MOUSE Uncharacterized protein (Fragm	16	11	11	8	11	0	11	0	8	0	8.2	181.85	1617	87.106	8.2	0	140030000	140030000	0
A0A2R8VHZ9;A0A0R4J187;P23475	A0A2R8VHZ9;A0A0R4J187;P23475	X-ray repair cross-complementing protein 6	Xrcc6	tr|A0A2R8VHZ9|A0A2R8VHZ9_MOUSE ATP-dependent DNA helicase 2 subunit 1 OS=Mus musculus OX=10090 GN=Xrcc6 PE=1 SV=1;tr|A0A0R4J187|A0A0R4J187_MOUSE ATP-dependent DNA helicase 2 subunit 1 OS=Mus musculus OX=10090 GN=Xrcc6 PE=1 SV=1;sp|P23475|XRCC6_MOUSE X-ray	3	3	3	3	3	0	3	0	3	0	12.5	29.923	263	19.358	12.5	0	101320000	101320000	0
A0A0R4J1B9;G3X9M0;Q9ER88;G3UWJ4;G3UZC0;G3UWM7;G3UWZ6;G3UWR5	A0A0R4J1B9;G3X9M0;Q9ER88;G3UWJ4;G3UZC0;G3UWM7;G3UWZ6	28S ribosomal protein S29, mitochondrial	Dap3	tr|A0A0R4J1B9|A0A0R4J1B9_MOUSE 28S ribosomal protein S29, mitochondrial OS=Mus musculus OX=10090 GN=Dap3 PE=1 SV=1;tr|G3X9M0|G3X9M0_MOUSE 28S ribosomal protein S29, mitochondrial OS=Mus musculus OX=10090 GN=Dap3 PE=1 SV=1;sp|Q9ER88|RT29_MOUSE 28S ribosomal	8	3	3	3	3	0	3	0	3	0	9.6	42.123	366	18.283	9.6	0	34103000	34103000	0
A0A0R4J1D5;O70374;F6QMQ3;A2AKD9;F6WYU8;Q3UGB2	A0A0R4J1D5;O70374;F6QMQ3;A2AKD9;F6WYU8;Q3UGB2	Protein CBFA2T2	Cbfa2t2	tr|A0A0R4J1D5|A0A0R4J1D5_MOUSE Protein CBFA2T2 OS=Mus musculus OX=10090 GN=Cbfa2t2 PE=1 SV=1;sp|O70374|MTG8R_MOUSE Protein CBFA2T2 OS=Mus musculus OX=10090 GN=Cbfa2t2 PE=1 SV=3;tr|F6QMQ3|F6QMQ3_MOUSE Protein CBFA2T2 (Fragment) OS=Mus musculus OX=10090 GN=C	6	2	2	2	2	0	2	0	2	0	5.2	65.774	593	64.499	5.2	0	37670000	37670000	0
Q8BW50;D3Z7N2;D3YY68;D3YUQ9;D3YZT9;E9QN08;A0A0R4J1L2;Q91VK2;Q80T06;P57776	Q8BW50;D3Z7N2;D3YY68;D3YUQ9;D3YZT9;E9QN08;A0A0R4J1L2;Q91VK2;Q80T06;P57776	Elongation factor 1-delta	Eef1d	tr|Q8BW50|Q8BW50_MOUSE Uncharacterized protein OS=Mus musculus OX=10090 GN=Eef1d PE=2 SV=1;tr|D3Z7N2|D3Z7N2_MOUSE Elongation factor 1-delta (Fragment) OS=Mus musculus OX=10090 GN=Eef1d PE=1 SV=1;tr|D3YY68|D3YY68_MOUSE Elongation factor 1-delta OS=Mus muscu	10	1	1	1	1	0	1	0	1	0	7.7	13.284	117	5.7274	7.7	0	10103000	10103000	0
D6RE33;A0A0R4J1Q0;G5E896;Q3UJB9;F6ZJ27;F6V5I7	D6RE33;A0A0R4J1Q0;G5E896;Q3UJB9	Enhancer of mRNA-decapping protein 4	Edc4	tr|D6RE33|D6RE33_MOUSE Enhancer of mRNA-decapping protein 4 OS=Mus musculus OX=10090 GN=Edc4 PE=1 SV=1;tr|A0A0R4J1Q0|A0A0R4J1Q0_MOUSE Enhancer of mRNA-decapping protein 4 OS=Mus musculus OX=10090 GN=Edc4 PE=1 SV=1;tr|G5E896|G5E896_MOUSE Enhancer of mRNA-de	6	5	5	5	5	0	5	0	5	0	5.2	141.95	1318	30.462	5.2	0	48261000	48261000	0
Q8CEZ8;A0A0R4J215;Q3UFS4	Q8CEZ8;A0A0R4J215;Q3UFS4	G patch domain-containing protein 11	Gpatch11	tr|Q8CEZ8|Q8CEZ8_MOUSE G-patch domain-containing protein OS=Mus musculus OX=10090 GN=Gpatch11 PE=2 SV=1;tr|A0A0R4J215|A0A0R4J215_MOUSE Coiled-coil domain-containing protein 75 OS=Mus musculus OX=10090 GN=Gpatch11 PE=1 SV=1;sp|Q3UFS4|GPT11_MOUSE G patch dom	3	1	1	1	1	0	1	0	1	0	9.2	17.336	152	5.8737	9.2	0	9294400	9294400	0
A0A0R4J293;Q9JLF6	A0A0R4J293;Q9JLF6	Protein-glutamine gamma-glutamyltransferase K	Tgm1	tr|A0A0R4J293|A0A0R4J293_MOUSE Protein-glutamine gamma-glutamyltransferase K OS=Mus musculus OX=10090 GN=Tgm1 PE=1 SV=1;sp|Q9JLF6|TGM1_MOUSE Protein-glutamine gamma-glutamyltransferase K OS=Mus musculus OX=10090 GN=Tgm1 PE=1 SV=2	2	1	1	1	1	0	1	0	1	0	1.5	89.795	815	7.0513	1.5	0	7803000	7803000	0
Q6PAH8;A0A0U1RNM2;Q69ZQ5;A1L3S7;Q8VHR5	Q6PAH8;A0A0U1RNM2;Q69ZQ5;A1L3S7;Q8VHR5	Transcriptional repressor p66-beta	Gatad2b	tr|Q6PAH8|Q6PAH8_MOUSE Gatad2b protein (Fragment) OS=Mus musculus OX=10090 GN=Gatad2b PE=2 SV=1;tr|A0A0U1RNM2|A0A0U1RNM2_MOUSE Transcriptional repressor p66-beta (Fragment) OS=Mus musculus OX=10090 GN=Gatad2b PE=1 SV=1;tr|Q69ZQ5|Q69ZQ5_MOUSE MKIAA1150 prot	5	1	1	1	1	0	1	0	1	0	5.6	21.44	195	9.1167	5.6	0	7699800	7699800	0
A0A0U1RQ65;Q3UHK8;A0A0U1RQ94;Q6ZPQ4;Q8BWM2;Q3UQ45;Q8BXM6;Q99JR3;Q3UUG8;Q8BNF0	A0A0U1RQ65;Q3UHK8;A0A0U1RQ94	Trinucleotide repeat-containing gene 6A protein	Tnrc6a	tr|A0A0U1RQ65|A0A0U1RQ65_MOUSE Trinucleotide repeat-containing gene 6A protein (Fragment) OS=Mus musculus OX=10090 GN=Tnrc6a PE=1 SV=1;sp|Q3UHK8|TNR6A_MOUSE Trinucleotide repeat-containing gene 6A protein OS=Mus musculus OX=10090 GN=Tnrc6a PE=1 SV=2;tr|A0A	10	4	4	4	4	0	4	0	4	0	3.2	150.29	1398	27.304	3.2	0	19500000	19500000	0
A0A140LIM5;A0A140LHA2;Q9WVA3	A0A140LIM5;A0A140LHA2;Q9WVA3	Mitotic checkpoint protein BUB3	Bub3	tr|A0A140LIM5|A0A140LIM5_MOUSE Mitotic checkpoint protein BUB3 OS=Mus musculus OX=10090 GN=Bub3 PE=1 SV=1;tr|A0A140LHA2|A0A140LHA2_MOUSE Mitotic checkpoint protein BUB3 OS=Mus musculus OX=10090 GN=Bub3 PE=1 SV=1;sp|Q9WVA3|BUB3_MOUSE Mitotic checkpoint prot	3	1	1	1	1	0	1	0	1	0	7.6	20.853	184	6.4525	7.6	0	7549800	7549800	0
A0A140T8N4	A0A140T8N4			tr|A0A140T8N4|A0A140T8N4_MOUSE Immunoglobulin kappa variable 5-37 (Fragment) OS=Mus musculus OX=10090 GN=Igkv5-37 PE=4 SV=2	1	1	1	1	1	0	1	0	1	0	10.4	12.606	115	6.8167	10.4	0	14920000	14920000	0
A0A140T8N8	A0A140T8N8			tr|A0A140T8N8|A0A140T8N8_MOUSE Immunoglobulin kappa variable 9-123 (Fragment) OS=Mus musculus OX=10090 GN=Igkv9-123 PE=4 SV=2	1	2	2	2	2	0	2	0	2	0	26.5	12.815	117	16.271	26.5	0	34967000	34967000	0
Q6PAI8;A0A1B0GRU3;E9Q8K8;Q6ZPZ3	Q6PAI8;A0A1B0GRU3;E9Q8K8;Q6ZPZ3	Zinc finger CCCH domain-containing protein 4	Zc3h4	tr|Q6PAI8|Q6PAI8_MOUSE Zc3h4 protein OS=Mus musculus OX=10090 GN=Zc3h4 PE=2 SV=2;tr|A0A1B0GRU3|A0A1B0GRU3_MOUSE Zinc finger CCCH domain-containing protein 4 OS=Mus musculus OX=10090 GN=Zc3h4 PE=1 SV=1;tr|E9Q8K8|E9Q8K8_MOUSE Zinc finger CCCH domain-containi	4	2	2	2	2	0	2	0	2	0	4.6	60.857	584	11.825	4.6	0	15795000	15795000	0
A0A1B0GSZ9;O35972	A0A1B0GSZ9;O35972	39S ribosomal protein L23, mitochondrial	Mrpl23	tr|A0A1B0GSZ9|A0A1B0GSZ9_MOUSE 39S ribosomal protein L23, mitochondrial OS=Mus musculus OX=10090 GN=Mrpl23 PE=1 SV=1;sp|O35972|RM23_MOUSE 39S ribosomal protein L23, mitochondrial OS=Mus musculus OX=10090 GN=Mrpl23 PE=1 SV=1	2	1	1	1	1	0	1	0	1	0	7.6	20.059	172	8.328	7.6	0	15546000	15546000	0
A0A1D5RL92;G5E8I8;Q8CGZ0	A0A1D5RL92;G5E8I8;Q8CGZ0	Calcium homeostasis endoplasmic reticulum protein	Cherp	tr|A0A1D5RL92|A0A1D5RL92_MOUSE Calcium homeostasis endoplasmic reticulum protein OS=Mus musculus OX=10090 GN=Cherp PE=1 SV=1;tr|G5E8I8|G5E8I8_MOUSE Calcium homeostasis endoplasmic reticulum protein OS=Mus musculus OX=10090 GN=Cherp PE=1 SV=2;sp|Q8CGZ0|CHER	3	3	3	3	3	0	3	0	3	0	3.6	106.41	938	18.248	3.6	0	30150000	30150000	0
A0A1D5RLW5;Q3THJ0;A0A1D5RM85;P62717;A0A1D5RM79;A0A1D5RME4;A0A1D5RMC7;Q05CK2	A0A1D5RLW5;Q3THJ0;A0A1D5RM85;P62717;A0A1D5RM79;A0A1D5RME4	60S ribosomal protein L18a	Rpl18a	tr|A0A1D5RLW5|A0A1D5RLW5_MOUSE 60S ribosomal protein L18a OS=Mus musculus OX=10090 GN=Rpl18a PE=1 SV=1;tr|Q3THJ0|Q3THJ0_MOUSE 60S ribosomal protein L18a OS=Mus musculus OX=10090 GN=Rpl18a PE=2 SV=1;tr|A0A1D5RM85|A0A1D5RM85_MOUSE 60S ribosomal protein L18a	8	3	3	3	3	0	3	0	3	0	25.2	17.447	147	18.949	25.2	0	151040000	151040000	0
A0A1L1SR93;E9QMU3;D3YWN7;O88735	A0A1L1SR93;E9QMU3;D3YWN7;O88735	Ensconsin	Map7	tr|A0A1L1SR93|A0A1L1SR93_MOUSE Ensconsin OS=Mus musculus OX=10090 GN=Map7 PE=1 SV=1;tr|E9QMU3|E9QMU3_MOUSE Ensconsin OS=Mus musculus OX=10090 GN=Map7 PE=1 SV=3;tr|D3YWN7|D3YWN7_MOUSE Ensconsin OS=Mus musculus OX=10090 GN=Map7 PE=1 SV=2;sp|O88735|MAP7_MOUSE	4	1	1	1	1	0	1	0	1	0	10.9	10.828	101	7.8434	10.9	0	9533500	9533500	0
A0A1L1SRC3;Q3U5M9;Q14A95;Q9CQT2	A0A1L1SRC3;Q3U5M9;Q14A95;Q9CQT2	RNA-binding protein 7	Rbm7	tr|A0A1L1SRC3|A0A1L1SRC3_MOUSE RNA-binding protein 7 OS=Mus musculus OX=10090 GN=Rbm7 PE=1 SV=1;tr|Q3U5M9|Q3U5M9_MOUSE Uncharacterized protein OS=Mus musculus OX=10090 GN=Rbm7 PE=2 SV=1;tr|Q14A95|Q14A95_MOUSE RNA binding motif protein 7 OS=Mus musculus OX=	4	2	2	2	2	0	2	0	2	0	15.2	17.298	158	12.608	15.2	0	25429000	25429000	0
Q45VK5;Q45VK6;A0A1L1STE4;Q9Z1X4;Q3UD30;A0A1L1SQR7;Q8C5B7;A0A1L1SU19;A0A1L1SR62;A0A1L1SQ69;A0A1L1SSU8;A0A1L1ST48	Q45VK5;Q45VK6;A0A1L1STE4;Q9Z1X4;Q3UD30	Interleukin enhancer-binding factor 3	Ilf3	tr|Q45VK5|Q45VK5_MOUSE Interleukin enhancer-binding factor 3 OS=Mus musculus OX=10090 GN=Ilf3 PE=1 SV=1;tr|Q45VK6|Q45VK6_MOUSE Nuclear factor 90 OS=Mus musculus OX=10090 GN=Ilf3 PE=2 SV=1;tr|A0A1L1STE4|A0A1L1STE4_MOUSE Interleukin enhancer-binding factor 3	12	14	14	11	14	0	14	0	11	0	21.2	76.347	703	111.56	21.2	0	380630000	380630000	0
A0A1L1STF9;B9EI57;Q8CH25;A0A1L1SRL0;Q9CS69	A0A1L1STF9;B9EI57;Q8CH25;A0A1L1SRL0;Q9CS69	SAFB-like transcription modulator	Sltm	tr|A0A1L1STF9|A0A1L1STF9_MOUSE SAFB-like transcription modulator OS=Mus musculus OX=10090 GN=Sltm PE=1 SV=1;tr|B9EI57|B9EI57_MOUSE SAFB-like, transcription modulator OS=Mus musculus OX=10090 GN=Sltm PE=2 SV=1;sp|Q8CH25|SLTM_MOUSE SAFB-like transcription mo	5	2	2	2	2	0	2	0	2	0	4.8	72.66	664	15.615	4.8	0	16122000	16122000	0
A0A1S6GWH9;A0A1S6GWH8;Q9CQ49;A0A338P7L9	A0A1S6GWH9;A0A1S6GWH8;Q9CQ49;A0A338P7L9	Nuclear cap-binding protein subunit 2	Ncbp2	tr|A0A1S6GWH9|A0A1S6GWH9_MOUSE Nuclear cap-binding protein subunit 2 OS=Mus musculus OX=10090 GN=Ncbp2 PE=2 SV=1;tr|A0A1S6GWH8|A0A1S6GWH8_MOUSE Nuclear cap-binding protein subunit 2 OS=Mus musculus OX=10090 GN=Ncbp2 PE=2 SV=1;sp|Q9CQ49|NCBP2_MOUSE Nuclear	4	3	3	3	3	0	3	0	3	0	15.5	22.554	194	25.675	15.5	0	91952000	91952000	0
A0A1W2P6Q3;A0A1W2P7B7;Q9JJD8;Q542X7;P80314	A0A1W2P6Q3;A0A1W2P7B7;Q9JJD8;Q542X7;P80314	T-complex protein 1 subunit beta	Cct2	tr|A0A1W2P6Q3|A0A1W2P6Q3_MOUSE T-complex protein 1 subunit beta OS=Mus musculus OX=10090 GN=Cct2 PE=1 SV=1;tr|A0A1W2P7B7|A0A1W2P7B7_MOUSE T-complex protein 1 subunit beta (Fragment) OS=Mus musculus OX=10090 GN=Cct2 PE=1 SV=1;tr|Q9JJD8|Q9JJD8_MOUSE CCT-beta	5	1	1	1	1	0	1	0	1	0	6.6	19.571	181	6.8644	6.6	0	5356700	5356700	0
A1L0U3;A1L0V4;B9EI85;A0A1W2P768;P84228;P68433;F8WI35;P84244;P02301;E0CZ27;E0CYN1;E0CYR7	A1L0U3;A1L0V4;B9EI85;A0A1W2P768;P84228;P68433;F8WI35;P84244;P02301	Histone H3;Histone H3.2;Histone H3.1;Histone H3.3;Histone H3.3C	Hist1h3e;Hist1h3i;Hist2h3b;Hist1h3b;Hist1h3a;H3f3a;H3f3c	tr|A1L0U3|A1L0U3_MOUSE Histone H3 (Fragment) OS=Mus musculus OX=10090 GN=Hist1h3e PE=2 SV=1;tr|A1L0V4|A1L0V4_MOUSE Histone H3 (Fragment) OS=Mus musculus OX=10090 GN=Hist1h3i PE=2 SV=1;tr|B9EI85|B9EI85_MOUSE Histone H3 OS=Mus musculus OX=10090 GN=Hist2h3b P	12	5	5	5	5	0	5	0	5	0	24.1	15.029	133	30.207	24.1	0	6747400000	6747400000	0
A0A1W2P7U7;Q8BW04;Q99LL5	A0A1W2P7U7;Q8BW04;Q99LL5	Periodic tryptophan protein 1 homolog	Pwp1	tr|A0A1W2P7U7|A0A1W2P7U7_MOUSE Periodic tryptophan protein 1 homolog OS=Mus musculus OX=10090 GN=Pwp1 PE=1 SV=1;tr|Q8BW04|Q8BW04_MOUSE WD_REPEATS_REGION domain-containing protein OS=Mus musculus OX=10090 GN=Pwp1 PE=2 SV=1;sp|Q99LL5|PWP1_MOUSE Periodic tryp	3	1	1	1	1	0	1	0	1	0	12.8	10.27	94	7.9944	12.8	0	12878000	12878000	0
Q8BUZ9;Q3U224;A0A1Y7VP67;E9Q2I4	Q8BUZ9;Q3U224;A0A1Y7VP67;E9Q2I4		Elmsan1	tr|Q8BUZ9|Q8BUZ9_MOUSE Uncharacterized protein (Fragment) OS=Mus musculus OX=10090 GN=Mideas PE=2 SV=1;tr|Q3U224|Q3U224_MOUSE Uncharacterized protein (Fragment) OS=Mus musculus OX=10090 GN=Mideas PE=2 SV=1;tr|A0A1Y7VP67|A0A1Y7VP67_MOUSE Mitotic deacetylase	4	1	1	1	1	0	1	0	1	0	1.6	110.93	1010	7.3222	1.6	0	5109500	5109500	0
E9Q4K7;A0A286YCV9	E9Q4K7;A0A286YCV9	Kinesin-like protein	Kif13b	tr|E9Q4K7|E9Q4K7_MOUSE Kinesin family member 13B OS=Mus musculus OX=10090 GN=Kif13b PE=1 SV=1;tr|A0A286YCV9|A0A286YCV9_MOUSE Kinesin family member 13B OS=Mus musculus OX=10090 GN=Kif13b PE=1 SV=1	2	1	1	1	1	0	1	0	1	0	0.6	204.57	1843	6.1894	0.6	0	11754000	11754000	0
A0A286YDA2;A0A286YDT3;E9Q5C9;A0A286YDV7	A0A286YDA2;A0A286YDT3;E9Q5C9;A0A286YDV7		Nolc1	tr|A0A286YDA2|A0A286YDA2_MOUSE Nucleolar and coiled-body phosphoprotein 1 OS=Mus musculus OX=10090 GN=Nolc1 PE=1 SV=1;tr|A0A286YDT3|A0A286YDT3_MOUSE Nucleolar and coiled-body phosphoprotein 1 OS=Mus musculus OX=10090 GN=Nolc1 PE=1 SV=1;sp|E9Q5C9|NOLC1_MOUS	4	2	2	2	2	0	2	0	2	0	3.1	73.427	700	12.038	3.1	0	17925000	17925000	0
A0A286YDH6;K4DI76;J3QJW3;Q80TJ1	A0A286YDH6;K4DI76;J3QJW3;Q80TJ1	Calcium-dependent secretion activator 1	Cadps	tr|A0A286YDH6|A0A286YDH6_MOUSE Calcium-dependent secretion activator 1 OS=Mus musculus OX=10090 GN=Cadps PE=1 SV=1;tr|K4DI76|K4DI76_MOUSE Calcium-dependent secretion activator 1 OS=Mus musculus OX=10090 GN=Cadps PE=1 SV=1;tr|J3QJW3|J3QJW3_MOUSE Calcium-dep	4	1	1	1	1	0	1	0	1	0	6.2	97.153	867	5.8865	6.2	0	2134100	2134100	0
Q922C7;A0A286YDT6;Q8CHD5;Q5SRY7;Q3ULA2	Q922C7;A0A286YDT6;Q8CHD5;Q5SRY7;Q3ULA2	F-box/WD repeat-containing protein 11;F-box/WD repeat-containing protein 1A	Fbxw11;Btrc	tr|Q922C7|Q922C7_MOUSE Fbxw11 protein (Fragment) OS=Mus musculus OX=10090 GN=Fbxw11 PE=2 SV=1;tr|A0A286YDT6|A0A286YDT6_MOUSE F-box/WD repeat-containing protein 1A OS=Mus musculus OX=10090 GN=Btrc PE=1 SV=1;tr|Q8CHD5|Q8CHD5_MOUSE MKIAA0696 protein (Fragment	5	1	1	1	1	0	1	0	1	0	4	28.424	252	6.1991	4	0	16257000	16257000	0
Q5M9P1;A0A2I3BPG9;P83882	Q5M9P1;A0A2I3BPG9;P83882	60S ribosomal protein L36a	Rpl36a	tr|Q5M9P1|Q5M9P1_MOUSE Ribosomal protein L36A OS=Mus musculus OX=10090 GN=Rpl36a PE=1 SV=1;tr|A0A2I3BPG9|A0A2I3BPG9_MOUSE Ribosomal protein L36A, pseudogene 1 OS=Mus musculus OX=10090 GN=Rpl36a-ps1 PE=3 SV=1;sp|P83882|RL36A_MOUSE 60S ribosomal protein L36a	3	2	2	2	2	0	2	0	2	0	16	12.441	106	12.385	16	0	161860000	161860000	0
Q9CT50;E9Q784;A0A2I3BPQ5	Q9CT50;E9Q784;A0A2I3BPQ5		Zc3h13	tr|Q9CT50|Q9CT50_MOUSE Uncharacterized protein (Fragment) OS=Mus musculus OX=10090 GN=Zc3h13 PE=2 SV=3;sp|E9Q784|ZC3HD_MOUSE Zinc finger CCCH domain-containing protein 13 OS=Mus musculus OX=10090 GN=Zc3h13 PE=1 SV=1;tr|A0A2I3BPQ5|A0A2I3BPQ5_MOUSE Zinc fing	3	1	1	1	1	0	1	0	1	0	3.8	31.883	260	5.8494	3.8	0	6174100	6174100	0
Q9CY30;Q91X76;A0A2I3BQR1;A0A2I3BRL0;A0A2I3BR81	Q9CY30;Q91X76;A0A2I3BQR1;A0A2I3BRL0;A0A2I3BR81		Nt5dc2	tr|Q9CY30|Q9CY30_MOUSE Uncharacterized protein OS=Mus musculus OX=10090 GN=Nt5dc2 PE=2 SV=1;tr|Q91X76|Q91X76_MOUSE 5-nucleotidase domain-containing 2 OS=Mus musculus OX=10090 GN=Nt5dc2 PE=1 SV=1;tr|A0A2I3BQR1|A0A2I3BQR1_MOUSE 5-nucleotidase domain-contai	5	1	1	1	1	0	1	0	1	0	6.5	18.301	153	6.9376	6.5	0	6383500	6383500	0
A0A2I3BRM6	A0A2I3BRM6			tr|A0A2I3BRM6|A0A2I3BRM6_MOUSE Heterogeneous nuclear ribonucleoproteins C1/C2 (Fragment) OS=Mus musculus OX=10090 GN=Hnrnpc PE=1 SV=1	1	6	1	1	6	0	1	0	1	0	66.7	12.78	117	8.2712	66.7	0	13434000	13434000	0
A0A2R8VHN3;A0A2R8VHG2;A0A2R8VKF0;A0A2R8VJY1;A0A2R8W6L5;A0A2R8VHZ0;A0A2R8VI71;A0A2R8VHY9;A0A2R8VKN0;A0A2R8VI73;Q3TF69;A0A2R8VI12;A0A2R8VI25;Q3TT81;A0A2R8VHP9;B2M1R7;Q61990;A0A2R8VHL8;E9Q7D8;Q8CFQ6;P57722;A0A2R8VHI3;A0A2R8VI15;A0A2R8W6U6	A0A2R8VHN3;A0A2R8VHG2;A0A2R8VKF0;A0A2R8VJY1;A0A2R8W6L5;A0A2R8VHZ0;A0A2R8VI71;A0A2R8VHY9;A0A2R8VKN0;A0A2R8VI73;Q3TF69;A0A2R8VI12;A0A2R8VI25;Q3TT81;A0A2R8VHP9;B2M1R7;Q61990;A0A2R8VHL8;E9Q7D8;Q8CFQ6;P57722	Poly(rC)-binding protein 2;Poly(rC)-binding protein 3	Pcbp2;Pcbp3	tr|A0A2R8VHN3|A0A2R8VHN3_MOUSE Poly(rC)-binding protein 2 (Fragment) OS=Mus musculus OX=10090 GN=Pcbp2 PE=1 SV=1;tr|A0A2R8VHG2|A0A2R8VHG2_MOUSE Poly(rC)-binding protein 2 (Fragment) OS=Mus musculus OX=10090 GN=Pcbp2 PE=1 SV=1;tr|A0A2R8VKF0|A0A2R8VKF0_MOUSE	24	5	5	3	5	0	5	0	3	0	48.2	17.781	168	43.656	48.2	0	139390000	139390000	0
A0A2R8VHM9;Q542B0;Q921I9	A0A2R8VHM9;Q542B0;Q921I9	Exosome complex component RRP41	Exosc4	tr|A0A2R8VHM9|A0A2R8VHM9_MOUSE Exosome complex component RRP41 OS=Mus musculus OX=10090 GN=Exosc4 PE=1 SV=1;tr|Q542B0|Q542B0_MOUSE Uncharacterized protein OS=Mus musculus OX=10090 GN=Exosc4 PE=1 SV=1;sp|Q921I9|EXOS4_MOUSE Exosome complex component RRP41 OS	3	1	1	1	1	0	1	0	1	0	17.6	7.171	68	7.7017	17.6	0	20624000	20624000	0
A0A2R8VHX5;Q8VD12	A0A2R8VHX5;Q8VD12	Zinc finger protein 385A	Znf385a	tr|A0A2R8VHX5|A0A2R8VHX5_MOUSE Zinc finger protein 385A OS=Mus musculus OX=10090 GN=Zfp385a PE=1 SV=1;sp|Q8VD12|Z385A_MOUSE Zinc finger protein 385A OS=Mus musculus OX=10090 GN=Znf385a PE=1 SV=2	2	5	5	5	5	0	5	0	5	0	24.5	36.28	347	46.535	24.5	0	235980000	235980000	0
A0A2R8VK20;O70194	A0A2R8VK20;O70194	Eukaryotic translation initiation factor 3 subunit D	Eif3d	tr|A0A2R8VK20|A0A2R8VK20_MOUSE Eukaryotic translation initiation factor 3 subunit D (Fragment) OS=Mus musculus OX=10090 GN=Eif3d PE=1 SV=1;sp|O70194|EIF3D_MOUSE Eukaryotic translation initiation factor 3 subunit D OS=Mus musculus OX=10090 GN=Eif3d PE=1 SV=	2	1	1	1	1	0	1	0	1	0	7.1	20.164	169	7.0482	7.1	0	13745000	13745000	0
A0A2R8W6Y5;Q3UT02;A0A2R8VKL5;E9Q066;G3X9Q6;Q8BWW4	A0A2R8W6Y5;Q3UT02;A0A2R8VKL5;E9Q066;G3X9Q6;Q8BWW4	La-related protein 4	Larp4	tr|A0A2R8W6Y5|A0A2R8W6Y5_MOUSE La-related protein 4 OS=Mus musculus OX=10090 GN=Larp4 PE=1 SV=1;tr|Q3UT02|Q3UT02_MOUSE HTH La-type RNA-binding domain-containing protein OS=Mus musculus OX=10090 GN=Larp4 PE=2 SV=1;tr|A0A2R8VKL5|A0A2R8VKL5_MOUSE La-related p	6	2	2	2	2	0	2	0	2	0	4.3	67.487	610	12.274	4.3	0	24747000	24747000	0
A0A2R8VKP3;Q68FH8;Q61466	A0A2R8VKP3;Q68FH8;Q61466	SWI/SNF-related matrix-associated actin-dependent regulator of chromatin subfamily D member 1	Smarcd1	tr|A0A2R8VKP3|A0A2R8VKP3_MOUSE SWI/SNF-related matrix-associated actin-dependent regulator of chromatin subfamily D member 1 OS=Mus musculus OX=10090 GN=Smarcd1 PE=1 SV=1;tr|Q68FH8|Q68FH8_MOUSE Smarcd1 protein OS=Mus musculus OX=10090 GN=Smarcd1 PE=2 SV=2;	3	2	2	2	2	0	2	0	2	0	4.9	53.585	474	14.472	4.9	0	19558000	19558000	0
A0A2R8W6J9;Q3UEN1;Q8R093;Q8CGR7	A0A2R8W6J9;Q3UEN1;Q8R093;Q8CGR7	Uridine phosphorylase;Uridine phosphorylase 2	Upp2	tr|A0A2R8W6J9|A0A2R8W6J9_MOUSE Uridine phosphorylase OS=Mus musculus OX=10090 GN=Upp2 PE=1 SV=1;tr|Q3UEN1|Q3UEN1_MOUSE Uridine phosphorylase OS=Mus musculus OX=10090 GN=Upp2 PE=2 SV=1;tr|Q8R093|Q8R093_MOUSE Uridine phosphorylase OS=Mus musculus OX=10090 GN	4	1	1	1	1	0	1	0	1	0	4.2	34.106	306	5.8503	4.2	0	52623000	52623000	0
A0A2S0DFG2	A0A2S0DFG2			tr|A0A2S0DFG2|A0A2S0DFG2_MOUSE Anti-HIV fusion peptide monocolonal anitbody heavy chain vFP6.01 (Fragment) OS=Mus musculus OX=10090 PE=4 SV=1	1	1	1	1	1	0	1	0	1	0	11.2	12.97	116	5.9214	11.2	0	10110000	10110000	0
A0A2S0DFK0;A0A2S0DFI8	A0A2S0DFK0;A0A2S0DFI8			tr|A0A2S0DFK0|A0A2S0DFK0_MOUSE Anti-HIV fusion peptide monocolonal anitbody light chain vFP7.05 (Fragment) OS=Mus musculus OX=10090 PE=4 SV=1;tr|A0A2S0DFI8|A0A2S0DFI8_MOUSE Anti-HIV fusion peptide monocolonal anitbody light chain vFP7.04 (Fragment) OS=Mus	2	2	1	1	2	0	1	0	1	0	34.8	12.213	112	7.2244	34.8	0	37054000	37054000	0
A0A338P6S8	A0A338P6S8			tr|A0A338P6S8|A0A338P6S8_MOUSE ABI gene family, member 3 (NESH)-binding protein OS=Mus musculus OX=10090 GN=Abi3bp PE=1 SV=1	1	1	1	1	1	0	1	0	1	0	0.7	179.51	1637	5.7357	0.7	0	13582000	13582000	0
Q6ZPV5;Q3UT39;E9Q4N6;E9Q6R4;E9Q4N7;A0A338P6U8	Q6ZPV5;Q3UT39;E9Q4N6;E9Q6R4;E9Q4N7;A0A338P6U8		Arid1b	tr|Q6ZPV5|Q6ZPV5_MOUSE MKIAA1235 protein (Fragment) OS=Mus musculus OX=10090 GN=Arid1b PE=2 SV=1;tr|Q3UT39|Q3UT39_MOUSE BAF250_C domain-containing protein (Fragment) OS=Mus musculus OX=10090 GN=Arid1b PE=2 SV=1;tr|E9Q4N6|E9Q4N6_MOUSE AT-rich interactive do	6	1	1	1	1	0	1	0	1	0	4.2	47.168	426	8.3859	4.2	0	8099700	8099700	0
A0PJG9;A0A338P6W1;P97868	A0PJG9;A0A338P6W1;P97868	E3 ubiquitin-protein ligase RBBP6	Rbbp6	tr|A0PJG9|A0PJG9_MOUSE Rbbp6 protein (Fragment) OS=Mus musculus OX=10090 GN=Rbbp6 PE=2 SV=1;tr|A0A338P6W1|A0A338P6W1_MOUSE E3 ubiquitin-protein ligase RBBP6 (Fragment) OS=Mus musculus OX=10090 GN=Rbbp6 PE=1 SV=1;sp|P97868|RBBP6_MOUSE E3 ubiquitin-protein l	3	1	1	1	1	0	1	0	1	0	1.9	64.723	587	6.3921	1.9	0	4891700	4891700	0
Q7TQ39;Q8C2B1;Q61213;Q0VGN5;Q1W5W7;A0A346I7J8;P03975	Q7TQ39;Q8C2B1;Q61213;Q0VGN5;Q1W5W7;A0A346I7J8;P03975	IgE-binding protein	gag;BC094435;gag-pol;Iap	tr|Q7TQ39|Q7TQ39_MOUSE Gag protein OS=Mus musculus OX=10090 GN=gag PE=4 SV=1;tr|Q8C2B1|Q8C2B1_MOUSE Integrase OS=Mus musculus OX=10090 PE=2 SV=1;tr|Q61213|Q61213_MOUSE Protease OS=Mus musculus OX=10090 GN=gag PE=2 SV=1;tr|Q0VGN5|Q0VGN5_MOUSE Integrase (Fra	7	1	1	1	1	0	1	0	1	0	1.9	65.444	586	6.9059	1.9	0	13833000	13833000	0
G3UXA9;A0A3B0IYV7;G3V001;Q9D8U4	G3UXA9;A0A3B0IYV7;G3V001;Q9D8U4	Complement C1q tumor necrosis factor-related protein 2	C1qtnf2	tr|G3UXA9|G3UXA9_MOUSE Complement C1q tumor necrosis factor-related protein 2 (Fragment) OS=Mus musculus OX=10090 GN=C1qtnf2 PE=4 SV=1;tr|A0A3B0IYV7|A0A3B0IYV7_MOUSE Adiponectin h OS=Mus musculus OX=10090 GN=Adih PE=4 SV=1;tr|G3V001|G3V001_MOUSE Complement	4	1	1	1	1	0	1	0	1	0	15.3	13.551	137	8.2338	15.3	0	5813200	5813200	0
A0A3B2W450;Q569X3;A0A3B2WCR6;Q62241	A0A3B2W450;Q569X3;A0A3B2WCR6;Q62241	U1 small nuclear ribonucleoprotein C	Snrpc	tr|A0A3B2W450|A0A3B2W450_MOUSE U1 small nuclear ribonucleoprotein C OS=Mus musculus OX=10090 GN=Snrpc PE=1 SV=1;tr|Q569X3|Q569X3_MOUSE U1 small nuclear ribonucleoprotein C OS=Mus musculus OX=10090 GN=Snrpc PE=1 SV=1;tr|A0A3B2WCR6|A0A3B2WCR6_MOUSE U1 small	4	1	1	1	1	0	1	0	1	0	7.6	17.042	157	6.226	7.6	0	12904000	12904000	0
A0A3B2WDD2;A0A3B2WBL1;Q5XJF6;Q3U561;P53026;A0A3B2W824;A0A3B2W820;Q99JL6	A0A3B2WDD2;A0A3B2WBL1;Q5XJF6;Q3U561;P53026;A0A3B2W824;A0A3B2W820;Q99JL6	Ribosomal protein;60S ribosomal protein L10a	Rpl10a	tr|A0A3B2WDD2|A0A3B2WDD2_MOUSE Ribosomal protein OS=Mus musculus OX=10090 GN=Rpl10a PE=1 SV=1;tr|A0A3B2WBL1|A0A3B2WBL1_MOUSE Ribosomal protein OS=Mus musculus OX=10090 GN=Rpl10a PE=1 SV=1;tr|Q5XJF6|Q5XJF6_MOUSE Ribosomal protein OS=Mus musculus OX=10090 GN	8	4	4	4	4	0	4	0	4	0	21.6	21.636	190	31.83	21.6	0	477910000	477910000	0
A0A3B2WBM3;P62869	A0A3B2WBM3;P62869	Transcription elongation factor B polypeptide 2	Tceb2	tr|A0A3B2WBM3|A0A3B2WBM3_MOUSE Elongin-B OS=Mus musculus OX=10090 GN=Elob PE=1 SV=1;sp|P62869|ELOB_MOUSE Elongin-B OS=Mus musculus OX=10090 GN=Elob PE=1 SV=1	2	1	1	1	1	0	1	0	1	0	13.3	10.109	90	5.8474	13.3	0	16420000	16420000	0
A0A3B2WCH2;Q9QYS9	A0A3B2WCH2;Q9QYS9	Protein quaking	Qki	tr|A0A3B2WCH2|A0A3B2WCH2_MOUSE Quaking, KH domain-containing RNA-binding (Fragment) OS=Mus musculus OX=10090 GN=Qk PE=1 SV=1;sp|Q9QYS9|QKI_MOUSE Protein quaking OS=Mus musculus OX=10090 GN=Qki PE=1 SV=1	2	1	1	1	1	0	1	0	1	0	6.5	23.344	217	6.2065	6.5	0	22417000	22417000	0
A0A3Q4EH04;A0A3Q4L335;A0A3Q4L393;Q3THA6;Q8BL97	A0A3Q4EH04;A0A3Q4L335;A0A3Q4L393;Q3THA6;Q8BL97	Serine/arginine-rich splicing factor 7	Srsf7	tr|A0A3Q4EH04|A0A3Q4EH04_MOUSE Serine/arginine-rich-splicing factor 7 OS=Mus musculus OX=10090 GN=Srsf7 PE=1 SV=1;tr|A0A3Q4L335|A0A3Q4L335_MOUSE Serine/arginine-rich-splicing factor 7 OS=Mus musculus OX=10090 GN=Srsf7 PE=1 SV=1;tr|A0A3Q4L393|A0A3Q4L393_MOU	5	3	2	2	3	0	2	0	2	0	23.4	15.763	137	13.547	23.4	0	138200000	138200000	0
A0A3Q4EHZ1;Q9DBC3	A0A3Q4EHZ1;Q9DBC3	Cap-specific mRNA (nucleoside-2-O-)-methyltransferase 1	Cmtr1	tr|A0A3Q4EHZ1|A0A3Q4EHZ1_MOUSE Cap methyltransferase 1 (Fragment) OS=Mus musculus OX=10090 GN=Cmtr1 PE=1 SV=1;sp|Q9DBC3|CMTR1_MOUSE Cap-specific mRNA (nucleoside-2-O-)-methyltransferase 1 OS=Mus musculus OX=10090 GN=Cmtr1 PE=1 SV=1	2	1	1	1	1	0	1	0	1	0	1.2	96.524	844	6.3668	1.2	0	4689500	4689500	0
A0A494B9L4;A0A494BBG2;A0A494B9S0;Q9CQB2	A0A494B9L4;A0A494BBG2;A0A494B9S0;Q9CQB2	Protein FAM195A	Fam195a	tr|A0A494B9L4|A0A494B9L4_MOUSE MAPK-regulated corepressor-interacting protein 2 OS=Mus musculus OX=10090 GN=Mcrip2 PE=1 SV=1;tr|A0A494BBG2|A0A494BBG2_MOUSE MAPK-regulated corepressor-interacting protein 2 OS=Mus musculus OX=10090 GN=Mcrip2 PE=1 SV=1;tr|A0A	4	1	1	1	1	0	1	0	1	0	16.9	7.0291	65	6.9418	16.9	0	6538800	6538800	0
A0A494B9W4;Q8VE92;F6TBN8;A0A494BAP6;Q5CZX8;S4R1A6;A0A494B9C0;Q3TY21;A0A494BB78	A0A494B9W4;Q8VE92;F6TBN8	RNA-binding protein 4B	Rbm4b;Rbm4	tr|A0A494B9W4|A0A494B9W4_MOUSE RNA-binding protein 4B (Fragment) OS=Mus musculus OX=10090 GN=Rbm4b PE=1 SV=1;sp|Q8VE92|RBM4B_MOUSE RNA-binding protein 4B OS=Mus musculus OX=10090 GN=Rbm4b PE=1 SV=1;tr|F6TBN8|F6TBN8_MOUSE RNA-binding protein 4 (Fragment) OS	9	3	1	1	3	0	1	0	1	0	12.3	32.069	285	16.692	12.3	0	12654000	12654000	0
A0A494BAW7;Q3TJY5;Q8CDT0;Q8C7D0;Q8C2T9;Q9Z1M8	A0A494BAW7;Q3TJY5;Q8CDT0;Q8C7D0;Q8C2T9;Q9Z1M8	Protein Red	Ik	tr|A0A494BAW7|A0A494BAW7_MOUSE Protein Red (Fragment) OS=Mus musculus OX=10090 GN=Ik PE=1 SV=1;tr|Q3TJY5|Q3TJY5_MOUSE RED_N domain-containing protein (Fragment) OS=Mus musculus OX=10090 GN=Ik PE=2 SV=1;tr|Q8CDT0|Q8CDT0_MOUSE RED_N domain-containing protein	6	3	3	3	3	0	3	0	3	0	22.6	15.501	133	17.056	22.6	0	7114700	7114700	0
Q4FJR7;Q3UC76;A0A494BB95;Q8BMJ3;Q60872	Q4FJR7;Q3UC76;A0A494BB95;Q8BMJ3;Q60872	Eukaryotic translation initiation factor 1A, X-chromosomal;Eukaryotic translation initiation factor 1A	Eif1a;Eif1ax	tr|Q4FJR7|Q4FJR7_MOUSE Eukaryotic translation initiation factor 4C OS=Mus musculus OX=10090 GN=Eif1a PE=2 SV=1;tr|Q3UC76|Q3UC76_MOUSE Eukaryotic translation initiation factor 4C OS=Mus musculus OX=10090 GN=Eif1a PE=2 SV=1;tr|A0A494BB95|A0A494BB95_MOUSE Euk	5	1	1	1	1	0	1	0	1	0	7.6	16.502	144	6.0419	7.6	0	17229000	17229000	0
A0A4E9FSP6	A0A4E9FSP6			tr|A0A4E9FSP6|A0A4E9FSP6_MOUSE IgL2 (Fragment) OS=Mus musculus OX=10090 GN=IGLC2 PE=4 SV=1	1	2	2	2	2	0	2	0	2	0	27.2	9.9018	92	12.462	27.2	0	26378000	26378000	0
A0A4U9FFM1;Q99JC1;P01844;A0A0G2JGQ8;P01845	A0A4U9FFM1;Q99JC1;P01844	Ig lambda-2 chain C region	Iglc2	tr|A0A4U9FFM1|A0A4U9FFM1_MOUSE IgL2 (Fragment) OS=Mus musculus OX=10090 GN=Iglc2 PE=4 SV=1;tr|Q99JC1|Q99JC1_MOUSE Ig lambda-2 chain C region (Fragment) OS=Mus musculus OX=10090 GN=Iglc2 PE=1 SV=1;sp|P01844|LAC2_MOUSE Ig lambda-2 chain C region OS=Mus muscu	5	3	3	3	3	0	3	0	3	0	34.6	11.254	104	23.544	34.6	0	114570000	114570000	0
Q3UY61;A2AH75;A0A5F8MPF0;Q60575	Q3UY61;A2AH75;A0A5F8MPF0;Q60575	Kinesin-like protein;Kinesin-like protein KIF1B	Kif1b	tr|Q3UY61|Q3UY61_MOUSE Kinesin-like protein (Fragment) OS=Mus musculus OX=10090 GN=Kif1b PE=2 SV=1;tr|A2AH75|A2AH75_MOUSE Kinesin-like protein KIF1B OS=Mus musculus OX=10090 GN=Kif1b PE=1 SV=1;tr|A0A5F8MPF0|A0A5F8MPF0_MOUSE Kinesin-like protein KIF1B OS=Mu	4	2	2	2	2	0	2	0	2	0	4	70.065	628	11.246	4	0	20835000	20835000	0
Q8BUX2;Q3TRU8;G3UZJ9;Q8BKJ2;Q3V0L4;Q3UKR8;Q3TTX8;Q3TPK8;E9PZ21;A0A6I8MX12;Q91W59;Q8BWL5	Q8BUX2;Q3TRU8;G3UZJ9;Q8BKJ2;Q3V0L4;Q3UKR8;Q3TTX8;Q3TPK8;E9PZ21;A0A6I8MX12;Q91W59;Q8BWL5	RNA-binding motif, single-stranded-interacting protein 1;RNA-binding motif, single-stranded-interacting protein 3	Rbms3;Rbms1	tr|Q8BUX2|Q8BUX2_MOUSE RRM domain-containing protein OS=Mus musculus OX=10090 GN=Rbms3 PE=2 SV=1;tr|Q3TRU8|Q3TRU8_MOUSE RRM domain-containing protein OS=Mus musculus OX=10090 GN=Rbms3 PE=2 SV=1;tr|G3UZJ9|G3UZJ9_MOUSE RNA-binding motif, single-stranded-inte	12	1	1	1	1	0	1	0	1	0	9.4	17.26	159	7.8065	9.4	0	102340000	102340000	0
F6YAR3;A0JLN6;Q8CE86;Q8C4J7	F6YAR3;A0JLN6;Q8CE86;Q8C4J7	Transducin beta-like protein 3	Tbl3	tr|F6YAR3|F6YAR3_MOUSE Transducin beta-like protein 3 (Fragment) OS=Mus musculus OX=10090 GN=Tbl3 PE=1 SV=1;tr|A0JLN6|A0JLN6_MOUSE Tbl3 protein (Fragment) OS=Mus musculus OX=10090 GN=Tbl3 PE=2 SV=1;tr|Q8CE86|Q8CE86_MOUSE WD_REPEATS_REGION domain-containing	4	1	1	1	1	0	1	0	1	0	4.3	33.356	299	12.489	4.3	0	5005500	5005500	0
A0N8I8	A0N8I8			tr|A0N8I8|A0N8I8_MOUSE Immunoglobulin kappa chain variable 4-51 (Fragment) OS=Mus musculus OX=10090 GN=Igkv4-51 PE=4 SV=1	1	1	1	1	1	0	1	0	1	0	13.4	12.839	119	23.599	13.4	0	78259000	78259000	0
A1IGX7;Q7TMD7;Q330Q3	A1IGX7;Q7TMD7;Q330Q3	Desmoglein-4	Dsg4	tr|A1IGX7|A1IGX7_MOUSE Desmoglein4 OS=Mus musculus OX=10090 GN=Dsg4 PE=2 SV=1;sp|Q7TMD7|DSG4_MOUSE Desmoglein-4 OS=Mus musculus OX=10090 GN=Dsg4 PE=2 SV=1;tr|Q330Q3|Q330Q3_MOUSE Desmoglein 4 (Fragment) OS=Mus musculus OX=10090 GN=Dsg4 PE=2 SV=1	3	2	2	2	2	0	2	0	2	0	1.8	121.52	1102	11.945	1.8	0	49367000	49367000	0
A2A5N2;Q9CQV8;A2A5N1	A2A5N2;Q9CQV8;A2A5N1	14-3-3 protein beta/alpha;14-3-3 protein beta/alpha, N-terminally processed	Ywhab	tr|A2A5N2|A2A5N2_MOUSE Tyrosine 3-monooxygenase/tryptophan 5-monooxygenase activation protein, beta polypeptide OS=Mus musculus OX=10090 GN=Ywhab PE=2 SV=1;sp|Q9CQV8|1433B_MOUSE 14-3-3 protein beta/alpha OS=Mus musculus OX=10090 GN=Ywhab PE=1 SV=3;tr|A2A5N	3	4	3	2	4	0	3	0	2	0	21.1	28.086	246	18.937	21.1	0	29818000	29818000	0
A2A5R8;Q9DBE7;Q3U8D3;A2A5S3;Q3TWP5;Q641P2;Q3TJ07;Q3UTC8;Q3TU43;Q3TWA1;Q3UKX3;Q3U7A6;Q9Z108;V9GX87;Q6TNG5	A2A5R8;Q9DBE7;Q3U8D3;A2A5S3;Q3TWP5;Q641P2;Q3TJ07;Q3UTC8;Q3TU43;Q3TWA1;Q3UKX3;Q3U7A6;Q9Z108;V9GX87;Q6TNG5	Double-stranded RNA-binding protein Staufen homolog 1	Stau1	tr|A2A5R8|A2A5R8_MOUSE Double-stranded RNA-binding protein Staufen homolog 1 OS=Mus musculus OX=10090 GN=Stau1 PE=1 SV=1;tr|Q9DBE7|Q9DBE7_MOUSE Double-stranded RNA-binding protein Staufen homolog 1 OS=Mus musculus OX=10090 GN=Stau1 PE=1 SV=1;tr|Q3U8D3|Q3U8	15	7	7	7	7	0	7	0	7	0	18.4	53.746	485	57.328	18.4	0	334510000	334510000	0
A2ADH1;Q9CQY5	A2ADH1;Q9CQY5	Magnesium transporter protein 1	Magt1	tr|A2ADH1|A2ADH1_MOUSE Dolichyl-diphosphooligosaccharide--protein glycosyltransferase subunit MAGT1 OS=Mus musculus OX=10090 GN=Magt1 PE=1 SV=1;sp|Q9CQY5|MAGT1_MOUSE Magnesium transporter protein 1 OS=Mus musculus OX=10090 GN=Magt1 PE=1 SV=1	2	2	2	2	2	0	2	0	2	0	5.2	41.637	368	12.046	5.2	0	39551000	39551000	0
A2AFI9;A2AFJ1;Q8C5H3;Q3UJI2;Q60973;F6ZLC6;Q3UX53	A2AFI9;A2AFJ1;Q8C5H3;Q3UJI2;Q60973;F6ZLC6;Q3UX53	Histone-binding protein RBBP7	Rbbp7	tr|A2AFI9|A2AFI9_MOUSE Histone-binding protein RBBP7 OS=Mus musculus OX=10090 GN=Rbbp7 PE=1 SV=1;tr|A2AFJ1|A2AFJ1_MOUSE Histone-binding protein RBBP7 OS=Mus musculus OX=10090 GN=Rbbp7 PE=1 SV=1;tr|Q8C5H3|Q8C5H3_MOUSE WD_REPEATS_REGION domain-containing pro	7	3	1	1	3	0	1	0	1	0	8.3	43.595	386	6.2662	8.3	0	12341000	12341000	0
G3UZ34;Q7TMX4;Q543F1;Q3U5Q3;Q3TMY8;A2AH85;Q6A0E3;O08810	G3UZ34;Q7TMX4;Q543F1;Q3U5Q3;Q3TMY8;A2AH85;Q6A0E3;O08810	116 kDa U5 small nuclear ribonucleoprotein component	Eftud2	tr|G3UZ34|G3UZ34_MOUSE 116 kDa U5 small nuclear ribonucleoprotein component OS=Mus musculus OX=10090 GN=Eftud2 PE=1 SV=1;tr|Q7TMX4|Q7TMX4_MOUSE 116 kDa U5 small nuclear ribonucleoprotein component OS=Mus musculus OX=10090 GN=Eftud2 PE=2 SV=1;tr|Q543F1|Q543	8	2	2	2	2	0	2	0	2	0	3.2	108.34	962	15.64	3.2	0	43836000	43836000	0
F7APP3;A2AJH3;Q3THR4;O70311	F7APP3;A2AJH3;Q3THR4;O70311	Glycylpeptide N-tetradecanoyltransferase;Glycylpeptide N-tetradecanoyltransferase 2	Nmt2	tr|F7APP3|F7APP3_MOUSE Glycylpeptide N-tetradecanoyltransferase OS=Mus musculus OX=10090 GN=Nmt2 PE=1 SV=1;tr|A2AJH3|A2AJH3_MOUSE Glycylpeptide N-tetradecanoyltransferase OS=Mus musculus OX=10090 GN=Nmt2 PE=1 SV=1;tr|Q3THR4|Q3THR4_MOUSE Glycylpeptide N-tet	4	1	1	1	1	0	1	0	1	0	3.1	56.537	485	7.1772	3.1	0	8690600	8690600	0
B1AYU4;A2AK44;A2AK42;B1AYU7;Q6ZPL7;Q8C5N3	B1AYU4;A2AK44;A2AK42;B1AYU7;Q6ZPL7;Q8C5N3	Pre-mRNA-splicing factor CWC22 homolog	Cwc22;Gm13695;Gm13697;mKIAA1604	tr|B1AYU4|B1AYU4_MOUSE Pre-mRNA-splicing factor CWC22 homolog OS=Mus musculus OX=10090 GN=Cwc22 PE=1 SV=1;tr|A2AK44|A2AK44_MOUSE Predicted gene 13695 OS=Mus musculus OX=10090 GN=Gm13695 PE=4 SV=1;tr|A2AK42|A2AK42_MOUSE Predicted gene 13691 OS=Mus musculus	6	1	1	1	1	0	1	0	1	0	1.5	82.752	723	12.25	1.5	0	8872800	8872800	0
Q8C2Q8;A2AKU9;Q9D9D7;Q3UD06;Q91VR2;Q9ERA8;A2AKV1;A2AKV2;A2AKV3;A2AKV0	Q8C2Q8;A2AKU9;Q9D9D7;Q3UD06;Q91VR2;Q9ERA8;A2AKV1;A2AKV2;A2AKV3	ATP synthase subunit gamma;ATP synthase subunit gamma, mitochondrial	Atp5c1	tr|Q8C2Q8|Q8C2Q8_MOUSE ATP synthase subunit gamma OS=Mus musculus OX=10090 GN=Atp5c1 PE=1 SV=1;tr|A2AKU9|A2AKU9_MOUSE ATP synthase subunit gamma OS=Mus musculus OX=10090 GN=Atp5c1 PE=1 SV=1;tr|Q9D9D7|Q9D9D7_MOUSE ATP synthase subunit gamma OS=Mus musculus	10	5	5	5	5	0	5	0	5	0	19.3	30.255	274	32.191	19.3	0	184020000	184020000	0
Q8CBM2;Q9EQ66;Q8BQK0;A2AL85;Q8BSY0	Q8CBM2;Q9EQ66;Q8BQK0;A2AL85;Q8BSY0	Aspartyl/asparaginyl beta-hydroxylase	Asph;ASPH	tr|Q8CBM2|Q8CBM2_MOUSE Aspartyl/asparaginyl beta-hydroxylase OS=Mus musculus OX=10090 GN=Asph PE=1 SV=1;tr|Q9EQ66|Q9EQ66_MOUSE Aspartly beta-hydroxylase OS=Mus musculus OX=10090 GN=ASPH PE=3 SV=1;tr|Q8BQK0|Q8BQK0_MOUSE TPR_REGION domain-containing protein	5	1	1	1	1	0	1	0	1	0	2.1	75.127	658	6.3784	2.1	0	6106800	6106800	0
A2AMY5;Q91VX2;A2AMY7	A2AMY5;Q91VX2;A2AMY7	Ubiquitin-associated protein 2	Ubap2	tr|A2AMY5|A2AMY5_MOUSE Ubiquitin-associated protein 2 OS=Mus musculus OX=10090 GN=Ubap2 PE=1 SV=1;sp|Q91VX2|UBAP2_MOUSE Ubiquitin-associated protein 2 OS=Mus musculus OX=10090 GN=Ubap2 PE=1 SV=1;tr|A2AMY7|A2AMY7_MOUSE Ubiquitin-associated protein 2 (Fragme	3	2	2	2	2	0	2	0	2	0	2.2	117.83	1131	12.451	2.2	0	21489000	21489000	0
D3Z7A7;E9PXE6;F8VPR2;A2AQW2;Q6ZPF4;A2APV2	D3Z7A7;E9PXE6;F8VPR2;A2AQW2;Q6ZPF4;A2APV2	Formin-like protein 3;Formin-like protein 2	Fmnl3;Fmnl2	tr|D3Z7A7|D3Z7A7_MOUSE Formin-like protein 3 OS=Mus musculus OX=10090 GN=Fmnl3 PE=1 SV=1;tr|E9PXE6|E9PXE6_MOUSE Formin-like protein 2 OS=Mus musculus OX=10090 GN=Fmnl2 PE=1 SV=2;tr|F8VPR2|F8VPR2_MOUSE Formin-like protein 2 OS=Mus musculus OX=10090 GN=Fmnl2	6	1	1	1	1	0	1	0	1	0	1.1	116.92	1027	5.8576	1.1	0	10138000	10138000	0
A2AQA7;Q8CFQ3	A2AQA7;Q8CFQ3	Intron-binding protein aquarius	Aqr	tr|A2AQA7|A2AQA7_MOUSE RNA helicase aquarius OS=Mus musculus OX=10090 GN=Aqr PE=1 SV=1;sp|Q8CFQ3|AQR_MOUSE RNA helicase aquarius OS=Mus musculus OX=10090 GN=Aqr PE=1 SV=2	2	1	1	1	1	0	1	0	1	0	0.9	161.85	1400	8.4299	0.9	0	4893100	4893100	0
A2AT37;Q810R2	A2AT37;Q810R2		Upf2	sp|A2AT37|RENT2_MOUSE Regulator of nonsense transcripts 2 OS=Mus musculus OX=10090 GN=Upf2 PE=1 SV=1;tr|Q810R2|Q810R2_MOUSE Upf2 protein (Fragment) OS=Mus musculus OX=10090 GN=Upf2 PE=2 SV=1	2	2	2	2	2	0	2	0	2	0	2.8	147.55	1269	14.77	2.8	0	18781000	18781000	0
A2ATP5;A2ATP6;Q8C854;A7UQY4;F6XJA1;G8JL68	A2ATP5;A2ATP6;Q8C854;A7UQY4;F6XJA1;G8JL68	Myelin expression factor 2	Myef2	tr|A2ATP5|A2ATP5_MOUSE Myelin expression factor 2 OS=Mus musculus OX=10090 GN=Myef2 PE=1 SV=1;tr|A2ATP6|A2ATP6_MOUSE Myelin expression factor 2 OS=Mus musculus OX=10090 GN=Myef2 PE=1 SV=2;sp|Q8C854|MYEF2_MOUSE Myelin expression factor 2 OS=Mus musculus OX=	6	11	11	11	11	0	11	0	11	0	21.1	59.543	550	224.18	21.1	0	498400000	498400000	0
Q3U3F6;A2AU62;Q64012;A2AU61;Q3TGD3;A2AU60	Q3U3F6;A2AU62;Q64012;A2AU61;Q3TGD3;A2AU60	RNA-binding protein Raly	Raly	tr|Q3U3F6|Q3U3F6_MOUSE RRM domain-containing protein OS=Mus musculus OX=10090 GN=Raly PE=2 SV=1;tr|A2AU62|A2AU62_MOUSE RNA-binding protein Raly (Fragment) OS=Mus musculus OX=10090 GN=Raly PE=1 SV=1;sp|Q64012|RALY_MOUSE RNA-binding protein Raly OS=Mus muscu	6	6	6	6	6	0	6	0	6	0	24.3	31.198	296	47.969	24.3	0	438300000	438300000	0
A2AW05;Q05DR5;Q08943	A2AW05;Q05DR5;Q08943	FACT complex subunit SSRP1	Ssrp1	tr|A2AW05|A2AW05_MOUSE FACT complex subunit SSRP1 (Fragment) OS=Mus musculus OX=10090 GN=Ssrp1 PE=1 SV=1;tr|Q05DR5|Q05DR5_MOUSE FACT complex subunit SSRP1 (Fragment) OS=Mus musculus OX=10090 GN=Ssrp1 PE=2 SV=1;sp|Q08943|SSRP1_MOUSE FACT complex subunit SSR	3	4	4	4	4	0	4	0	4	0	8.7	71.527	623	27.076	8.7	0	73406000	73406000	0
A2AWT6;Q9DBH1;A2AWT7;A2AWT5;P25976;Q05DS1;G3UZW9;E9Q4A8	A2AWT6;Q9DBH1;A2AWT7;A2AWT5;P25976;Q05DS1	Nucleolar transcription factor 1	Ubtf	tr|A2AWT6|A2AWT6_MOUSE Nucleolar transcription factor 1 OS=Mus musculus OX=10090 GN=Ubtf PE=1 SV=1;tr|Q9DBH1|Q9DBH1_MOUSE Uncharacterized protein OS=Mus musculus OX=10090 GN=Ubtf PE=2 SV=1;tr|A2AWT7|A2AWT7_MOUSE Nucleolar transcription factor 1 OS=Mus musc	8	8	8	8	8	0	8	0	8	0	13.1	85.009	727	50.267	13.1	0	112320000	112320000	0
A2BDX2;O70152	A2BDX2;O70152	Dolichol-phosphate mannosyltransferase subunit 1	Dpm1	tr|A2BDX2|A2BDX2_MOUSE Dolichol-phosphate mannosyltransferase subunit 1 OS=Mus musculus OX=10090 GN=Dpm1 PE=1 SV=1;sp|O70152|DPM1_MOUSE Dolichol-phosphate mannosyltransferase subunit 1 OS=Mus musculus OX=10090 GN=Dpm1 PE=1 SV=1	2	1	1	1	1	0	1	0	1	0	5.3	23.432	208	5.8327	5.3	0	6054700	6054700	0
Q3UFE1;Q8BN68;Q8C434;Q6GSP7;A2BG76;I7HIP8;A2BG75;A2BG77;P97863	Q3UFE1;Q8BN68;Q8C434;Q6GSP7;A2BG76;I7HIP8;A2BG75;A2BG77;P97863	Nuclear factor 1;Nuclear factor 1 B-type	Nfib	tr|Q3UFE1|Q3UFE1_MOUSE Nuclear factor 1 OS=Mus musculus OX=10090 GN=Nfib PE=2 SV=1;tr|Q8BN68|Q8BN68_MOUSE Nuclear factor 1 OS=Mus musculus OX=10090 PE=2 SV=1;tr|Q8C434|Q8C434_MOUSE Nuclear factor 1 OS=Mus musculus OX=10090 GN=Nfib PE=2 SV=1;tr|Q6GSP7|Q6GSP	9	2	2	2	2	0	2	0	2	0	8.6	30.894	269	12.27	8.6	0	42381000	42381000	0
E9QAQ7;A2BH40;Q8C846	E9QAQ7;A2BH40	AT-rich interactive domain-containing protein 1A	Arid1a	tr|E9QAQ7|E9QAQ7_MOUSE AT-rich interactive domain-containing protein 1A OS=Mus musculus OX=10090 GN=Arid1a PE=1 SV=1;sp|A2BH40|ARI1A_MOUSE AT-rich interactive domain-containing protein 1A OS=Mus musculus OX=10090 GN=Arid1a PE=1 SV=1	3	6	6	6	6	0	6	0	6	0	3.9	242.67	2287	41.28	3.9	0	65380000	65380000	0
F7BUP2;Q05CN3;A2CG44;E9Q5P9;Q3V3E0;Q0VER3;Q3UVC6;E9Q3M0;Q8BUN5;Q9JIW5;Q62432	F7BUP2;Q05CN3;A2CG44;E9Q5P9;Q3V3E0;Q0VER3;Q3UVC6;E9Q3M0;Q8BUN5;Q9JIW5;Q62432	Mothers against decapentaplegic homolog;Mothers against decapentaplegic homolog 3;Mothers against decapentaplegic homolog 9;Mothers against decapentaplegic homolog 2	Smad3;Smad2;Smad9	tr|F7BUP2|F7BUP2_MOUSE Mothers against decapentaplegic homolog 3 (Fragment) OS=Mus musculus OX=10090 GN=Smad3 PE=4 SV=1;tr|Q05CN3|Q05CN3_MOUSE Smad3 protein (Fragment) OS=Mus musculus OX=10090 GN=Smad3 PE=2 SV=1;tr|A2CG44|A2CG44_MOUSE Mothers against decap	11	1	1	1	1	0	1	0	1	0	9.1	16.447	143	6.2115	9.1	0	6594100	6594100	0
B1ASA5;E9QA68;D3YX49;E9QAR4;E9QAR1;E9QAR6;E9Q1A5;Q6P3F1;Q3U1E7	B1ASA5;E9QA68;D3YX49;E9QAR4;E9QAR1;E9QAR6;E9Q1A5;Q6P3F1;Q3U1E7		Zfp362;Zfp384	tr|B1ASA5|B1ASA5_MOUSE Zinc finger protein 362 OS=Mus musculus OX=10090 GN=Zfp362 PE=1 SV=1;tr|E9QA68|E9QA68_MOUSE Zinc finger protein 362 (Fragment) OS=Mus musculus OX=10090 GN=Zfp362 PE=1 SV=1;tr|D3YX49|D3YX49_MOUSE Zinc finger protein 384 OS=Mus musculu	9	2	2	2	2	0	2	0	2	0	5.7	45.672	418	12.019	5.7	0	10835000	10835000	0
B1AVB1;B1AVB2;Q99MW4;A0A571BDL9	B1AVB1;B1AVB2;Q99MW4;A0A571BDL9		Scml2	tr|B1AVB1|B1AVB1_MOUSE Scm polycomb group protein-like 2 OS=Mus musculus OX=10090 GN=Scml2 PE=1 SV=1;tr|B1AVB2|B1AVB2_MOUSE Scm polycomb group protein-like 2 OS=Mus musculus OX=10090 GN=Scml2 PE=1 SV=1;tr|Q99MW4|Q99MW4_MOUSE Transcriptional repressor Scml2	4	6	1	1	6	0	1	0	1	0	12.4	89.52	825	7.4264	12.4	0	15803000	15803000	0
Q8BYC8;B1AVB4;E9Q796;B1AVB5;B1AVB3;I6L9E4	Q8BYC8;B1AVB4;E9Q796;B1AVB5;B1AVB3;I6L9E4		Scml2	tr|Q8BYC8|Q8BYC8_MOUSE Uncharacterized protein OS=Mus musculus OX=10090 GN=Scml2 PE=2 SV=1;tr|B1AVB4|B1AVB4_MOUSE Scm polycomb group protein-like 2 OS=Mus musculus OX=10090 GN=Scml2 PE=1 SV=1;tr|E9Q796|E9Q796_MOUSE Scm polycomb group protein-like 2 OS=Mus	6	6	6	1	6	0	6	0	1	0	20.4	92.881	845	42.404	20.4	0	288270000	288270000	0
B1AXX9;B1AXY0;B1AXY1;Q5NTY0;Q3TK61;P63037	B1AXX9;B1AXY0;B1AXY1;Q5NTY0;Q3TK61;P63037	DnaJ homolog subfamily A member 1	Dnaja1	tr|B1AXX9|B1AXX9_MOUSE DnaJ homolog subfamily A member 1 (Fragment) OS=Mus musculus OX=10090 GN=Dnaja1 PE=1 SV=1;tr|B1AXY0|B1AXY0_MOUSE DnaJ homolog subfamily A member 1 (Fragment) OS=Mus musculus OX=10090 GN=Dnaja1 PE=1 SV=1;tr|B1AXY1|B1AXY1_MOUSE DnaJ ho	6	1	1	1	1	0	1	0	1	0	10.2	14.349	128	7.0568	10.2	0	9716900	9716900	0
B1AXZ0;Q91XI8;Q80UJ0;Q91XI9;Q3UR02;Q564D8;Q80Y51;B1AXZ6;B1AXZ4;B1AXZ5;Q60899;Q9CXQ0;Q80XH9;Q61701	B1AXZ0;Q91XI8;Q80UJ0;Q91XI9;Q3UR02;Q564D8;Q80Y51;B1AXZ6;B1AXZ4;B1AXZ5;Q60899;Q9CXQ0;Q80XH9;Q61701	ELAV-like protein;ELAV-like protein 2;ELAV-like protein 4	Elavl2;Elavl4	tr|B1AXZ0|B1AXZ0_MOUSE ELAV-like protein OS=Mus musculus OX=10090 GN=Elavl2 PE=1 SV=1;tr|Q91XI8|Q91XI8_MOUSE ELAV-like protein OS=Mus musculus OX=10090 GN=Elavl2 PE=2 SV=1;tr|Q80UJ0|Q80UJ0_MOUSE ELAV-like protein OS=Mus musculus OX=10090 GN=Elavl2 PE=1 SV=	14	2	2	2	2	0	2	0	2	0	7.5	38.001	346	31.082	7.5	0	36079000	36079000	0
B1AZS9;O08807	B1AZS9;O08807	Peroxiredoxin-4	Prdx4	tr|B1AZS9|B1AZS9_MOUSE Peroxiredoxin-4 (Fragment) OS=Mus musculus OX=10090 GN=Prdx4 PE=1 SV=1;sp|O08807|PRDX4_MOUSE Peroxiredoxin-4 OS=Mus musculus OX=10090 GN=Prdx4 PE=1 SV=1	2	1	1	1	1	0	1	0	1	0	4.8	26.391	229	5.9467	4.8	0	43388000	43388000	0
B1B0C7;E9PZ16;Q3UHH3;Q05793;Q52KG8;Q5RKM8	B1B0C7;E9PZ16;Q3UHH3;Q05793	Basement membrane-specific heparan sulfate proteoglycan core protein;Endorepellin;LG3 peptide	Hspg2	tr|B1B0C7|B1B0C7_MOUSE Basement membrane-specific heparan sulfate proteoglycan core protein OS=Mus musculus OX=10090 GN=Hspg2 PE=1 SV=1;tr|E9PZ16|E9PZ16_MOUSE Basement membrane-specific heparan sulfate proteoglycan core protein OS=Mus musculus OX=10090 GN=	6	5	5	5	5	0	5	0	5	0	1.5	469.02	4375	34.232	1.5	0	64934000	64934000	0
B2LVG5;B2LVG6;E0CXT7;Q8BQZ5;M0QWM8	B2LVG5;B2LVG6;E0CXT7;Q8BQZ5;M0QWM8	Cleavage and polyadenylation specificity factor subunit 4	Cpsf4	tr|B2LVG5|B2LVG5_MOUSE Cleavage and polyadenylation specificity factor subunit 4 OS=Mus musculus OX=10090 GN=Cpsf4 PE=1 SV=1;tr|B2LVG6|B2LVG6_MOUSE Cleavage and polyadenylation specificity factor subunit 4 OS=Mus musculus OX=10090 GN=Cpsf4 PE=1 SV=1;tr|E0C	5	2	2	2	2	0	2	0	2	0	12.3	27.419	243	14.778	12.3	0	33260000	33260000	0
Q9CUH7;B2RQH0;Q7TSF0;Q61495;Q7TSF1	Q9CUH7;B2RQH0;Q7TSF0;Q61495;Q7TSF1	Desmoglein-1-gamma;Desmoglein-1-alpha;Desmoglein-1-beta	Dsg1b;Dsg1c;Dsg1a	tr|Q9CUH7|Q9CUH7_MOUSE Cadherin_C domain-containing protein (Fragment) OS=Mus musculus OX=10090 PE=2 SV=3;tr|B2RQH0|B2RQH0_MOUSE Desmoglein 1 beta OS=Mus musculus OX=10090 GN=Dsg1b PE=2 SV=1;sp|Q7TSF0|DSG1C_MOUSE Desmoglein-1-gamma OS=Mus musculus OX=10090	5	1	1	1	1	0	1	0	1	0	2.8	37.619	353	5.9394	2.8	0	36336000	36336000	0
B2RQQ5;P14873;Q3UF78;Q8CAI9;Q3TZM8;Q8CFR9;A0PJ96;Q3UPV4;A2ARP8;Q9QYR6	B2RQQ5;P14873	Microtubule-associated protein 1B;MAP1B heavy chain;MAP1 light chain LC1	Map1b	tr|B2RQQ5|B2RQQ5_MOUSE Microtubule-associated protein 1B OS=Mus musculus OX=10090 GN=Map1b PE=2 SV=1;sp|P14873|MAP1B_MOUSE Microtubule-associated protein 1B OS=Mus musculus OX=10090 GN=Map1b PE=1 SV=2	10	9	9	9	9	0	9	0	9	0	6.6	270.3	2464	100.33	6.6	0	114120000	114120000	0
B2RQS6;Q8VHK9;A0JLR3	B2RQS6;Q8VHK9;A0JLR3	ATP-dependent RNA helicase DHX36	Dhx36	tr|B2RQS6|B2RQS6_MOUSE RNA helicase OS=Mus musculus OX=10090 GN=Dhx36 PE=2 SV=1;sp|Q8VHK9|DHX36_MOUSE ATP-dependent DNA/RNA helicase DHX36 OS=Mus musculus OX=10090 GN=Dhx36 PE=1 SV=2;tr|A0JLR3|A0JLR3_MOUSE Dhx36 protein (Fragment) OS=Mus musculus OX=10090	3	4	4	4	4	0	4	0	4	0	4.9	113.84	1000	43.416	4.9	0	82921000	82921000	0
B2RSV4;Q921M3	B2RSV4;Q921M3	Splicing factor 3B subunit 3	Sf3b3	tr|B2RSV4|B2RSV4_MOUSE Splicing factor 3b, subunit 3 OS=Mus musculus OX=10090 GN=Sf3b3 PE=2 SV=1;sp|Q921M3|SF3B3_MOUSE Splicing factor 3B subunit 3 OS=Mus musculus OX=10090 GN=Sf3b3 PE=1 SV=1	2	6	6	6	6	0	6	0	6	0	6.6	135.55	1217	39.536	6.6	0	175980000	175980000	0
B2RTC8;Q3V132	B2RTC8;Q3V132	ADP/ATP translocase 4;ADP/ATP translocase 4, N-terminally processed	Slc25a31	tr|B2RTC8|B2RTC8_MOUSE Solute carrier family 25 (Mitochondrial carrier adenine nucleotide translocator), member 31 OS=Mus musculus OX=10090 GN=Slc25a31 PE=1 SV=1;sp|Q3V132|ADT4_MOUSE ADP/ATP translocase 4 OS=Mus musculus OX=10090 GN=Slc25a31 PE=1 SV=1	2	2	1	1	2	0	1	0	1	0	6.9	35.257	320	5.7912	6.9	0	6212300	6212300	0
B2RUG7;O88532;D3Z5G4;F6QJP7;F6V459	B2RUG7;O88532	Zinc finger RNA-binding protein	Zfr	tr|B2RUG7|B2RUG7_MOUSE Zinc finger RNA binding protein OS=Mus musculus OX=10090 GN=Zfr PE=2 SV=1;sp|O88532|ZFR_MOUSE Zinc finger RNA-binding protein OS=Mus musculus OX=10090 GN=Zfr PE=1 SV=2	5	14	14	14	14	0	14	0	14	0	22.1	114.45	1052	323.31	22.1	0	308730000	308730000	0
B2RUM8;Q8K363	B2RUM8;Q8K363	ATP-dependent RNA helicase DDX18	Ddx18	tr|B2RUM8|B2RUM8_MOUSE RNA helicase OS=Mus musculus OX=10090 GN=Ddx18 PE=1 SV=1;sp|Q8K363|DDX18_MOUSE ATP-dependent RNA helicase DDX18 OS=Mus musculus OX=10090 GN=Ddx18 PE=1 SV=1	2	3	3	3	3	0	3	0	3	0	5	74.18	660	18.639	5	0	32669000	32669000	0
B2RXW7;B2RWX2;P01029;V9GZK9;V9GZG9;V9GZQ6;V9GZJ5;Q62237;B9EIU2	B2RXW7;B2RWX2;P01029;V9GZK9;V9GZG9;V9GZQ6;V9GZJ5	Complement C4-B;Complement C4 beta chain;Complement C4 alpha chain;C4a anaphylatoxin;Complement C4 gamma chain	C4b;Slp	tr|B2RXW7|B2RXW7_MOUSE C4a anaphylatoxin OS=Mus musculus OX=10090 GN=C4b PE=2 SV=1;tr|B2RWX2|B2RWX2_MOUSE C4a anaphylatoxin OS=Mus musculus OX=10090 GN=C4b PE=2 SV=1;sp|P01029|CO4B_MOUSE Complement C4-B OS=Mus musculus OX=10090 GN=C4b PE=1 SV=3;tr|V9GZK9|V	9	3	3	3	3	0	3	0	3	0	2.1	192.9	1738	23.824	2.1	0	104200000	104200000	0
B2RWZ2;Q5SYD0	B2RWZ2;Q5SYD0	Unconventional myosin-Id	Myo1d	tr|B2RWZ2|B2RWZ2_MOUSE Myo1d protein OS=Mus musculus OX=10090 GN=Myo1d PE=2 SV=1;sp|Q5SYD0|MYO1D_MOUSE Unconventional myosin-Id OS=Mus musculus OX=10090 GN=Myo1d PE=1 SV=1	2	1	1	1	1	0	1	0	1	0	1	109.28	944	5.7707	1	0	4637200	4637200	0
H3BKS1;H3BJJ6;H3BJD1;E2D881;E2D876;E2D875;E2D874;E2D872;E2D866;E2D865;Q3TI69;E2D6P2;B5T0J0;B5T0I8;E2D6P3;Q3U5C5;B9ZZS3;B5T0I9;E2D6P1;E9QMH1;B9ZZS2;B5T0I7;Q99J72	H3BKS1;H3BJJ6;H3BJD1;E2D881;E2D876;E2D875;E2D874;E2D872;E2D866;E2D865;Q3TI69;E2D6P2;B5T0J0;B5T0I8;E2D6P3;Q3U5C5;B9ZZS3;B5T0I9;E2D6P1;E9QMH1;B9ZZS2;B5T0I7;Q99J72	DNA dC->dU-editing enzyme APOBEC-3	Apobec3;Apobec	tr|H3BKS1|H3BKS1_MOUSE DNA dC->dU-editing enzyme APOBEC-3 (Fragment) OS=Mus musculus OX=10090 GN=Apobec3 PE=1 SV=1;tr|H3BJJ6|H3BJJ6_MOUSE DNA dC->dU-editing enzyme APOBEC-3 (Fragment) OS=Mus musculus OX=10090 GN=Apobec3 PE=1 SV=1;tr|H3BJD1|H3BJD1_MOUSE DNA	23	1	1	1	1	0	1	0	1	0	20	10.098	85	6.02	20	0	18009000	18009000	0
Q9EQ79;Q8JZS4;Q3TJD3;B7XGA6;P09242;Q3TQ02	Q9EQ79;Q8JZS4;Q3TJD3;B7XGA6;P09242;Q3TQ02	Alkaline phosphatase;Alkaline phosphatase, tissue-nonspecific isozyme	Alpl	tr|Q9EQ79|Q9EQ79_MOUSE Alkaline phosphatase OS=Mus musculus OX=10090 PE=3 SV=1;tr|Q8JZS4|Q8JZS4_MOUSE Alkaline phosphatase OS=Mus musculus OX=10090 GN=Alpl PE=2 SV=1;tr|Q3TJD3|Q3TJD3_MOUSE Alkaline phosphatase OS=Mus musculus OX=10090 GN=Alpl PE=2 SV=1;tr|	6	2	2	2	2	0	2	0	2	0	3.8	57.483	524	11.148	3.8	0	10705000	10705000	0
Q3V3X9;B7ZW94;Q8C3F2	Q3V3X9;B7ZW94;Q8C3F2	Constitutive coactivator of PPAR-gamma-like protein 2	Fam120c	tr|Q3V3X9|Q3V3X9_MOUSE Uncharacterized protein (Fragment) OS=Mus musculus OX=10090 GN=Fam120c PE=2 SV=1;tr|B7ZW94|B7ZW94_MOUSE Family with sequence similarity 120, member C OS=Mus musculus OX=10090 GN=Fam120c PE=2 SV=1;sp|Q8C3F2|F120C_MOUSE Constitutive co	3	6	6	6	6	0	6	0	6	0	7	109.81	1000	34.867	7	0	101350000	101350000	0
Q6PDJ7;B7ZWK9;Q3UHH1	Q6PDJ7;B7ZWK9;Q3UHH1	Zinc finger SWIM domain-containing protein 8	Zswim8	tr|Q6PDJ7|Q6PDJ7_MOUSE 2310021P13Rik protein (Fragment) OS=Mus musculus OX=10090 GN=Zswim8 PE=2 SV=1;tr|B7ZWK9|B7ZWK9_MOUSE 2310021P13Rik protein OS=Mus musculus OX=10090 GN=Zswim8 PE=2 SV=1;sp|Q3UHH1|ZSWM8_MOUSE Zinc finger SWIM domain-containing protein	3	1	1	1	1	0	1	0	1	0	1.8	59.91	557	-2	1.8	0	4487500	4487500	0
B8JJC1;Q8BJ37;Q6P1B8	B8JJC1;Q8BJ37;Q6P1B8	Tyrosyl-DNA phosphodiesterase 1	Tdp1	tr|B8JJC1|B8JJC1_MOUSE Tyrosyl-DNA phosphodiesterase 1 OS=Mus musculus OX=10090 GN=Tdp1 PE=1 SV=1;sp|Q8BJ37|TYDP1_MOUSE Tyrosyl-DNA phosphodiesterase 1 OS=Mus musculus OX=10090 GN=Tdp1 PE=1 SV=2;tr|Q6P1B8|Q6P1B8_MOUSE Tdp1 protein OS=Mus musculus OX=10090	3	3	3	3	3	0	3	0	3	0	6.2	68.59	609	18.387	6.2	0	45273000	45273000	0
D3YUW8;D3YUX1;Q3TSQ2;Q0VGT3;B9EIG6;Q8BZH4	D3YUW8;D3YUX1;Q3TSQ2;Q0VGT3;B9EIG6;Q8BZH4	Pogo transposable element with ZNF domain	Pogz	tr|D3YUW8|D3YUW8_MOUSE Pogo transposable element with ZNF domain OS=Mus musculus OX=10090 GN=Pogz PE=1 SV=1;tr|D3YUX1|D3YUX1_MOUSE Pogo transposable element with ZNF domain OS=Mus musculus OX=10090 GN=Pogz PE=1 SV=1;tr|Q3TSQ2|Q3TSQ2_MOUSE Uncharacterized p	6	5	5	5	5	0	5	0	5	0	5.9	144.86	1314	35.409	5.9	0	27431000	27431000	0
Q3U0J1;B9EJX8;Q9D0W5	Q3U0J1;B9EJX8;Q9D0W5	Peptidyl-prolyl cis-trans isomerase;Peptidyl-prolyl cis-trans isomerase-like 1	Ppil1	tr|Q3U0J1|Q3U0J1_MOUSE Peptidyl-prolyl cis-trans isomerase OS=Mus musculus OX=10090 GN=Ppil1 PE=2 SV=1;tr|B9EJX8|B9EJX8_MOUSE Peptidyl-prolyl cis-trans isomerase OS=Mus musculus OX=10090 GN=Ppil1 PE=1 SV=1;sp|Q9D0W5|PPIL1_MOUSE Peptidyl-prolyl cis-trans is	3	1	1	1	1	0	1	0	1	0	8.4	18.223	166	6.9001	8.4	0	18723000	18723000	0
Q8BNQ4;D1MAF3;Q8C5J0;Q3UTN3;Q3U0T7;Q9D2H6	Q8BNQ4;D1MAF3;Q8C5J0;Q3UTN3;Q3U0T7;Q9D2H6	Transcription factor Sp2	Sp2	tr|Q8BNQ4|Q8BNQ4_MOUSE Transcription factor Sp2 OS=Mus musculus OX=10090 GN=Sp2 PE=1 SV=1;tr|D1MAF3|D1MAF3_MOUSE Sp2 transcription factor OS=Mus musculus OX=10090 GN=Sp2 PE=2 SV=1;tr|Q8C5J0|Q8C5J0_MOUSE Transcription factor Sp2 OS=Mus musculus OX=10090 GN=	6	1	1	1	1	0	1	0	1	0	2.5	64.349	607	6.6319	2.5	0	5988600	5988600	0
Q91ZI6;D3YV80;Q3UEQ4;Q3TTZ3;E9QNH6;E9Q580;Q7TQD7;P46735	Q91ZI6;D3YV80;Q3UEQ4;Q3TTZ3;E9QNH6;E9Q580;Q7TQD7;P46735	Unconventional myosin-Ib	Myo1b	tr|Q91ZI6|Q91ZI6_MOUSE Myosin-1b (Fragment) OS=Mus musculus OX=10090 GN=Myo1b PE=2 SV=1;tr|D3YV80|D3YV80_MOUSE Unconventional myosin-Ib (Fragment) OS=Mus musculus OX=10090 GN=Myo1b PE=1 SV=1;tr|Q3UEQ4|Q3UEQ4_MOUSE Myosin motor domain-containing protein (Fr	8	1	1	1	1	0	1	0	1	0	8.4	13.443	119	5.8661	8.4	0	3557700	3557700	0
D3Z5A6;D3YW09;Q7TN25;G3UVU2;Q62203	D3Z5A6;D3YW09;Q7TN25;G3UVU2;Q62203	Splicing factor 3A subunit 2	Sf3a2	tr|D3Z5A6|D3Z5A6_MOUSE Splicing factor 3A subunit 2 (Fragment) OS=Mus musculus OX=10090 GN=Sf3a2 PE=1 SV=1;tr|D3YW09|D3YW09_MOUSE Splicing factor 3A subunit 2 OS=Mus musculus OX=10090 GN=Sf3a2 PE=1 SV=1;tr|Q7TN25|Q7TN25_MOUSE Sf3a2 protein OS=Mus musculus	5	1	1	1	1	0	1	0	1	0	20.9	7.5804	67	9.0631	20.9	0	13188000	13188000	0
D3YWT1;D3Z3N4	D3YWT1;D3Z3N4		Hnrnph3	tr|D3YWT1|D3YWT1_MOUSE Heterogeneous nuclear ribonucleoprotein H3 OS=Mus musculus OX=10090 GN=Hnrnph3 PE=1 SV=1;tr|D3Z3N4|D3Z3N4_MOUSE Heterogeneous nuclear ribonucleoprotein H3 OS=Mus musculus OX=10090 GN=Hnrnph3 PE=1 SV=1	2	2	2	2	2	0	2	0	2	0	10.6	35.181	331	17.858	10.6	0	68254000	68254000	0
F6YTL8;D3YWX2	F6YTL8;D3YWX2		Ylpm1	tr|F6YTL8|F6YTL8_MOUSE YLP motif-containing protein 1 (Fragment) OS=Mus musculus OX=10090 GN=Ylpm1 PE=1 SV=1;tr|D3YWX2|D3YWX2_MOUSE YLP motif-containing protein 1 OS=Mus musculus OX=10090 GN=Ylpm1 PE=1 SV=2	2	1	1	1	1	0	1	0	1	0	0.8	178.57	1577	5.9645	0.8	0	4725900	4725900	0
S4R1M2;D3YXK2	S4R1M2;D3YXK2	Scaffold attachment factor B1	Safb	tr|S4R1M2|S4R1M2_MOUSE Scaffold attachment factor B1 OS=Mus musculus OX=10090 GN=Safb PE=1 SV=1;sp|D3YXK2|SAFB1_MOUSE Scaffold attachment factor B1 OS=Mus musculus OX=10090 GN=Safb PE=1 SV=2	2	8	8	6	8	0	8	0	6	0	16	105.32	939	109.77	16	0	249060000	249060000	0
D6RH49;D3YYB0;Q6ZWY3	D6RH49;D3YYB0;Q6ZWY3	40S ribosomal protein S27;40S ribosomal protein S27-like	Rps27l	tr|D6RH49|D6RH49_MOUSE 40S ribosomal protein S27 OS=Mus musculus OX=10090 GN=Rps27l PE=1 SV=1;tr|D3YYB0|D3YYB0_MOUSE 40S ribosomal protein S27 OS=Mus musculus OX=10090 GN=Rps27l PE=1 SV=1;sp|Q6ZWY3|RS27L_MOUSE 40S ribosomal protein S27-like OS=Mus musculus	3	2	2	1	2	0	2	0	1	0	31.2	8.6191	77	14.164	31.2	0	200110000	200110000	0
G5E8N3;D3YYC3;O88974	G5E8N3;D3YYC3;O88974	Histone-lysine N-methyltransferase SETDB1	Setdb1	tr|G5E8N3|G5E8N3_MOUSE Histone-lysine N-methyltransferase SETDB1 OS=Mus musculus OX=10090 GN=Setdb1 PE=1 SV=1;tr|D3YYC3|D3YYC3_MOUSE Histone-lysine N-methyltransferase SETDB1 OS=Mus musculus OX=10090 GN=Setdb1 PE=1 SV=1;sp|O88974|SETB1_MOUSE Histone-lysine	3	1	1	1	1	0	1	0	1	0	0.9	144.54	1307	5.7084	0.9	0	34450000	34450000	0
D3YYT1;Q922P9	D3YYT1;Q922P9	Putative oxidoreductase GLYR1	Glyr1	tr|D3YYT1|D3YYT1_MOUSE Glyoxylate reductase 1 homolog OS=Mus musculus OX=10090 GN=Glyr1 PE=1 SV=1;sp|Q922P9|GLYR1_MOUSE Putative oxidoreductase GLYR1 OS=Mus musculus OX=10090 GN=Glyr1 PE=1 SV=1	2	4	4	4	4	0	4	0	4	0	11.2	60.435	552	28.11	11.2	0	127980000	127980000	0
Q3TYK3;D3YZ00;E9PUH7;Q5CZY4;P70257	Q3TYK3;D3YZ00;E9PUH7;Q5CZY4;P70257	Nuclear factor 1;Nuclear factor 1 X-type	Nfix	tr|Q3TYK3|Q3TYK3_MOUSE Nuclear factor 1 OS=Mus musculus OX=10090 GN=Nfix PE=1 SV=1;tr|D3YZ00|D3YZ00_MOUSE Nuclear factor 1 (Fragment) OS=Mus musculus OX=10090 GN=Nfix PE=1 SV=1;tr|E9PUH7|E9PUH7_MOUSE Nuclear factor 1 OS=Mus musculus OX=10090 GN=Nfix PE=1 S	5	1	1	1	1	0	1	0	1	0	5.4	43.594	391	8.696	5.4	0	15986000	15986000	0
Q8C806;Q8C9B6;E9QM06;D3YZ08;O35144	Q8C806;Q8C9B6;E9QM06;D3YZ08;O35144	Telomeric repeat-binding factor 2	Terf2	tr|Q8C806|Q8C806_MOUSE TERF2_RBM domain-containing protein (Fragment) OS=Mus musculus OX=10090 GN=Terf2 PE=2 SV=1;tr|Q8C9B6|Q8C9B6_MOUSE TERF2_RBM domain-containing protein OS=Mus musculus OX=10090 GN=Terf2 PE=2 SV=1;tr|E9QM06|E9QM06_MOUSE Telomeric repeat	5	1	1	1	1	0	1	0	1	0	9.9	15.381	142	5.9192	9.9	0	6371500	6371500	0
F8WHF9;Q3TZI3;E9Q4Q2;D3YZC9;D3YZD0;Q3UK67;Q3UI45;Q64213;D6RDB7;D3YVH4	F8WHF9;Q3TZI3;E9Q4Q2;D3YZC9;D3YZD0;Q3UK67;Q3UI45;Q64213;D6RDB7;D3YVH4	Splicing factor 1	Sf1	tr|F8WHF9|F8WHF9_MOUSE Splicing factor 1 OS=Mus musculus OX=10090 GN=Sf1 PE=1 SV=1;tr|Q3TZI3|Q3TZI3_MOUSE Splicing factor 1 OS=Mus musculus OX=10090 GN=Sf1 PE=2 SV=1;tr|E9Q4Q2|E9Q4Q2_MOUSE Splicing factor 1 OS=Mus musculus OX=10090 GN=Sf1 PE=1 SV=1;tr|D3YZ	10	2	2	2	2	0	2	0	2	0	22.7	12.159	110	12.904	22.7	0	35906000	35906000	0
D3Z055;G3UWS5	D3Z055;G3UWS5		Pabpn1	tr|D3Z055|D3Z055_MOUSE Polyadenylate-binding protein 2 OS=Mus musculus OX=10090 GN=Pabpn1 PE=4 SV=1;tr|G3UWS5|G3UWS5_MOUSE Polyadenylate-binding protein 2 OS=Mus musculus OX=10090 GN=Pabpn1 PE=4 SV=1	2	6	1	1	6	0	1	0	1	0	35.1	19.02	168	6.2428	35.1	0	41082000	41082000	0
Q8BPD3;D3Z0Y2;Q6GT24;Q53ZU7;Q6A0D0;O08709;Q8BG37	Q8BPD3;D3Z0Y2;Q6GT24;Q53ZU7;Q6A0D0;O08709;Q8BG37	Peroxiredoxin-6	Prdx6;Prdx6b	tr|Q8BPD3|Q8BPD3_MOUSE 1-cysPrx_C domain-containing protein OS=Mus musculus OX=10090 GN=Prdx6 PE=2 SV=1;tr|D3Z0Y2|D3Z0Y2_MOUSE Peroxiredoxin-6 OS=Mus musculus OX=10090 GN=Prdx6 PE=1 SV=1;tr|Q6GT24|Q6GT24_MOUSE Peroxiredoxin-6 OS=Mus musculus OX=10090 GN=Pr	7	2	2	2	2	0	2	0	2	0	11.2	19.712	178	10.797	11.2	0	9081900	9081900	0
D3Z132;Q5U4D9	D3Z132;Q5U4D9	THO complex subunit 6 homolog	Thoc6	tr|D3Z132|D3Z132_MOUSE THO complex subunit 6 homolog OS=Mus musculus OX=10090 GN=Thoc6 PE=1 SV=1;sp|Q5U4D9|THOC6_MOUSE THO complex subunit 6 homolog OS=Mus musculus OX=10090 GN=Thoc6 PE=1 SV=1	2	2	2	2	2	0	2	0	2	0	7.4	37.166	337	13.536	7.4	0	21451000	21451000	0
D3Z2W0;Q6A0C8;E9QM75;Q9WUU8;Q3UXR9;D3Z3B6;D3Z410	D3Z2W0;Q6A0C8;E9QM75;Q9WUU8;Q3UXR9	TNFAIP3-interacting protein 1	Tnip1	tr|D3Z2W0|D3Z2W0_MOUSE TNFAIP3-interacting protein 1 OS=Mus musculus OX=10090 GN=Tnip1 PE=1 SV=1;tr|Q6A0C8|Q6A0C8_MOUSE MKIAA0113 protein (Fragment) OS=Mus musculus OX=10090 GN=Tnip1 PE=2 SV=1;tr|E9QM75|E9QM75_MOUSE TNFAIP3-interacting protein 1 OS=Mus mus	7	5	5	5	5	0	5	0	5	0	13.6	72.938	646	57.564	13.6	0	126290000	126290000	0
D3Z3J6;G3UYE5;F6Y616;Q8VE62	D3Z3J6;G3UYE5;F6Y616;Q8VE62	Polyadenylate-binding protein-interacting protein 1	Paip1	tr|D3Z3J6|D3Z3J6_MOUSE Polyadenylate-binding protein-interacting protein 1 OS=Mus musculus OX=10090 GN=Paip1 PE=1 SV=1;tr|G3UYE5|G3UYE5_MOUSE Polyadenylate-binding protein-interacting protein 1 OS=Mus musculus OX=10090 GN=Paip1 PE=1 SV=1;tr|F6Y616|F6Y616_M	4	2	2	2	2	0	2	0	2	0	6.8	42.06	367	14.735	6.8	0	38145000	38145000	0
F8WI31;D3Z4V1;Q922V4	F8WI31;D3Z4V1;Q922V4	Pleiotropic regulator 1	Plrg1	tr|F8WI31|F8WI31_MOUSE Pleiotropic regulator 1 OS=Mus musculus OX=10090 GN=Plrg1 PE=1 SV=1;tr|D3Z4V1|D3Z4V1_MOUSE Pleiotropic regulator 1 OS=Mus musculus OX=10090 GN=Plrg1 PE=1 SV=1;sp|Q922V4|PLRG1_MOUSE Pleiotropic regulator 1 OS=Mus musculus OX=10090 GN=	3	3	3	3	3	0	3	0	3	0	12.5	42.438	383	29.829	12.5	0	38109000	38109000	0
D3Z5I1;Q3UPF5;Q8K302;G3X9X5	D3Z5I1;Q3UPF5;Q8K302;G3X9X5	Zinc finger CCCH-type antiviral protein 1	Zc3hav1	tr|D3Z5I1|D3Z5I1_MOUSE Zinc finger CCCH-type antiviral protein 1 OS=Mus musculus OX=10090 GN=Zc3hav1 PE=1 SV=1;sp|Q3UPF5|ZCCHV_MOUSE Zinc finger CCCH-type antiviral protein 1 OS=Mus musculus OX=10090 GN=Zc3hav1 PE=1 SV=1;tr|Q8K302|Q8K302_MOUSE Zc3hav1 prot	4	3	3	3	3	0	3	0	3	0	3.4	112.53	996	18.948	3.4	0	51984000	51984000	0
Q3UKV4;D3Z5N6;Q61103;F8WIP7;A0A494BBF7	Q3UKV4;D3Z5N6;Q61103;F8WIP7;A0A494BBF7	Zinc finger protein ubi-d4	Dpf2	tr|Q3UKV4|Q3UKV4_MOUSE Uncharacterized protein OS=Mus musculus OX=10090 GN=Dpf2 PE=2 SV=1;tr|D3Z5N6|D3Z5N6_MOUSE Zinc finger protein ubi-d4 OS=Mus musculus OX=10090 GN=Dpf2 PE=1 SV=1;sp|Q61103|REQU_MOUSE Zinc finger protein ubi-d4 OS=Mus musculus OX=10090	5	2	2	2	2	0	2	0	2	0	6.1	44.328	391	13.536	6.1	0	28393000	28393000	0
E2QRQ3;D3Z6D2;Q8CJ67	E2QRQ3;D3Z6D2;Q8CJ67	Double-stranded RNA-binding protein Staufen homolog 2	Stau2	tr|E2QRQ3|E2QRQ3_MOUSE Double-stranded RNA-binding protein Staufen homolog 2 OS=Mus musculus OX=10090 GN=Stau2 PE=1 SV=1;tr|D3Z6D2|D3Z6D2_MOUSE Double-stranded RNA-binding protein Staufen homolog 2 OS=Mus musculus OX=10090 GN=Stau2 PE=1 SV=1;sp|Q8CJ67|STAU	3	4	4	4	4	0	4	0	4	0	11.8	51.996	473	27.38	11.8	0	79767000	79767000	0
G3UZX6;H7BWX9;D3Z794;G3UZ60;G3UWI9;G3UWX9;G3UZA7;P61957;Q9Z172	G3UZX6;H7BWX9;D3Z794;G3UZ60;G3UWI9;G3UWX9;G3UZA7;P61957;Q9Z172	Small ubiquitin-related modifier;Small ubiquitin-related modifier 2;Small ubiquitin-related modifier 3	Sumo3;Sumo2	tr|G3UZX6|G3UZX6_MOUSE Small ubiquitin-related modifier 3 (Fragment) OS=Mus musculus OX=10090 GN=Sumo3 PE=4 SV=1;tr|H7BWX9|H7BWX9_MOUSE Small ubiquitin-related modifier 2 OS=Mus musculus OX=10090 GN=Sumo2 PE=1 SV=1;tr|D3Z794|D3Z794_MOUSE Small ubiquitin-re	9	1	1	1	1	0	1	0	1	0	25.5	5.2631	47	5.7889	25.5	0	5595600	5595600	0
D3Z7V9;Q3TDT0;Q9R1R2	D3Z7V9;Q3TDT0;Q9R1R2	Tripartite motif-containing protein 3	Trim3	tr|D3Z7V9|D3Z7V9_MOUSE Tripartite motif-containing protein 3 (Fragment) OS=Mus musculus OX=10090 GN=Trim3 PE=1 SV=8;tr|Q3TDT0|Q3TDT0_MOUSE Tripartite motif-containing protein 3 OS=Mus musculus OX=10090 GN=Trim3 PE=1 SV=1;sp|Q9R1R2|TRIM3_MOUSE Tripartite mo	3	1	1	1	1	0	1	0	1	0	3.8	31.818	287	6.2805	3.8	0	4668000	4668000	0
D6RG95;E9Q5K9	D6RG95;E9Q5K9	YTH domain-containing protein 1	Ythdc1	tr|D6RG95|D6RG95_MOUSE YTH domain-containing protein 1 OS=Mus musculus OX=10090 GN=Ythdc1 PE=1 SV=1;sp|E9Q5K9|YTDC1_MOUSE YTH domain-containing protein 1 OS=Mus musculus OX=10090 GN=Ythdc1 PE=1 SV=2	2	1	1	1	1	0	1	0	1	0	2	61.938	545	8.3293	2	0	7689900	7689900	0
E0CY81;Q62511	E0CY81;Q62511	E3 ubiquitin-protein ligase ZFP91	Zfp91	tr|E0CY81|E0CY81_MOUSE E3 ubiquitin-protein ligase ZFP91 OS=Mus musculus OX=10090 GN=Gm44505 PE=1 SV=1;sp|Q62511|ZFP91_MOUSE E3 ubiquitin-protein ligase ZFP91 OS=Mus musculus OX=10090 GN=Zfp91 PE=1 SV=3	2	1	1	1	1	0	1	0	1	0	2.6	59.203	529	6.9438	2.6	0	8288200	8288200	0
E4NKG5;Q05A80;D3Z2D4;Q0P6A6	E4NKG5;Q05A80	Caprin-2	Caprin2	tr|E4NKG5|E4NKG5_MOUSE RNA granule protein 140 OS=Mus musculus OX=10090 GN=Caprin2 PE=2 SV=1;sp|Q05A80|CAPR2_MOUSE Caprin-2 OS=Mus musculus OX=10090 GN=Caprin2 PE=1 SV=1	4	5	5	5	5	0	5	0	5	0	8.8	114.49	1031	93.08	8.8	0	77212000	77212000	0
E9PVQ3;Q91WJ7;E9Q7S4;E9PZE9;E9Q5S6;E9Q106;E9Q1C3;E9Q8P1	E9PVQ3;Q91WJ7;E9Q7S4;E9PZE9	SPATS2-like protein	Spats2l	tr|E9PVQ3|E9PVQ3_MOUSE SPATS2-like protein OS=Mus musculus OX=10090 GN=Spats2l PE=1 SV=1;sp|Q91WJ7|SPS2L_MOUSE SPATS2-like protein OS=Mus musculus OX=10090 GN=Spats2l PE=2 SV=2;tr|E9Q7S4|E9Q7S4_MOUSE SPATS2-like protein OS=Mus musculus OX=10090 GN=Spats2l	8	7	7	7	7	0	7	0	7	0	15.4	63.762	578	44.815	15.4	0	150200000	150200000	0
E9PVX6	E9PVX6		Mki67	sp|E9PVX6|KI67_MOUSE Proliferation marker protein Ki-67 OS=Mus musculus OX=10090 GN=Mki67 PE=1 SV=1	1	5	5	5	5	0	5	0	5	0	4.2	350.86	3177	41.734	4.2	0	34003000	34003000	0
F6YBC9;Q3TVX1;Q6PJ87;Q3U844;H7BXB1;E9Q4G7;Q3U772;E9Q2U6;E9Q3W1;E9PWB2;Q8BK63	F6YBC9;Q3TVX1;Q6PJ87;Q3U844;H7BXB1;E9Q4G7;Q3U772;E9Q2U6;E9Q3W1;E9PWB2;Q8BK63	Casein kinase I isoform alpha	Csnk1a1	tr|F6YBC9|F6YBC9_MOUSE Casein kinase I isoform alpha (Fragment) OS=Mus musculus OX=10090 GN=Csnk1a1 PE=1 SV=1;tr|Q3TVX1|Q3TVX1_MOUSE Protein kinase domain-containing protein (Fragment) OS=Mus musculus OX=10090 GN=Csnk1a1 PE=2 SV=1;tr|Q6PJ87|Q6PJ87_MOUSE Ca	11	2	2	2	2	0	2	0	2	0	12.6	18.315	159	13.422	12.6	0	27625000	27625000	0
Q3V3T8;Q3UJ04;E9PWW9	Q3V3T8;Q3UJ04;E9PWW9		Rsf1	tr|Q3V3T8|Q3V3T8_MOUSE PHD-type domain-containing protein (Fragment) OS=Mus musculus OX=10090 GN=Rsf1 PE=2 SV=1;tr|Q3UJ04|Q3UJ04_MOUSE PHD-type domain-containing protein (Fragment) OS=Mus musculus OX=10090 GN=Rsf1 PE=2 SV=1;tr|E9PWW9|E9PWW9_MOUSE Remodelin	3	1	1	1	1	0	1	0	1	0	1.4	109.58	980	8.9272	1.4	0	7613300	7613300	0
E9PY26;Q8R016;E9QA53	E9PY26;Q8R016;E9QA53	Bleomycin hydrolase	Blmh	tr|E9PY26|E9PY26_MOUSE Bleomycin hydrolase (Fragment) OS=Mus musculus OX=10090 GN=Blmh PE=1 SV=1;sp|Q8R016|BLMH_MOUSE Bleomycin hydrolase OS=Mus musculus OX=10090 GN=Blmh PE=1 SV=1;tr|E9QA53|E9QA53_MOUSE Bleomycin hydrolase (Fragment) OS=Mus musculus OX=10	3	2	2	2	2	0	2	0	2	0	11.7	20.909	179	14.514	11.7	0	43427000	43427000	0
E9Q1S3;Q8C1E4;Q01405	E9Q1S3;Q8C1E4;Q01405	Protein transport protein Sec23A	Sec23a	tr|E9Q1S3|E9Q1S3_MOUSE Protein transport protein SEC23 OS=Mus musculus OX=10090 GN=Sec23a PE=1 SV=1;tr|Q8C1E4|Q8C1E4_MOUSE Protein transport protein SEC23 OS=Mus musculus OX=10090 GN=Sec23a PE=2 SV=1;sp|Q01405|SC23A_MOUSE Protein transport protein Sec23A O	3	1	1	1	1	0	1	0	1	0	1.8	82.955	736	6.343	1.8	0	6541800	6541800	0
Q3UJN9;E9Q284;Q5SU73	Q3UJN9;E9Q284;Q5SU73	Coilin	Coil	tr|Q3UJN9|Q3UJN9_MOUSE Coilin OS=Mus musculus OX=10090 GN=Coil PE=2 SV=1;tr|E9Q284|E9Q284_MOUSE Coilin OS=Mus musculus OX=10090 GN=Coil PE=1 SV=1;sp|Q5SU73|COIL_MOUSE Coilin OS=Mus musculus OX=10090 GN=Coil PE=1 SV=1	3	2	2	2	2	0	2	0	2	0	4.9	62.224	572	18.973	4.9	0	160660000	160660000	0
E9Q309	E9Q309		Cep350	sp|E9Q309|CE350_MOUSE Centrosome-associated protein 350 OS=Mus musculus OX=10090 GN=Cep350 PE=1 SV=1	1	1	1	1	1	0	1	0	1	0	0.2	346.45	3095	-2	0.2	0	8446500	8446500	0
E9Q317;D3YY73;D3Z2N9;Q4FZH3;O55128;D3YY55	E9Q317;D3YY73;D3Z2N9;Q4FZH3;O55128	Histone deacetylase complex subunit SAP18	Gm10094;Sap18	tr|E9Q317|E9Q317_MOUSE 18 kDa Sin3-associated polypeptide OS=Mus musculus OX=10090 GN=Sap18 PE=1 SV=1;tr|D3YY73|D3YY73_MOUSE Histone deacetylase complex subunit SAP18 OS=Mus musculus OX=10090 GN=Sap18 PE=1 SV=1;tr|D3Z2N9|D3Z2N9_MOUSE Histone deacetylase co	6	3	3	3	3	0	3	0	3	0	14.5	19.586	172	74.584	14.5	0	140780000	140780000	0
Q61484;Q6UL10;E9Q616	Q61484;Q6UL10;E9Q616		Ahnak	tr|Q61484|Q61484_MOUSE Desmoyokin (Fragment) OS=Mus musculus OX=10090 GN=Ahnak PE=2 SV=1;tr|Q6UL10|Q6UL10_MOUSE AHNAK (Fragment) OS=Mus musculus OX=10090 GN=Ahnak PE=4 SV=1;tr|E9Q616|E9Q616_MOUSE AHNAK nucleoprotein (desmoyokin) OS=Mus musculus OX=10090 GN	3	1	1	1	1	0	1	0	1	0	1.3	132.11	1231	7.2061	1.3	0	22014000	22014000	0
E9Q740;F8VQC1;Q9CS54;Q3UU23;Q3UZL8;A0PJ97;A0JLN1	E9Q740;F8VQC1;Q9CS54;Q3UU23;Q3UZL8;A0PJ97;A0JLN1	Signal recognition particle subunit SRP72	Srp72	tr|E9Q740|E9Q740_MOUSE Signal recognition particle subunit SRP72 OS=Mus musculus OX=10090 GN=Srp72 PE=1 SV=1;tr|F8VQC1|F8VQC1_MOUSE Signal recognition particle subunit SRP72 OS=Mus musculus OX=10090 GN=Srp72 PE=1 SV=1;tr|Q9CS54|Q9CS54_MOUSE SRP72 domain-co	7	2	2	2	2	0	2	0	2	0	3.6	67.928	610	11.493	3.6	0	10467000	10467000	0
E9Q8F0;Q3U313;Q8VH51;B7ZD61;Q3UXT6;Q3TJP1;B7ZD64;E9PZF9;E9Q999;B7ZD63;F7AA45;Q0VGU9;D6RCZ8;D6RJ85	E9Q8F0;Q3U313;Q8VH51;B7ZD61;Q3UXT6;Q3TJP1;B7ZD64;E9PZF9;E9Q999;B7ZD63;F7AA45;Q0VGU9	RNA-binding protein 39	Rbm39	tr|E9Q8F0|E9Q8F0_MOUSE RNA-binding protein 39 OS=Mus musculus OX=10090 GN=Rbm39 PE=1 SV=1;tr|Q3U313|Q3U313_MOUSE Uncharacterized protein OS=Mus musculus OX=10090 GN=Rbm39 PE=2 SV=1;sp|Q8VH51|RBM39_MOUSE RNA-binding protein 39 OS=Mus musculus OX=10090 GN=Rb	14	4	4	4	4	0	4	0	4	0	12.3	47.05	415	26.002	12.3	0	43934000	43934000	0
Q8VI89;E9Q9B0;Q6A011;O35071	Q8VI89;E9Q9B0;Q6A011;O35071	Kinesin-like protein;Kinesin-like protein KIF1C	Kif1c	tr|Q8VI89|Q8VI89_MOUSE Kinesin superfamily protein 1C OS=Mus musculus OX=10090 GN=Kif1c PE=2 SV=1;tr|E9Q9B0|E9Q9B0_MOUSE Kinesin-like protein KIF1C OS=Mus musculus OX=10090 GN=Kif1c PE=1 SV=1;tr|Q6A011|Q6A011_MOUSE MKIAA0706 protein (Fragment) OS=Mus muscu	4	1	1	1	1	0	1	0	1	0	1	122.47	1100	6.2805	1	0	5231000	5231000	0
Q3UHL2;E9QAB8;F2Z4A9;H3BLH0;Q6DIC0;Q7TND4;H3BJK2;Q9CTU8	Q3UHL2;E9QAB8;F2Z4A9;H3BLH0;Q6DIC0;Q7TND4;H3BJK2	Probable global transcription activator SNF2L2	Smarca2	tr|Q3UHL2|Q3UHL2_MOUSE Uncharacterized protein OS=Mus musculus OX=10090 GN=Smarca2 PE=2 SV=1;tr|E9QAB8|E9QAB8_MOUSE Probable global transcription activator SNF2L2 OS=Mus musculus OX=10090 GN=Smarca2 PE=1 SV=1;tr|F2Z4A9|F2Z4A9_MOUSE Probable global transcri	8	5	2	2	5	0	2	0	2	0	4.2	172.61	1510	12.441	4.2	0	20841000	20841000	0
E9QAG2;Q9D4J7	E9QAG2;Q9D4J7	PHD finger protein 6	Phf6	tr|E9QAG2|E9QAG2_MOUSE PHD finger protein 6 OS=Mus musculus OX=10090 GN=Phf6 PE=1 SV=1;sp|Q9D4J7|PHF6_MOUSE PHD finger protein 6 OS=Mus musculus OX=10090 GN=Phf6 PE=1 SV=1	2	1	1	1	1	0	1	0	1	0	5	36.366	323	6.5406	5	0	9644200	9644200	0
E9QAS4;E9QAS5;Q5DTP7;Q6PDQ2;Q99JM0;Q8BM83;E9PYU4;E9PYL1;A2A8L1;Q3U582;F6V4V3;Q3UFM8;Q4QQN1;F6WR45;F7C528;E9Q614;B1AR17	E9QAS4;E9QAS5;Q5DTP7;Q6PDQ2;Q99JM0;Q8BM83;E9PYU4;E9PYL1;A2A8L1	Chromodomain-helicase-DNA-binding protein 4;Chromodomain-helicase-DNA-binding protein 5	Chd4;Chd5	tr|E9QAS4|E9QAS4_MOUSE DNA helicase OS=Mus musculus OX=10090 GN=Chd4 PE=1 SV=1;tr|E9QAS5|E9QAS5_MOUSE DNA helicase OS=Mus musculus OX=10090 GN=Chd4 PE=1 SV=1;tr|Q5DTP7|Q5DTP7_MOUSE DNA helicase (Fragment) OS=Mus musculus OX=10090 GN=Chd4 PE=2 SV=1;sp|Q6PDQ	17	6	6	6	6	0	6	0	6	0	3.9	216.37	1902	36.978	3.9	0	44043000	44043000	0
E9QK89;Q5PSV9	E9QK89;Q5PSV9	Mediator of DNA damage checkpoint protein 1	Mdc1	tr|E9QK89|E9QK89_MOUSE Mediator of DNA damage checkpoint protein 1 OS=Mus musculus OX=10090 GN=Mdc1 PE=1 SV=1;sp|Q5PSV9|MDC1_MOUSE Mediator of DNA damage checkpoint protein 1 OS=Mus musculus OX=10090 GN=Mdc1 PE=1 SV=1	2	1	1	1	1	0	1	0	1	0	0.6	184.8	1708	6.8646	0.6	0	2124900	2124900	0
F6U2C2;Q3UX07;E9QM77;O70305;F7B6X4;F6V8M6;Q3UX51;A0A286YDU2	F6U2C2;Q3UX07;E9QM77;O70305;F7B6X4;F6V8M6;Q3UX51	Ataxin-2	Atxn2	tr|F6U2C2|F6U2C2_MOUSE Ataxin-2 (Fragment) OS=Mus musculus OX=10090 GN=Atxn2 PE=1 SV=1;tr|Q3UX07|Q3UX07_MOUSE LsmAD domain-containing protein (Fragment) OS=Mus musculus OX=10090 GN=Atxn2 PE=2 SV=1;tr|E9QM77|E9QM77_MOUSE Ataxin-2 OS=Mus musculus OX=10090 GN	8	9	8	8	9	0	8	0	8	0	14.5	100.09	929	100.02	14.5	0	192980000	192980000	0
E9QN31;Q922K7;Q99KC3	E9QN31;Q922K7	Probable 28S rRNA (cytosine-C(5))-methyltransferase	Nop2	tr|E9QN31|E9QN31_MOUSE Probable 28S rRNA (cytosine-C(5))-methyltransferase OS=Mus musculus OX=10090 GN=Nop2 PE=1 SV=1;sp|Q922K7|NOP2_MOUSE Probable 28S rRNA (cytosine-C(5))-methyltransferase OS=Mus musculus OX=10090 GN=Nop2 PE=1 SV=1	3	4	4	4	4	0	4	0	4	0	5.7	86.906	794	34.731	5.7	0	25975000	25975000	0
E9QPB2;B9EID7;Q8CIT9;A0A0R4J2A5;S4R2I1	E9QPB2;B9EID7;Q8CIT9	Suprabasin	Sbsn	tr|E9QPB2|E9QPB2_MOUSE Suprabasin OS=Mus musculus OX=10090 GN=Sbsn PE=1 SV=1;tr|B9EID7|B9EID7_MOUSE Suprabasin OS=Mus musculus OX=10090 GN=Sbsn PE=2 SV=1;sp|Q8CIT9|SBSN_MOUSE Suprabasin OS=Mus musculus OX=10090 GN=Sbsn PE=2 SV=1	5	4	4	4	4	0	4	0	4	0	9.2	70.492	682	37.032	9.2	0	48780000	48780000	0
E9QPX1;P39061;A0A1W2P6N8	E9QPX1;P39061;A0A1W2P6N8	Collagen alpha-1(XVIII) chain;Endostatin	Col18a1	tr|E9QPX1|E9QPX1_MOUSE Collagen alpha-1(XVIII) chain OS=Mus musculus OX=10090 GN=Col18a1 PE=1 SV=1;sp|P39061|COIA1_MOUSE Collagen alpha-1(XVIII) chain OS=Mus musculus OX=10090 GN=Col18a1 PE=1 SV=4;tr|A0A1W2P6N8|A0A1W2P6N8_MOUSE Collagen alpha-1(XVIII) chai	3	2	2	2	2	0	2	0	2	0	2	182.29	1774	11.485	2	0	47086000	47086000	0
F2Z471;Q3U6K8;Q3TIG8;Q3THL7;Q60932	F2Z471;Q3U6K8;Q3TIG8;Q3THL7;Q60932	Voltage-dependent anion-selective channel protein 1	Vdac1	tr|F2Z471|F2Z471_MOUSE Voltage-dependent anion-selective channel protein 1 OS=Mus musculus OX=10090 GN=Vdac1 PE=1 SV=1;tr|Q3U6K8|Q3U6K8_MOUSE Voltage-dependent anion-selective channel protein 1 OS=Mus musculus OX=10090 GN=Vdac1 PE=2 SV=1;tr|Q3TIG8|Q3TIG8_M	5	1	1	1	1	0	1	0	1	0	9.1	28.157	254	14.478	9.1	0	24880000	24880000	0
Q9CS15;F6Q8N5;Q80UI8;Q3ULL6	Q9CS15;F6Q8N5;Q80UI8;Q3ULL6		Upf3b	tr|Q9CS15|Q9CS15_MOUSE Smg4_UPF3 domain-containing protein (Fragment) OS=Mus musculus OX=10090 GN=Upf3b PE=2 SV=1;tr|F6Q8N5|F6Q8N5_MOUSE UPF3 regulator of nonsense transcripts homolog B (yeast) (Fragment) OS=Mus musculus OX=10090 GN=Upf3b PE=1 SV=1;tr|Q80U	4	2	2	2	2	0	2	0	2	0	9.5	27.675	232	11.038	9.5	0	25785000	25785000	0
F6RCX2;Q9CZX2	F6RCX2;Q9CZX2	Centrosomal protein of 89 kDa	Cep89	tr|F6RCX2|F6RCX2_MOUSE Centrosomal protein of 89 kDa (Fragment) OS=Mus musculus OX=10090 GN=Cep89 PE=4 SV=1;sp|Q9CZX2|CEP89_MOUSE Centrosomal protein of 89 kDa OS=Mus musculus OX=10090 GN=Cep89 PE=1 SV=1	2	1	1	1	1	0	1	0	1	0	6	22.886	199	6.2089	6	0	351970000	351970000	0
Q80TU6;F6RJ39;Q9JIX8;Q52KR6;B8JJ92;Q7TSL7;B8JJ91;Q05D19;B8JJ90;B8JJ89;F6Q8C0	Q80TU6;F6RJ39;Q9JIX8;Q52KR6;B8JJ92;Q7TSL7;B8JJ91	Apoptotic chromatin condensation inducer in the nucleus	Acin1	tr|Q80TU6|Q80TU6_MOUSE MKIAA0670 protein (Fragment) OS=Mus musculus OX=10090 GN=Acin1 PE=2 SV=1;tr|F6RJ39|F6RJ39_MOUSE Apoptotic chromatin condensation inducer in the nucleus (Fragment) OS=Mus musculus OX=10090 GN=Acin1 PE=1 SV=1;sp|Q9JIX8|ACINU_MOUSE Apop	11	11	11	10	11	0	11	0	10	0	11.3	142.85	1266	75.061	11.3	0	168690000	168690000	0
F6UTU1;F6TB64;Q80WC1	F6UTU1;F6TB64;Q80WC1	Ubinuclein-2	Ubn2	tr|F6UTU1|F6UTU1_MOUSE Ubinuclein-2 (Fragment) OS=Mus musculus OX=10090 GN=Ubn2 PE=1 SV=1;tr|F6TB64|F6TB64_MOUSE Ubinuclein-2 (Fragment) OS=Mus musculus OX=10090 GN=Ubn2 PE=1 SV=1;sp|Q80WC1|UBN2_MOUSE Ubinuclein-2 OS=Mus musculus OX=10090 GN=Ubn2 PE=1 SV=2	3	1	1	1	1	0	1	0	1	0	3.7	33.065	322	7.0535	3.7	0	2459600	2459600	0
Q3TRD0;F6VYQ6;Q9CYJ3;Q8K366;Q8R2R0;Q3UNK6;P56960	Q3TRD0;F6VYQ6;Q9CYJ3;Q8K366;Q8R2R0;Q3UNK6;P56960	Exosome component 10	Exosc10	tr|Q3TRD0|Q3TRD0_MOUSE 3-5 exonuclease domain-containing protein (Fragment) OS=Mus musculus OX=10090 GN=Exosc10 PE=2 SV=1;tr|F6VYQ6|F6VYQ6_MOUSE Exosome component 10 OS=Mus musculus OX=10090 GN=Exosc10 PE=1 SV=1;tr|Q9CYJ3|Q9CYJ3_MOUSE HRDC domain-contain	7	1	1	1	1	0	1	0	1	0	2.6	57.467	497	7.2267	2.6	0	17460000	17460000	0
F7ARZ1;Q3THH3;Q8VE22;Q5SXC9;A7M7Q8;Q3TI14;Q99LZ4	F7ARZ1;Q3THH3;Q8VE22;Q5SXC9;A7M7Q8;Q3TI14;Q99LZ4	28S ribosomal protein S23, mitochondrial	Mrps23	tr|F7ARZ1|F7ARZ1_MOUSE 28S ribosomal protein S23, mitochondrial (Fragment) OS=Mus musculus OX=10090 GN=Mrps23 PE=1 SV=1;tr|Q3THH3|Q3THH3_MOUSE MRP-S23 domain-containing protein OS=Mus musculus OX=10090 GN=Mrps23 PE=2 SV=1;sp|Q8VE22|RT23_MOUSE 28S ribosomal	7	2	2	2	2	0	2	0	2	0	20	13.295	120	14.597	20	0	16556000	16556000	0
Q3TTG8;Q9DAB8;F7BGB3;Q9CPT7	Q3TTG8;Q9DAB8;F7BGB3;Q9CPT7		4930519G04Rik	tr|Q3TTG8|Q3TTG8_MOUSE Uncharacterized protein OS=Mus musculus OX=10090 GN=4930519G04Rik PE=2 SV=1;tr|Q9DAB8|Q9DAB8_MOUSE RIKEN cDNA 4930519G04 gene OS=Mus musculus OX=10090 GN=4930519G04Rik PE=2 SV=1;tr|F7BGB3|F7BGB3_MOUSE RIKEN cDNA 4930519G04 gene (Frag	4	1	1	1	1	0	1	0	1	0	11.7	16.131	137	5.8735	11.7	0	22321000	22321000	0
F7BGR7;B7ZN14;A1L3S3;Q8C7Q4;B0LM42	F7BGR7;B7ZN14;A1L3S3;Q8C7Q4;B0LM42	RNA-binding protein 4	Gm21992;Rbm4	tr|F7BGR7|F7BGR7_MOUSE Predicted gene 21992 OS=Mus musculus OX=10090 GN=Gm21992 PE=4 SV=1;tr|B7ZN14|B7ZN14_MOUSE RNA binding motif protein 4 OS=Mus musculus OX=10090 GN=Rbm4 PE=2 SV=1;tr|A1L3S3|A1L3S3_MOUSE RNA binding motif protein 4 OS=Mus musculus OX=10	5	4	3	1	4	0	3	0	1	0	10.7	52.791	477	55.882	10.7	0	94007000	94007000	0
F8VPP8;Q3TZP6;Q6ZPZ8;Q3UGE6	F8VPP8		Zc3h7b	tr|F8VPP8|F8VPP8_MOUSE Zinc finger CCCH type-containing 7B OS=Mus musculus OX=10090 GN=Zc3h7b PE=1 SV=1	4	3	3	3	3	0	3	0	3	0	3.8	110.29	982	18.783	3.8	0	35940000	35940000	0
F8VPU2;E9Q805;Q3UY58;Q8K2R0	F8VPU2;E9Q805	FERM, RhoGEF and pleckstrin domain-containing protein 1	Farp1	sp|F8VPU2|FARP1_MOUSE FERM, ARHGEF and pleckstrin domain-containing protein 1 OS=Mus musculus OX=10090 GN=Farp1 PE=1 SV=1;tr|E9Q805|E9Q805_MOUSE FERM, ARHGEF and pleckstrin domain-containing protein 1 (Fragment) OS=Mus musculus OX=10090 GN=Farp1 PE=1 SV=1	4	5	5	5	5	0	5	0	5	0	5.8	118.87	1048	32.925	5.8	0	84905000	84905000	0
F8VQ93;Q8VDD9	F8VQ93;Q8VDD9	PH-interacting protein	Phip	tr|F8VQ93|F8VQ93_MOUSE PH-interacting protein OS=Mus musculus OX=10090 GN=Phip PE=1 SV=1;sp|Q8VDD9|PHIP_MOUSE PH-interacting protein OS=Mus musculus OX=10090 GN=Phip PE=1 SV=2	2	3	3	3	3	0	3	0	3	0	2.4	206.72	1821	17.845	2.4	0	27366000	27366000	0
Q4FJQ6;Q3U3L3;F8WIV2;Q60854;E9PZQ9;E9Q4R2;E9PYY0;E9Q3Y1;Q8BZR2;E9Q6X2;E9Q108;E9Q0P9;K7E6F1	Q4FJQ6;Q3U3L3;F8WIV2;Q60854;E9PZQ9;E9Q4R2;E9PYY0;E9Q3Y1;Q8BZR2;E9Q6X2;E9Q108;E9Q0P9;K7E6F1	Serpin B6	Serpinb6a;Serpinb6	tr|Q4FJQ6|Q4FJQ6_MOUSE Serpinb6a protein OS=Mus musculus OX=10090 GN=Serpinb6a PE=1 SV=1;tr|Q3U3L3|Q3U3L3_MOUSE SERPIN domain-containing protein OS=Mus musculus OX=10090 GN=Serpinb6a PE=2 SV=1;tr|F8WIV2|F8WIV2_MOUSE Serine (or cysteine) peptidase inhibitor	13	2	2	2	2	0	2	0	2	0	6.6	42.598	378	12.821	6.6	0	63005000	63005000	0
G3UXT7;Q8CFQ9;Q564D0;Q3USY4;Q3UK30;P56959;G3UZD2;Q91VQ2	G3UXT7;Q8CFQ9;Q564D0;Q3USY4;Q3UK30;P56959	RNA-binding protein FUS	Fus	tr|G3UXT7|G3UXT7_MOUSE RNA-binding protein FUS (Fragment) OS=Mus musculus OX=10090 GN=Fus PE=1 SV=1;tr|Q8CFQ9|Q8CFQ9_MOUSE Fusion, derived from t(1216) malignant liposarcoma (Human) OS=Mus musculus OX=10090 GN=Fus PE=1 SV=1;tr|Q564D0|Q564D0_MOUSE Pigpen pr	8	5	5	3	5	0	5	0	3	0	47.7	13.897	130	37.696	47.7	0	183090000	183090000	0
G3UYU0;M9T283;H5V850;M9T811;F8WJD6;D3YTR3;Q69Z36;Q3UE17;Q05A36	G3UYU0;M9T283;H5V850;M9T811;F8WJD6;D3YTR3;Q69Z36;Q3UE17;Q05A36	RNA-binding protein MEX3B;RNA-binding protein MEX3D;RNA-binding E3 ubiquitin-protein ligase MEX3C	Mex3a;Mex3c;Mex3b;Mex3d	tr|G3UYU0|G3UYU0_MOUSE Mex3 RNA-binding family member A OS=Mus musculus OX=10090 GN=Mex3a PE=1 SV=1;tr|M9T283|M9T283_MOUSE MEX3C variant 1 OS=Mus musculus OX=10090 GN=Mex3c PE=2 SV=1;tr|H5V850|H5V850_MOUSE MEX3C variant 6 OS=Mus musculus OX=10090 GN=Mex3c	9	2	2	2	2	0	2	0	2	0	5.2	54.224	520	11.07	5.2	0	26854000	26854000	0
G3UYV7;Q059I1;P62858	G3UYV7;Q059I1;P62858	40S ribosomal protein S28	Rps28	tr|G3UYV7|G3UYV7_MOUSE 40S ribosomal protein S28 (Fragment) OS=Mus musculus OX=10090 GN=Rps28 PE=1 SV=1;tr|Q059I1|Q059I1_MOUSE 40S ribosomal protein S28 OS=Mus musculus OX=10090 GN=Rps28 PE=1 SV=1;sp|P62858|RS28_MOUSE 40S ribosomal protein S28 OS=Mus muscu	3	2	2	2	2	0	2	0	2	0	37.5	6.3442	56	21.621	37.5	0	27234000	27234000	0
H3BIW0;G3X8T2;Q0P678;H3BJJ9	H3BIW0;G3X8T2;Q0P678;H3BJJ9	Zinc finger CCCH domain-containing protein 18	Zc3h18	tr|H3BIW0|H3BIW0_MOUSE Zinc finger CCCH domain-containing protein 18 OS=Mus musculus OX=10090 GN=Zc3h18 PE=1 SV=1;tr|G3X8T2|G3X8T2_MOUSE Zinc finger CCCH domain-containing protein 18 OS=Mus musculus OX=10090 GN=Zc3h18 PE=1 SV=1;sp|Q0P678|ZCH18_MOUSE Zinc f	4	2	2	2	2	0	2	0	2	0	4	106.14	950	12.289	4	0	51479000	51479000	0
G3X956;Q920B9	G3X956;Q920B9	FACT complex subunit SPT16	Supt16;Supt16h	tr|G3X956|G3X956_MOUSE FACT complex subunit OS=Mus musculus OX=10090 GN=Supt16 PE=1 SV=1;sp|Q920B9|SP16H_MOUSE FACT complex subunit SPT16 OS=Mus musculus OX=10090 GN=Supt16h PE=1 SV=2	2	5	5	5	5	0	5	0	5	0	4.8	119.84	1047	40.155	4.8	0	100970000	100970000	0
G8DZ75;G8DZ37;G8DZ23;P52479;G3UYQ8	G8DZ75;G8DZ37;G8DZ23;P52479	Ubiquitin carboxyl-terminal hydrolase 10	Usp10	tr|G8DZ75|G8DZ75_MUSMC Ubiquitin-specific peptidase 10 (Fragment) OS=Mus musculus castaneus OX=10091 GN=Usp10 PE=4 SV=1;tr|G8DZ37|G8DZ37_MOUSE Ubiquitin-specific peptidase 10 (Fragment) OS=Mus musculus musculus OX=39442 GN=Usp10 PE=4 SV=1;tr|G8DZ23|G8DZ23_	5	3	3	3	3	0	3	0	3	0	54.5	6.2379	55	18.121	54.5	0	61424000	61424000	0
H3BJ31;H3BK67;H3BK13;H3BL55;H3BKM3;H3BKF8;Q8BJA3	H3BJ31;H3BK67;H3BK13;H3BL55;H3BKM3;H3BKF8;Q8BJA3	Homeobox-containing protein 1	Hmbox1	tr|H3BJ31|H3BJ31_MOUSE Homeobox-containing protein 1 (Fragment) OS=Mus musculus OX=10090 GN=Hmbox1 PE=1 SV=8;tr|H3BK67|H3BK67_MOUSE Homeobox-containing protein 1 OS=Mus musculus OX=10090 GN=Hmbox1 PE=1 SV=1;tr|H3BK13|H3BK13_MOUSE Homeobox-containing protei	7	2	2	2	2	0	2	0	2	0	7.1	40.935	364	12.798	7.1	0	21370000	21370000	0
H7BX95;Q6PDM2;F7AI47;F6QXN3	H7BX95;Q6PDM2	Serine/arginine-rich splicing factor 1	Srsf1	tr|H7BX95|H7BX95_MOUSE Serine/arginine-rich splicing factor 1 OS=Mus musculus OX=10090 GN=Srsf1 PE=1 SV=1;sp|Q6PDM2|SRSF1_MOUSE Serine/arginine-rich splicing factor 1 OS=Mus musculus OX=10090 GN=Srsf1 PE=1 SV=3	4	7	7	7	7	0	7	0	7	0	32.4	28.329	253	50.653	32.4	0	312560000	312560000	0
H9KV01;H9KV15;H9KV00;Q9QX47;H9KV02	H9KV01;H9KV15;H9KV00;Q9QX47;H9KV02	Protein SON	Son	tr|H9KV01|H9KV01_MOUSE Protein SON OS=Mus musculus OX=10090 GN=Son PE=1 SV=1;tr|H9KV15|H9KV15_MOUSE Protein SON OS=Mus musculus OX=10090 GN=Son PE=1 SV=1;tr|H9KV00|H9KV00_MOUSE Protein SON OS=Mus musculus OX=10090 GN=Son PE=1 SV=1;sp|Q9QX47|SON_MOUSE Prote	5	3	3	3	3	0	3	0	3	0	1.2	252.18	2321	17.472	1.2	0	21733000	21733000	0
I3PQW3;Q05CL8;A3KML4;A2AMD0	I3PQW3;Q05CL8;A3KML4	La-related protein 7	Larp7	tr|I3PQW3|I3PQW3_MOUSE La ribonucleoprotein domain family member 7 OS=Mus musculus OX=10090 GN=Larp7 PE=3 SV=1;sp|Q05CL8|LARP7_MOUSE La-related protein 7 OS=Mus musculus OX=10090 GN=Larp7 PE=1 SV=2;tr|A3KML4|A3KML4_MOUSE Larp7 protein (Fragment) OS=Mus mus	4	3	3	3	3	0	3	0	3	0	6.7	64.705	570	18.415	6.7	0	29349000	29349000	0
Q3TX38;Q3TTN3;Q5EBQ0;J3QMG3;Q60931	Q3TX38;Q3TTN3;Q5EBQ0;J3QMG3;Q60931	Voltage-dependent anion-selective channel protein 3	Vdac3	tr|Q3TX38|Q3TX38_MOUSE Voltage-dependent anion-selective channel protein 3 OS=Mus musculus OX=10090 GN=Vdac3 PE=1 SV=1;tr|Q3TTN3|Q3TTN3_MOUSE Voltage-dependent anion-selective channel protein 3 OS=Mus musculus OX=10090 GN=Vdac3 PE=2 SV=1;tr|Q5EBQ0|Q5EBQ0_M	5	1	1	1	1	0	1	0	1	0	4.6	30.752	283	5.8463	4.6	0	6330700	6330700	0
J3QNW0;Q3UHZ3;Q7TSJ0;P13864;Q3UPE8;Q0VDW2;Q3UWN4	J3QNW0;Q3UHZ3;Q7TSJ0;P13864;Q3UPE8	DNA (cytosine-5)-methyltransferase;DNA (cytosine-5)-methyltransferase 1	Dnmt1	tr|J3QNW0|J3QNW0_MOUSE DNA (cytosine-5)-methyltransferase OS=Mus musculus OX=10090 GN=Dnmt1 PE=1 SV=1;tr|Q3UHZ3|Q3UHZ3_MOUSE DNA (cytosine-5)-methyltransferase OS=Mus musculus OX=10090 GN=Dnmt1 PE=2 SV=1;tr|Q7TSJ0|Q7TSJ0_MOUSE DNA (cytosine-5)-methyltransf	7	5	5	5	5	0	5	0	5	0	4.5	169.95	1501	33.693	4.5	0	51569000	51569000	0
Q3UC82;Q80ZH7;K4DI59;P97386;Q3U1F0;B1AT03;Q3U0I5;G3UYI8;Q3TJN5	Q3UC82;Q80ZH7;K4DI59;P97386;Q3U1F0;B1AT03;Q3U0I5	DNA ligase;DNA ligase 3	Lig3	tr|Q3UC82|Q3UC82_MOUSE DNA ligase OS=Mus musculus OX=10090 GN=Lig3 PE=1 SV=1;tr|Q80ZH7|Q80ZH7_MOUSE DNA ligase OS=Mus musculus OX=10090 GN=Lig3 PE=1 SV=1;tr|K4DI59|K4DI59_MOUSE DNA ligase OS=Mus musculus OX=10090 GN=Lig3 PE=1 SV=1;sp|P97386|DNLI3_MOUSE DNA	9	8	8	8	8	0	8	0	8	0	9	112.71	1011	51.642	9	0	172840000	172840000	0
K7TDN5;X5J5P8;X5J535;X5J5T4;X5J5P7;X5J5P6;X5J4S9;K7U681;K7TRJ0;Q9JL85;X5J4S7;X5J534	K7TDN5;X5J5P8;X5J535;X5J5T4;X5J5P7;X5J5P6;X5J4S9;K7U681;K7TRJ0;Q9JL85;X5J4S7;X5J534			tr|K7TDN5|K7TDN5_MOUSE IgA heavy chain variable region (Fragment) OS=Mus musculus OX=10090 PE=2 SV=1;tr|X5J5P8|X5J5P8_MOUSE IgG1 heavy chain VDJ region (Fragment) OS=Mus musculus OX=10090 PE=2 SV=1;tr|X5J535|X5J535_MOUSE IgG1 heavy chain VDJ region (Fragme	12	2	1	1	2	0	1	0	1	0	19.4	12.018	108	5.8249	19.4	0	26861000	26861000	0
O08582;A0A2R8W6Z1	O08582;A0A2R8W6Z1	GTP-binding protein 1	Gtpbp1	sp|O08582|GTPB1_MOUSE GTP-binding protein 1 OS=Mus musculus OX=10090 GN=Gtpbp1 PE=1 SV=2;tr|A0A2R8W6Z1|A0A2R8W6Z1_MOUSE GTP-binding protein 1 (Fragment) OS=Mus musculus OX=10090 GN=Gtpbp1 PE=1 SV=1	2	2	2	2	2	0	2	0	2	0	3.7	72.3	668	11.126	3.7	0	34303000	34303000	0
O08583;Q4KL64;G3X9I4;D9J342;Q9JJW6	O08583;Q4KL64;G3X9I4;D9J342;Q9JJW6	THO complex subunit 4;Aly/REF export factor 2	Alyref;Alyref2;Refbp2	sp|O08583|THOC4_MOUSE THO complex subunit 4 OS=Mus musculus OX=10090 GN=Alyref PE=1 SV=3;tr|Q4KL64|Q4KL64_MOUSE RNA and export factor binding protein 2 OS=Mus musculus OX=10090 GN=Alyref2 PE=2 SV=1;tr|G3X9I4|G3X9I4_MOUSE Aly/REF export factor 2 OS=Mus musc	5	3	3	3	3	0	3	0	3	0	14.1	26.94	255	23.871	14.1	0	170650000	170650000	0
Q3TMN1;Q58E65;Q3UI33;O08663;Q3TMZ6;M0QWX0;M0QWM9	Q3TMN1;Q58E65;Q3UI33;O08663;Q3TMZ6;M0QWX0;M0QWM9	Methionine aminopeptidase 2;Methionine aminopeptidase	Metap2	tr|Q3TMN1|Q3TMN1_MOUSE Methionine aminopeptidase 2 OS=Mus musculus OX=10090 GN=Metap2 PE=1 SV=1;tr|Q58E65|Q58E65_MOUSE Methionine aminopeptidase 2 OS=Mus musculus OX=10090 GN=Metap2 PE=1 SV=1;tr|Q3UI33|Q3UI33_MOUSE Methionine aminopeptidase 2 OS=Mus muscul	7	2	2	2	2	0	2	0	2	0	7.3	50.526	455	19.844	7.3	0	48790000	48790000	0
O08850	O08850	Regulator of G-protein signaling 5	Rgs5	sp|O08850|RGS5_MOUSE Regulator of G-protein signaling 5 OS=Mus musculus OX=10090 GN=Rgs5 PE=2 SV=2	1	1	1	1	1	0	1	0	1	0	5.5	21.085	181	-2	5.5	0	33005000	33005000	0
Q9CQM8;Q4VA28;O09167	Q9CQM8;Q4VA28;O09167	60S ribosomal protein L21	Rpl21	tr|Q9CQM8|Q9CQM8_MOUSE 60S ribosomal protein L21 OS=Mus musculus OX=10090 GN=Rpl21 PE=1 SV=1;tr|Q4VA28|Q4VA28_MOUSE 60S ribosomal protein L21 OS=Mus musculus OX=10090 GN=Rpl21 PE=2 SV=1;sp|O09167|RL21_MOUSE 60S ribosomal protein L21 OS=Mus musculus OX=1009	3	1	1	1	1	0	1	0	1	0	6.9	18.579	160	6.8879	6.9	0	34148000	34148000	0
Q9D8S5;O35326;Q5U448	Q9D8S5;O35326	Serine/arginine-rich splicing factor 5	Srsf5	tr|Q9D8S5|Q9D8S5_MOUSE Serine/arginine-rich-splicing factor 5 OS=Mus musculus OX=10090 GN=Srsf5 PE=1 SV=1;sp|O35326|SRSF5_MOUSE Serine/arginine-rich splicing factor 5 OS=Mus musculus OX=10090 GN=Srsf5 PE=1 SV=2	3	3	3	3	3	0	3	0	3	0	15.2	30.978	270	25.095	15.2	0	94092000	94092000	0
Q3TUQ5;O35691;Q9CV89;A0A1W2P6S1	Q3TUQ5;O35691;Q9CV89	Pinin	Pnn	tr|Q3TUQ5|Q3TUQ5_MOUSE Pinin OS=Mus musculus OX=10090 GN=Pnn PE=1 SV=1;sp|O35691|PININ_MOUSE Pinin OS=Mus musculus OX=10090 GN=Pnn PE=1 SV=4;tr|Q9CV89|Q9CV89_MOUSE Pinin (Fragment) OS=Mus musculus OX=10090 GN=Pnn PE=2 SV=1	4	7	7	7	7	0	7	0	7	0	10.5	82.504	726	46.985	10.5	0	182510000	182510000	0
Q3U5S6;O35988;Q3UKZ1	Q3U5S6;O35988;Q3UKZ1	Syndecan;Syndecan-4	Sdc4	tr|Q3U5S6|Q3U5S6_MOUSE Syndecan OS=Mus musculus OX=10090 GN=Sdc4 PE=1 SV=1;sp|O35988|SDC4_MOUSE Syndecan-4 OS=Mus musculus OX=10090 GN=Sdc4 PE=1 SV=1;tr|Q3UKZ1|Q3UKZ1_MOUSE Syndecan OS=Mus musculus OX=10090 GN=Sdc4 PE=2 SV=1	3	3	3	3	3	0	3	0	3	0	19.7	21.482	198	53.989	19.7	0	86035000	86035000	0
O54941	O54941	SWI/SNF-related matrix-associated actin-dependent regulator of chromatin subfamily E member 1	Smarce1	sp|O54941|SMCE1_MOUSE SWI/SNF-related matrix-associated actin-dependent regulator of chromatin subfamily E member 1 OS=Mus musculus OX=10090 GN=Smarce1 PE=1 SV=1	1	4	4	4	4	0	4	0	4	0	9	46.638	411	28.798	9	0	39849000	39849000	0
O54962	O54962	Barrier-to-autointegration factor;Barrier-to-autointegration factor, N-terminally processed	Banf1	sp|O54962|BAF_MOUSE Barrier-to-autointegration factor OS=Mus musculus OX=10090 GN=Banf1 PE=1 SV=1	1	3	3	3	3	0	3	0	3	0	34.8	10.102	89	43.641	34.8	0	296880000	296880000	0
Q9JJ20;O70456	Q9JJ20;O70456	14-3-3 protein sigma	Sfn	tr|Q9JJ20|Q9JJ20_MOUSE 14-3-3 protein sigma OS=Mus musculus OX=10090 GN=Sfn PE=2 SV=1;sp|O70456|1433S_MOUSE 14-3-3 protein sigma OS=Mus musculus OX=10090 GN=Sfn PE=1 SV=2	2	5	4	4	5	0	4	0	4	0	23.4	27.833	248	30.846	23.4	0	245830000	245830000	0
Q0VGQ1;O70503;Q9CSR6	Q0VGQ1;O70503;Q9CSR6	Very-long-chain 3-oxoacyl-CoA reductase	Hsd17b12	tr|Q0VGQ1|Q0VGQ1_MOUSE Hydroxysteroid (17-beta) dehydrogenase 12 OS=Mus musculus OX=10090 GN=Hsd17b12 PE=2 SV=1;sp|O70503|DHB12_MOUSE Very-long-chain 3-oxoacyl-CoA reductase OS=Mus musculus OX=10090 GN=Hsd17b12 PE=1 SV=1;tr|Q9CSR6|Q9CSR6_MOUSE Uncharacteri	3	2	2	2	2	0	2	0	2	0	8	34.741	312	11.195	8	0	35654000	35654000	0
O88508;G3UX07;G3UXY2;Q3TYD7;G3UX63;G3UY43;G3UZF8;G3UZK0;G3UZN5;Q3UWR0	O88508;G3UX07;G3UXY2;Q3TYD7	DNA (cytosine-5)-methyltransferase 3A	Dnmt3a	sp|O88508|DNM3A_MOUSE DNA (cytosine-5)-methyltransferase 3A OS=Mus musculus OX=10090 GN=Dnmt3a PE=1 SV=2;tr|G3UX07|G3UX07_MOUSE DNA (cytosine-5)-methyltransferase 3A (Fragment) OS=Mus musculus OX=10090 GN=Dnmt3a PE=1 SV=1;tr|G3UXY2|G3UXY2_MOUSE DNA (cytosi	10	6	6	6	6	0	6	0	6	0	9	101.67	908	90.361	9	0	87110000	87110000	0
Q3TEA5;Q3UQL2;O88543	Q3TEA5;Q3UQL2;O88543	COP9 signalosome complex subunit 3	Cops3	tr|Q3TEA5|Q3TEA5_MOUSE COP9 signalosome complex subunit 3 (Fragment) OS=Mus musculus OX=10090 GN=Cops3 PE=2 SV=1;tr|Q3UQL2|Q3UQL2_MOUSE COP9 signalosome complex subunit 3 OS=Mus musculus OX=10090 GN=Cops3 PE=1 SV=1;sp|O88543|CSN3_MOUSE COP9 signalosome com	3	1	1	1	1	0	1	0	1	0	11.9	15.26	134	-2	11.9	0	30681000	30681000	0
O88569;B7ZP22;A0A0N4SUM2	O88569;B7ZP22	Heterogeneous nuclear ribonucleoproteins A2/B1	Hnrnpa2b1	sp|O88569|ROA2_MOUSE Heterogeneous nuclear ribonucleoproteins A2/B1 OS=Mus musculus OX=10090 GN=Hnrnpa2b1 PE=1 SV=2;tr|B7ZP22|B7ZP22_MOUSE Heterogeneous nuclear ribonucleoproteins A2/B1 OS=Mus musculus OX=10090 GN=Hnrnpa2b1 PE=2 SV=1	3	9	9	8	9	0	9	0	8	0	32.9	37.402	353	128.06	32.9	0	659850000	659850000	0
P01634	P01634	Ig kappa chain V-V region MOPC 21		sp|P01634|KV5A2_MOUSE Ig kappa chain V-V region MOPC 21 OS=Mus musculus OX=10090 PE=1 SV=1	1	2	1	1	2	0	1	0	1	0	11	14.902	136	-2	11	0	11406000	11406000	0
P01663;P01662	P01663;P01662	Ig kappa chain V-III region PC 4050;Ig kappa chain V-III region ABPC 22/PC 9245		sp|P01663|KV3AB_MOUSE Ig kappa chain V-III region PC 4050 OS=Mus musculus OX=10090 PE=1 SV=1;sp|P01662|KV3AA_MOUSE Ig kappa chain V-III region ABPC 22/PC 9245 OS=Mus musculus OX=10090 PE=1 SV=1	2	2	1	1	2	0	1	0	1	0	33.3	12.005	111	18.832	33.3	0	235360000	235360000	0
P01679;P01678;P01677;P01676;P01675;A0A075B5L5;A0A0G2JGE7	P01679;P01678;P01677;P01676;P01675;A0A075B5L5;A0A0G2JGE7	Ig kappa chain V-VI region J539;Ig kappa chain V-VI region SAPC 10;Ig kappa chain V-VI region TEPC 601/TEPC 191;Ig kappa chain V-VI region XRPC 24;Ig kappa chain V-VI region XRPC 44	Igkv4-86	sp|P01679|KV6A5_MOUSE Ig kappa chain V-VI region J539 OS=Mus musculus OX=10090 PE=1 SV=1;sp|P01678|KV6A4_MOUSE Ig kappa chain V-VI region SAPC 10 OS=Mus musculus OX=10090 PE=1 SV=1;sp|P01677|KV6A3_MOUSE Ig kappa chain V-VI region TEPC 601/TEPC 191 OS=Mus m	7	2	2	2	2	0	2	0	2	0	29.9	11.502	107	63.491	29.9	0	186380000	186380000	0
P01747;P01746	P01747;P01746	Ig heavy chain V region 36-65;Ig heavy chain V region 93G7		sp|P01747|HVM03_MOUSE Ig heavy chain V region 36-65 OS=Mus musculus OX=10090 PE=1 SV=1;sp|P01746|HVM02_MOUSE Ig heavy chain V region 93G7 OS=Mus musculus OX=10090 PE=2 SV=1	2	3	2	1	3	0	2	0	1	0	32.5	13.307	120	12.07	32.5	0	60061000	60061000	0
P01822	P01822	Ig heavy chain V region MOPC 315		sp|P01822|HVM46_MOUSE Ig heavy chain V region MOPC 315 OS=Mus musculus OX=10090 PE=1 SV=2	1	1	1	1	1	0	1	0	1	0	7.3	15.399	137	6.2973	7.3	0	9922300	9922300	0
Q8C2R2;Q91V38;Q3UAD6;P08113	Q8C2R2;Q91V38;Q3UAD6;P08113	Endoplasmin	Hsp90b1	tr|Q8C2R2|Q8C2R2_MOUSE HATPase_c domain-containing protein (Fragment) OS=Mus musculus OX=10090 GN=Hsp90b1 PE=2 SV=1;tr|Q91V38|Q91V38_MOUSE Heat shock protein 90, beta (Grp94), member 1 OS=Mus musculus OX=10090 GN=Hsp90b1 PE=2 SV=1;tr|Q3UAD6|Q3UAD6_MOUSE HA	4	2	1	1	2	0	1	0	1	0	11.2	31.566	277	26.102	11.2	0	75340000	75340000	0
P08752;Q9JJ21;A2A610;A2AE31;Q8C040;A0A0A6YWA9;Q9WUC0;Q8BHK8;A2AE32;Q9D7B3;Q543S2;Q3TJH1;B2RVZ3;A2AE33;Z4YKV1;Q3TY78;Q66L47;P20612;Q9DC51;Q3V3I2;P50149;P18872;B2RSH2;Q8CGK7;P63094;Q6R0H7	P08752;Q9JJ21;A2A610;A2AE31;Q8C040;A0A0A6YWA9;Q9WUC0;Q8BHK8;A2AE32;Q9D7B3;Q543S2;Q3TJH1;B2RVZ3;A2AE33;Z4YKV1;Q3TY78;Q66L47;P20612;Q9DC51;Q3V3I2;P50149;P18872;B2RSH2;Q8CGK7;P63094;Q6R0H7	Guanine nucleotide-binding protein G(i) subunit alpha-2;Guanine nucleotide-binding protein G(t) subunit alpha-1;Guanine nucleotide-binding protein G(k) subunit alpha;Guanine nucleotide-binding protein G(t) subunit alpha-3;Guanine nucleotide-binding protein G(t) subunit alpha-2;Guanine nucleotide-binding protein G(o) subunit alpha;Guanine nucleotide-binding protein G(i) subunit alpha-1;Guanine nuc…	Gnai2;Gnas;Gnat2;Gnal;Gnao1;Gnai3;Gnat3;Gnat1;Gnai1	sp|P08752|GNAI2_MOUSE Guanine nucleotide-binding protein G(i) subunit alpha-2 OS=Mus musculus OX=10090 GN=Gnai2 PE=1 SV=5;tr|Q9JJ21|Q9JJ21_MOUSE Gs alpha subunit (Fragment) OS=Mus musculus OX=10090 PE=4 SV=1;tr|A2A610|A2A610_MOUSE Guanine nucleotide-bindin	26	2	2	2	2	0	2	0	2	0	7.3	40.489	355	11.504	7.3	0	52951000	52951000	0
Q8CD23;Q3TL52;Q3TGR3;P09405;Q8CE30;Q3TT41;Q9CT46	Q8CD23;Q3TL52;Q3TGR3;P09405;Q8CE30;Q3TT41	Nucleolin	Ncl	tr|Q8CD23|Q8CD23_MOUSE Nucleolin OS=Mus musculus OX=10090 GN=Ncl PE=2 SV=1;tr|Q3TL52|Q3TL52_MOUSE Nucleolin OS=Mus musculus OX=10090 GN=Ncl PE=2 SV=1;tr|Q3TGR3|Q3TGR3_MOUSE Nucleolin OS=Mus musculus OX=10090 GN=Ncl PE=2 SV=1;sp|P09405|NUCL_MOUSE Nucleolin	7	9	9	9	9	0	9	0	9	0	16.3	76.864	707	73.959	16.3	0	304280000	304280000	0
W0TYI4;P11983	W0TYI4;P11983	T-complex protein 1 subunit alpha	Tcp1	tr|W0TYI4|W0TYI4_MOUSE T-complex protein 1 (Fragment) OS=Mus musculus OX=10090 GN=Tcp1 PE=3 SV=1;sp|P11983|TCPA_MOUSE T-complex protein 1 subunit alpha OS=Mus musculus OX=10090 GN=Tcp1 PE=1 SV=3	2	1	1	1	1	0	1	0	1	0	4.3	25.616	235	6.2528	4.3	0	7081000	7081000	0
Q6PHC1;Q5FW97;P17182;B0QZL1;Q8CF78	Q6PHC1;Q5FW97;P17182;B0QZL1;Q8CF78	Alpha-enolase;Enolase	Eno1;EG433182	tr|Q6PHC1|Q6PHC1_MOUSE 2-phospho-D-glycerate hydro-lyase OS=Mus musculus OX=10090 GN=Eno1 PE=1 SV=1;tr|Q5FW97|Q5FW97_MOUSE 2-phospho-D-glycerate hydro-lyase OS=Mus musculus OX=10090 GN=EG433182 PE=1 SV=1;sp|P17182|ENOA_MOUSE Alpha-enolase OS=Mus musculus O	5	2	2	2	2	0	2	0	2	0	6	39.782	366	12.85	6	0	23836000	23836000	0
Q5SVY2;Q3UAJ1;Q3TE63;P17742;V9GXC1;V9GX31;A0A1L1SST0;Q9CZK9	Q5SVY2;Q3UAJ1;Q3TE63;P17742;V9GXC1;V9GX31;A0A1L1SST0;Q9CZK9	Peptidyl-prolyl cis-trans isomerase;Peptidyl-prolyl cis-trans isomerase A;Peptidyl-prolyl cis-trans isomerase A, N-terminally processed	Ppia;Gm12728	tr|Q5SVY2|Q5SVY2_MOUSE Peptidyl-prolyl cis-trans isomerase OS=Mus musculus OX=10090 GN=Ppia PE=1 SV=1;tr|Q3UAJ1|Q3UAJ1_MOUSE Peptidyl-prolyl cis-trans isomerase OS=Mus musculus OX=10090 GN=Ppia PE=2 SV=1;tr|Q3TE63|Q3TE63_MOUSE Peptidyl-prolyl cis-trans iso	8	2	2	2	2	0	2	0	2	0	12.2	17.971	164	11.323	12.2	0	30741000	30741000	0
Q8BVU9;Q8BV87;Q3TWG9;Q3TMD2;Q3TJK3;P19324	Q8BVU9;Q8BV87;Q3TWG9;Q3TMD2;Q3TJK3;P19324	Serpin H1	Serpinh1	tr|Q8BVU9|Q8BVU9_MOUSE Collagen-binding protein OS=Mus musculus OX=10090 GN=Serpinh1 PE=2 SV=1;tr|Q8BV87|Q8BV87_MOUSE Collagen-binding protein OS=Mus musculus OX=10090 GN=Serpinh1 PE=2 SV=1;tr|Q3TWG9|Q3TWG9_MOUSE Collagen-binding protein OS=Mus musculus OX	6	2	2	2	2	0	2	0	2	0	5.3	46.51	417	13.673	5.3	0	14181000	14181000	0
P21981;G3UXE8	P21981;G3UXE8	Protein-glutamine gamma-glutamyltransferase 2	Tgm2	sp|P21981|TGM2_MOUSE Protein-glutamine gamma-glutamyltransferase 2 OS=Mus musculus OX=10090 GN=Tgm2 PE=1 SV=4;tr|G3UXE8|G3UXE8_MOUSE Protein-glutamine gamma-glutamyltransferase 2 OS=Mus musculus OX=10090 GN=Tgm2 PE=1 SV=1	2	2	2	2	2	0	2	0	2	0	3.4	77.06	686	11.797	3.4	0	23963000	23963000	0
Q9DCC5;Q32P00;P23198;I6L9I7;D3Z313;D3Z1A9;Q7TPM0;Q9CYJ8	Q9DCC5;Q32P00;P23198;I6L9I7	Chromobox protein homolog 3	Cbx3	tr|Q9DCC5|Q9DCC5_MOUSE Cbx3 protein OS=Mus musculus OX=10090 GN=Cbx3 PE=1 SV=1;tr|Q32P00|Q32P00_MOUSE Chromobox homolog 3 (Drosophila HP1 gamma) OS=Mus musculus OX=10090 GN=Cbx3 PE=2 SV=1;sp|P23198|CBX3_MOUSE Chromobox protein homolog 3 OS=Mus musculus OX=	8	7	7	6	7	0	7	0	6	0	36.1	20.811	183	60.039	36.1	0	221860000	221860000	0
Q91YI7;Q543H2;P23950	Q91YI7;Q543H2;P23950	Zinc finger protein 36, C3H1 type-like 1	Zfp36l1	tr|Q91YI7|Q91YI7_MOUSE Zfp36l1 protein OS=Mus musculus OX=10090 GN=Zfp36l1 PE=2 SV=1;tr|Q543H2|Q543H2_MOUSE Uncharacterized protein OS=Mus musculus OX=10090 GN=Zfp36l1 PE=2 SV=1;sp|P23950|TISB_MOUSE mRNA decay activator protein ZFP36L1 OS=Mus musculus OX=1	3	1	1	1	1	0	1	0	1	0	3.3	36.368	338	6.0617	3.3	0	3947300	3947300	0
Q3UZH2;Q3ULD6;Q3UI57;P25206	Q3UZH2;Q3ULD6;Q3UI57;P25206	DNA helicase;DNA replication licensing factor MCM3	Mcm3	tr|Q3UZH2|Q3UZH2_MOUSE DNA helicase OS=Mus musculus OX=10090 GN=Mcm3 PE=2 SV=1;tr|Q3ULD6|Q3ULD6_MOUSE DNA helicase OS=Mus musculus OX=10090 GN=Mcm3 PE=2 SV=1;tr|Q3UI57|Q3UI57_MOUSE DNA helicase OS=Mus musculus OX=10090 GN=Mcm3 PE=1 SV=1;sp|P25206|MCM3_MOUS	4	1	1	1	1	0	1	0	1	0	1.4	91.544	812	6.2686	1.4	0	7557700	7557700	0
Q58EU3;Q3TXS9;Q3TLE5;Q3TL20;P25444;Q3TXR5;D3YVC1;Q3TI78;Q3UB36;D3YWJ3;Q9DC49;O89072;Q3V2B9	Q58EU3;Q3TXS9;Q3TLE5;Q3TL20;P25444;Q3TXR5;D3YVC1;Q3TI78;Q3UB36;D3YWJ3;Q9DC49;O89072	40S ribosomal protein S2	Rps2	tr|Q58EU3|Q58EU3_MOUSE 40S ribosomal protein S2 OS=Mus musculus OX=10090 GN=Rps2 PE=1 SV=1;tr|Q3TXS9|Q3TXS9_MOUSE 40S ribosomal protein S2 OS=Mus musculus OX=10090 GN=Rps2 PE=2 SV=1;tr|Q3TLE5|Q3TLE5_MOUSE 40S ribosomal protein S2 OS=Mus musculus OX=10090 G	13	8	8	8	8	0	8	0	8	0	29.4	31.231	293	62.874	29.4	0	2311600000	2311600000	0
Q922I0;Q3KQM4;Q505Q1;Q80XR5;P26369	Q922I0;Q3KQM4;Q505Q1;Q80XR5;P26369	Splicing factor U2AF 65 kDa subunit	U2af2	tr|Q922I0|Q922I0_MOUSE U2 snRNP auxiliary factor large subunit OS=Mus musculus OX=10090 GN=U2af2 PE=2 SV=1;tr|Q3KQM4|Q3KQM4_MOUSE U2 snRNP auxiliary factor large subunit OS=Mus musculus OX=10090 GN=U2af2 PE=1 SV=1;tr|Q505Q1|Q505Q1_MOUSE U2 snRNP auxiliary	5	3	3	3	3	0	3	0	3	0	17.3	33.77	306	30.88	17.3	0	94514000	94514000	0
P27546;A0A140T8T5;A0A0G2JDN7;E9PZ43;A0A0G2JFH2;A0A0G2JFT4;A0A0G2JG35	P27546;A0A140T8T5;A0A0G2JDN7;E9PZ43;A0A0G2JFH2	Microtubule-associated protein 4;Microtubule-associated protein	Map4	sp|P27546|MAP4_MOUSE Microtubule-associated protein 4 OS=Mus musculus OX=10090 GN=Map4 PE=1 SV=3;tr|A0A140T8T5|A0A140T8T5_MOUSE Microtubule-associated protein OS=Mus musculus OX=10090 GN=Map4 PE=1 SV=1;tr|A0A0G2JDN7|A0A0G2JDN7_MOUSE Microtubule-associated	7	3	3	3	3	0	3	0	3	0	3.5	117.43	1125	18.981	3.5	0	35720000	35720000	0
P27641;Q9CRI5	P27641	X-ray repair cross-complementing protein 5	Xrcc5	sp|P27641|XRCC5_MOUSE X-ray repair cross-complementing protein 5 OS=Mus musculus OX=10090 GN=Xrcc5 PE=1 SV=4	2	6	6	6	6	0	6	0	6	0	10.9	83.056	732	41.159	10.9	0	76141000	76141000	0
Q3TXH3;Q3TX90;Q3TWI1;Q3TP83;Q3TLP7;P28301;Q3UXV2	Q3TXH3;Q3TX90;Q3TWI1;Q3TP83;Q3TLP7;P28301;Q3UXV2	Protein-lysine 6-oxidase	Lox	tr|Q3TXH3|Q3TXH3_MOUSE Lysyl oxidase homolog OS=Mus musculus OX=10090 GN=Lox PE=2 SV=1;tr|Q3TX90|Q3TX90_MOUSE Lysyl oxidase homolog OS=Mus musculus OX=10090 GN=Lox PE=2 SV=1;tr|Q3TWI1|Q3TWI1_MOUSE Lysyl oxidase homolog OS=Mus musculus OX=10090 GN=Lox PE=2	7	2	2	2	2	0	2	0	2	0	5.4	46.7	411	13.555	5.4	0	13936000	13936000	0
Q8BTU4;Q564E6;Q3TG93;P32067;Q9CYB9;A2AR07;D6RI87;F6SXM5	Q8BTU4;Q564E6;Q3TG93;P32067;Q9CYB9;A2AR07	Lupus La protein homolog	Ssb	tr|Q8BTU4|Q8BTU4_MOUSE Uncharacterized protein OS=Mus musculus OX=10090 GN=Ssb PE=2 SV=1;tr|Q564E6|Q564E6_MOUSE Ssb protein OS=Mus musculus OX=10090 GN=Ssb PE=1 SV=1;tr|Q3TG93|Q3TG93_MOUSE Uncharacterized protein OS=Mus musculus OX=10090 GN=Ssb PE=2 SV=1;s	8	9	9	9	9	0	9	0	9	0	25.8	47.657	415	70.615	25.8	0	707720000	707720000	0
Q8CHR8;Q8BNS0;Q5NBZ3;P32233	Q8CHR8;Q8BNS0;Q5NBZ3;P32233	Developmentally-regulated GTP-binding protein 1	Drg1	tr|Q8CHR8|Q8CHR8_MOUSE Developmentally regulated GTP binding protein 1 OS=Mus musculus OX=10090 GN=Drg1 PE=2 SV=1;tr|Q8BNS0|Q8BNS0_MOUSE Uncharacterized protein OS=Mus musculus OX=10090 GN=Drg1 PE=2 SV=1;tr|Q5NBZ3|Q5NBZ3_MOUSE Uncharacterized protein OS=Mu	4	1	1	1	1	0	1	0	1	0	3	40.54	367	6.1894	3	0	6784900	6784900	0
Q3UJS2;P35550;A0A140LIR6;Q80WS3	Q3UJS2;P35550	rRNA 2-O-methyltransferase fibrillarin	Fbl	tr|Q3UJS2|Q3UJS2_MOUSE Uncharacterized protein OS=Mus musculus OX=10090 GN=Fbl PE=2 SV=1;sp|P35550|FBRL_MOUSE rRNA 2-O-methyltransferase fibrillarin OS=Mus musculus OX=10090 GN=Fbl PE=1 SV=2	4	8	8	8	8	0	8	0	8	0	26	34.375	327	51.213	26	0	363350000	363350000	0
Q54AE5;P39876;E9QAB2;Q6GXA7	Q54AE5;P39876;E9QAB2;Q6GXA7	Metalloproteinase inhibitor 3	Timp3	tr|Q54AE5|Q54AE5_MOUSE Metalloproteinase inhibitor 3 OS=Mus musculus OX=10090 GN=Timp3 PE=1 SV=1;sp|P39876|TIMP3_MOUSE Metalloproteinase inhibitor 3 OS=Mus musculus OX=10090 GN=Timp3 PE=1 SV=1;tr|E9QAB2|E9QAB2_MOUSE Metalloproteinase inhibitor 3 (Fragment)	4	2	2	2	2	0	2	0	2	0	9.5	24.182	211	11.291	9.5	0	57765000	57765000	0
Q58E35;P47955	Q58E35;P47955	60S acidic ribosomal protein P1	Rplp1	tr|Q58E35|Q58E35_MOUSE Ribosomal protein, large, P1 OS=Mus musculus OX=10090 GN=Rplp1 PE=1 SV=1;sp|P47955|RLA1_MOUSE 60S acidic ribosomal protein P1 OS=Mus musculus OX=10090 GN=Rplp1 PE=1 SV=1	2	1	1	1	1	0	1	0	1	0	14	11.475	114	7.0719	14	0	25709000	25709000	0
Q3THE1;Q58EU6;Q3U850;P47962;D3YYV8	Q3THE1;Q58EU6;Q3U850;P47962;D3YYV8	60S ribosomal protein L5	Rpl5	tr|Q3THE1|Q3THE1_MOUSE Ribosomal_L18_c domain-containing protein (Fragment) OS=Mus musculus OX=10090 GN=Rpl5 PE=2 SV=1;tr|Q58EU6|Q58EU6_MOUSE Ribosomal protein L5 OS=Mus musculus OX=10090 GN=Rpl5 PE=1 SV=1;tr|Q3U850|Q3U850_MOUSE Ribosomal_L18_c domain-cont	5	4	4	1	4	0	4	0	1	0	32.8	15.996	137	33.273	32.8	0	170280000	170280000	0
P47968	P47968	Ribose-5-phosphate isomerase	Rpia	sp|P47968|RPIA_MOUSE Ribose-5-phosphate isomerase OS=Mus musculus OX=10090 GN=Rpia PE=1 SV=2	1	3	3	3	3	0	3	0	3	0	15.8	32.45	303	24.717	15.8	0	123620000	123620000	0
P48962;Q8BVI9	P48962;Q8BVI9	ADP/ATP translocase 1	Slc25a4	sp|P48962|ADT1_MOUSE ADP/ATP translocase 1 OS=Mus musculus OX=10090 GN=Slc25a4 PE=1 SV=4;tr|Q8BVI9|Q8BVI9_MOUSE Uncharacterized protein OS=Mus musculus OX=10090 GN=Slc25a4 PE=2 SV=1	2	4	2	2	4	0	2	0	2	0	12.4	32.904	298	13.05	12.4	0	46823000	46823000	0
Q3U7F3;Q3TIK8;Q3TFB1;Q5EBP8;Q3UK83;P49312	Q3U7F3;Q3TIK8;Q3TFB1;Q5EBP8;Q3UK83;P49312	Heterogeneous nuclear ribonucleoprotein A1;Heterogeneous nuclear ribonucleoprotein A1, N-terminally processed	Hnrnpa1	tr|Q3U7F3|Q3U7F3_MOUSE Helix-destabilizing protein OS=Mus musculus OX=10090 GN=Hnrnpa1 PE=2 SV=1;tr|Q3TIK8|Q3TIK8_MOUSE Helix-destabilizing protein OS=Mus musculus OX=10090 GN=Hnrnpa1 PE=2 SV=1;tr|Q3TFB1|Q3TFB1_MOUSE Helix-destabilizing protein OS=Mus musc	6	2	1	1	2	0	1	0	1	0	8.4	34.238	320	10.589	8.4	0	59065000	59065000	0
Q8BQ03;P49718;Q8C2I9	Q8BQ03;P49718	DNA helicase;DNA replication licensing factor MCM5	Mcm5	tr|Q8BQ03|Q8BQ03_MOUSE DNA helicase OS=Mus musculus OX=10090 GN=Mcm5 PE=2 SV=1;sp|P49718|MCM5_MOUSE DNA replication licensing factor MCM5 OS=Mus musculus OX=10090 GN=Mcm5 PE=1 SV=2	3	7	7	7	7	0	7	0	7	0	12.9	82.348	734	45.625	12.9	0	141730000	141730000	0
Q641N9;Q52L97;P52293	Q641N9;Q52L97;P52293	Importin subunit alpha;Importin subunit alpha-1	Kpna2	tr|Q641N9|Q641N9_MOUSE Importin subunit alpha OS=Mus musculus OX=10090 GN=Kpna2 PE=2 SV=1;tr|Q52L97|Q52L97_MOUSE Importin subunit alpha OS=Mus musculus OX=10090 GN=Kpna2 PE=1 SV=1;sp|P52293|IMA1_MOUSE Importin subunit alpha-1 OS=Mus musculus OX=10090 GN=Kp	3	1	1	1	1	0	1	0	1	0	3.4	47.967	441	6.8427	3.4	0	6623100	6623100	0
Q6NSP9;P52927	Q6NSP9;P52927	High mobility group protein HMGI-C	Hmga2	tr|Q6NSP9|Q6NSP9_MOUSE High mobility group protein HMGI-C OS=Mus musculus OX=10090 GN=Hmga2 PE=1 SV=1;sp|P52927|HMGA2_MOUSE High mobility group protein HMGI-C OS=Mus musculus OX=10090 GN=Hmga2 PE=1 SV=1	2	1	1	1	1	0	1	0	1	0	17.1	14.055	129	10.884	17.1	0	13955000	13955000	0
P54823	P54823	Probable ATP-dependent RNA helicase DDX6	Ddx6	sp|P54823|DDX6_MOUSE Probable ATP-dependent RNA helicase DDX6 OS=Mus musculus OX=10090 GN=Ddx6 PE=1 SV=1	1	9	9	9	9	0	9	0	9	0	24	54.191	483	323.31	24	0	506320000	506320000	0
P57784	P57784	U2 small nuclear ribonucleoprotein A	Snrpa1	sp|P57784|RU2A_MOUSE U2 small nuclear ribonucleoprotein A OS=Mus musculus OX=10090 GN=Snrpa1 PE=1 SV=2	1	2	2	2	2	0	2	0	2	0	9.8	28.357	255	18.141	9.8	0	27372000	27372000	0
Q6P9L9;Q8BMA8;Q3UZ14;Q3UMI7;Q3UDC8;Q3UBL9;Q3TX47;Q3TWX1;Q3TW58;Q3TLB1;Q3TK17;Q3TJZ1;P58252;Q3TPG2;Q3TSK4;Q8C153;O89069;Q61509;Q99LT6	Q6P9L9;Q8BMA8;Q3UZ14;Q3UMI7;Q3UDC8;Q3UBL9;Q3TX47;Q3TWX1;Q3TW58;Q3TLB1;Q3TK17;Q3TJZ1;P58252;Q3TPG2;Q3TSK4;Q8C153	Elongation factor 2	Eef2	tr|Q6P9L9|Q6P9L9_MOUSE Eef2 protein (Fragment) OS=Mus musculus OX=10090 GN=Eef2 PE=2 SV=1;tr|Q8BMA8|Q8BMA8_MOUSE Tr-type G domain-containing protein OS=Mus musculus OX=10090 GN=Eef2 PE=2 SV=1;tr|Q3UZ14|Q3UZ14_MOUSE Tr-type G domain-containing protein OS=Mu	19	3	3	3	3	0	3	0	3	0	3.2	93.554	843	16.979	3.2	0	46248000	46248000	0
P60335	P60335	Poly(rC)-binding protein 1	Pcbp1	sp|P60335|PCBP1_MOUSE Poly(rC)-binding protein 1 OS=Mus musculus OX=10090 GN=Pcbp1 PE=1 SV=1	1	3	1	1	3	0	1	0	1	0	12.4	37.497	356	7.0601	12.4	0	37171000	37171000	0
P61406;B1ARG9;F6WT10	P61406	Telomerase-binding protein EST1A	Smg6	sp|P61406|EST1A_MOUSE Telomerase-binding protein EST1A OS=Mus musculus OX=10090 GN=Smg6 PE=1 SV=1	3	3	3	3	3	0	3	0	3	0	2.5	160.49	1418	38.418	2.5	0	14278000	14278000	0
Q14BR4;P61750;D3YV25;F6UFB9;E9Q2C2;E9Q798;Q9DD04;Q3U344;P84084;Q8BSL7;P84078;P61205	Q14BR4;P61750;D3YV25;F6UFB9;E9Q2C2;E9Q798;Q9DD04;Q3U344;P84084;Q8BSL7;P84078;P61205	ADP-ribosylation factor 4;ADP-ribosylation factor 5;ADP-ribosylation factor 2;ADP-ribosylation factor 1;ADP-ribosylation factor 3	Arf4;Arf3;Arf5;Arf2;Arf1	tr|Q14BR4|Q14BR4_MOUSE ADP-ribosylation factor 4 OS=Mus musculus OX=10090 GN=Arf4 PE=1 SV=1;sp|P61750|ARF4_MOUSE ADP-ribosylation factor 4 OS=Mus musculus OX=10090 GN=Arf4 PE=1 SV=2;tr|D3YV25|D3YV25_MOUSE ADP-ribosylation factor 3 (Fragment) OS=Mus musculu	12	2	2	2	2	0	2	0	2	0	11.7	20.396	180	14.446	11.7	0	35521000	35521000	0
P62141	P62141	Serine/threonine-protein phosphatase PP1-beta catalytic subunit	Ppp1cb	sp|P62141|PP1B_MOUSE Serine/threonine-protein phosphatase PP1-beta catalytic subunit OS=Mus musculus OX=10090 GN=Ppp1cb PE=1 SV=3	1	1	1	1	1	0	1	0	1	0	3.1	37.186	327	5.97	3.1	0	18388000	18388000	0
Q91VM2;P62320	Q91VM2;P62320	Small nuclear ribonucleoprotein Sm D3	Snrpd3	tr|Q91VM2|Q91VM2_MOUSE Small nuclear ribonucleoprotein Sm D3 OS=Mus musculus OX=10090 GN=Snrpd3 PE=2 SV=1;sp|P62320|SMD3_MOUSE Small nuclear ribonucleoprotein Sm D3 OS=Mus musculus OX=10090 GN=Snrpd3 PE=1 SV=1	2	2	2	2	2	0	2	0	2	0	15.1	13.985	126	16.033	15.1	0	57047000	57047000	0
Q3UJS0;P62918;Q9Z237;Q3THC7	Q3UJS0;P62918;Q9Z237;Q3THC7	60S ribosomal protein L8	Rpl8	tr|Q3UJS0|Q3UJS0_MOUSE 60S ribosomal protein L8 OS=Mus musculus OX=10090 GN=Rpl8 PE=2 SV=1;sp|P62918|RL8_MOUSE 60S ribosomal protein L8 OS=Mus musculus OX=10090 GN=Rpl8 PE=1 SV=2;tr|Q9Z237|Q9Z237_MOUSE Ribosomal protein L8 (Fragment) OS=Mus musculus OX=100	4	2	2	2	2	0	2	0	2	0	10.5	28.066	257	90.669	10.5	0	610950000	610950000	0
P62996;F8WJG3;Q5PR75;A0A0R4J1X8	P62996;F8WJG3;Q5PR75	Transformer-2 protein homolog beta	Tra2b	sp|P62996|TRA2B_MOUSE Transformer-2 protein homolog beta OS=Mus musculus OX=10090 GN=Tra2b PE=1 SV=1;tr|F8WJG3|F8WJG3_MOUSE Transformer-2 protein homolog beta OS=Mus musculus OX=10090 GN=Tra2b PE=1 SV=1;tr|Q5PR75|Q5PR75_MOUSE Sfrs10 protein OS=Mus musculus	4	4	4	4	4	0	4	0	4	0	16.3	33.665	288	27.894	16.3	0	96811000	96811000	0
P63154	P63154	Crooked neck-like protein 1	Crnkl1	sp|P63154|CRNL1_MOUSE Crooked neck-like protein 1 OS=Mus musculus OX=10090 GN=Crnkl1 PE=1 SV=1	1	3	3	3	3	0	3	0	3	0	5.2	83.415	690	19.246	5.2	0	30124000	30124000	0
Q9D0M5;P63168	Q9D0M5;P63168	Dynein light chain 2, cytoplasmic;Dynein light chain 1, cytoplasmic	Dynll2;Dynll1	sp|Q9D0M5|DYL2_MOUSE Dynein light chain 2, cytoplasmic OS=Mus musculus OX=10090 GN=Dynll2 PE=1 SV=1;sp|P63168|DYL1_MOUSE Dynein light chain 1, cytoplasmic OS=Mus musculus OX=10090 GN=Dynll1 PE=1 SV=1	2	1	1	1	1	0	1	0	1	0	12.4	10.35	89	6.0683	12.4	0	38699000	38699000	0
Q5M9L7;Q8BT90;P63276;Q3TK12	Q5M9L7;Q8BT90;P63276;Q3TK12	40S ribosomal protein S17	Rps17	tr|Q5M9L7|Q5M9L7_MOUSE 40S ribosomal protein S17 OS=Mus musculus OX=10090 GN=Rps17 PE=1 SV=1;tr|Q8BT90|Q8BT90_MOUSE 40S ribosomal protein S17 (Fragment) OS=Mus musculus OX=10090 GN=Rps17 PE=2 SV=1;sp|P63276|RS17_MOUSE 40S ribosomal protein S17 OS=Mus muscu	4	5	5	5	5	0	5	0	5	0	54.1	15.524	135	257.68	54.1	0	265360000	265360000	0
Q4VAG4;P67984	Q4VAG4;P67984	60S ribosomal protein L22	Rpl22	tr|Q4VAG4|Q4VAG4_MOUSE Ribosomal protein L22 OS=Mus musculus OX=10090 GN=Rpl22 PE=1 SV=1;sp|P67984|RL22_MOUSE 60S ribosomal protein L22 OS=Mus musculus OX=10090 GN=Rpl22 PE=1 SV=2	2	1	1	1	1	0	1	0	1	0	8.6	14.759	128	5.9727	8.6	0	109040000	109040000	0
Q3V1X4;P70279	Q3V1X4;P70279	Surfeit locus protein 6	Surf6	tr|Q3V1X4|Q3V1X4_MOUSE Uncharacterized protein OS=Mus musculus OX=10090 GN=Surf6 PE=2 SV=1;sp|P70279|SURF6_MOUSE Surfeit locus protein 6 OS=Mus musculus OX=10090 GN=Surf6 PE=1 SV=1	2	1	1	1	1	0	1	0	1	0	3.1	41.234	355	6.4422	3.1	0	9995200	9995200	0
Q3U781;Q9D6W4;P84104	Q3U781;Q9D6W4;P84104	Serine/arginine-rich splicing factor 3	Srsf3	tr|Q3U781|Q3U781_MOUSE RRM domain-containing protein OS=Mus musculus OX=10090 GN=Srsf3 PE=2 SV=1;tr|Q9D6W4|Q9D6W4_MOUSE RRM domain-containing protein OS=Mus musculus OX=10090 GN=Srsf3 PE=2 SV=1;sp|P84104|SRSF3_MOUSE Serine/arginine-rich splicing factor 3 O	3	3	3	2	3	0	3	0	2	0	28.2	14.203	124	20.138	28.2	0	598590000	598590000	0
S4R2P5;S4R1Y9;P86049	S4R2P5;S4R1Y9;P86049	Probable RNA-binding protein 46	Rbm46	tr|S4R2P5|S4R2P5_MOUSE Probable RNA-binding protein 46 OS=Mus musculus OX=10090 GN=Rbm46 PE=1 SV=1;tr|S4R1Y9|S4R1Y9_MOUSE Probable RNA-binding protein 46 OS=Mus musculus OX=10090 GN=Rbm46 PE=1 SV=1;sp|P86049|RBM46_MOUSE Probable RNA-binding protein 46 OS=M	3	2	2	2	2	0	2	0	2	0	5.3	53.22	470	15.78	5.3	0	23485000	23485000	0
Q4FJX4;P97315	Q4FJX4;P97315	Cysteine and glycine-rich protein 1	Csrp1	tr|Q4FJX4|Q4FJX4_MOUSE Csrp1 protein OS=Mus musculus OX=10090 GN=Csrp1 PE=1 SV=1;sp|P97315|CSRP1_MOUSE Cysteine and glycine-rich protein 1 OS=Mus musculus OX=10090 GN=Csrp1 PE=1 SV=3	2	2	2	2	2	0	2	0	2	0	19.2	20.583	193	20.107	19.2	0	41547000	41547000	0
Q3V3M3;Q78P92;P97376	Q3V3M3;Q78P92;P97376	Protein FRG1	Frg1	tr|Q3V3M3|Q3V3M3_MOUSE Uncharacterized protein (Fragment) OS=Mus musculus OX=10090 GN=Frg1 PE=2 SV=1;tr|Q78P92|Q78P92_MOUSE FSHD Region Gene 1 protein OS=Mus musculus OX=10090 GN=Frg1 PE=1 SV=1;sp|P97376|FRG1_MOUSE Protein FRG1 OS=Mus musculus OX=10090 GN=	3	3	3	3	3	0	3	0	3	0	14.4	25.801	229	20.865	14.4	0	39350000	39350000	0
Q3UR88;P97855;Q571F9	Q3UR88;P97855;Q571F9	Ras GTPase-activating protein-binding protein 1	G3bp1	tr|Q3UR88|Q3UR88_MOUSE NTF2 domain-containing protein OS=Mus musculus OX=10090 GN=G3bp1 PE=2 SV=1;sp|P97855|G3BP1_MOUSE Ras GTPase-activating protein-binding protein 1 OS=Mus musculus OX=10090 GN=G3bp1 PE=1 SV=1;tr|Q571F9|Q571F9_MOUSE MKIAA4115 protein (Fr	3	7	6	6	7	0	6	0	6	0	25.9	43.516	386	36.922	25.9	0	223140000	223140000	0
P99027;A0A5F8MPY2	P99027;A0A5F8MPY2	60S acidic ribosomal protein P2	Rplp2	sp|P99027|RLA2_MOUSE 60S acidic ribosomal protein P2 OS=Mus musculus OX=10090 GN=Rplp2 PE=1 SV=3;tr|A0A5F8MPY2|A0A5F8MPY2_MOUSE 60S acidic ribosomal protein P2 OS=Mus musculus OX=10090 GN=Rplp2-ps1 PE=3 SV=1	2	4	4	4	4	0	4	0	4	0	69.6	11.651	115	50.296	69.6	0	224820000	224820000	0
Q00PI9	Q00PI9	Heterogeneous nuclear ribonucleoprotein U-like protein 2	Hnrnpul2	sp|Q00PI9|HNRL2_MOUSE Heterogeneous nuclear ribonucleoprotein U-like protein 2 OS=Mus musculus OX=10090 GN=Hnrnpul2 PE=1 SV=2	1	11	11	11	11	0	11	0	11	0	13.6	84.939	745	196.14	13.6	0	525410000	525410000	0
Q01320;Q6PET9;Q8CCE5;Q52KI5;Q3UUS6;Q3TTG4	Q01320	DNA topoisomerase 2-alpha	Top2a	sp|Q01320|TOP2A_MOUSE DNA topoisomerase 2-alpha OS=Mus musculus OX=10090 GN=Top2a PE=1 SV=2	6	14	14	8	14	0	14	0	8	0	10.5	172.79	1528	95.761	10.5	0	289170000	289170000	0
Q8BNF8;Q01853	Q8BNF8;Q01853	Transitional endoplasmic reticulum ATPase	Vcp	tr|Q8BNF8|Q8BNF8_MOUSE Uncharacterized protein OS=Mus musculus OX=10090 GN=Vcp PE=2 SV=1;sp|Q01853|TERA_MOUSE Transitional endoplasmic reticulum ATPase OS=Mus musculus OX=10090 GN=Vcp PE=1 SV=4	2	2	2	2	2	0	2	0	2	0	3.3	80.148	723	11.008	3.3	0	14802000	14802000	0
Q04750;Q3ULF5;Q6LBJ1;Q3TSR2	Q04750;Q3ULF5	DNA topoisomerase 1	Top1	sp|Q04750|TOP1_MOUSE DNA topoisomerase 1 OS=Mus musculus OX=10090 GN=Top1 PE=1 SV=2;tr|Q3ULF5|Q3ULF5_MOUSE Topoisom_I_N domain-containing protein (Fragment) OS=Mus musculus OX=10090 GN=Top1 PE=2 SV=1	4	3	3	3	3	0	3	0	3	0	5	90.875	767	19.268	5	0	20111000	20111000	0
Q05CL7;Q3U5M2;Q9D287	Q05CL7;Q3U5M2;Q9D287	Pre-mRNA-splicing factor SPF27	Bcas2	tr|Q05CL7|Q05CL7_MOUSE Pre-mRNA-splicing factor SPF27 OS=Mus musculus OX=10090 GN=Bcas2 PE=2 SV=1;tr|Q3U5M2|Q3U5M2_MOUSE Pre-mRNA-splicing factor SPF27 OS=Mus musculus OX=10090 GN=Bcas2 PE=2 SV=1;sp|Q9D287|SPF27_MOUSE Pre-mRNA-splicing factor SPF27 OS=Mus	3	1	1	1	1	0	1	0	1	0	7.5	19.029	160	7.1661	7.5	0	26133000	26133000	0
Q7TPC0;Q6A002;Q8BYY7;Q05D44	Q7TPC0;Q6A002;Q8BYY7;Q05D44	Eukaryotic translation initiation factor 5B	Eif5b	tr|Q7TPC0|Q7TPC0_MOUSE Eif5b protein OS=Mus musculus OX=10090 GN=Eif5b PE=2 SV=1;tr|Q6A002|Q6A002_MOUSE MKIAA0741 protein (Fragment) OS=Mus musculus OX=10090 GN=Eif5b PE=2 SV=1;tr|Q8BYY7|Q8BYY7_MOUSE Eukaryotic translation initiation factor 5B (Fragment) O	4	2	2	2	2	0	2	0	2	0	9	35.439	311	12.059	9	0	17189000	17189000	0
Q9JK98;Q549A5;Q06890	Q9JK98;Q549A5;Q06890	Clusterin;Clusterin;Clusterin beta chain;Clusterin alpha chain	Clu	tr|Q9JK98|Q9JK98_MOUSE Clusterin OS=Mus musculus OX=10090 GN=Clu PE=2 SV=1;tr|Q549A5|Q549A5_MOUSE Clusterin OS=Mus musculus OX=10090 GN=Clu PE=1 SV=1;sp|Q06890|CLUS_MOUSE Clusterin OS=Mus musculus OX=10090 GN=Clu PE=1 SV=1	3	1	1	1	1	0	1	0	1	0	4.3	43.109	372	7.8762	4.3	0	14841000	14841000	0
Q3UTW6;Q5SWK8;Q5SWK5;Q8BSM3;Q5SWK4;Q07802;Q8CBL7;Q3V317;Q6P3E8;Q3UUB6;Q6NXL3;Q5DTH8;O08792;O08791	Q3UTW6;Q5SWK8;Q5SWK5;Q8BSM3;Q5SWK4;Q07802;Q8CBL7	Transcription factor COE1	Ebf1	tr|Q3UTW6|Q3UTW6_MOUSE IPT/TIG domain-containing protein OS=Mus musculus OX=10090 GN=Ebf1 PE=2 SV=1;tr|Q5SWK8|Q5SWK8_MOUSE Transcription factor COE1 OS=Mus musculus OX=10090 GN=Ebf1 PE=1 SV=1;tr|Q5SWK5|Q5SWK5_MOUSE Early B-cell factor 1 OS=Mus musculus OX=	14	3	3	3	3	0	3	0	3	0	6.7	57.49	523	22.698	6.7	0	32760000	32760000	0
Q08189	Q08189	Protein-glutamine gamma-glutamyltransferase E;Protein-glutamine gamma-glutamyltransferase E 50 kDa catalytic chain;Protein-glutamine gamma-glutamyltransferase E 27 kDa non-catalytic chain	Tgm3	sp|Q08189|TGM3_MOUSE Protein-glutamine gamma-glutamyltransferase E OS=Mus musculus OX=10090 GN=Tgm3 PE=1 SV=2	1	1	1	1	1	0	1	0	1	0	1.9	77.308	693	6.9985	1.9	0	32476000	32476000	0
Q08288;D3Z7N3;D3Z345;D3Z5X8	Q08288	Cell growth-regulating nucleolar protein	Lyar	sp|Q08288|LYAR_MOUSE Cell growth-regulating nucleolar protein OS=Mus musculus OX=10090 GN=Lyar PE=1 SV=2	4	5	5	5	5	0	5	0	5	0	19.3	43.735	388	69.865	19.3	0	85114000	85114000	0
Q0VBL3	Q0VBL3		Rbm15	sp|Q0VBL3|RBM15_MOUSE RNA-binding protein 15 OS=Mus musculus OX=10090 GN=Rbm15 PE=1 SV=1	1	6	6	6	6	0	6	0	6	0	8.6	105.72	962	43.825	8.6	0	52545000	52545000	0
Q0VEE0;Q61503;Q8C8G9	Q0VEE0;Q61503;Q8C8G9	5-nucleotidase	Nt5e	tr|Q0VEE0|Q0VEE0_MOUSE Ecto-5-nucleotidase OS=Mus musculus OX=10090 GN=Nt5e PE=1 SV=1;sp|Q61503|5NTD_MOUSE 5-nucleotidase OS=Mus musculus OX=10090 GN=Nt5e PE=1 SV=2;tr|Q8C8G9|Q8C8G9_MOUSE Ecto-5-nucleotidase OS=Mus musculus OX=10090 PE=2 SV=1	3	2	2	2	2	0	2	0	2	0	3.6	63.864	576	13.116	3.6	0	18000000	18000000	0
Q148S3;Q8BW10;E9PW56;Q8BW77;F6YBB8	Q148S3;Q8BW10;E9PW56;Q8BW77	RNA-binding protein NOB1	Nob1	tr|Q148S3|Q148S3_MOUSE RNA-binding protein NOB1 OS=Mus musculus OX=10090 GN=Nob1 PE=2 SV=1;sp|Q8BW10|NOB1_MOUSE RNA-binding protein NOB1 OS=Mus musculus OX=10090 GN=Nob1 PE=1 SV=1;tr|E9PW56|E9PW56_MOUSE RNA-binding protein NOB1 OS=Mus musculus OX=10090 GN=	5	3	3	3	3	0	3	0	3	0	7.7	45.463	403	17.499	7.7	0	32421000	32421000	0
Q14C24;Q9D883;E9PWX6;A0A494BA95;E9PWM2;A0A494B9X9;E9Q809;F8WH71;E9Q5Y2;E9PUZ3;E9Q1I7;E9Q5J3;G3UW94;Q8BGJ9	Q14C24;Q9D883;E9PWX6;A0A494BA95;E9PWM2;A0A494B9X9;E9Q809;F8WH71;E9Q5Y2;E9PUZ3;E9Q1I7;E9Q5J3;G3UW94;Q8BGJ9	Splicing factor U2AF 35 kDa subunit;Splicing factor U2AF 26 kDa subunit	U2af1;U2af1l4	tr|Q14C24|Q14C24_MOUSE U2 small nuclear ribonucleoprotein auxiliary factor (U2AF) 1 OS=Mus musculus OX=10090 GN=U2af1 PE=1 SV=1;sp|Q9D883|U2AF1_MOUSE Splicing factor U2AF 35 kDa subunit OS=Mus musculus OX=10090 GN=U2af1 PE=1 SV=4;tr|E9PWX6|E9PWX6_MOUSE Spl	14	2	2	2	2	0	2	0	2	0	10.5	27.815	239	19.693	10.5	0	69258000	69258000	0
Q14C51;Q3UK51;Q6NV85;Q8BSI7;A0A0U1RQ61	Q14C51;Q3UK51;Q6NV85;Q8BSI7	Pentatricopeptide repeat domain-containing protein 3, mitochondrial	Ptcd3	sp|Q14C51|PTCD3_MOUSE Pentatricopeptide repeat domain-containing protein 3, mitochondrial OS=Mus musculus OX=10090 GN=Ptcd3 PE=1 SV=2;tr|Q3UK51|Q3UK51_MOUSE Uncharacterized protein OS=Mus musculus OX=10090 GN=Ptcd3 PE=2 SV=1;tr|Q6NV85|Q6NV85_MOUSE Ptcd3 pr	5	4	4	4	4	0	4	0	4	0	7.4	77.795	685	26.553	7.4	0	57016000	57016000	0
Q3TGI9;Q3TAJ5;Q3TS64;Q3TH37;Q3UL54;Q1PG84;Q8BVY0;Q9CSF9;Q3TLJ3;A0A2R8VHW2;Q3TN25	Q3TGI9;Q3TAJ5;Q3TS64;Q3TH37;Q3UL54;Q1PG84;Q8BVY0;Q9CSF9;Q3TLJ3;A0A2R8VHW2;Q3TN25	Ribosomal L1 domain-containing protein 1	Rsl1d1	tr|Q3TGI9|Q3TGI9_MOUSE Uncharacterized protein OS=Mus musculus OX=10090 GN=Rsl1d1 PE=2 SV=1;tr|Q3TAJ5|Q3TAJ5_MOUSE Uncharacterized protein OS=Mus musculus OX=10090 GN=Rsl1d1 PE=2 SV=1;tr|Q3TS64|Q3TS64_MOUSE Uncharacterized protein OS=Mus musculus OX=10090	11	4	4	4	4	0	4	0	4	0	15.3	43.363	386	27.864	15.3	0	92070000	92070000	0
Q1PSW8	Q1PSW8	E3 ubiquitin-protein ligase TRIM71	Trim71	sp|Q1PSW8|LIN41_MOUSE E3 ubiquitin-protein ligase TRIM71 OS=Mus musculus OX=10090 GN=Trim71 PE=1 SV=1	1	8	8	8	8	0	8	0	8	0	12	92.053	855	88.589	12	0	236000000	236000000	0
Q3TAR6;Q8K3G5;E9PY18;E9Q754;D3Z2U5;E9PW85	Q3TAR6;Q8K3G5;E9PY18;E9Q754;D3Z2U5;E9PW85	Inactive serine/threonine-protein kinase VRK3	Vrk3	tr|Q3TAR6|Q3TAR6_MOUSE Protein kinase domain-containing protein OS=Mus musculus OX=10090 GN=Vrk3 PE=1 SV=1;sp|Q8K3G5|VRK3_MOUSE Inactive serine/threonine-protein kinase VRK3 OS=Mus musculus OX=10090 GN=Vrk3 PE=1 SV=2;tr|E9PY18|E9PY18_MOUSE Inactive serine/	6	4	4	4	4	0	4	0	4	0	13.2	50.829	453	33.396	13.2	0	62625000	62625000	0
Q3UDS1;Q3U057;Q3TC91;Q9QXK7;Q9CWL0;Q497G2;A0A1Y7VLY3;Q8BRA5;A0A1Y7VIZ9;A0A1Y7VJ97	Q3UDS1;Q3U057;Q3TC91;Q9QXK7;Q9CWL0;Q497G2;A0A1Y7VLY3	Cleavage and polyadenylation specificity factor subunit 3	Cpsf3	tr|Q3UDS1|Q3UDS1_MOUSE Uncharacterized protein OS=Mus musculus OX=10090 GN=Cpsf3 PE=2 SV=1;tr|Q3U057|Q3U057_MOUSE Uncharacterized protein OS=Mus musculus OX=10090 GN=Cpsf3 PE=2 SV=1;tr|Q3TC91|Q3TC91_MOUSE Uncharacterized protein OS=Mus musculus OX=10090 GN	10	3	3	3	3	0	3	0	3	0	5.6	77.603	684	19.222	5.6	0	57051000	57051000	0
Q3TDD8;Q3UGC0;Q3TSY9;Q3TLQ9;Q8BGD9;Q922K6;B2RWE8;Q3THB0	Q3TDD8;Q3UGC0;Q3TSY9;Q3TLQ9;Q8BGD9;Q922K6	Eukaryotic translation initiation factor 4B	Eif4b	tr|Q3TDD8|Q3TDD8_MOUSE RRM domain-containing protein OS=Mus musculus OX=10090 GN=Eif4b PE=2 SV=1;tr|Q3UGC0|Q3UGC0_MOUSE RRM domain-containing protein OS=Mus musculus OX=10090 GN=Eif4b PE=2 SV=1;tr|Q3TSY9|Q3TSY9_MOUSE RRM domain-containing protein OS=Mus mu	8	3	3	3	3	0	3	0	3	0	6.9	68.709	609	40.359	6.9	0	38060000	38060000	0
Z4YKB8;Q3TEA8;Z4YKA3;A2AM65;Q3B7C1;A2AM63;A2AM69;A2AM70;A2AM62	Z4YKB8;Q3TEA8;Z4YKA3;A2AM65	Heterochromatin protein 1-binding protein 3	Hp1bp3	tr|Z4YKB8|Z4YKB8_MOUSE Heterochromatin protein 1-binding protein 3 OS=Mus musculus OX=10090 GN=Hp1bp3 PE=1 SV=1;sp|Q3TEA8|HP1B3_MOUSE Heterochromatin protein 1-binding protein 3 OS=Mus musculus OX=10090 GN=Hp1bp3 PE=1 SV=1;tr|Z4YKA3|Z4YKA3_MOUSE Heterochro	9	7	7	7	7	0	7	0	7	0	12.8	60.85	554	42.747	12.8	0	267020000	267020000	0
Q3TEB9;Q6NX62;Q6PCW8;Q546F8;Q571G2;Q9D753	Q3TEB9;Q6NX62;Q6PCW8;Q546F8;Q571G2;Q9D753	Exosome complex component RRP43	Exosc8	tr|Q3TEB9|Q3TEB9_MOUSE Ribosomal RNA-processing protein 43 (Fragment) OS=Mus musculus OX=10090 GN=Exosc8 PE=2 SV=1;tr|Q6NX62|Q6NX62_MOUSE Ribosomal RNA-processing protein 43 (Fragment) OS=Mus musculus OX=10090 GN=Exosc8 PE=2 SV=1;tr|Q6PCW8|Q6PCW8_MOUSE Rib	6	1	1	1	1	0	1	0	1	0	3.9	27.647	257	7.2143	3.9	0	13834000	13834000	0
Q505L1;Q3TF62;Q9Z2N8;D3YVN1;A0A0A6YWG8;A0A0A6YWR1;F8WI57;Q99MR0	Q505L1;Q3TF62;Q9Z2N8;D3YVN1;A0A0A6YWG8	Actin-like protein 6A	Actl6a	tr|Q505L1|Q505L1_MOUSE Actl6a protein OS=Mus musculus OX=10090 GN=Actl6a PE=1 SV=1;tr|Q3TF62|Q3TF62_MOUSE Uncharacterized protein OS=Mus musculus OX=10090 GN=Actl6a PE=2 SV=1;sp|Q9Z2N8|ACL6A_MOUSE Actin-like protein 6A OS=Mus musculus OX=10090 GN=Actl6a PE	8	3	3	3	3	0	3	0	3	0	9.3	47.447	429	21.412	9.3	0	52574000	52574000	0
Q3TF84;Q922Q8	Q3TF84;Q922Q8	Leucine-rich repeat-containing protein 59	Lrrc59	tr|Q3TF84|Q3TF84_MOUSE Uncharacterized protein OS=Mus musculus OX=10090 GN=Lrrc59 PE=2 SV=1;sp|Q922Q8|LRC59_MOUSE Leucine-rich repeat-containing protein 59 OS=Mus musculus OX=10090 GN=Lrrc59 PE=1 SV=1	2	2	2	2	2	0	2	0	2	0	11.8	20.408	186	12.659	11.8	0	46262000	46262000	0
Q3TFF0;Q9QYJ0	Q3TFF0;Q9QYJ0	DnaJ homolog subfamily A member 2	Dnaja2	tr|Q3TFF0|Q3TFF0_MOUSE Uncharacterized protein OS=Mus musculus OX=10090 GN=Dnaja2 PE=2 SV=1;sp|Q9QYJ0|DNJA2_MOUSE DnaJ homolog subfamily A member 2 OS=Mus musculus OX=10090 GN=Dnaja2 PE=1 SV=1	2	2	2	2	2	0	2	0	2	0	4.1	45.746	412	11.921	4.1	0	6638000	6638000	0
Q3TFP0;Q3UDH7;Q3UA07;Q3UYX6;Q9R0U0;A3KG57;Q3UXS8	Q3TFP0;Q3UDH7;Q3UA07;Q3UYX6;Q9R0U0;A3KG57;Q3UXS8	Serine/arginine-rich splicing factor 10	Srsf10;Srsf12	tr|Q3TFP0|Q3TFP0_MOUSE Serine/arginine-rich-splicing factor 10 OS=Mus musculus OX=10090 GN=Srsf10 PE=1 SV=1;tr|Q3UDH7|Q3UDH7_MOUSE RRM domain-containing protein OS=Mus musculus OX=10090 GN=Srsf10 PE=2 SV=1;tr|Q3UA07|Q3UA07_MOUSE RRM domain-containing prote	7	2	2	2	2	0	2	0	2	0	12.1	22.135	182	15.957	12.1	0	107090000	107090000	0
Q3U868;Q921K2;Q3TIV3;Q3TX36;Q3TM68;Q3TF18;Q3UJ03;P11103;Q3UX06;A0A0A6YX03;A0A0A6YY63;A0A0A6YVX0	Q3U868;Q921K2;Q3TIV3;Q3TX36;Q3TM68;Q3TF18;Q3UJ03;P11103	Poly [ADP-ribose] polymerase 1	Parp1	tr|Q3U868|Q3U868_MOUSE Poly [ADP-ribose] polymerase (Fragment) OS=Mus musculus OX=10090 GN=Parp1 PE=2 SV=1;tr|Q921K2|Q921K2_MOUSE Poly [ADP-ribose] polymerase OS=Mus musculus OX=10090 GN=Parp1 PE=1 SV=1;tr|Q3TIV3|Q3TIV3_MOUSE Poly [ADP-ribose] polymerase O	12	26	26	26	26	0	26	0	26	0	35.6	107.91	973	323.31	35.6	0	1869100000	1869100000	0
Q3TJZ6;Q8BL36;A0A3Q4EBV4	Q3TJZ6;Q8BL36;A0A3Q4EBV4	Protein FAM98A	Fam98a	sp|Q3TJZ6|FA98A_MOUSE Protein FAM98A OS=Mus musculus OX=10090 GN=Fam98a PE=1 SV=1;tr|Q8BL36|Q8BL36_MOUSE Uncharacterized protein OS=Mus musculus OX=10090 GN=Fam98a PE=2 SV=1;tr|A0A3Q4EBV4|A0A3Q4EBV4_MOUSE Protein FAM98A OS=Mus musculus OX=10090 GN=Fam98a P	3	5	5	5	5	0	5	0	5	0	23.3	55.055	515	144.52	23.3	0	472580000	472580000	0
Q3TK27;Q8CI11;A0A2I3BR82;A0A2I3BRV9;A0A2I3BPZ6;A0A2I3BR32	Q3TK27;Q8CI11	Guanine nucleotide-binding protein-like 3	Gnl3	tr|Q3TK27|Q3TK27_MOUSE Guanine nucleotide-binding protein-like 3 OS=Mus musculus OX=10090 GN=Gnl3 PE=2 SV=1;sp|Q8CI11|GNL3_MOUSE Guanine nucleotide-binding protein-like 3 OS=Mus musculus OX=10090 GN=Gnl3 PE=1 SV=2	6	3	3	3	3	0	3	0	3	0	6.3	60.786	538	16.951	6.3	0	38164000	38164000	0
Q3TKD1;Q8R323;Q8BY26	Q3TKD1;Q8R323;Q8BY26	Replication factor C subunit 3	Rfc3	tr|Q3TKD1|Q3TKD1_MOUSE AAA domain-containing protein OS=Mus musculus OX=10090 GN=Rfc3 PE=1 SV=1;sp|Q8R323|RFC3_MOUSE Replication factor C subunit 3 OS=Mus musculus OX=10090 GN=Rfc3 PE=1 SV=1;tr|Q8BY26|Q8BY26_MOUSE AAA domain-containing protein OS=Mus muscu	3	4	4	4	4	0	4	0	4	0	14.6	40.526	356	75.378	14.6	0	107060000	107060000	0
Q3TKH5;Q9CYA6	Q3TKH5;Q9CYA6	Zinc finger CCHC domain-containing protein 8	Zcchc8	tr|Q3TKH5|Q3TKH5_MOUSE TRAMP-like complex RNA-binding factor ZCCHC8 (Fragment) OS=Mus musculus OX=10090 GN=Zcchc8 PE=2 SV=1;sp|Q9CYA6|ZCHC8_MOUSE Zinc finger CCHC domain-containing protein 8 OS=Mus musculus OX=10090 GN=Zcchc8 PE=1 SV=3	2	2	2	2	2	0	2	0	2	0	4.9	77.065	701	38.833	4.9	0	35984000	35984000	0
Q3TLK4;Q8CIB9	Q3TLK4;Q8CIB9	N-acetyltransferase ESCO2	Esco2	tr|Q3TLK4|Q3TLK4_MOUSE Uncharacterized protein (Fragment) OS=Mus musculus OX=10090 GN=Esco2 PE=2 SV=1;sp|Q8CIB9|ESCO2_MOUSE N-acetyltransferase ESCO2 OS=Mus musculus OX=10090 GN=Esco2 PE=1 SV=3	2	1	1	1	1	0	1	0	1	0	3	41.074	363	6.848	3	0	7840600	7840600	0
Q3UIJ2;Q3TML6;Q9Z0N1;A2AAW9;Q3UDF8;Q9D791;Q3U5H6;Q9CRE9;Q6NY07	Q3UIJ2;Q3TML6;Q9Z0N1;A2AAW9;Q3UDF8;Q9D791;Q3U5H6;Q9CRE9	Eukaryotic translation initiation factor 2 subunit 3, X-linked	Eif2s3x;Eif2s3y	tr|Q3UIJ2|Q3UIJ2_MOUSE Protein-synthesizing GTPase OS=Mus musculus OX=10090 GN=Eif2s3x PE=2 SV=1;tr|Q3TML6|Q3TML6_MOUSE Protein-synthesizing GTPase OS=Mus musculus OX=10090 GN=Eif2s3x PE=1 SV=1;sp|Q9Z0N1|IF2G_MOUSE Eukaryotic translation initiation factor	9	4	4	1	4	0	4	0	1	0	10.2	51.105	472	59.821	10.2	0	40341000	40341000	0
Q3U2B4;Q3TN28;Q60596;Q3TGI0	Q3U2B4;Q3TN28;Q60596;Q3TGI0	DNA repair protein XRCC1	Xrcc1	tr|Q3U2B4|Q3U2B4_MOUSE Uncharacterized protein OS=Mus musculus OX=10090 GN=Xrcc1 PE=2 SV=1;tr|Q3TN28|Q3TN28_MOUSE Uncharacterized protein OS=Mus musculus OX=10090 GN=Xrcc1 PE=2 SV=1;sp|Q60596|XRCC1_MOUSE DNA repair protein XRCC1 OS=Mus musculus OX=10090 GN	4	3	3	3	3	0	3	0	3	0	6.7	69.043	631	21.185	6.7	0	49926000	49926000	0
Q9CWU3;Q3TPC5;Q3TT94;Q571J7;Q6P1F6	Q9CWU3;Q3TPC5;Q3TT94;Q571J7;Q6P1F6	Serine/threonine-protein phosphatase 2A 55 kDa regulatory subunit B;Serine/threonine-protein phosphatase 2A 55 kDa regulatory subunit B alpha isoform	Ppp2r2a	tr|Q9CWU3|Q9CWU3_MOUSE Serine/threonine-protein phosphatase 2A 55 kDa regulatory subunit B OS=Mus musculus OX=10090 GN=Ppp2r2a PE=1 SV=1;tr|Q3TPC5|Q3TPC5_MOUSE Serine/threonine-protein phosphatase 2A 55 kDa regulatory subunit B (Fragment) OS=Mus musculus O	5	1	1	1	1	0	1	0	1	0	3.3	42.605	367	5.7023	3.3	0	14218000	14218000	0
Q3TPJ4;Q3UR29;Q99ME9;A0A217FL53	Q3TPJ4;Q3UR29;Q99ME9	Nucleolar GTP-binding protein 1	Gtpbp4	tr|Q3TPJ4|Q3TPJ4_MOUSE Nucleolar GTP-binding protein 1 (Fragment) OS=Mus musculus OX=10090 GN=Gtpbp4 PE=2 SV=1;tr|Q3UR29|Q3UR29_MOUSE Nucleolar GTP-binding protein 1 (Fragment) OS=Mus musculus OX=10090 GN=Gtpbp4 PE=2 SV=1;sp|Q99ME9|NOG1_MOUSE Nucleolar GTP	4	3	3	3	3	0	3	0	3	0	6.7	52.107	445	22.351	6.7	0	32269000	32269000	0
Q3U4T5;Q3TQ21;Q3UR00;Q80U78;Q3UHW0;E9Q6M7;Q3TTW5;Q3TRI4;Q3TTH9;Q3TQ29;Q3UR91;Q80U58;F6YD01	Q3U4T5;Q3TQ21;Q3UR00;Q80U78;Q3UHW0;E9Q6M7;Q3TTW5;Q3TRI4;Q3TTH9;Q3TQ29;Q3UR91;Q80U58	Pumilio homolog 1;Pumilio homolog 2	Pum1;Pum2	tr|Q3U4T5|Q3U4T5_MOUSE PUM-HD domain-containing protein (Fragment) OS=Mus musculus OX=10090 GN=Pum1 PE=2 SV=1;tr|Q3TQ21|Q3TQ21_MOUSE PUM-HD domain-containing protein OS=Mus musculus OX=10090 GN=Pum1 PE=2 SV=1;tr|Q3UR00|Q3UR00_MOUSE PUM-HD domain-containing	13	6	6	6	6	0	6	0	6	0	7.4	116.38	1092	46.16	7.4	0	70596000	70596000	0
Q3UZI3;Q3TW51;Q3TRW3;Q78PY7;Q3TJ56	Q3UZI3;Q3TW51;Q3TRW3;Q78PY7;Q3TJ56	Staphylococcal nuclease domain-containing protein 1	Snd1	tr|Q3UZI3|Q3UZI3_MOUSE Staphylococcal nuclease domain-containing protein OS=Mus musculus OX=10090 GN=Snd1 PE=2 SV=1;tr|Q3TW51|Q3TW51_MOUSE Staphylococcal nuclease domain-containing protein OS=Mus musculus OX=10090 GN=Snd1 PE=2 SV=1;tr|Q3TRW3|Q3TRW3_MOUSE S	5	3	3	3	3	0	3	0	3	0	4.6	102.09	910	17.776	4.6	0	12812000	12812000	0
Q3TU94;Q5SU71;Q61510;Q922N9;Q3U3X7;Q5SU72;Q6PIH1	Q3TU94;Q5SU71;Q61510;Q922N9;Q3U3X7;Q5SU72	E3 ubiquitin/ISG15 ligase TRIM25	Trim25	tr|Q3TU94|Q3TU94_MOUSE Uncharacterized protein OS=Mus musculus OX=10090 GN=Trim25 PE=2 SV=1;tr|Q5SU71|Q5SU71_MOUSE E3 ubiquitin/ISG15 ligase TRIM25 OS=Mus musculus OX=10090 GN=Trim25 PE=1 SV=1;sp|Q61510|TRI25_MOUSE E3 ubiquitin/ISG15 ligase TRIM25 OS=Mus m	7	6	6	6	6	0	6	0	6	0	11.3	68.467	601	38.896	11.3	0	83235000	83235000	0
Q3TVM1;Q8K4Z5;Q8BKK2	Q3TVM1;Q8K4Z5	Splicing factor 3A subunit 1	Sf3a1	tr|Q3TVM1|Q3TVM1_MOUSE Uncharacterized protein OS=Mus musculus OX=10090 GN=Sf3a1 PE=2 SV=1;sp|Q8K4Z5|SF3A1_MOUSE Splicing factor 3A subunit 1 OS=Mus musculus OX=10090 GN=Sf3a1 PE=1 SV=1	3	5	5	5	5	0	5	0	5	0	8.2	88.575	791	81.599	8.2	0	46614000	46614000	0
Q3TXH6;Q99JR8;Q3TM59	Q3TXH6;Q99JR8	SWI/SNF-related matrix-associated actin-dependent regulator of chromatin subfamily D member 2	Smarcd2	tr|Q3TXH6|Q3TXH6_MOUSE SWIB domain-containing protein OS=Mus musculus OX=10090 GN=Smarcd2 PE=2 SV=1;sp|Q99JR8|SMRD2_MOUSE SWI/SNF-related matrix-associated actin-dependent regulator of chromatin subfamily D member 2 OS=Mus musculus OX=10090 GN=Smarcd2 PE=1	3	3	3	3	3	0	3	0	3	0	8.9	59.127	531	21.548	8.9	0	25005000	25005000	0
Q3UXP2;Q3TXT7;Q9WTM5;A0A1B0GSR4;A0A1B0GR89;A0A1B0GT54;A0A1B0GRW3	Q3UXP2;Q3TXT7;Q9WTM5;A0A1B0GSR4	RuvB-like 2	Ruvbl2	tr|Q3UXP2|Q3UXP2_MOUSE RuvB-like helicase OS=Mus musculus OX=10090 GN=Ruvbl2 PE=2 SV=1;tr|Q3TXT7|Q3TXT7_MOUSE RuvB-like helicase OS=Mus musculus OX=10090 GN=Ruvbl2 PE=1 SV=1;sp|Q9WTM5|RUVB2_MOUSE RuvB-like 2 OS=Mus musculus OX=10090 GN=Ruvbl2 PE=1 SV=3;tr|	7	4	4	4	4	0	4	0	4	0	9.7	51.143	463	28.19	9.7	0	28250000	28250000	0
Q3UDZ8;Q3TZP3;Q9R190	Q3UDZ8;Q3TZP3;Q9R190	Metastasis-associated protein MTA2	Mta2	tr|Q3UDZ8|Q3UDZ8_MOUSE Uncharacterized protein (Fragment) OS=Mus musculus OX=10090 GN=Mta2 PE=2 SV=1;tr|Q3TZP3|Q3TZP3_MOUSE Uncharacterized protein OS=Mus musculus OX=10090 GN=Mta2 PE=2 SV=1;sp|Q9R190|MTA2_MOUSE Metastasis-associated protein MTA2 OS=Mus mu	3	1	1	1	1	0	1	0	1	0	1.9	59.212	521	6.0002	1.9	0	8693000	8693000	0
Q3U0S1;Q8BZ20	Q3U0S1;Q8BZ20	Poly [ADP-ribose] polymerase 12	Parp12	tr|Q3U0S1|Q3U0S1_MOUSE Uncharacterized protein OS=Mus musculus OX=10090 GN=Parp12 PE=2 SV=1;sp|Q8BZ20|PAR12_MOUSE Protein mono-ADP-ribosyltransferase PARP12 OS=Mus musculus OX=10090 GN=Parp12 PE=1 SV=3	2	2	2	2	2	0	2	0	2	0	4.1	79.934	711	14.615	4.1	0	25808000	25808000	0
Q3U6P5;Q9Z204;A0A2I3BQH3;A0A2I3BQW7	Q3U6P5;Q9Z204	Heterogeneous nuclear ribonucleoproteins C1/C2	Hnrnpc	tr|Q3U6P5|Q3U6P5_MOUSE RRM domain-containing protein OS=Mus musculus OX=10090 GN=Hnrnpc PE=2 SV=1;sp|Q9Z204|HNRPC_MOUSE Heterogeneous nuclear ribonucleoproteins C1/C2 OS=Mus musculus OX=10090 GN=Hnrnpc PE=1 SV=1	4	13	13	8	13	0	13	0	8	0	35.3	36.905	334	148.25	35.3	0	1545200000	1545200000	0
Q5M8Q0;Q3U7D2;Q9CZM2;B8JKK2	Q5M8Q0;Q3U7D2;Q9CZM2;B8JKK2	Ribosomal protein L15;60S ribosomal protein L15	Rpl15	tr|Q5M8Q0|Q5M8Q0_MOUSE Ribosomal protein L15 OS=Mus musculus OX=10090 GN=Rpl15 PE=2 SV=1;tr|Q3U7D2|Q3U7D2_MOUSE Ribosomal protein L15 OS=Mus musculus OX=10090 GN=Rpl15 PE=2 SV=1;sp|Q9CZM2|RL15_MOUSE 60S ribosomal protein L15 OS=Mus musculus OX=10090 GN=Rpl	4	4	4	4	4	0	4	0	4	0	19.6	24.146	204	58.616	19.6	0	381660000	381660000	0
Q3U7F6;Q9ERU3	Q3U7F6;Q9ERU3	Zinc finger protein 22	Zfp422;Znf22	tr|Q3U7F6|Q3U7F6_MOUSE Uncharacterized protein OS=Mus musculus OX=10090 GN=Zfp422 PE=2 SV=1;sp|Q9ERU3|ZNF22_MOUSE Zinc finger protein 22 OS=Mus musculus OX=10090 GN=Znf22 PE=1 SV=2	2	1	1	1	1	0	1	0	1	0	5.1	27.347	237	7.0481	5.1	0	8459900	8459900	0
Q3U8Y1;Q9DCA2	Q3U8Y1;Q9DCA2	28S ribosomal protein S11, mitochondrial	Mrps11	tr|Q3U8Y1|Q3U8Y1_MOUSE 28S ribosomal protein S11, mitochondrial OS=Mus musculus OX=10090 GN=Mrps11 PE=1 SV=1;sp|Q9DCA2|RT11_MOUSE 28S ribosomal protein S11, mitochondrial OS=Mus musculus OX=10090 GN=Mrps11 PE=1 SV=2	2	1	1	1	1	0	1	0	1	0	5.2	20.251	191	5.8638	5.2	0	15818000	15818000	0
Q5RKP4;Q8BMR3;Q3U900;Q91YQ5;Q99LY0	Q5RKP4;Q8BMR3;Q3U900;Q91YQ5	Dolichyl-diphosphooligosaccharide--protein glycosyltransferase subunit 1	Rpn1	tr|Q5RKP4|Q5RKP4_MOUSE Dolichyl-diphosphooligosaccharide--protein glycosyltransferase subunit 1 (Fragment) OS=Mus musculus OX=10090 GN=Rpn1 PE=2 SV=1;tr|Q8BMR3|Q8BMR3_MOUSE Dolichyl-diphosphooligosaccharide--protein glycosyltransferase subunit 1 OS=Mus mus	5	3	3	3	3	0	3	0	3	0	6.1	68.396	607	22.755	6.1	0	20385000	20385000	0
Q3U9G9;A0A0A6YXT6;A0A0A6YW01;A0A0A6YY12	Q3U9G9	Lamin-B receptor	Lbr	sp|Q3U9G9|LBR_MOUSE Delta(14)-sterol reductase LBR OS=Mus musculus OX=10090 GN=Lbr PE=1 SV=2	4	5	5	5	5	0	5	0	5	0	10.7	71.439	626	92.511	10.7	0	355160000	355160000	0
Q3UJB0;Q3UBH2;Q3UAI4;Q80W39;Q3UQU5;Q9CS24;A0A494B9S9;Q8BL33	Q3UJB0;Q3UBH2;Q3UAI4;Q80W39;Q3UQU5;Q9CS24;A0A494B9S9;Q8BL33		Sf3b2	tr|Q3UJB0|Q3UJB0_MOUSE Splicing factor 3b, subunit 2 OS=Mus musculus OX=10090 GN=Sf3b2 PE=1 SV=1;tr|Q3UBH2|Q3UBH2_MOUSE SAP domain-containing protein OS=Mus musculus OX=10090 GN=Sf3b2 PE=2 SV=1;tr|Q3UAI4|Q3UAI4_MOUSE SAP domain-containing protein OS=Mus mu	8	10	10	10	10	0	10	0	10	0	17.7	98.197	878	151.35	17.7	0	262410000	262410000	0
Q3UBT6;Q3USK2;Q9DC28	Q3UBT6;Q3USK2;Q9DC28	Casein kinase I isoform delta	Csnk1d	tr|Q3UBT6|Q3UBT6_MOUSE Protein kinase domain-containing protein OS=Mus musculus OX=10090 GN=Csnk1d PE=2 SV=1;tr|Q3USK2|Q3USK2_MOUSE Casein kinase I isoform delta OS=Mus musculus OX=10090 GN=Csnk1d PE=1 SV=1;sp|Q9DC28|KC1D_MOUSE Casein kinase I isoform delt	3	1	1	1	1	0	1	0	1	0	3.4	46.818	409	6.3822	3.4	0	8071800	8071800	0
Q3UCF2;Q6A068;A0A1W2P7S8;A0A1W2P855;A0A1W2P7Z8;A0A1W2P7H4;A0A1W2P6Q8;Q05DT4	Q3UCF2;Q6A068;A0A1W2P7S8;A0A1W2P855;A0A1W2P7Z8;A0A1W2P7H4;A0A1W2P6Q8	Cell division cycle 5-like protein	Cdc5l	tr|Q3UCF2|Q3UCF2_MOUSE Uncharacterized protein OS=Mus musculus OX=10090 GN=Cdc5l PE=1 SV=1;sp|Q6A068|CDC5L_MOUSE Cell division cycle 5-like protein OS=Mus musculus OX=10090 GN=Cdc5l PE=1 SV=2;tr|A0A1W2P7S8|A0A1W2P7S8_MOUSE Predicted gene, 32717 OS=Mus musc	8	9	9	9	9	0	9	0	9	0	15.2	92.188	802	63.349	15.2	0	794960000	794960000	0
Q4FK38;Q3UDJ2;Q69ZN1;Q8R0X7;D6REF7;D3YZT4	Q4FK38;Q3UDJ2;Q69ZN1;Q8R0X7;D6REF7	Sphingosine-1-phosphate lyase 1	Sgpl1	tr|Q4FK38|Q4FK38_MOUSE Sgpl1 protein OS=Mus musculus OX=10090 GN=Sgpl1 PE=2 SV=1;tr|Q3UDJ2|Q3UDJ2_MOUSE Uncharacterized protein OS=Mus musculus OX=10090 GN=Sgpl1 PE=2 SV=1;tr|Q69ZN1|Q69ZN1_MOUSE MKIAA1252 protein (Fragment) OS=Mus musculus OX=10090 GN=Sgpl	6	5	5	5	5	0	5	0	5	0	11.1	63.709	568	35.311	11.1	0	81908000	81908000	0
Q5HZI8;Q3UDK3;Q9D0F6;Q8CFZ9;D3Z1Y6	Q5HZI8;Q3UDK3;Q9D0F6;Q8CFZ9	Replication factor C subunit 5	Rfc5	tr|Q5HZI8|Q5HZI8_MOUSE Replication factor C (Activator 1) 5 OS=Mus musculus OX=10090 GN=Rfc5 PE=1 SV=1;tr|Q3UDK3|Q3UDK3_MOUSE AAA domain-containing protein OS=Mus musculus OX=10090 GN=Rfc5 PE=2 SV=1;sp|Q9D0F6|RFC5_MOUSE Replication factor C subunit 5 OS=Mu	5	5	5	5	5	0	5	0	5	0	22.7	38.096	339	84.208	22.7	0	108400000	108400000	0
Q3UFK4;Q6PE01	Q3UFK4;Q6PE01	U5 small nuclear ribonucleoprotein 40 kDa protein	Snrnp40	tr|Q3UFK4|Q3UFK4_MOUSE WD_REPEATS_REGION domain-containing protein OS=Mus musculus OX=10090 GN=Snrnp40 PE=2 SV=1;sp|Q6PE01|SNR40_MOUSE U5 small nuclear ribonucleoprotein 40 kDa protein OS=Mus musculus OX=10090 GN=Snrnp40 PE=1 SV=1	2	1	1	1	1	0	1	0	1	0	16.1	20.353	192	10.073	16.1	0	19403000	19403000	0
Q3UHX9	Q3UHX9	Putative methyltransferase C9orf114 homolog	D2Wsu81e	sp|Q3UHX9|CI114_MOUSE Putative methyltransferase C9orf114 homolog OS=Mus musculus OX=10090 GN=Spout1 PE=1 SV=1	1	1	1	1	1	0	1	0	1	0	3.4	42.957	385	7.0019	3.4	0	5423400	5423400	0
Q3UI84;Q99J62;D6RGM1;D3Z7I8	Q3UI84;Q99J62;D6RGM1	Replication factor C subunit 4	Rfc4	tr|Q3UI84|Q3UI84_MOUSE Replication factor C subunit 4 OS=Mus musculus OX=10090 GN=Rfc4 PE=1 SV=1;sp|Q99J62|RFC4_MOUSE Replication factor C subunit 4 OS=Mus musculus OX=10090 GN=Rfc4 PE=1 SV=1;tr|D6RGM1|D6RGM1_MOUSE Replication factor C subunit 4 (Fragment)	4	4	4	4	4	0	4	0	4	0	14.3	40.918	370	40.306	14.3	0	121890000	121890000	0
Q3UID0;Q6PDG5;A0A1W2P6N7	Q3UID0;Q6PDG5;A0A1W2P6N7	SWI/SNF complex subunit SMARCC2	Smarcc2	tr|Q3UID0|Q3UID0_MOUSE SWI/SNF complex subunit SMARCC2 OS=Mus musculus OX=10090 GN=Smarcc2 PE=1 SV=1;sp|Q6PDG5|SMRC2_MOUSE SWI/SNF complex subunit SMARCC2 OS=Mus musculus OX=10090 GN=Smarcc2 PE=1 SV=2;tr|A0A1W2P6N7|A0A1W2P6N7_MOUSE SWI/SNF complex subunit	3	6	5	5	6	0	5	0	5	0	6.5	124.68	1130	58.363	6.5	0	94064000	94064000	0
Q91W72;Q8K2H5;Q3UXM3;Q3UIL5;Q9QYH6	Q91W72;Q8K2H5;Q3UXM3;Q3UIL5;Q9QYH6	Melanoma-associated antigen D1	Maged1	tr|Q91W72|Q91W72_MOUSE Maged1 protein OS=Mus musculus OX=10090 GN=Maged1 PE=2 SV=1;tr|Q8K2H5|Q8K2H5_MOUSE Melanoma antigen, family D, 1 OS=Mus musculus OX=10090 GN=Maged1 PE=2 SV=1;tr|Q3UXM3|Q3UXM3_MOUSE MAGE domain-containing protein OS=Mus musculus OX=10	5	1	1	1	1	0	1	0	1	0	2.7	59.996	550	42.305	2.7	0	10930000	10930000	0
Q3UJF5;Q9Z321;Q9JJ62;A0A338P7E0;A0A338P6A6;A0A338P6C0;A0A338P6F5;A0A338P6J7;A0A338P7C6;A0A338P6M7;B0QZI1;Q3TPE4;Q5NCT0;Q3TBE3;Q8CDI8;Q3V3P1;Q5NCT2;O70157	Q3UJF5;Q9Z321;Q9JJ62;A0A338P7E0	DNA topoisomerase;DNA topoisomerase 3-beta-1	Top3b	tr|Q3UJF5|Q3UJF5_MOUSE DNA topoisomerase OS=Mus musculus OX=10090 GN=Top3b PE=1 SV=1;sp|Q9Z321|TOP3B_MOUSE DNA topoisomerase 3-beta-1 OS=Mus musculus OX=10090 GN=Top3b PE=1 SV=1;tr|Q9JJ62|Q9JJ62_MOUSE DNA topoisomerase OS=Mus musculus OX=10090 GN=Top3b PE=	18	10	10	10	10	0	10	0	10	0	15.2	96.948	862	78.665	15.2	0	240190000	240190000	0
Q3UK38;Q9D0D4;A0A286YCE5	Q3UK38;Q9D0D4;A0A286YCE5	Probable dimethyladenosine transferase	Dimt1	tr|Q3UK38|Q3UK38_MOUSE rRNA adenine N(6)-methyltransferase OS=Mus musculus OX=10090 GN=Dimt1 PE=2 SV=1;sp|Q9D0D4|DIM1_MOUSE Probable dimethyladenosine transferase OS=Mus musculus OX=10090 GN=Dimt1 PE=2 SV=1;tr|A0A286YCE5|A0A286YCE5_MOUSE Probable dimethyla	3	2	2	2	2	0	2	0	2	0	7.7	35.202	313	13.492	7.7	0	15078000	15078000	0
Q3UK98;Q9DBY5;D3Z329;D3Z5F6;Q6TLW1;H3BLN6;Q6TLW0;F8VQB8;Q6TKP2;Q9QXV1	Q3UK98;Q9DBY5;D3Z329;D3Z5F6;Q6TLW1;H3BLN6;Q6TLW0;F8VQB8;Q6TKP2;Q9QXV1	Chromobox protein homolog 6;Chromobox protein homolog 8	Cbx6;Npcd;Cbx8	tr|Q3UK98|Q3UK98_MOUSE Chromobox protein homolog 6 OS=Mus musculus OX=10090 GN=Cbx6 PE=1 SV=1;sp|Q9DBY5|CBX6_MOUSE Chromobox protein homolog 6 OS=Mus musculus OX=10090 GN=Cbx6 PE=1 SV=2;tr|D3Z329|D3Z329_MOUSE Chromobox protein homolog 6 (Fragment) OS=Mus m	10	2	2	2	2	0	2	0	2	0	7.1	42.479	396	14.774	7.1	0	105210000	105210000	0
Q3UKP5;Q9DCD2	Q3UKP5;Q9DCD2	Pre-mRNA-splicing factor SYF1	Xab2	tr|Q3UKP5|Q3UKP5_MOUSE Uncharacterized protein OS=Mus musculus OX=10090 GN=Xab2 PE=2 SV=1;sp|Q9DCD2|SYF1_MOUSE Pre-mRNA-splicing factor SYF1 OS=Mus musculus OX=10090 GN=Xab2 PE=1 SV=1	2	2	2	2	2	0	2	0	2	0	2.5	99.903	855	11.385	2.5	0	13880000	13880000	0
Q3UL31;Q6NZF1;Q3TIV2;Q3UZ63;A0A0A6YWW2;A0A0A6YXN6;A0A0A6YXI9	Q3UL31;Q6NZF1;Q3TIV2;Q3UZ63	Zinc finger CCCH domain-containing protein 11A	Zc3h11a	tr|Q3UL31|Q3UL31_MOUSE Zinc finger CCCH type containing 11A OS=Mus musculus OX=10090 GN=Zc3h11a PE=1 SV=1;sp|Q6NZF1|ZC11A_MOUSE Zinc finger CCCH domain-containing protein 11A OS=Mus musculus OX=10090 GN=Zc3h11a PE=1 SV=1;tr|Q3TIV2|Q3TIV2_MOUSE Uncharacteri	7	16	16	16	16	0	16	0	16	0	28.7	86.491	792	143.93	28.7	0	453040000	453040000	0
Q6PCP0;Q3ULC7;Q9JIK5;Q9CWZ5;Q8K2L4;Q9CSR3	Q6PCP0;Q3ULC7;Q9JIK5;Q9CWZ5;Q8K2L4	Nucleolar RNA helicase 2	Ddx21	tr|Q6PCP0|Q6PCP0_MOUSE RNA helicase OS=Mus musculus OX=10090 GN=Ddx21 PE=2 SV=1;tr|Q3ULC7|Q3ULC7_MOUSE RNA helicase OS=Mus musculus OX=10090 GN=Ddx21 PE=2 SV=1;sp|Q9JIK5|DDX21_MOUSE Nucleolar RNA helicase 2 OS=Mus musculus OX=10090 GN=Ddx21 PE=1 SV=3;tr|Q9	6	13	13	13	13	0	13	0	13	0	18.6	93.531	851	180.09	18.6	0	251400000	251400000	0
Q3ULL5;Q99L45;E0CXJ3	Q3ULL5;Q99L45;E0CXJ3	Eukaryotic translation initiation factor 2 subunit 2	Eif2s2	tr|Q3ULL5|Q3ULL5_MOUSE Eif2s2 protein OS=Mus musculus OX=10090 GN=Eif2s2 PE=1 SV=1;sp|Q99L45|IF2B_MOUSE Eukaryotic translation initiation factor 2 subunit 2 OS=Mus musculus OX=10090 GN=Eif2s2 PE=1 SV=1;tr|E0CXJ3|E0CXJ3_MOUSE Eukaryotic translation initiati	3	4	4	4	4	0	4	0	4	0	16.3	38.092	331	44.305	16.3	0	94208000	94208000	0
Q3UNN4;Q3UMX0;P97496;Q3UPK0;Q3UZD0	Q3UNN4;Q3UMX0;P97496;Q3UPK0;Q3UZD0	SWI/SNF complex subunit SMARCC1	Smarcc1	tr|Q3UNN4|Q3UNN4_MOUSE SWI/SNF complex subunit SMARCC1 OS=Mus musculus OX=10090 GN=Smarcc1 PE=1 SV=1;tr|Q3UMX0|Q3UMX0_MOUSE Uncharacterized protein OS=Mus musculus OX=10090 GN=Smarcc1 PE=2 SV=1;sp|P97496|SMRC1_MOUSE SWI/SNF complex subunit SMARCC1 OS=Mus m	5	9	9	8	9	0	9	0	8	0	12.9	122.78	1098	72.534	12.9	0	190110000	190110000	0
Q3US38;Q8BHN5	Q3US38;Q8BHN5	RNA-binding protein 45	Rbm45	tr|Q3US38|Q3US38_MOUSE Uncharacterized protein (Fragment) OS=Mus musculus OX=10090 GN=Rbm45 PE=2 SV=1;sp|Q8BHN5|RBM45_MOUSE RNA-binding protein 45 OS=Mus musculus OX=10090 GN=Rbm45 PE=1 SV=1	2	2	2	2	2	0	2	0	2	0	7.7	47.607	426	16.039	7.7	0	22740000	22740000	0
Q3UTE1	Q3UTE1		Gm4832	tr|Q3UTE1|Q3UTE1_MOUSE 40S ribosomal protein S24 (Fragment) OS=Mus musculus OX=10090 GN=Gm4832 PE=2 SV=1	1	1	1	1	1	0	1	0	1	0	8.2	11.155	97	6.3929	8.2	0	168600000	168600000	0
Q3UUL4;Q8CHP0	Q3UUL4;Q8CHP0	Zinc finger CCCH domain-containing protein 3	Zc3h3	tr|Q3UUL4|Q3UUL4_MOUSE Uncharacterized protein OS=Mus musculus OX=10090 GN=Zc3h3 PE=1 SV=1;sp|Q8CHP0|ZC3H3_MOUSE Zinc finger CCCH domain-containing protein 3 OS=Mus musculus OX=10090 GN=Zc3h3 PE=1 SV=1	2	1	1	1	1	0	1	0	1	0	1.2	103.22	950	6.0617	1.2	0	13146000	13146000	0
Q3UX26;Q9DCE5	Q3UX26;Q9DCE5	p21-activated protein kinase-interacting protein 1	Pak1ip1	tr|Q3UX26|Q3UX26_MOUSE Uncharacterized protein (Fragment) OS=Mus musculus OX=10090 GN=Pak1ip1 PE=2 SV=1;sp|Q9DCE5|PK1IP_MOUSE p21-activated protein kinase-interacting protein 1 OS=Mus musculus OX=10090 GN=Pak1ip1 PE=1 SV=2	2	1	1	1	1	0	1	0	1	0	4.5	41.058	374	10.07	4.5	0	14612000	14612000	0
Q3UXI9;Q9CXY6	Q3UXI9;Q9CXY6	Interleukin enhancer-binding factor 2	Ilf2	tr|Q3UXI9|Q3UXI9_MOUSE DZF domain-containing protein OS=Mus musculus OX=10090 GN=Ilf2 PE=2 SV=1;sp|Q9CXY6|ILF2_MOUSE Interleukin enhancer-binding factor 2 OS=Mus musculus OX=10090 GN=Ilf2 PE=1 SV=1	2	6	6	6	6	0	6	0	6	0	21	43.01	390	62.472	21	0	498960000	498960000	0
Q8BP24;V9GXR6;Q8K1X3;Q3UXQ3;V9GXC3;Q3UZ69;V9GX46;Q3UZA4;V9GWU2;Q61286	Q8BP24;V9GXR6;Q8K1X3;Q3UXQ3;V9GXC3;Q3UZ69;V9GX46;Q3UZA4;V9GWU2;Q61286	Transcription factor 12	Tcf12	tr|Q8BP24|Q8BP24_MOUSE Uncharacterized protein OS=Mus musculus OX=10090 GN=Tcf12 PE=2 SV=1;tr|V9GXR6|V9GXR6_MOUSE Transcription factor 12 (Fragment) OS=Mus musculus OX=10090 GN=Tcf12 PE=1 SV=1;tr|Q8K1X3|Q8K1X3_MOUSE Tcf12 protein OS=Mus musculus OX=10090 G	10	1	1	1	1	0	1	0	1	0	6.5	24.227	231	6.8388	6.5	0	6711100	6711100	0
Q5RKY4;Q5BL11;Q6ZQ47;Q3UYC8;Q9Z103	Q5RKY4;Q5BL11;Q6ZQ47;Q3UYC8;Q9Z103	Activity-dependent neuroprotector homeobox protein	Adnp	tr|Q5RKY4|Q5RKY4_MOUSE Adnp protein (Fragment) OS=Mus musculus OX=10090 GN=Adnp PE=2 SV=1;tr|Q5BL11|Q5BL11_MOUSE Adnp protein (Fragment) OS=Mus musculus OX=10090 GN=Adnp PE=2 SV=1;tr|Q6ZQ47|Q6ZQ47_MOUSE MKIAA0784 protein (Fragment) OS=Mus musculus OX=10090	5	2	2	2	2	0	2	0	2	0	2.3	102.48	922	14.938	2.3	0	6117400	6117400	0
Q3UZ28	Q3UZ28		Acin1	tr|Q3UZ28|Q3UZ28_MOUSE SAP domain-containing protein OS=Mus musculus OX=10090 GN=Acin1 PE=2 SV=1	1	2	1	1	2	0	1	0	1	0	17.1	17.545	158	13.661	17.1	0	23051000	23051000	0
Q4FK36;Q9R0P5	Q4FK36;Q9R0P5	Destrin	Dstn	tr|Q4FK36|Q4FK36_MOUSE Actin-depolymerizing factor OS=Mus musculus OX=10090 GN=Dstn PE=1 SV=1;sp|Q9R0P5|DEST_MOUSE Destrin OS=Mus musculus OX=10090 GN=Dstn PE=1 SV=3	2	1	1	1	1	0	1	0	1	0	6.7	18.521	165	6.8827	6.7	0	34079000	34079000	0
Q4KL82;Q9WUK4;Q9D0K3;Q99K91	Q4KL82;Q9WUK4;Q9D0K3;Q99K91	Replication factor C subunit 2	Rfc2	tr|Q4KL82|Q4KL82_MOUSE Replication factor C (Activator 1) 2 OS=Mus musculus OX=10090 GN=Rfc2 PE=1 SV=1;sp|Q9WUK4|RFC2_MOUSE Replication factor C subunit 2 OS=Mus musculus OX=10090 GN=Rfc2 PE=1 SV=1;tr|Q9D0K3|Q9D0K3_MOUSE AAA domain-containing protein OS=Mu	4	5	5	5	5	0	5	0	5	0	20.1	38.724	349	93.228	20.1	0	171510000	171510000	0
Q8CDD1;Q4KMM7	Q8CDD1;Q4KMM7		4933427D06Rik	tr|Q8CDD1|Q8CDD1_MOUSE Uncharacterized protein OS=Mus musculus OX=10090 GN=4933427D06Rik PE=2 SV=1;tr|Q4KMM7|Q4KMM7_MOUSE Uncharacterized protein OS=Mus musculus OX=10090 GN=4933427D06Rik PE=2 SV=1	2	1	1	1	1	0	1	0	1	0	7.4	22.922	203	6.9677	7.4	0	8175400	8175400	0
Q4VA29;Q9CQE8	Q4VA29;Q9CQE8	UPF0568 protein C14orf166 homolog	2700060E02Rik	tr|Q4VA29|Q4VA29_MOUSE RNA transcription, translation and transport factor protein OS=Mus musculus OX=10090 GN=Rtraf PE=1 SV=1;sp|Q9CQE8|RTRAF_MOUSE RNA transcription, translation and transport factor protein OS=Mus musculus OX=10090 GN=RTRAF PE=1 SV=1	2	4	4	4	4	0	4	0	4	0	19.7	28.152	244	65.811	19.7	0	232380000	232380000	0
Q6ZQJ2;Q4VAA9;Q8BP48	Q6ZQJ2;Q4VAA9;Q8BP48	Methionine aminopeptidase;Methionine aminopeptidase 1	mKIAA0094;Metap1	tr|Q6ZQJ2|Q6ZQJ2_MOUSE Methionine aminopeptidase (Fragment) OS=Mus musculus OX=10090 GN=mKIAA0094 PE=3 SV=1;tr|Q4VAA9|Q4VAA9_MOUSE Methionine aminopeptidase OS=Mus musculus OX=10090 GN=Metap1 PE=1 SV=1;sp|Q8BP48|MAP11_MOUSE Methionine aminopeptidase 1 OS=M	3	1	1	1	1	0	1	0	1	0	4	30.844	275	6.2805	4	0	11893000	11893000	0
Q561M1;Q4VAI2;Q9D358	Q561M1;Q4VAI2;Q9D358	Low molecular weight phosphotyrosine protein phosphatase	Acp1	tr|Q561M1|Q561M1_MOUSE Low molecular weight cytosolic acid phosphatase OS=Mus musculus OX=10090 GN=Acp1 PE=1 SV=1;tr|Q4VAI2|Q4VAI2_MOUSE Low molecular weight cytosolic acid phosphatase OS=Mus musculus OX=10090 GN=Acp1 PE=2 SV=1;sp|Q9D358|PPAC_MOUSE Low mol	3	1	1	1	1	0	1	0	1	0	7	17.922	158	6.9511	7	0	13278000	13278000	0
Q8K3A8;Q542V3;Q8VE97	Q8K3A8;Q542V3;Q8VE97	Serine/arginine-rich splicing factor 4	Srsf4	tr|Q8K3A8|Q8K3A8_MOUSE Sfrs4 protein OS=Mus musculus OX=10090 GN=Srsf4 PE=2 SV=1;tr|Q542V3|Q542V3_MOUSE Serine/arginine-rich-splicing factor 4 OS=Mus musculus OX=10090 GN=Srsf4 PE=1 SV=1;sp|Q8VE97|SRSF4_MOUSE Serine/arginine-rich splicing factor 4 OS=Mus m	3	1	1	1	1	0	1	0	1	0	2.7	55.66	489	16.054	2.7	0	16365000	16365000	0
Q544Z3;Q99020;Q9D6G1;Q80XR6;Q3TMZ8;Q20BD0;Q8CIR3	Q544Z3;Q99020;Q9D6G1;Q80XR6;Q3TMZ8;Q20BD0	Heterogeneous nuclear ribonucleoprotein A/B	Hnrnpab	tr|Q544Z3|Q544Z3_MOUSE S1 protein D2 OS=Mus musculus OX=10090 GN=Hnrnpab PE=1 SV=1;sp|Q99020|ROAA_MOUSE Heterogeneous nuclear ribonucleoprotein A/B OS=Mus musculus OX=10090 GN=Hnrnpab PE=1 SV=1;tr|Q9D6G1|Q9D6G1_MOUSE Uncharacterized protein OS=Mus musculus	7	4	4	4	4	0	4	0	4	0	18.2	30.831	285	61.358	18.2	0	256530000	256530000	0
Q58E59;Q9D554	Q58E59;Q9D554	Splicing factor 3A subunit 3	Sf3a3	tr|Q58E59|Q58E59_MOUSE Splicing factor 3a, subunit 3 OS=Mus musculus OX=10090 GN=Sf3a3 PE=1 SV=1;sp|Q9D554|SF3A3_MOUSE Splicing factor 3A subunit 3 OS=Mus musculus OX=10090 GN=Sf3a3 PE=1 SV=2	2	3	3	3	3	0	3	0	3	0	7.6	58.841	501	19.07	7.6	0	26150000	26150000	0
Q8BRU5;Q5BKP5;Q99MJ9	Q8BRU5;Q5BKP5;Q99MJ9	ATP-dependent RNA helicase DDX50	Ddx50	tr|Q8BRU5|Q8BRU5_MOUSE RNA helicase OS=Mus musculus OX=10090 GN=Ddx50 PE=2 SV=1;tr|Q5BKP5|Q5BKP5_MOUSE RNA helicase OS=Mus musculus OX=10090 GN=Ddx50 PE=2 SV=1;sp|Q99MJ9|DDX50_MOUSE ATP-dependent RNA helicase DDX50 OS=Mus musculus OX=10090 GN=Ddx50 PE=2 SV	3	4	4	4	4	0	4	0	4	0	7	74.59	669	29.345	7	0	29444000	29444000	0
Q5DTX1;Q6NZL1	Q5DTX1;Q6NZL1		Dhx37	tr|Q5DTX1|Q5DTX1_MOUSE MKIAA1517 protein (Fragment) OS=Mus musculus OX=10090 GN=Dhx37 PE=2 SV=1;tr|Q6NZL1|Q6NZL1_MOUSE DEAH (Asp-Glu-Ala-His) box polypeptide 37 OS=Mus musculus OX=10090 GN=Dhx37 PE=1 SV=1	2	1	1	1	1	0	1	0	1	0	1.3	104.96	937	7.0465	1.3	0	6656600	6656600	0
Q5EBP9;Q62318;Q3UDN8	Q5EBP9;Q62318;Q3UDN8	Transcription intermediary factor 1-beta	Trim28	tr|Q5EBP9|Q5EBP9_MOUSE Tripartite motif-containing 28 OS=Mus musculus OX=10090 GN=Trim28 PE=2 SV=1;sp|Q62318|TIF1B_MOUSE Transcription intermediary factor 1-beta OS=Mus musculus OX=10090 GN=Trim28 PE=1 SV=3;tr|Q3UDN8|Q3UDN8_MOUSE Uncharacterized protein (F	3	8	8	8	8	0	8	0	8	0	20.7	88.846	834	139.93	20.7	0	262900000	262900000	0
Q6ZWZ4;Q5M9L1	Q6ZWZ4;Q5M9L1	60S ribosomal protein L36	Rpl36	tr|Q6ZWZ4|Q6ZWZ4_MOUSE 60S ribosomal protein L36 OS=Mus musculus OX=10090 GN=Rpl36 PE=1 SV=1;tr|Q5M9L1|Q5M9L1_MOUSE 60S ribosomal protein L36 OS=Mus musculus OX=10090 GN=Rpl36 PE=2 SV=1	2	1	1	1	1	0	1	0	1	0	10.5	12.254	105	7.2721	10.5	0	23055000	23055000	0
Q5SF07;A6X8Z3	Q5SF07;A6X8Z3	Insulin-like growth factor 2 mRNA-binding protein 2	Igf2bp2	sp|Q5SF07|IF2B2_MOUSE Insulin-like growth factor 2 mRNA-binding protein 2 OS=Mus musculus OX=10090 GN=Igf2bp2 PE=1 SV=1;tr|A6X8Z3|A6X8Z3_MOUSE Insulin-like growth factor 2 mRNA-binding protein 2 OS=Mus musculus OX=10090 GN=Igf2bp2 PE=1 SV=1	2	7	6	6	7	0	6	0	6	0	15.4	65.583	592	38.042	15.4	0	122960000	122960000	0
Q5SUR3;Q9WTX5;Q3TL58;E9PUV4	Q5SUR3;Q9WTX5;Q3TL58	S-phase kinase-associated protein 1	Skp1a;Skp1	tr|Q5SUR3|Q5SUR3_MOUSE S-phase kinase-associated protein 1 OS=Mus musculus OX=10090 GN=Skp1 PE=1 SV=1;sp|Q9WTX5|SKP1_MOUSE S-phase kinase-associated protein 1 OS=Mus musculus OX=10090 GN=Skp1 PE=1 SV=3;tr|Q3TL58|Q3TL58_MOUSE S-phase kinase-associated prote	4	3	3	3	3	0	3	0	3	0	32.5	18.672	163	36.706	32.5	0	142410000	142410000	0
Q5SVX2;Q8BK66;Q5SVX3;Q9D0R4	Q5SVX2;Q8BK66;Q5SVX3;Q9D0R4	Probable ATP-dependent RNA helicase DDX56	Ddx56	tr|Q5SVX2|Q5SVX2_MOUSE RNA helicase (Fragment) OS=Mus musculus OX=10090 GN=Ddx56 PE=1 SV=1;tr|Q8BK66|Q8BK66_MOUSE RNA helicase OS=Mus musculus OX=10090 GN=Ddx56 PE=2 SV=1;tr|Q5SVX3|Q5SVX3_MOUSE RNA helicase OS=Mus musculus OX=10090 GN=Ddx56 PE=2 SV=1;sp|Q9	4	1	1	1	1	0	1	0	1	0	5.9	26.408	237	6.0344	5.9	0	12426000	12426000	0
Q5SWD9	Q5SWD9	Pre-rRNA-processing protein TSR1 homolog	Tsr1	sp|Q5SWD9|TSR1_MOUSE Pre-rRNA-processing protein TSR1 homolog OS=Mus musculus OX=10090 GN=Tsr1 PE=1 SV=1	1	1	1	1	1	0	1	0	1	0	1.6	92.104	803	6.4835	1.6	0	9794800	9794800	0
Q5SX53;Q9CR62	Q5SX53;Q9CR62	Mitochondrial 2-oxoglutarate/malate carrier protein	Slc25a11	tr|Q5SX53|Q5SX53_MOUSE Uncharacterized protein OS=Mus musculus OX=10090 GN=Slc25a11 PE=1 SV=1;sp|Q9CR62|M2OM_MOUSE Mitochondrial 2-oxoglutarate/malate carrier protein OS=Mus musculus OX=10090 GN=Slc25a11 PE=1 SV=3	2	1	1	1	1	0	1	0	1	0	3.2	34.155	314	5.8979	3.2	0	5023500	5023500	0
Q6PD32;Q5U4C1	Q6PD32;Q5U4C1	G-protein coupled receptor-associated sorting protein 1	Gprasp1	tr|Q6PD32|Q6PD32_MOUSE Gprasp1 protein OS=Mus musculus OX=10090 GN=Gprasp1 PE=2 SV=1;sp|Q5U4C1|GASP1_MOUSE G-protein coupled receptor-associated sorting protein 1 OS=Mus musculus OX=10090 GN=Gprasp1 PE=1 SV=1	2	3	3	3	3	0	3	0	3	0	3.6	107.13	957	17.816	3.6	0	21828000	21828000	0
Q60749	Q60749	KH domain-containing, RNA-binding, signal transduction-associated protein 1	Khdrbs1	sp|Q60749|KHDR1_MOUSE KH domain-containing, RNA-binding, signal transduction-associated protein 1 OS=Mus musculus OX=10090 GN=Khdrbs1 PE=1 SV=2	1	6	6	4	6	0	6	0	4	0	14.2	48.37	443	64.512	14.2	0	641200000	641200000	0
Q61474;A0A0J9YU67;F8WJA5;A0A0J9YTX9	Q61474;A0A0J9YU67;F8WJA5;A0A0J9YTX9	RNA-binding protein Musashi homolog 1	Msi1	sp|Q61474|MSI1H_MOUSE RNA-binding protein Musashi homolog 1 OS=Mus musculus OX=10090 GN=Msi1 PE=1 SV=1;tr|A0A0J9YU67|A0A0J9YU67_MOUSE RNA-binding protein Musashi homolog 1 (Fragment) OS=Mus musculus OX=10090 GN=Msi1 PE=1 SV=1;tr|F8WJA5|F8WJA5_MOUSE RNA-bin	4	5	5	5	5	0	5	0	5	0	17.7	39.119	362	30.226	17.7	0	321680000	321680000	0
Q61686	Q61686	Chromobox protein homolog 5	Cbx5	sp|Q61686|CBX5_MOUSE Chromobox protein homolog 5 OS=Mus musculus OX=10090 GN=Cbx5 PE=1 SV=1	1	5	5	5	5	0	5	0	5	0	26.2	22.186	191	112.73	26.2	0	73969000	73969000	0
Q62101	Q62101	Serine/threonine-protein kinase D1	Prkd1	sp|Q62101|KPCD1_MOUSE Serine/threonine-protein kinase D1 OS=Mus musculus OX=10090 GN=Prkd1 PE=1 SV=2	1	4	4	2	4	0	4	0	2	0	5.2	102.04	918	34.706	5.2	0	47779000	47779000	0
Q62150;Q99M28	Q62150;Q99M28	RNA-binding protein with serine-rich domain 1	Rnps1	tr|Q62150|Q62150_MOUSE RNA-binding protein with serine-rich domain 1 OS=Mus musculus OX=10090 GN=Rnps1 PE=2 SV=1;sp|Q99M28|RNPS1_MOUSE RNA-binding protein with serine-rich domain 1 OS=Mus musculus OX=10090 GN=Rnps1 PE=1 SV=1	2	4	4	4	4	0	4	0	4	0	10.7	40.89	365	59.575	10.7	0	188960000	188960000	0
Q640N1	Q640N1	Adipocyte enhancer-binding protein 1	Aebp1	sp|Q640N1|AEBP1_MOUSE Adipocyte enhancer-binding protein 1 OS=Mus musculus OX=10090 GN=Aebp1 PE=1 SV=1	1	3	3	3	3	0	3	0	3	0	4.1	128.36	1128	27.159	4.1	0	33353000	33353000	0
Q64511;Q8BRY5;Q3TR62;F6U5K2	Q64511	DNA topoisomerase 2-beta	Top2b	sp|Q64511|TOP2B_MOUSE DNA topoisomerase 2-beta OS=Mus musculus OX=10090 GN=Top2b PE=1 SV=2	4	11	5	5	11	0	5	0	5	0	8.1	181.91	1612	37.131	8.1	0	45153000	45153000	0
Q69ZE0;Q8BX12;Q91W39;B7ZC23;B7ZC24	Q69ZE0;Q8BX12;Q91W39;B7ZC23;B7ZC24	Nuclear receptor coactivator 5	Ncoa5	tr|Q69ZE0|Q69ZE0_MOUSE MKIAA1637 protein (Fragment) OS=Mus musculus OX=10090 GN=Ncoa5 PE=2 SV=1;tr|Q8BX12|Q8BX12_MOUSE Uncharacterized protein (Fragment) OS=Mus musculus OX=10090 GN=Ncoa5 PE=2 SV=1;sp|Q91W39|NCOA5_MOUSE Nuclear receptor coactivator 5 OS=Mu	5	3	3	3	3	0	3	0	3	0	10.6	39.263	368	21.276	10.6	0	92072000	92072000	0
Q6A0A2	Q6A0A2	La-related protein 4B	Larp4b	sp|Q6A0A2|LAR4B_MOUSE La-related protein 4B OS=Mus musculus OX=10090 GN=Larp4b PE=1 SV=2	1	2	2	2	2	0	2	0	2	0	3.6	81.626	741	14.449	3.6	0	12288000	12288000	0
Q6DFV5;A2AAU5	Q6DFV5;A2AAU5	Probable helicase with zinc finger domain	Helz	sp|Q6DFV5|HELZ_MOUSE Probable helicase with zinc finger domain OS=Mus musculus OX=10090 GN=Helz PE=1 SV=2;tr|A2AAU5|A2AAU5_MOUSE Probable helicase with zinc finger domain (Fragment) OS=Mus musculus OX=10090 GN=Helz PE=1 SV=1	2	6	6	6	6	0	6	0	6	0	3.5	219.88	1964	37.671	3.5	0	66990000	66990000	0
Q6DFW4;A0A0A0MQ76;A0A087WQ46;A0A087WP00;A0A087WSU5;A0A087WSL8	Q6DFW4;A0A0A0MQ76;A0A087WQ46;A0A087WP00	Nucleolar protein 58	Nop58	sp|Q6DFW4|NOP58_MOUSE Nucleolar protein 58 OS=Mus musculus OX=10090 GN=Nop58 PE=1 SV=1;tr|A0A0A0MQ76|A0A0A0MQ76_MOUSE Nucleolar protein 58 OS=Mus musculus OX=10090 GN=Nop58 PE=1 SV=1;tr|A0A087WQ46|A0A087WQ46_MOUSE Nucleolar protein 58 (Fragment) OS=Mus mus	6	8	8	8	8	0	8	0	8	0	19.4	60.342	536	77.127	19.4	0	183270000	183270000	0
Q6DID5;D3Z468	Q6DID5;D3Z468	PWWP domain-containing protein MUM1	Mum1	sp|Q6DID5|PWP3A_MOUSE PWWP domain-containing DNA repair factor 3A OS=Mus musculus OX=10090 GN=Pwwp3a PE=1 SV=1;tr|D3Z468|D3Z468_MOUSE PWWP domain-containing DNA repair factor 3A (Fragment) OS=Mus musculus OX=10090 GN=Pwwp3a PE=1 SV=1	2	2	2	2	2	0	2	0	2	0	4.1	76.068	682	13.803	4.1	0	25995000	25995000	0
Q6NS46;Q3TUH3	Q6NS46	Protein RRP5 homolog	Pdcd11	sp|Q6NS46|RRP5_MOUSE Protein RRP5 homolog OS=Mus musculus OX=10090 GN=Pdcd11 PE=1 SV=2	2	5	5	5	5	0	5	0	5	0	3.5	207.78	1862	33.259	3.5	0	56985000	56985000	0
Q6NV83;A0A087WRG2	Q6NV83;A0A087WRG2	U2 snRNP-associated SURP motif-containing protein	U2surp	sp|Q6NV83|SR140_MOUSE U2 snRNP-associated SURP motif-containing protein OS=Mus musculus OX=10090 GN=U2surp PE=1 SV=3;tr|A0A087WRG2|A0A087WRG2_MOUSE U2 snRNP-associated SURP motif-containing protein OS=Mus musculus OX=10090 GN=U2surp PE=1 SV=1	2	5	5	5	5	0	5	0	5	0	6.1	118.26	1029	33.707	6.1	0	55136000	55136000	0
Q6NV84;Q9QZ82;A0A087WRU6	Q6NV84;Q9QZ82;A0A087WRU6	Cholesterol side-chain cleavage enzyme, mitochondrial	Cyp11a1	tr|Q6NV84|Q6NV84_MOUSE Cholesterol side-chain cleavage enzyme, mitochondrial OS=Mus musculus OX=10090 GN=Cyp11a1 PE=2 SV=1;sp|Q9QZ82|CP11A_MOUSE Cholesterol side-chain cleavage enzyme, mitochondrial OS=Mus musculus OX=10090 GN=Cyp11a1 PE=1 SV=1;tr|A0A087WR	3	2	2	2	2	0	2	0	2	0	4.4	60.304	526	12.41	4.4	0	23440000	23440000	0
Q6NZQ2	Q6NZQ2		Ddx31	sp|Q6NZQ2|DDX31_MOUSE Probable ATP-dependent RNA helicase DDX31 OS=Mus musculus OX=10090 GN=Ddx31 PE=2 SV=2	1	1	1	1	1	0	1	0	1	0	1.7	76.912	687	6.3535	1.7	0	8457500	8457500	0
Q6P5D3	Q6P5D3	Putative ATP-dependent RNA helicase DHX57	Dhx57	sp|Q6P5D3|DHX57_MOUSE Putative ATP-dependent RNA helicase DHX57 OS=Mus musculus OX=10090 GN=Dhx57 PE=1 SV=2	1	1	1	1	1	0	1	0	1	0	1.7	155.76	1388	11.048	1.7	0	7934200	7934200	0
Q6P5D8	Q6P5D8	Structural maintenance of chromosomes flexible hinge domain-containing protein 1	Smchd1	sp|Q6P5D8|SMHD1_MOUSE Structural maintenance of chromosomes flexible hinge domain-containing protein 1 OS=Mus musculus OX=10090 GN=Smchd1 PE=1 SV=2	1	3	3	3	3	0	3	0	3	0	2.3	225.65	2007	24.711	2.3	0	39545000	39545000	0
Q6PAL7	Q6PAL7	AT-hook DNA-binding motif-containing protein 1	Ahdc1	sp|Q6PAL7|AHDC1_MOUSE AT-hook DNA-binding motif-containing protein 1 OS=Mus musculus OX=10090 GN=Ahdc1 PE=1 SV=1	1	11	11	11	11	0	11	0	11	0	11.2	168.08	1594	112.79	11.2	0	265600000	265600000	0
Q6PCQ0;F6R782	Q6PCQ0;F6R782	IQ domain-containing protein E	Iqce	sp|Q6PCQ0|IQCE_MOUSE IQ domain-containing protein E OS=Mus musculus OX=10090 GN=Iqce PE=1 SV=1;tr|F6R782|F6R782_MOUSE IQ domain-containing protein E (Fragment) OS=Mus musculus OX=10090 GN=Iqce PE=1 SV=1	2	2	2	2	2	0	2	0	2	0	3.5	86.355	778	14.226	3.5	0	16722000	16722000	0
Q6PFD6;Q99PU0;Q05DS0;Q8BY99;Q8BZ45;Q91WD7	Q6PFD6	Kinesin-like protein KIF18B	Kif18b	sp|Q6PFD6|KI18B_MOUSE Kinesin-like protein KIF18B OS=Mus musculus OX=10090 GN=Kif18b PE=2 SV=2	6	6	6	6	6	0	6	0	6	0	9.7	91.935	834	52.29	9.7	0	175520000	175520000	0
Q6Y949;Q6Y950;Q9QZ59;B2RPV0;Q8CGW9;Q80WT2;Q8CFG4;A2A9A2;Q8BG36	Q6Y949;Q6Y950;Q9QZ59;B2RPV0;Q8CGW9;Q80WT2;Q8CFG4;A2A9A2;Q8BG36	Doublesex- and mab-3-related transcription factor 1;Doublesex- and mab-3-related transcription factor C2;Doublesex- and mab-3-related transcription factor 3;Doublesex- and mab-3-related transcription factor A1;Doublesex- and mab-3-related transcription factor A2;Doublesex- and mab-3-related transcription factor 2	Dmrt1d;Dmrt1b;Dmrt1;Dmrta1;Dmrtc2;Dmrt3;Dmrta2;Dmrt2	tr|Q6Y949|Q6Y949_MOUSE Doublesex and mab-3 related transcription factor 1d OS=Mus musculus OX=10090 GN=Dmrt1d PE=2 SV=1;tr|Q6Y950|Q6Y950_MOUSE Doublesex and mab-3 related transcription factor 1b OS=Mus musculus OX=10090 GN=Dmrt1b PE=2 SV=1;sp|Q9QZ59|DMRT1_	9	2	2	2	2	0	2	0	2	0	12.5	14.882	144	10.944	12.5	0	20061000	20061000	0
Q6ZPR6;A0A087WNN3	Q6ZPR6;A0A087WNN3	Inhibitor of Bruton tyrosine kinase	Ibtk	sp|Q6ZPR6|IBTK_MOUSE Inhibitor of Bruton tyrosine kinase OS=Mus musculus OX=10090 GN=Ibtk PE=1 SV=3;tr|A0A087WNN3|A0A087WNN3_MOUSE Inhibitor of Bruton tyrosine kinase OS=Mus musculus OX=10090 GN=Ibtk PE=1 SV=1	2	2	2	2	2	0	2	0	2	0	1.5	149.57	1352	11.68	1.5	0	20565000	20565000	0
Q6ZQJ0;Q7TMX6;Q9D0M0	Q6ZQJ0;Q7TMX6;Q9D0M0	Exosome complex exonuclease RRP42	Exosc7	tr|Q6ZQJ0|Q6ZQJ0_MOUSE MKIAA0116 protein (Fragment) OS=Mus musculus OX=10090 GN=Exosc7 PE=2 SV=1;tr|Q7TMX6|Q7TMX6_MOUSE Exosome component 7 OS=Mus musculus OX=10090 GN=Exosc7 PE=2 SV=1;sp|Q9D0M0|EXOS7_MOUSE Exosome complex exonuclease RRP42 OS=Mus musculus	3	1	1	1	1	0	1	0	1	0	5.6	31.4	286	8.858	5.6	0	12651000	12651000	0
Q6ZWX2	Q6ZWX2		Tmsb4x	tr|Q6ZWX2|Q6ZWX2_MOUSE Thymosin beta OS=Mus musculus OX=10090 GN=Tmsb4x PE=2 SV=1	1	1	1	1	1	0	1	0	1	0	25	5.0526	44	6.9474	25	0	11700000	11700000	0
Q7TPT1;Q8BX22	Q7TPT1;Q8BX22	Sal-like protein 4	Sall4	tr|Q7TPT1|Q7TPT1_MOUSE Sall4 protein (Fragment) OS=Mus musculus OX=10090 GN=Sall4 PE=2 SV=1;sp|Q8BX22|SALL4_MOUSE Sal-like protein 4 OS=Mus musculus OX=10090 GN=Sall4 PE=1 SV=2	2	1	1	1	1	0	1	0	1	0	2.4	79.809	752	5.7536	2.4	0	10682000	10682000	0
Q7TS74	Q7TS74	Cytoskeleton-associated protein 2-like	Ckap2l	sp|Q7TS74|CKP2L_MOUSE Cytoskeleton-associated protein 2-like OS=Mus musculus OX=10090 GN=Ckap2l PE=1 SV=1	1	1	1	1	1	0	1	0	1	0	1.9	82.998	745	6.8859	1.9	0	7821800	7821800	0
Q7TT37	Q7TT37	Elongator complex protein 1	Ikbkap	sp|Q7TT37|ELP1_MOUSE Elongator complex protein 1 OS=Mus musculus OX=10090 GN=Elp1 PE=1 SV=2	1	2	2	2	2	0	2	0	2	0	1.8	149.58	1333	11.834	1.8	0	7510500	7510500	0
Q80TA9	Q80TA9	Ectopic P granules protein 5 homolog	Epg5	sp|Q80TA9|EPG5_MOUSE Ectopic P granules protein 5 homolog OS=Mus musculus OX=10090 GN=Epg5 PE=1 SV=2	1	1	1	1	1	0	1	0	1	0	0.5	290.8	2572	6.118	0.5	0	267520000	267520000	0
Q80TJ7;Q3UZ32;A2ABV1;Z4YL84;Q3UXF1;A2ABV3	Q80TJ7;Q3UZ32;A2ABV1;Z4YL84	Histone lysine demethylase PHF8	Phf8	sp|Q80TJ7|PHF8_MOUSE Histone lysine demethylase PHF8 OS=Mus musculus OX=10090 GN=Phf8 PE=1 SV=2;tr|Q3UZ32|Q3UZ32_MOUSE Uncharacterized protein OS=Mus musculus OX=10090 GN=Phf8 PE=2 SV=1;tr|A2ABV1|A2ABV1_MOUSE Histone lysine demethylase PHF8 OS=Mus musculus	6	3	3	3	3	0	3	0	3	0	3.5	113.55	1023	18.936	3.5	0	17770000	17770000	0
Q80U46;Q9EPQ8;Q66JM6	Q80U46;Q9EPQ8;Q66JM6	Transcription factor 20	Tcf20	tr|Q80U46|Q80U46_MOUSE MKIAA0292 protein (Fragment) OS=Mus musculus OX=10090 GN=Tcf20 PE=2 SV=1;sp|Q9EPQ8|TCF20_MOUSE Transcription factor 20 OS=Mus musculus OX=10090 GN=Tcf20 PE=1 SV=3;tr|Q66JM6|Q66JM6_MOUSE Tcf20 protein (Fragment) OS=Mus musculus OX=100	3	2	2	2	2	0	2	0	2	0	1.3	187.46	1725	12.064	1.3	0	8791300	8791300	0
Q80VD1;Q8CAB7	Q80VD1	Protein FAM98B	Fam98b	sp|Q80VD1|FA98B_MOUSE Protein FAM98B OS=Mus musculus OX=10090 GN=Fam98b PE=1 SV=1	2	3	3	3	3	0	3	0	3	0	8.6	45.349	429	21.868	8.6	0	104120000	104120000	0
Q80WJ7;E9PUX0;Q3TAB3;F6QFT1;F6QHD1;F6ZQL0;F6ZSG0	Q80WJ7;E9PUX0;Q3TAB3;F6QFT1;F6QHD1	Protein LYRIC	Mtdh	sp|Q80WJ7|LYRIC_MOUSE Protein LYRIC OS=Mus musculus OX=10090 GN=Mtdh PE=1 SV=1;tr|E9PUX0|E9PUX0_MOUSE Protein LYRIC OS=Mus musculus OX=10090 GN=Mtdh PE=1 SV=1;tr|Q3TAB3|Q3TAB3_MOUSE Uncharacterized protein OS=Mus musculus OX=10090 GN=Mtdh PE=2 SV=1;tr|F6QF	7	6	6	6	6	0	6	0	6	0	12.8	63.845	579	114.35	12.8	0	96053000	96053000	0
Q80X32	Q80X32	UPF0461 protein C5orf24 homolog		sp|Q80X32|CE024_MOUSE UPF0461 protein C5orf24 homolog OS=Mus musculus OX=10090 PE=2 SV=1	1	1	1	1	1	0	1	0	1	0	7.4	20.139	188	5.9712	7.4	0	8264200	8264200	0
Q80X72;Q9D3K0	Q80X72;Q9D3K0	Leucine-rich repeat-containing protein 15	Lrrc15	sp|Q80X72|LRC15_MOUSE Leucine-rich repeat-containing protein 15 OS=Mus musculus OX=10090 GN=Lrrc15 PE=2 SV=1;tr|Q9D3K0|Q9D3K0_MOUSE Uncharacterized protein OS=Mus musculus OX=10090 GN=Lrrc15 PE=2 SV=1	2	2	2	2	2	0	2	0	2	0	2.8	64.176	579	11.882	2.8	0	144820000	144820000	0
Q80YR5;Q6A0C0;Q3UGR1;D6RJ78;D6RHP9	Q80YR5;Q6A0C0;Q3UGR1	Scaffold attachment factor B2	Safb2;mKIAA0138	sp|Q80YR5|SAFB2_MOUSE Scaffold attachment factor B2 OS=Mus musculus OX=10090 GN=Safb2 PE=1 SV=2;tr|Q6A0C0|Q6A0C0_MOUSE MKIAA0138 protein (Fragment) OS=Mus musculus OX=10090 GN=mKIAA0138 PE=4 SV=1;tr|Q3UGR1|Q3UGR1_MOUSE Uncharacterized protein (Fragment) OS	5	6	4	4	6	0	4	0	4	0	9.8	111.84	991	40.259	9.8	0	55590000	55590000	0
Q80ZI4;Q8BK72;Q6A096;A0A338P7I7	Q80ZI4;Q8BK72;Q6A096;A0A338P7I7	28S ribosomal protein S27, mitochondrial	Mrps27	tr|Q80ZI4|Q80ZI4_MOUSE Mrps27 protein OS=Mus musculus OX=10090 GN=Mrps27 PE=2 SV=1;sp|Q8BK72|RT27_MOUSE 28S ribosomal protein S27, mitochondrial OS=Mus musculus OX=10090 GN=Mrps27 PE=1 SV=2;tr|Q6A096|Q6A096_MOUSE MKIAA0264 protein (Fragment) OS=Mus musculu	4	2	2	2	2	0	2	0	2	0	7.3	28.222	248	11.007	7.3	0	13074000	13074000	0
Q80ZM5	Q80ZM5		H1fx	tr|Q80ZM5|Q80ZM5_MOUSE H1 histone family, member X OS=Mus musculus OX=10090 GN=H1f10 PE=1 SV=1	1	3	3	3	3	0	3	0	3	0	17.6	20.151	188	18.3	17.6	0	169370000	169370000	0
Q80ZS3	Q80ZS3	28S ribosomal protein S26, mitochondrial	Mrps26	sp|Q80ZS3|RT26_MOUSE 28S ribosomal protein S26, mitochondrial OS=Mus musculus OX=10090 GN=Mrps26 PE=1 SV=1	1	5	5	5	5	0	5	0	5	0	25.5	23.443	200	32.61	25.5	0	80438000	80438000	0
Q811C3	Q811C3			tr|Q811C3|Q811C3_MOUSE Imunoglobulin gamma-3 kappa chain (Fragment) OS=Mus musculus OX=10090 PE=2 SV=1	1	1	1	1	1	0	1	0	1	0	12.2	14.083	131	9.3421	12.2	0	26027000	26027000	0
Q8BHS3	Q8BHS3	Pre-mRNA-splicing factor RBM22	Rbm22	sp|Q8BHS3|RBM22_MOUSE Pre-mRNA-splicing factor RBM22 OS=Mus musculus OX=10090 GN=Rbm22 PE=1 SV=1	1	1	1	1	1	0	1	0	1	0	2.6	46.895	420	6.8827	2.6	0	16805000	16805000	0
Q8BI72;A0A1I7Q4A1	Q8BI72	CDKN2A-interacting protein	Cdkn2aip	sp|Q8BI72|CARF_MOUSE CDKN2A-interacting protein OS=Mus musculus OX=10090 GN=Cdkn2aip PE=1 SV=1	2	5	5	5	5	0	5	0	5	0	11	59.744	563	35.795	11	0	57578000	57578000	0
Q8BIU1;Q8BJ64	Q8BIU1;Q8BJ64	Choline dehydrogenase, mitochondrial	Chdh	tr|Q8BIU1|Q8BIU1_MOUSE GMC_OxRdtase_N domain-containing protein OS=Mus musculus OX=10090 GN=Chdh PE=2 SV=1;sp|Q8BJ64|CHDH_MOUSE Choline dehydrogenase, mitochondrial OS=Mus musculus OX=10090 GN=Chdh PE=1 SV=1	2	1	1	1	1	0	1	0	1	0	3	54.329	495	5.7753	3	0	40211000	40211000	0
Q8BJ05;A0A1Y7VJD9;A0A1Y7VK20;A0A1Y7VK72	Q8BJ05	Zinc finger CCCH domain-containing protein 14	Zc3h14	sp|Q8BJ05|ZC3HE_MOUSE Zinc finger CCCH domain-containing protein 14 OS=Mus musculus OX=10090 GN=Zc3h14 PE=1 SV=1	4	12	12	12	12	0	12	0	12	0	24.6	82.408	735	205.16	24.6	0	417520000	417520000	0
Q8BJ90	Q8BJ90	Zinc finger protein 771	Znf771	sp|Q8BJ90|ZN771_MOUSE Zinc finger protein 771 OS=Mus musculus OX=10090 GN=Znf771 PE=2 SV=1	1	1	1	1	1	0	1	0	1	0	4.1	35.767	317	7.1379	4.1	0	13661000	13661000	0
Q8BJL0;D3Z0J8;D3YUX5	Q8BJL0	SWI/SNF-related matrix-associated actin-dependent regulator of chromatin subfamily A-like protein 1	Smarcal1	sp|Q8BJL0|SMAL1_MOUSE SWI/SNF-related matrix-associated actin-dependent regulator of chromatin subfamily A-like protein 1 OS=Mus musculus OX=10090 GN=Smarcal1 PE=1 SV=1	3	5	5	5	5	0	5	0	5	0	7.5	100.84	910	50.852	7.5	0	92148000	92148000	0
Q8BKI2;Q1LZM4;Q8BWL0;Q3TRH0;A0A2I3BRG1;Q3TRK2	Q8BKI2	Trinucleotide repeat-containing gene 6B protein	Tnrc6b	sp|Q8BKI2|TNR6B_MOUSE Trinucleotide repeat-containing gene 6B protein OS=Mus musculus OX=10090 GN=Tnrc6b PE=1 SV=2	6	5	5	5	5	0	5	0	5	0	4.1	191.96	1810	35.346	4.1	0	61487000	61487000	0
Q8BM41;Q8CGC4;Q4KL69;Q3TS70	Q8BM41;Q8CGC4;Q4KL69	Protein LSM14 homolog B	Lsm14b	tr|Q8BM41|Q8BM41_MOUSE Protein LSM14 homolog B OS=Mus musculus OX=10090 GN=Lsm14b PE=1 SV=1;sp|Q8CGC4|LS14B_MOUSE Protein LSM14 homolog B OS=Mus musculus OX=10090 GN=Lsm14b PE=1 SV=3;tr|Q4KL69|Q4KL69_MOUSE Lsm14b protein OS=Mus musculus OX=10090 GN=Lsm14b	4	3	3	3	3	0	3	0	3	0	16.1	33.249	305	27.219	16.1	0	39986000	39986000	0
Q8BMK4	Q8BMK4	Cytoskeleton-associated protein 4	Ckap4	sp|Q8BMK4|CKAP4_MOUSE Cytoskeleton-associated protein 4 OS=Mus musculus OX=10090 GN=Ckap4 PE=1 SV=2	1	5	5	5	5	0	5	0	5	0	10.6	63.691	575	37.065	10.6	0	64139000	64139000	0
Q8BMY3;Q91VE6	Q8BMY3;Q91VE6	MKI67 FHA domain-interacting nucleolar phosphoprotein	Nifk	tr|Q8BMY3|Q8BMY3_MOUSE Uncharacterized protein (Fragment) OS=Mus musculus OX=10090 GN=Nifk PE=2 SV=1;sp|Q91VE6|MK67I_MOUSE MKI67 FHA domain-interacting nucleolar phosphoprotein OS=Mus musculus OX=10090 GN=Nifk PE=1 SV=1	2	1	1	1	1	0	1	0	1	0	40.5	3.9505	37	5.9703	40.5	0	7479900	7479900	0
Q8BP16;Q8CCK0;Q9D3V6;Q9CTR1;A0PJB8;Q9D3U7	Q8BP16;Q8CCK0;Q9D3V6	Core histone macro-H2A;Core histone macro-H2A.2	H2afy2;H2afy3	tr|Q8BP16|Q8BP16_MOUSE Core histone macro-H2A OS=Mus musculus OX=10090 GN=Macroh2a2 PE=2 SV=1;sp|Q8CCK0|H2AW_MOUSE Core histone macro-H2A.2 OS=Mus musculus OX=10090 GN=Macroh2a2 PE=1 SV=3;tr|Q9D3V6|Q9D3V6_MOUSE Core histone macro-H2A OS=Mus musculus OX=100	6	3	3	3	3	0	3	0	3	0	14.9	37.917	356	19.002	14.9	0	67464000	67464000	0
V9GXF3;Q8BP60;Q99JX7;V9GXW3;V9GX96	V9GXF3;Q8BP60;Q99JX7;V9GXW3	Nuclear RNA export factor 1	Nxf1	tr|V9GXF3|V9GXF3_MOUSE Nuclear RNA export factor 1 OS=Mus musculus OX=10090 GN=Nxf1 PE=1 SV=1;tr|Q8BP60|Q8BP60_MOUSE Uncharacterized protein OS=Mus musculus OX=10090 GN=Nxf1 PE=2 SV=1;sp|Q99JX7|NXF1_MOUSE Nuclear RNA export factor 1 OS=Mus musculus OX=1009	5	4	4	4	4	0	4	0	4	0	14.1	47.631	418	65.463	14.1	0	87750000	87750000	0
Q8BP71;A0A2I3BR20;A0A2I3BRA9;A0A2R8W6K5;A0A2I3BRU6;A0A2K6EDK7;A0A2R8VI79;A0A2R8VK79;Q9JJ43	Q8BP71;A0A2I3BR20;A0A2I3BRA9;A0A2R8W6K5;A0A2I3BRU6;A0A2K6EDK7;A0A2R8VI79;A0A2R8VK79;Q9JJ43	RNA binding protein fox-1 homolog 2;RNA binding protein fox-1 homolog 1	Rbfox2;Rbfox1	sp|Q8BP71|RFOX2_MOUSE RNA binding protein fox-1 homolog 2 OS=Mus musculus OX=10090 GN=Rbfox2 PE=1 SV=2;tr|A0A2I3BR20|A0A2I3BR20_MOUSE RNA-binding protein fox-1 homolog 2 (Fragment) OS=Mus musculus OX=10090 GN=Rbfox2 PE=1 SV=1;tr|A0A2I3BRA9|A0A2I3BRA9_MOUSE	9	2	2	2	2	0	2	0	2	0	6.9	47.33	449	16.733	6.9	0	40919000	40919000	0
Q8BPK2	Q8BPK2		Zcchc3	sp|Q8BPK2|ZCHC3_MOUSE Zinc finger CCHC domain-containing protein 3 OS=Mus musculus OX=10090 GN=Zcchc3 PE=2 SV=1	1	6	6	6	6	0	6	0	6	0	18.2	43.77	400	41.598	18.2	0	106260000	106260000	0
Q8BTI8	Q8BTI8	Serine/arginine repetitive matrix protein 2	Srrm2	sp|Q8BTI8|SRRM2_MOUSE Serine/arginine repetitive matrix protein 2 OS=Mus musculus OX=10090 GN=Srrm2 PE=1 SV=3	1	2	2	2	2	0	2	0	2	0	1.3	294.84	2703	20.044	1.3	0	10806000	10806000	0
Q8BTX6;Q9CZU3;Q91YT4;Q6ZQK1;Q8BVK1;Q8BVI7	Q8BTX6;Q9CZU3;Q91YT4;Q6ZQK1	Superkiller viralicidic activity 2-like 2	Skiv2l2;mKIAA0052	tr|Q8BTX6|Q8BTX6_MOUSE Uncharacterized protein (Fragment) OS=Mus musculus OX=10090 GN=Mtrex PE=2 SV=1;sp|Q9CZU3|MTREX_MOUSE Exosome RNA helicase MTR4 OS=Mus musculus OX=10090 GN=Mtrex PE=1 SV=1;tr|Q91YT4|Q91YT4_MOUSE Skiv2l2 protein (Fragment) OS=Mus muscu	6	5	5	5	5	0	5	0	5	0	5.5	112.62	993	29.32	5.5	0	61105000	61105000	0
Q8BV79	Q8BV79	TPR and ankyrin repeat-containing protein 1	Trank1	sp|Q8BV79|TRNK1_MOUSE TPR and ankyrin repeat-containing protein 1 OS=Mus musculus OX=10090 GN=Trank1 PE=2 SV=3	1	1	1	1	1	0	1	0	1	0	0.4	343.32	2999	8.498	0.4	0	5121400	5121400	0
Q8BYK6;Q7TN20	Q8BYK6;Q7TN20	YTH domain-containing family protein 3	Ythdf3	sp|Q8BYK6|YTHD3_MOUSE YTH domain-containing family protein 3 OS=Mus musculus OX=10090 GN=Ythdf3 PE=1 SV=2;tr|Q7TN20|Q7TN20_MOUSE Ythdf3 protein (Fragment) OS=Mus musculus OX=10090 GN=Ythdf3 PE=2 SV=1	2	3	3	3	3	0	3	0	3	0	7	63.961	585	22.392	7	0	28719000	28719000	0
Q8BZR9;Q7TPS9;Q3TLD7	Q8BZR9;Q7TPS9;Q3TLD7	Uncharacterized protein C17orf85 homolog	1200014J11Rik	sp|Q8BZR9|NCBP3_MOUSE Nuclear cap-binding protein subunit 3 OS=Mus musculus OX=10090 GN=Ncbp3 PE=1 SV=1;tr|Q7TPS9|Q7TPS9_MOUSE Nuclear cap-binding protein subunit 3 (Fragment) OS=Mus musculus OX=10090 GN=Ncbp3 PE=2 SV=1;tr|Q3TLD7|Q3TLD7_MOUSE Nuclear cap-b	3	3	3	3	3	0	3	0	3	0	5.5	70.042	615	20.448	5.5	0	28161000	28161000	0
Q8C4E7;B0R0E3	Q8C4E7		Scai	tr|Q8C4E7|Q8C4E7_MOUSE Uncharacterized protein (Fragment) OS=Mus musculus OX=10090 GN=Scai PE=2 SV=1	2	4	1	1	4	0	1	0	1	0	12.7	61.024	528	7.5828	12.7	0	19757000	19757000	0
Q8C8N2;A0A0N4SVJ6;Q3TQB4	Q8C8N2;A0A0N4SVJ6	Protein SCAI	Scai	sp|Q8C8N2|SCAI_MOUSE Protein SCAI OS=Mus musculus OX=10090 GN=Scai PE=1 SV=2;tr|A0A0N4SVJ6|A0A0N4SVJ6_MOUSE Protein SCAI OS=Mus musculus OX=10090 GN=Scai PE=1 SV=1	3	7	7	4	7	0	7	0	4	0	17	70.274	606	61.629	17	0	235500000	235500000	0
Q8C9B9;A0A0R4J0L7	Q8C9B9	Death-inducer obliterator 1	Dido1	sp|Q8C9B9|DIDO1_MOUSE Death-inducer obliterator 1 OS=Mus musculus OX=10090 GN=Dido1 PE=1 SV=4	2	5	5	5	5	0	5	0	5	0	3.2	247.17	2256	43.382	3.2	0	38048000	38048000	0
Q8CB77	Q8CB77	Transcription elongation factor B polypeptide 3	Tceb3	sp|Q8CB77|ELOA1_MOUSE Elongin-A OS=Mus musculus OX=10090 GN=Eloa PE=1 SV=3	1	2	2	2	2	0	2	0	2	0	3.5	87.16	773	18.429	3.5	0	8749900	8749900	0
Q8CCF0	Q8CCF0	U4/U6 small nuclear ribonucleoprotein Prp31	Prpf31	sp|Q8CCF0|PRP31_MOUSE U4/U6 small nuclear ribonucleoprotein Prp31 OS=Mus musculus OX=10090 GN=Prpf31 PE=1 SV=3	1	1	1	1	1	0	1	0	1	0	2.2	55.429	499	6.9844	2.2	0	6283600	6283600	0
Q8CEW9;Q923D4	Q8CEW9;Q923D4	Splicing factor 3B subunit 5	Sf3b5	tr|Q8CEW9|Q8CEW9_MOUSE Splicing factor 3B subunit 5 OS=Mus musculus OX=10090 GN=Sf3b5 PE=2 SV=1;sp|Q923D4|SF3B5_MOUSE Splicing factor 3B subunit 5 OS=Mus musculus OX=10090 GN=Sf3b5 PE=1 SV=1	2	1	1	1	1	0	1	0	1	0	17.4	10.167	86	6.3498	17.4	0	12739000	12739000	0
Q8CGC6;F6SB18;Q8R2W6	Q8CGC6;F6SB18;Q8R2W6	RNA-binding protein 28	Rbm28	sp|Q8CGC6|RBM28_MOUSE RNA-binding protein 28 OS=Mus musculus OX=10090 GN=Rbm28 PE=1 SV=4;tr|F6SB18|F6SB18_MOUSE RNA-binding protein 28 (Fragment) OS=Mus musculus OX=10090 GN=Rbm28 PE=1 SV=1;tr|Q8R2W6|Q8R2W6_MOUSE RNA binding motif protein 28 OS=Mus musculu	3	2	2	2	2	0	2	0	2	0	2.7	84.213	750	14.628	2.7	0	21077000	21077000	0
Q8CJF7;F6QTR3	Q8CJF7	Protein ELYS	Ahctf1	sp|Q8CJF7|ELYS_MOUSE Protein ELYS OS=Mus musculus OX=10090 GN=Ahctf1 PE=1 SV=1	2	4	4	4	4	0	4	0	4	0	3	247.64	2243	33.238	3	0	51176000	51176000	0
Q8JZU2;F6VVY4	Q8JZU2;F6VVY4	Tricarboxylate transport protein, mitochondrial	Slc25a1	sp|Q8JZU2|TXTP_MOUSE Tricarboxylate transport protein, mitochondrial OS=Mus musculus OX=10090 GN=Slc25a1 PE=1 SV=1;tr|F6VVY4|F6VVY4_MOUSE Tricarboxylate transport protein, mitochondrial (Fragment) OS=Mus musculus OX=10090 GN=Slc25a1 PE=1 SV=1	2	3	3	3	3	0	3	0	3	0	11.3	33.931	311	19.54	11.3	0	40594000	40594000	0
Q8JZX4;A2AP40	Q8JZX4;A2AP40	Splicing factor 45	Rbm17	sp|Q8JZX4|SPF45_MOUSE Splicing factor 45 OS=Mus musculus OX=10090 GN=Rbm17 PE=1 SV=1;tr|A2AP40|A2AP40_MOUSE Splicing factor 45 (Fragment) OS=Mus musculus OX=10090 GN=Rbm17 PE=1 SV=1	2	3	3	3	3	0	3	0	3	0	7.4	45.303	405	16.724	7.4	0	45811000	45811000	0
Q9QZF3;Q8K0L9	Q9QZF3;Q8K0L9	Zinc finger and BTB domain-containing protein 20	Zbtb20	tr|Q9QZF3|Q9QZF3_MOUSE BTB/POZ domain zinc finger factor HOF-L OS=Mus musculus OX=10090 GN=Zbtb20 PE=2 SV=1;sp|Q8K0L9|ZBT20_MOUSE Zinc finger and BTB domain-containing protein 20 OS=Mus musculus OX=10090 GN=Zbtb20 PE=1 SV=1	2	2	2	2	2	0	2	0	2	0	3.5	81.077	741	14.441	3.5	0	16241000	16241000	0
Q8K224	Q8K224	N-acetyltransferase 10	Nat10	sp|Q8K224|NAT10_MOUSE RNA cytidine acetyltransferase OS=Mus musculus OX=10090 GN=Nat10 PE=1 SV=1	1	1	1	1	1	0	1	0	1	0	1.5	115.42	1024	6.8086	1.5	0	6228300	6228300	0
Q8K2F8;A0A0U1RP90;F6X2V9;A0A0U1RP30;A2BH69	Q8K2F8;A0A0U1RP90;F6X2V9	Protein LSM14 homolog A	Lsm14a	sp|Q8K2F8|LS14A_MOUSE Protein LSM14 homolog A OS=Mus musculus OX=10090 GN=Lsm14a PE=1 SV=1;tr|A0A0U1RP90|A0A0U1RP90_MOUSE Protein LSM14 homolog A (Fragment) OS=Mus musculus OX=10090 GN=Lsm14a PE=1 SV=1;tr|F6X2V9|F6X2V9_MOUSE Protein LSM14 homolog A (Fragme	5	4	4	4	4	0	4	0	4	0	10	50.545	462	36.456	10	0	93573000	93573000	0
Q8K2M0	Q8K2M0	39S ribosomal protein L38, mitochondrial	Mrpl38	sp|Q8K2M0|RM38_MOUSE 39S ribosomal protein L38, mitochondrial OS=Mus musculus OX=10090 GN=Mrpl38 PE=1 SV=2	1	1	1	1	1	0	1	0	1	0	2.6	45.029	380	6.0561	2.6	0	5742300	5742300	0
Q8K4F6;E9QAY1;A0A0J9YTU6	Q8K4F6;E9QAY1;A0A0J9YTU6	Probable 28S rRNA (cytosine-C(5))-methyltransferase	Nsun5	sp|Q8K4F6|NSUN5_MOUSE 28S rRNA (cytosine-C(5))-methyltransferase OS=Mus musculus OX=10090 GN=Nsun5 PE=1 SV=2;tr|E9QAY1|E9QAY1_MOUSE 28S rRNA (cytosine-C(5))-methyltransferase OS=Mus musculus OX=10090 GN=Nsun5 PE=1 SV=1;tr|A0A0J9YTU6|A0A0J9YTU6_MOUSE 28S rR	3	2	2	2	2	0	2	0	2	0	4.5	51.029	465	11.505	4.5	0	14742000	14742000	0
Q8K4P0;Q8K1G7;A0A3Q4EGD8;Q8VE87;Q8C4Z4;Q6P236;Q9D1P6;Q8BRC5;Q3TSL0	Q8K4P0	pre-mRNA 3 end processing protein WDR33	Wdr33	sp|Q8K4P0|WDR33_MOUSE pre-mRNA 3 end processing protein WDR33 OS=Mus musculus OX=10090 GN=Wdr33 PE=1 SV=1	9	10	10	10	10	0	10	0	10	0	10.9	145.27	1330	72.449	10.9	0	106660000	106660000	0
Q8R151;A2A5R6;A2A5R4;A2A5R5	Q8R151;A2A5R6	NFX1-type zinc finger-containing protein 1	Znfx1	sp|Q8R151|ZNFX1_MOUSE NFX1-type zinc finger-containing protein 1 OS=Mus musculus OX=10090 GN=Znfx1 PE=1 SV=3;tr|A2A5R6|A2A5R6_MOUSE NFX1-type zinc finger-containing protein 1 OS=Mus musculus OX=10090 GN=Znfx1 PE=1 SV=1	4	9	9	9	9	0	9	0	9	0	5.4	218.83	1909	58.872	5.4	0	102030000	102030000	0
Q8R2N0	Q8R2N0	Thyroid transcription factor 1-associated protein 26	Ccdc59	sp|Q8R2N0|TAP26_MOUSE Thyroid transcription factor 1-associated protein 26 OS=Mus musculus OX=10090 GN=Ccdc59 PE=2 SV=2	1	1	1	1	1	0	1	0	1	0	5.4	28.033	240	6.8285	5.4	0	22559000	22559000	0
Q8R3N6;A0A3Q4EBV8;Q3UTN0	Q8R3N6;A0A3Q4EBV8	THO complex subunit 1	Thoc1	sp|Q8R3N6|THOC1_MOUSE THO complex subunit 1 OS=Mus musculus OX=10090 GN=Thoc1 PE=1 SV=1;tr|A0A3Q4EBV8|A0A3Q4EBV8_MOUSE THO complex subunit 1 (Fragment) OS=Mus musculus OX=10090 GN=Thoc1 PE=1 SV=1	3	4	4	4	4	0	4	0	4	0	7.5	75.435	657	25.252	7.5	0	92204000	92204000	0
Q8R409;Q8VDF7	Q8R409;Q8VDF7	Protein HEXIM1	Hexim1	sp|Q8R409|HEXI1_MOUSE Protein HEXIM1 OS=Mus musculus OX=10090 GN=Hexim1 PE=1 SV=1;tr|Q8VDF7|Q8VDF7_MOUSE Hexim1 protein OS=Mus musculus OX=10090 GN=Hexim1 PE=2 SV=1	2	2	2	2	2	0	2	0	2	0	9	40.243	356	13.44	9	0	37428000	37428000	0
Q8R5K4;Q3TBM4;Q3U5C6	Q8R5K4;Q3TBM4;Q3U5C6	Nucleolar protein 6	Nol6	sp|Q8R5K4|NOL6_MOUSE Nucleolar protein 6 OS=Mus musculus OX=10090 GN=Nol6 PE=2 SV=2;tr|Q3TBM4|Q3TBM4_MOUSE Nucleolar protein 6 (Fragment) OS=Mus musculus OX=10090 GN=Nol6 PE=2 SV=1;tr|Q3U5C6|Q3U5C6_MOUSE Nucleolar protein 6 (Fragment) OS=Mus musculus OX=10	3	2	2	2	2	0	2	0	2	0	2	129.23	1152	11.83	2	0	39431000	39431000	0
Q8VC31;G3X927;D3YW42;G3UXR7;D3Z1Q6;A3KGF9	Q8VC31;G3X927;D3YW42;G3UXR7	Coiled-coil domain-containing protein 9	Ccdc9	sp|Q8VC31|CCDC9_MOUSE Coiled-coil domain-containing protein 9 OS=Mus musculus OX=10090 GN=Ccdc9 PE=1 SV=1;tr|G3X927|G3X927_MOUSE Coiled-coil domain-containing protein 9 OS=Mus musculus OX=10090 GN=Ccdc9 PE=1 SV=1;tr|D3YW42|D3YW42_MOUSE Coiled-coil domain-c	6	4	4	4	4	0	4	0	4	0	7.9	61.445	543	25.234	7.9	0	38417000	38417000	0
Q9WTS9;Q8VC70;Q3UGN4;E9Q7G6;A0A5F8MPX7	Q9WTS9;Q8VC70;Q3UGN4;E9Q7G6;A0A5F8MPX7	RNA-binding motif, single-stranded-interacting protein 2	Rbms2	tr|Q9WTS9|Q9WTS9_MOUSE Scr3 OS=Mus musculus OX=10090 GN=Rbms2 PE=2 SV=1;sp|Q8VC70|RBMS2_MOUSE RNA-binding motif, single-stranded-interacting protein 2 OS=Mus musculus OX=10090 GN=Rbms2 PE=1 SV=1;tr|Q3UGN4|Q3UGN4_MOUSE Uncharacterized protein OS=Mus musculu	5	2	2	2	2	0	2	0	2	0	6.5	37.887	356	12.906	6.5	0	15630000	15630000	0
Q8VDM6	Q8VDM6	Heterogeneous nuclear ribonucleoprotein U-like protein 1	Hnrnpul1	sp|Q8VDM6|HNRL1_MOUSE Heterogeneous nuclear ribonucleoprotein U-like protein 1 OS=Mus musculus OX=10090 GN=Hnrnpul1 PE=1 SV=1	1	7	7	7	7	0	7	0	7	0	10.7	96.001	859	68.033	10.7	0	188570000	188570000	0
Q8VIJ1;A2NXE5;X5J5H6;X5J4Q8;X5J574;K7U6A0;X5J4P3;X5J4U3;X5J4Z0;X5J4T8;X5J4I2;Q9JL81;X5J5F7;A0A075B5W2;A0A0A6YXC3;Q2KHS9;P01749	Q8VIJ1		J558	tr|Q8VIJ1|Q8VIJ1_MOUSE Anti-DNA heavy chain (Fragment) OS=Mus musculus OX=10090 GN=J558 PE=2 SV=1	17	4	4	3	4	0	4	0	3	0	35	13.806	123	83.125	35	0	374970000	374970000	0
Q91V67;Q924P7	Q91V67;Q924P7		VH186.2-D-J-C mu	tr|Q91V67|Q91V67_MOUSE V304-D-J-C mu protein (Fragment) OS=Mus musculus OX=10090 GN=VH186.2-D-J-C mu PE=2 SV=1;tr|Q924P7|Q924P7_MOUSE VH186.2-D-J-C mu protein (Fragment) OS=Mus musculus OX=10090 GN=VH186.2-D-J-C mu PE=2 SV=1	2	1	1	1	1	0	1	0	1	0	9.1	15.775	143	6.9338	9.1	0	18137000	18137000	0
Q91WN1;Q8BRQ6	Q91WN1;Q8BRQ6	DnaJ homolog subfamily C member 9	Dnajc9	sp|Q91WN1|DNJC9_MOUSE DnaJ homolog subfamily C member 9 OS=Mus musculus OX=10090 GN=Dnajc9 PE=1 SV=2;tr|Q8BRQ6|Q8BRQ6_MOUSE J domain-containing protein OS=Mus musculus OX=10090 GN=Dnajc9 PE=2 SV=1	2	5	5	5	5	0	5	0	5	0	21.2	30.059	259	35.476	21.2	0	114670000	114670000	0
Q91YK2;Q6ZQH4;A0A494BAM4;D6RDD0	Q91YK2;Q6ZQH4	Ribosomal RNA processing protein 1 homolog B	Rrp1b	sp|Q91YK2|RRP1B_MOUSE Ribosomal RNA processing protein 1 homolog B OS=Mus musculus OX=10090 GN=Rrp1b PE=1 SV=2;tr|Q6ZQH4|Q6ZQH4_MOUSE MKIAA0179 protein (Fragment) OS=Mus musculus OX=10090 GN=Rrp1b PE=2 SV=1	4	3	3	3	3	0	3	0	3	0	5.9	80.581	724	19.985	5.9	0	17454000	17454000	0
Q91YU8	Q91YU8	Suppressor of SWI4 1 homolog	Ppan	sp|Q91YU8|SSF1_MOUSE Suppressor of SWI4 1 homolog OS=Mus musculus OX=10090 GN=Ppan PE=1 SV=2	1	2	2	2	2	0	2	0	2	0	4.5	52.755	470	15.65	4.5	0	15131000	15131000	0
Q91Z49;D3Z591	Q91Z49;D3Z591	UAP56-interacting factor	Fyttd1	sp|Q91Z49|UIF_MOUSE UAP56-interacting factor OS=Mus musculus OX=10090 GN=Fyttd1 PE=1 SV=1;tr|D3Z591|D3Z591_MOUSE Forty-two-three domain-containing protein 1 OS=Mus musculus OX=10090 GN=Fyttd1 PE=1 SV=1	2	7	7	7	7	0	7	0	7	0	24.6	35.887	317	323.31	24.6	0	211670000	211670000	0
Q91Z92	Q91Z92	Beta-1,3-galactosyltransferase 6	B3galt6	sp|Q91Z92|B3GT6_MOUSE Beta-1,3-galactosyltransferase 6 OS=Mus musculus OX=10090 GN=B3galt6 PE=2 SV=1	1	1	1	1	1	0	1	0	1	0	4	37.021	325	6.4305	4	0	6327200	6327200	0
Q91ZW3;Q3U0F8;Q3URV3;B2RT32;F6Z6F4;Q05DE7;Q6PGB8	Q91ZW3	SWI/SNF-related matrix-associated actin-dependent regulator of chromatin subfamily A member 5	Smarca5	sp|Q91ZW3|SMCA5_MOUSE SWI/SNF-related matrix-associated actin-dependent regulator of chromatin subfamily A member 5 OS=Mus musculus OX=10090 GN=Smarca5 PE=1 SV=1	7	11	11	11	11	0	11	0	11	0	11.7	121.63	1051	125.9	11.7	0	272570000	272570000	0
Q9CSH0;Q921F4;V9GXB6;Q3TBR4;Q3UXJ3	Q9CSH0;Q921F4;V9GXB6	Heterogeneous nuclear ribonucleoprotein L-like	Hnrnpll	tr|Q9CSH0|Q9CSH0_MOUSE Uncharacterized protein (Fragment) OS=Mus musculus OX=10090 GN=Hnrnpll PE=2 SV=1;sp|Q921F4|HNRLL_MOUSE Heterogeneous nuclear ribonucleoprotein L-like OS=Mus musculus OX=10090 GN=Hnrnpll PE=1 SV=3;tr|V9GXB6|V9GXB6_MOUSE Heterogeneous	5	3	3	3	3	0	3	0	3	0	8	63.39	588	19.605	8	0	62059000	62059000	0
Q921S7	Q921S7	39S ribosomal protein L37, mitochondrial	Mrpl37	sp|Q921S7|RM37_MOUSE 39S ribosomal protein L37, mitochondrial OS=Mus musculus OX=10090 GN=Mrpl37 PE=1 SV=1	1	1	1	1	1	0	1	0	1	0	3.8	48.34	423	10.718	3.8	0	4729800	4729800	0
Q99JF8;Q05CD2;A2BI12;F6RB63	Q99JF8;Q05CD2;A2BI12	PC4 and SFRS1-interacting protein	Psip1	sp|Q99JF8|PSIP1_MOUSE PC4 and SFRS1-interacting protein OS=Mus musculus OX=10090 GN=Psip1 PE=1 SV=1;tr|Q05CD2|Q05CD2_MOUSE Psip1 protein (Fragment) OS=Mus musculus OX=10090 GN=Psip1 PE=2 SV=1;tr|A2BI12|A2BI12_MOUSE PC4 and SFRS1-interacting protein OS=Mus	4	7	7	7	7	0	7	0	7	0	16.3	59.696	528	67.093	16.3	0	178450000	178450000	0
Q99KG3;Q8BY56;Q566J0	Q99KG3	RNA-binding protein 10	Rbm10	sp|Q99KG3|RBM10_MOUSE RNA-binding protein 10 OS=Mus musculus OX=10090 GN=Rbm10 PE=1 SV=1	3	5	5	5	5	0	5	0	5	0	6.6	103.49	930	32.676	6.6	0	79926000	79926000	0
Q99KP6	Q99KP6	Pre-mRNA-processing factor 19	Prpf19	sp|Q99KP6|PRP19_MOUSE Pre-mRNA-processing factor 19 OS=Mus musculus OX=10090 GN=Prpf19 PE=1 SV=1	1	4	4	4	4	0	4	0	4	0	11.1	55.238	504	32.146	11.1	0	159410000	159410000	0
Q9CPS7	Q9CPS7	RNA-binding protein PNO1	Pno1	sp|Q9CPS7|PNO1_MOUSE RNA-binding protein PNO1 OS=Mus musculus OX=10090 GN=Pno1 PE=1 SV=1	1	1	1	1	1	0	1	0	1	0	7.3	27.453	248	8.6838	7.3	0	6615700	6615700	0
Q9CQD0	Q9CQD0		Rpl39l	tr|Q9CQD0|Q9CQD0_MOUSE Ribosomal protein L39-like OS=Mus musculus OX=10090 GN=Rpl39l PE=1 SV=1	1	2	2	2	2	0	2	0	2	0	23.5	6.3376	51	12.878	23.5	0	53999000	53999000	0
Q9CQS8;E9PW43	Q9CQS8;E9PW43	Protein transport protein Sec61 subunit beta	Sec61b;Gm10320	sp|Q9CQS8|SC61B_MOUSE Protein transport protein Sec61 subunit beta OS=Mus musculus OX=10090 GN=Sec61b PE=1 SV=3;tr|E9PW43|E9PW43_MOUSE Predicted pseudogene 10320 OS=Mus musculus OX=10090 GN=Gm10320 PE=3 SV=1	2	2	2	2	2	0	2	0	2	0	26	9.9583	96	15.176	26	0	27677000	27677000	0
Q9CR02	Q9CR02	Translation machinery-associated protein 16	Tma16	sp|Q9CR02|TMA16_MOUSE Translation machinery-associated protein 16 OS=Mus musculus OX=10090 GN=Tma16 PE=1 SV=1	1	1	1	1	1	0	1	0	1	0	8.1	25.782	221	8.9507	8.1	0	13893000	13893000	0
Q9CWK0;Q9CR57;Q569Z0;A0A1L1SUF6;Q922F9	Q9CWK0;Q9CR57;Q569Z0;A0A1L1SUF6	60S ribosomal protein L14	Rpl14;Rpl14-ps1	tr|Q9CWK0|Q9CWK0_MOUSE 60S ribosomal protein L14 OS=Mus musculus OX=10090 GN=Rpl14 PE=2 SV=1;sp|Q9CR57|RL14_MOUSE 60S ribosomal protein L14 OS=Mus musculus OX=10090 GN=Rpl14 PE=1 SV=3;tr|Q569Z0|Q569Z0_MOUSE 60S ribosomal protein L14 OS=Mus musculus OX=1009	5	4	4	4	4	0	4	0	4	0	20.7	26.316	227	54.576	20.7	0	493810000	493810000	0
Q9CRB2	Q9CRB2	H/ACA ribonucleoprotein complex subunit 2	Nhp2	sp|Q9CRB2|NHP2_MOUSE H/ACA ribonucleoprotein complex subunit 2 OS=Mus musculus OX=10090 GN=Nhp2 PE=1 SV=1	1	2	2	2	2	0	2	0	2	0	17	17.247	153	11.18	17	0	21074000	21074000	0
Q9CWT6	Q9CWT6	Probable ATP-dependent RNA helicase DDX28	Ddx28	sp|Q9CWT6|DDX28_MOUSE Probable ATP-dependent RNA helicase DDX28 OS=Mus musculus OX=10090 GN=Ddx28 PE=2 SV=2	1	1	1	1	1	0	1	0	1	0	2.6	59.514	540	7.0243	2.6	0	5758500	5758500	0
Q9CWZ3;A0A0G2JEA9;A0A0G2JFX7;A0A0N4SUH6;Q9CT44	Q9CWZ3;A0A0G2JEA9;A0A0G2JFX7;A0A0N4SUH6	RNA-binding protein 8A	Rbm8a	sp|Q9CWZ3|RBM8A_MOUSE RNA-binding protein 8A OS=Mus musculus OX=10090 GN=Rbm8a PE=1 SV=4;tr|A0A0G2JEA9|A0A0G2JEA9_MOUSE RNA-binding protein 8A OS=Mus musculus OX=10090 GN=Rbm8a PE=1 SV=1;tr|A0A0G2JFX7|A0A0G2JFX7_MOUSE RNA-binding protein 8A OS=Mus musculus	5	3	3	3	3	0	3	0	3	0	32.2	19.889	174	40.736	32.2	0	175180000	175180000	0
Q9CX86	Q9CX86	Heterogeneous nuclear ribonucleoprotein A0	Hnrnpa0	sp|Q9CX86|ROA0_MOUSE Heterogeneous nuclear ribonucleoprotein A0 OS=Mus musculus OX=10090 GN=Hnrnpa0 PE=1 SV=1	1	4	4	4	4	0	4	0	4	0	20	30.53	305	214.43	20	0	424050000	424050000	0
Q9CXS4	Q9CXS4	Centromere protein V	Cenpv	sp|Q9CXS4|CENPV_MOUSE Centromere protein V OS=Mus musculus OX=10090 GN=Cenpv PE=1 SV=2	1	1	1	1	1	0	1	0	1	0	5.2	27.541	252	7.0182	5.2	0	14719000	14719000	0
Q9CXW2	Q9CXW2	28S ribosomal protein S22, mitochondrial	Mrps22	sp|Q9CXW2|RT22_MOUSE 28S ribosomal protein S22, mitochondrial OS=Mus musculus OX=10090 GN=Mrps22 PE=1 SV=1	1	3	3	3	3	0	3	0	3	0	9.5	41.192	359	23.704	9.5	0	24421000	24421000	0
Q9CY16	Q9CY16	28S ribosomal protein S28, mitochondrial	Mrps28	sp|Q9CY16|RT28_MOUSE 28S ribosomal protein S28, mitochondrial OS=Mus musculus OX=10090 GN=Mrps28 PE=1 SV=1	1	1	1	1	1	0	1	0	1	0	4.3	20.52	186	5.7272	4.3	0	14042000	14042000	0
Q9CYL5	Q9CYL5	Golgi-associated plant pathogenesis-related protein 1	Glipr2	sp|Q9CYL5|GAPR1_MOUSE Golgi-associated plant pathogenesis-related protein 1 OS=Mus musculus OX=10090 GN=Glipr2 PE=1 SV=3	1	1	1	1	1	0	1	0	1	0	8.4	17.09	154	6.4223	8.4	0	12972000	12972000	0
Q9CZX5	Q9CZX5	PIN2/TERF1-interacting telomerase inhibitor 1	Pinx1	sp|Q9CZX5|PINX1_MOUSE PIN2/TERF1-interacting telomerase inhibitor 1 OS=Mus musculus OX=10090 GN=Pinx1 PE=1 SV=2	1	1	1	1	1	0	1	0	1	0	3	37.22	332	5.8519	3	0	5963100	5963100	0
Q9D0B0;Q3TXM9;F6RTE1	Q9D0B0;Q3TXM9;F6RTE1	Serine/arginine-rich splicing factor 9	Srsf9	sp|Q9D0B0|SRSF9_MOUSE Serine/arginine-rich splicing factor 9 OS=Mus musculus OX=10090 GN=Srsf9 PE=1 SV=1;tr|Q3TXM9|Q3TXM9_MOUSE Uncharacterized protein OS=Mus musculus OX=10090 GN=Srsf9 PE=2 SV=1;tr|F6RTE1|F6RTE1_MOUSE Serine/arginine-rich-splicing factor	3	7	7	7	7	0	7	0	7	0	32	25.661	222	42.581	32	0	476310000	476310000	0
Q9D0G0	Q9D0G0	28S ribosomal protein S30, mitochondrial	Mrps30	sp|Q9D0G0|RT30_MOUSE 28S ribosomal protein S30, mitochondrial OS=Mus musculus OX=10090 GN=Mrps30 PE=1 SV=1	1	2	2	2	2	0	2	0	2	0	5.2	49.939	442	10.832	5.2	0	14773000	14773000	0
Q9D0R8;A0A0A0MQC9	Q9D0R8	Protein LSM12 homolog	Lsm12	sp|Q9D0R8|LSM12_MOUSE Protein LSM12 homolog OS=Mus musculus OX=10090 GN=Lsm12 PE=1 SV=1	2	3	3	3	3	0	3	0	3	0	18.5	21.701	195	19.778	18.5	0	207970000	207970000	0
Q9D2E2	Q9D2E2	Target of EGR1 protein 1	Toe1	sp|Q9D2E2|TOE1_MOUSE Target of EGR1 protein 1 OS=Mus musculus OX=10090 GN=Toe1 PE=1 SV=1	1	3	3	3	3	0	3	0	3	0	7	56.87	511	19.687	7	0	39371000	39371000	0
Q9D776;Q9ERV1	Q9D776;Q9ERV1	Probable E3 ubiquitin-protein ligase makorin-2	Mkrn2	tr|Q9D776|Q9D776_MOUSE Probable E3 ubiquitin-protein ligase makorin-2 OS=Mus musculus OX=10090 GN=Mkrn2 PE=2 SV=1;sp|Q9ERV1|MKRN2_MOUSE Probable E3 ubiquitin-protein ligase makorin-2 OS=Mus musculus OX=10090 GN=Mkrn2 PE=1 SV=2	2	1	1	1	1	0	1	0	1	0	2.8	40.455	363	6.1431	2.8	0	11902000	11902000	0
Q9D828;Q9Z1A1;Q8C2C6;F6QJV5;B8JJG9;B8JJG7;B8JJG8	Q9D828;Q9Z1A1;Q8C2C6;F6QJV5		Tfg	tr|Q9D828|Q9D828_MOUSE PB1 domain-containing protein OS=Mus musculus OX=10090 GN=Tfg PE=2 SV=1;tr|Q9Z1A1|Q9Z1A1_MOUSE TFG protein OS=Mus musculus OX=10090 GN=Tfg PE=1 SV=1;tr|Q8C2C6|Q8C2C6_MOUSE Uncharacterized protein OS=Mus musculus OX=10090 GN=Tfg PE=2	7	6	6	6	6	0	6	0	6	0	25.2	42.186	389	136.64	25.2	0	266340000	266340000	0
Q9D842	Q9D842	Aprataxin and PNK-like factor	Aplf	sp|Q9D842|APLF_MOUSE Aprataxin and PNK-like factor OS=Mus musculus OX=10090 GN=Aplf PE=1 SV=2	1	1	1	1	1	0	1	0	1	0	2.2	54.968	499	7.002	2.2	0	9897000	9897000	0
Q9D8B3	Q9D8B3	Charged multivesicular body protein 4b	Chmp4b	sp|Q9D8B3|CHM4B_MOUSE Charged multivesicular body protein 4b OS=Mus musculus OX=10090 GN=Chmp4b PE=1 SV=2	1	1	1	1	1	0	1	0	1	0	6.2	24.936	224	7.256	6.2	0	12010000	12010000	0
Q9D937	Q9D937	Uncharacterized protein C11orf98 homolog		sp|Q9D937|CK098_MOUSE Uncharacterized protein C11orf98 homolog OS=Mus musculus OX=10090 PE=1 SV=1	1	1	1	1	1	0	1	0	1	0	11.4	14.098	123	7.0065	11.4	0	17015000	17015000	0
Q9DAE2	Q9DAE2		Rbmxl2	tr|Q9DAE2|Q9DAE2_MOUSE RNA-binding motif protein, X-linked-like 2 OS=Mus musculus OX=10090 GN=Rbmxl2 PE=1 SV=1	1	2	2	2	2	0	2	0	2	0	6.2	41.912	385	17.678	6.2	0	27442000	27442000	0
Q9DBR1	Q9DBR1	5-3 exoribonuclease 2	Xrn2	sp|Q9DBR1|XRN2_MOUSE 5-3 exoribonuclease 2 OS=Mus musculus OX=10090 GN=Xrn2 PE=1 SV=1	1	2	2	2	2	0	2	0	2	0	3	108.69	951	14.44	3	0	28816000	28816000	0
Q9DC48;Q3UXN9;Q6P8J8	Q9DC48;Q3UXN9	Pre-mRNA-processing factor 17	Cdc40	sp|Q9DC48|PRP17_MOUSE Pre-mRNA-processing factor 17 OS=Mus musculus OX=10090 GN=Cdc40 PE=2 SV=1;tr|Q3UXN9|Q3UXN9_MOUSE WD_REPEATS_REGION domain-containing protein OS=Mus musculus OX=10090 GN=Cdc40 PE=2 SV=1	3	4	4	4	4	0	4	0	4	0	9	65.46	579	24.553	9	0	58075000	58075000	0
Q9ERH4	Q9ERH4	Nucleolar and spindle-associated protein 1	Nusap1	sp|Q9ERH4|NUSAP_MOUSE Nucleolar and spindle-associated protein 1 OS=Mus musculus OX=10090 GN=Nusap1 PE=1 SV=1	1	8	8	8	8	0	8	0	8	0	26	48.572	427	199.92	26	0	211600000	211600000	0
Q9JL78	Q9JL78		Igkv4-91	tr|Q9JL78|Q9JL78_MOUSE Anti-myosin immunoglobulin light chain variable region (Fragment) OS=Mus musculus OX=10090 GN=Igkv4-91 PE=2 SV=1	1	1	1	1	1	0	1	0	1	0	10.9	10.778	101	5.9829	10.9	0	43272000	43272000	0
Q9JL80;A0A075B5P1	Q9JL80;A0A075B5P1		Igkv3-1	tr|Q9JL80|Q9JL80_MOUSE Anti-myosin immunoglobulin light chain variable region (Fragment) OS=Mus musculus OX=10090 PE=2 SV=1;tr|A0A075B5P1|A0A075B5P1_MOUSE Immunoglobulin kappa variable 3-1 (Fragment) OS=Mus musculus OX=10090 GN=Igkv3-1 PE=1 SV=7	2	2	1	1	2	0	1	0	1	0	25.2	11.224	103	7.0639	25.2	0	9348900	9348900	0
Q9JMB0;A0A286YDG2;A0A286YD22;A0A286YDT9	Q9JMB0;A0A286YDG2	G kinase-anchoring protein 1	Gkap1	sp|Q9JMB0|GKAP1_MOUSE G kinase-anchoring protein 1 OS=Mus musculus OX=10090 GN=Gkap1 PE=1 SV=1;tr|A0A286YDG2|A0A286YDG2_MOUSE G kinase-anchoring protein 1 (Fragment) OS=Mus musculus OX=10090 GN=Gkap1 PE=1 SV=1	4	3	3	3	3	0	3	0	3	0	10.7	41.762	366	44.531	10.7	0	59049000	59049000	0
Q9JMD0;B1AQG7;Q8CCB2;M0QWF0	Q9JMD0;B1AQG7;Q8CCB2;M0QWF0	BUB3-interacting and GLEBS motif-containing protein ZNF207	Znf207;Zfp207	sp|Q9JMD0|ZN207_MOUSE BUB3-interacting and GLEBS motif-containing protein ZNF207 OS=Mus musculus OX=10090 GN=Znf207 PE=1 SV=1;tr|B1AQG7|B1AQG7_MOUSE Zinc finger protein 207 (Fragment) OS=Mus musculus OX=10090 GN=Zfp207 PE=1 SV=1;tr|Q8CCB2|Q8CCB2_MOUSE Zinc	4	2	2	2	2	0	2	0	2	0	5.1	52.792	495	15.703	5.1	0	11257000	11257000	0
Q9QZH3	Q9QZH3	Peptidyl-prolyl cis-trans isomerase E	Ppie	sp|Q9QZH3|PPIE_MOUSE Peptidyl-prolyl cis-trans isomerase E OS=Mus musculus OX=10090 GN=Ppie PE=1 SV=2	1	1	1	1	1	0	1	0	1	0	3	33.448	301	7.3141	3	0	55019000	55019000	0
Q9QZQ8;Q8CA90	Q9QZQ8;Q8CA90	Core histone macro-H2A.1;Histone H2A	H2afy	sp|Q9QZQ8|H2AY_MOUSE Core histone macro-H2A.1 OS=Mus musculus OX=10090 GN=Macroh2a1 PE=1 SV=3;tr|Q8CA90|Q8CA90_MOUSE Histone H2A OS=Mus musculus OX=10090 GN=Macroh2a1 PE=2 SV=1	2	6	6	6	6	0	6	0	6	0	20.2	39.735	372	141.23	20.2	0	403430000	403430000	0
Q9Z0N2;Q9CZT2	Q9Z0N2;Q9CZT2	Eukaryotic translation initiation factor 2 subunit 3, Y-linked	Eif2s3y	sp|Q9Z0N2|IF2H_MOUSE Eukaryotic translation initiation factor 2 subunit 3, Y-linked OS=Mus musculus OX=10090 GN=Eif2s3y PE=1 SV=2;tr|Q9CZT2|Q9CZT2_MOUSE Uncharacterized protein OS=Mus musculus OX=10090 PE=2 SV=1	2	4	1	1	4	0	1	0	1	0	10.2	51.13	472	6.1706	10.2	0	7886400	7886400	0
Q9Z130	Q9Z130	Heterogeneous nuclear ribonucleoprotein D-like	Hnrnpdl	sp|Q9Z130|HNRDL_MOUSE Heterogeneous nuclear ribonucleoprotein D-like OS=Mus musculus OX=10090 GN=Hnrnpdl PE=1 SV=1	1	4	4	1	4	0	4	0	1	0	17.9	33.558	301	68.547	17.9	0	375600000	375600000	0
Q9Z1R9	Q9Z1R9		Prss1	tr|Q9Z1R9|Q9Z1R9_MOUSE Protease, serine 1 (trypsin 1) OS=Mus musculus OX=10090 GN=Prss1 PE=1 SV=1	1	1	1	1	1	0	1	0	1	0	8.1	26.134	246	6.8636	8.1	0	93947000	93947000	0
Q9Z277;E9Q5B9;B7ZNA8;Q9WVM6	Q9Z277	Tyrosine-protein kinase BAZ1B	Baz1b	sp|Q9Z277|BAZ1B_MOUSE Tyrosine-protein kinase BAZ1B OS=Mus musculus OX=10090 GN=Baz1b PE=1 SV=2	4	6	6	6	6	0	6	0	6	0	4	170.65	1479	39.173	4	0	95384000	95384000	0
Q9Z2D6;D3YY81;D3Z7U4	Q9Z2D6;D3YY81;D3Z7U4	Methyl-CpG-binding protein 2	Mecp2	sp|Q9Z2D6|MECP2_MOUSE Methyl-CpG-binding protein 2 OS=Mus musculus OX=10090 GN=Mecp2 PE=1 SV=1;tr|D3YY81|D3YY81_MOUSE Methyl-CpG-binding protein 2 OS=Mus musculus OX=10090 GN=Mecp2 PE=1 SV=1;tr|D3Z7U4|D3Z7U4_MOUSE Methyl-CpG-binding protein 2 OS=Mus muscul	3	5	5	5	5	0	5	0	5	0	13.6	52.307	484	32.074	13.6	0	69858000	69858000	0
Q9Z315	Q9Z315	U4/U6.U5 tri-snRNP-associated protein 1	Sart1	sp|Q9Z315|SNUT1_MOUSE U4/U6.U5 tri-snRNP-associated protein 1 OS=Mus musculus OX=10090 GN=Sart1 PE=1 SV=1	1	6	6	6	6	0	6	0	6	0	8.4	90.884	806	43.433	8.4	0	45402000	45402000	0
A0A075B5R3;Q5R3W9;A0A0A6YX91	A0A075B5R3;Q5R3W9;A0A0A6YX91		Ighv7-2	tr|A0A075B5R3|A0A075B5R3_MOUSE Immunoglobulin heavy variable 7-2 OS=Mus musculus OX=10090 GN=Ighv7-2 PE=4 SV=1;tr|Q5R3W9|Q5R3W9_MOUSE VH coding region (Fragment) OS=Mus musculus OX=10090 PE=4 SV=1;tr|A0A0A6YX91|A0A0A6YX91_MOUSE Immunoglobulin heavy variabl	3	1	1	1	0	1	0	1	0	1	9.3	13.351	118	9.1362	0	9.3	20703000	0	20703000
J3QQ16;A0A087WS16;O88493;Q05504;Q99K31;Q66K11;Q80VJ0;Q6PES2	J3QQ16;A0A087WS16;O88493		Col6a3	tr|J3QQ16|J3QQ16_MOUSE Collagen, type VI, alpha 3 OS=Mus musculus OX=10090 GN=Col6a3 PE=1 SV=1;tr|A0A087WS16|A0A087WS16_MOUSE Collagen, type VI, alpha 3 OS=Mus musculus OX=10090 GN=Col6a3 PE=1 SV=1;tr|O88493|O88493_MOUSE Type VI collagen alpha 3 subunit OS	8	41	41	1	0	41	0	41	0	1	19.1	288.69	2677	323.31	0	19.1	7327800000	0	7327800000
A0A087WSP0;E9Q9X1;S4R1P5;Q91ZU6	A0A087WSP0;E9Q9X1;S4R1P5;Q91ZU6	Dystonin	Dst	tr|A0A087WSP0|A0A087WSP0_MOUSE Dystonin OS=Mus musculus OX=10090 GN=Dst PE=1 SV=1;tr|E9Q9X1|E9Q9X1_MOUSE Dystonin OS=Mus musculus OX=10090 GN=Dst PE=1 SV=2;tr|S4R1P5|S4R1P5_MOUSE Dystonin OS=Mus musculus OX=10090 GN=Dst PE=1 SV=1;sp|Q91ZU6|DYST_MOUSE Dysto	4	1	1	1	0	1	0	1	0	1	0.2	590.43	5175	6.2041	0	0.2	5891500	0	5891500
F6Q750;A0A571BGC6;A0A571BF93;A0A0A0MQA6;F7ACR9;E9QNP1;E9QA63;B1ARU4;E9PVY8;Q9QXZ0	F6Q750;A0A571BGC6;A0A571BF93;A0A0A0MQA6;F7ACR9;E9QNP1;E9QA63;B1ARU4;E9PVY8;Q9QXZ0	Microtubule-actin cross-linking factor 1	Macf1	tr|F6Q750|F6Q750_MOUSE Microtubule-actin cross-linking factor 1 (Fragment) OS=Mus musculus OX=10090 GN=Macf1 PE=1 SV=1;tr|A0A571BGC6|A0A571BGC6_MOUSE Microtubule-actin cross-linking factor 1 OS=Mus musculus OX=10090 GN=Macf1 PE=1 SV=1;tr|A0A571BF93|A0A571B	10	1	1	1	0	1	0	1	0	1	0.2	504.22	4429	5.9699	0	0.2	4892600	0	4892600
Q8C8X9;E9Q1W0;E9Q1T1;A0A0G2JGS4;Q6PHZ2;Q3V1X9;E9PXV3;F6RWZ9;O70459;Q8CCM0;E9Q1V9	Q8C8X9;E9Q1W0;E9Q1T1;A0A0G2JGS4;Q6PHZ2;Q3V1X9;E9PXV3;F6RWZ9;O70459;Q8CCM0;E9Q1V9	Calcium/calmodulin-dependent protein kinase type II subunit delta	Camk2d	tr|Q8C8X9|Q8C8X9_MOUSE Protein kinase domain-containing protein OS=Mus musculus OX=10090 GN=Camk2d PE=2 SV=1;tr|E9Q1W0|E9Q1W0_MOUSE Calcium/calmodulin-dependent protein kinase OS=Mus musculus OX=10090 GN=Camk2d PE=1 SV=2;tr|E9Q1T1|E9Q1T1_MOUSE Calcium/calm	11	2	2	2	0	2	0	2	0	2	9.9	32.092	282	37.379	0	9.9	58125000	0	58125000
Q3UJA9;F6U6G6;A0A0R4J031;Q8C006	Q3UJA9;F6U6G6;A0A0R4J031;Q8C006	Tripartite motif-containing protein 35	Trim35	tr|Q3UJA9|Q3UJA9_MOUSE B30.2/SPRY domain-containing protein OS=Mus musculus OX=10090 GN=Trim35 PE=2 SV=1;tr|F6U6G6|F6U6G6_MOUSE Tripartite motif-containing protein 35 (Fragment) OS=Mus musculus OX=10090 GN=Trim35 PE=1 SV=1;tr|A0A0R4J031|A0A0R4J031_MOUSE Tr	4	1	1	1	0	1	0	1	0	1	3.8	33.381	293	7.9199	0	3.8	10798000	0	10798000
A0A1L1SVG0;A0A0R4J0S7;Q8CGB3;Q8CIA8;A0A1L1STY4	A0A1L1SVG0;A0A0R4J0S7;Q8CGB3;Q8CIA8;A0A1L1STY4	Uveal autoantigen with coiled-coil domains and ankyrin repeats	Uaca	tr|A0A1L1SVG0|A0A1L1SVG0_MOUSE Uveal autoantigen with coiled-coil domains and ankyrin repeats OS=Mus musculus OX=10090 GN=Uaca PE=1 SV=1;tr|A0A0R4J0S7|A0A0R4J0S7_MOUSE Uveal autoantigen with coiled-coil domains and ankyrin repeats OS=Mus musculus OX=10090	5	10	10	10	0	10	0	10	0	10	7.4	160.8	1411	83.97	0	7.4	214940000	0	214940000
Q3TRK3;A0A0R4J1E3;Q9QXS6	Q3TRK3;A0A0R4J1E3;Q9QXS6	Drebrin	Dbn1	tr|Q3TRK3|Q3TRK3_MOUSE ADF-H domain-containing protein OS=Mus musculus OX=10090 GN=Dbn1 PE=2 SV=1;tr|A0A0R4J1E3|A0A0R4J1E3_MOUSE Drebrin OS=Mus musculus OX=10090 GN=Dbn1 PE=1 SV=1;sp|Q9QXS6|DREB_MOUSE Drebrin OS=Mus musculus OX=10090 GN=Dbn1 PE=1 SV=4	3	2	2	2	0	2	0	2	0	2	4.1	72.416	660	24.656	0	4.1	23530000	0	23530000
A0A0U1RP81;A0A1B0GX08;Q3TZK4;E9PVS5	A0A0U1RP81;A0A1B0GX08;Q3TZK4		Immt	tr|A0A0U1RP81|A0A0U1RP81_MOUSE MICOS complex subunit MIC60 OS=Mus musculus OX=10090 GN=Immt PE=1 SV=1;tr|A0A1B0GX08|A0A1B0GX08_MOUSE MICOS complex subunit MIC60 (Fragment) OS=Mus musculus OX=10090 GN=Immt PE=1 SV=1;tr|Q3TZK4|Q3TZK4_MOUSE MICOS complex subu	4	6	1	1	0	6	0	1	0	1	10.2	53.717	488	6.0396	0	10.2	25053000	0	25053000
Q80XS8;A0A140LHQ9;Q8BPR2;Q70IV5;Q3TSN2	Q80XS8;A0A140LHQ9;Q8BPR2;Q70IV5;Q3TSN2	Synemin	Synm	tr|Q80XS8|Q80XS8_MOUSE Synm protein (Fragment) OS=Mus musculus OX=10090 GN=Synm PE=2 SV=1;tr|A0A140LHQ9|A0A140LHQ9_MOUSE Synemin OS=Mus musculus OX=10090 GN=Synm PE=1 SV=1;tr|Q8BPR2|Q8BPR2_MOUSE Uncharacterized protein (Fragment) OS=Mus musculus OX=10090 G	5	2	2	2	0	2	0	2	0	2	7.6	31.473	291	11.493	0	7.6	58187000	0	58187000
A0A1B0GR08;Q3UIT6;Q3TIB7;Q921G8;Q8BZZ0	A0A1B0GR08;Q3UIT6;Q3TIB7;Q921G8	Gamma-tubulin complex component 2	Tubgcp2	tr|A0A1B0GR08|A0A1B0GR08_MOUSE Gamma-tubulin complex component (Fragment) OS=Mus musculus OX=10090 GN=Tubgcp2 PE=1 SV=1;tr|Q3UIT6|Q3UIT6_MOUSE Gamma-tubulin complex component OS=Mus musculus OX=10090 GN=Tubgcp2 PE=2 SV=1;tr|Q3TIB7|Q3TIB7_MOUSE Gamma-tubuli	5	3	3	3	0	3	0	3	0	3	4	102.74	900	24.861	0	4	69004000	0	69004000
B7ZWL1;B2RXR3;A0A1D5RMJ8;Q6ZQ08;A0A1D5RMD8	B7ZWL1;B2RXR3;A0A1D5RMJ8;Q6ZQ08;A0A1D5RMD8	CCR4-NOT transcription complex subunit 1	Cnot1	tr|B7ZWL1|B7ZWL1_MOUSE CCR4-NOT transcription complex subunit 1 OS=Mus musculus OX=10090 GN=Cnot1 PE=1 SV=1;tr|B2RXR3|B2RXR3_MOUSE Cnot1 protein OS=Mus musculus OX=10090 GN=Cnot1 PE=2 SV=1;tr|A0A1D5RMJ8|A0A1D5RMJ8_MOUSE CCR4-NOT transcription complex subun	5	2	2	2	0	2	0	2	0	2	0.9	260.95	2326	14.847	0	0.9	18397000	0	18397000
Q05DM3;A0A1L1SS10;Q9Z2X8	Q05DM3;A0A1L1SS10;Q9Z2X8	Kelch-like ECH-associated protein 1	Keap1	tr|Q05DM3|Q05DM3_MOUSE Kelch-like ECH-associated protein 1 (Fragment) OS=Mus musculus OX=10090 GN=Keap1 PE=2 SV=1;tr|A0A1L1SS10|A0A1L1SS10_MOUSE Kelch-like ECH-associated protein 1 OS=Mus musculus OX=10090 GN=Keap1 PE=1 SV=1;sp|Q9Z2X8|KEAP1_MOUSE Kelch-lik	3	1	1	1	0	1	0	1	0	1	2.9	42.571	380	6.1894	0	2.9	6184600	0	6184600
A0A1L1SU70;Q9JKK7;A0A1L1ST54;A0A1L1SRR7	A0A1L1SU70;Q9JKK7;A0A1L1ST54;A0A1L1SRR7	Tropomodulin-2	Tmod2	tr|A0A1L1SU70|A0A1L1SU70_MOUSE Tropomodulin-2 OS=Mus musculus OX=10090 GN=Tmod2 PE=1 SV=1;sp|Q9JKK7|TMOD2_MOUSE Tropomodulin-2 OS=Mus musculus OX=10090 GN=Tmod2 PE=1 SV=2;tr|A0A1L1ST54|A0A1L1ST54_MOUSE Tropomodulin-2 (Fragment) OS=Mus musculus OX=10090 GN=	4	2	2	2	0	2	0	2	0	2	8.5	27.808	248	11.888	0	8.5	16183000	0	16183000
A0A1W2P737;F8VPV0;P48725;Q80U10;Q8CDL2;Q497U2;Q3ULT7;Q6Y5M8	A0A1W2P737;F8VPV0;P48725;Q80U10;Q8CDL2	Pericentrin	Pcnt	tr|A0A1W2P737|A0A1W2P737_MOUSE Pericentrin OS=Mus musculus OX=10090 GN=Pcnt PE=1 SV=1;tr|F8VPV0|F8VPV0_MOUSE Pericentrin OS=Mus musculus OX=10090 GN=Pcnt PE=1 SV=1;sp|P48725|PCNT_MOUSE Pericentrin OS=Mus musculus OX=10090 GN=Pcnt PE=1 SV=2;tr|Q80U10|Q80U10	8	11	11	11	0	11	0	11	0	11	4.4	329.46	2898	84.99	0	4.4	190520000	0	190520000
Q3UR16;A0A1Y7VJC3;A0A1Y7VNC5;Q61043	Q3UR16;A0A1Y7VJC3;A0A1Y7VNC5;Q61043	Ninein	Nin	tr|Q3UR16|Q3UR16_MOUSE Uncharacterized protein (Fragment) OS=Mus musculus OX=10090 GN=Nin PE=2 SV=1;tr|A0A1Y7VJC3|A0A1Y7VJC3_MOUSE Ninein (Fragment) OS=Mus musculus OX=10090 GN=Nin PE=1 SV=1;tr|A0A1Y7VNC5|A0A1Y7VNC5_MOUSE Ninein OS=Mus musculus OX=10090 GN	4	1	1	1	0	1	0	1	0	1	0.9	102.23	884	5.7503	0	0.9	628740000	0	628740000
A0A2R8VHK9;Q3UZD8;Q91YS2;Q8C2E3;Q7TMW1;Q6ZPH4;P46061	A0A2R8VHK9;Q3UZD8;Q91YS2;Q8C2E3;Q7TMW1;Q6ZPH4;P46061	Ran GTPase-activating protein 1	Rangap1	tr|A0A2R8VHK9|A0A2R8VHK9_MOUSE Ran GTPase-activating protein 1 (Fragment) OS=Mus musculus OX=10090 GN=Rangap1 PE=1 SV=1;tr|Q3UZD8|Q3UZD8_MOUSE RanGAP1_C domain-containing protein OS=Mus musculus OX=10090 GN=Rangap1 PE=2 SV=1;tr|Q91YS2|Q91YS2_MOUSE Rangap1	7	1	1	1	0	1	0	1	0	1	4.7	27.117	257	6.3248	0	4.7	10479000	0	10479000
A0A2R8VKN7;Q9CQ25	A0A2R8VKN7;Q9CQ25	Mitotic-spindle organizing protein 2	Mzt2	tr|A0A2R8VKN7|A0A2R8VKN7_MOUSE Mitotic-spindle organizing protein 2 OS=Mus musculus OX=10090 GN=Mzt2 PE=1 SV=1;sp|Q9CQ25|MZT2_MOUSE Mitotic-spindle organizing protein 2 OS=Mus musculus OX=10090 GN=Mzt2 PE=1 SV=1	2	1	1	1	0	1	0	1	0	1	16.4	16.599	152	117.35	0	16.4	51590000	0	51590000
A0A2U3TZ82;Q99KW3;Q3U2M9;G5E8W1;A0A2R8VI29;J9JI90	A0A2U3TZ82;Q99KW3;Q3U2M9;G5E8W1	TRIO and F-actin-binding protein	Triobp	tr|A0A2U3TZ82|A0A2U3TZ82_MOUSE TRIO and F-actin-binding protein OS=Mus musculus OX=10090 GN=Triobp PE=1 SV=1;sp|Q99KW3|TARA_MOUSE TRIO and F-actin-binding protein OS=Mus musculus OX=10090 GN=Triobp PE=1 SV=3;tr|Q3U2M9|Q3U2M9_MOUSE PH domain-containing prot	6	5	5	5	0	5	0	5	0	5	8.6	71.684	627	33.246	0	8.6	65271000	0	65271000
A0A3B2WBD2;Q4FJN2;Q64378	A0A3B2WBD2;Q4FJN2;Q64378	Peptidyl-prolyl cis-trans isomerase FKBP5;Peptidyl-prolyl cis-trans isomerase FKBP5, N-terminally processed	Fkbp5	tr|A0A3B2WBD2|A0A3B2WBD2_MOUSE Peptidylprolyl isomerase OS=Mus musculus OX=10090 GN=Fkbp5 PE=1 SV=1;tr|Q4FJN2|Q4FJN2_MOUSE Peptidylprolyl isomerase OS=Mus musculus OX=10090 GN=Fkbp5 PE=1 SV=1;sp|Q64378|FKBP5_MOUSE Peptidyl-prolyl cis-trans isomerase FKBP5	3	1	1	1	0	1	0	1	0	1	3.6	28.146	248	-2	0	3.6	32323000	0	32323000
A0A3B2WBH9;A0A3B2WCN9;Q9Z0U1	A0A3B2WBH9;A0A3B2WCN9;Q9Z0U1	Tight junction protein ZO-2	Tjp2	tr|A0A3B2WBH9|A0A3B2WBH9_MOUSE Tight junction protein ZO-2 OS=Mus musculus OX=10090 GN=Tjp2 PE=1 SV=1;tr|A0A3B2WCN9|A0A3B2WCN9_MOUSE Tight junction protein ZO-2 OS=Mus musculus OX=10090 GN=Tjp2 PE=1 SV=1;sp|Q9Z0U1|ZO2_MOUSE Tight junction protein ZO-2 OS=M	3	2	2	2	0	2	0	2	0	2	2	131.1	1165	13.038	0	2	15085000	0	15085000
A0A494B9V8	A0A494B9V8			tr|A0A494B9V8|A0A494B9V8_MOUSE Protein prenyltransferase alpha subunit repeat-containing 1 OS=Mus musculus OX=10090 GN=Ptar1 PE=1 SV=1	1	1	1	1	0	1	0	1	0	1	3.5	48.29	424	-2	0	3.5	67159000	0	67159000
B5THE2;A0A571BF69	B5THE2;A0A571BF69		Mgam	tr|B5THE2|B5THE2_MOUSE Maltase-glucoamylase OS=Mus musculus OX=10090 GN=Mgam PE=1 SV=1;tr|A0A571BF69|A0A571BF69_MOUSE Maltase-glucoamylase OS=Mus musculus OX=10090 GN=Mgam PE=1 SV=1	2	1	1	1	0	1	0	1	0	1	0.3	208.55	1827	5.7448	0	0.3	10996000	0	10996000
A0A654ICD2;Q7TMQ1;P23242;A0A1W2P793;Q6T9D4;A0A1W2P8A3;Q8C4N2;Q9CT20	A0A654ICD2;Q7TMQ1;P23242	Gap junction protein;Gap junction alpha-1 protein	Gja1	tr|A0A654ICD2|A0A654ICD2_MOUSE Connexin-43 OS=Mus musculus OX=10090 GN=Gja1 PE=3 SV=1;tr|Q7TMQ1|Q7TMQ1_MOUSE Gap junction protein OS=Mus musculus OX=10090 GN=Gja1 PE=2 SV=1;sp|P23242|CXA1_MOUSE Gap junction alpha-1 protein OS=Mus musculus OX=10090 GN=Gja1	8	3	3	3	0	3	0	3	0	3	10.7	43.004	382	48.684	0	10.7	40045000	0	40045000
Q3TAY9;Q3UXJ2;Q3UBG4;A1L354;A1L353;P82198	Q3TAY9;Q3UXJ2;Q3UBG4;A1L354;A1L353;P82198	Transforming growth factor-beta-induced protein ig-h3	Tgfbi	tr|Q3TAY9|Q3TAY9_MOUSE Transforming growth factor-beta-induced protein ig-h3 (Fragment) OS=Mus musculus OX=10090 GN=Tgfbi PE=2 SV=1;tr|Q3UXJ2|Q3UXJ2_MOUSE Transforming growth factor-beta-induced protein ig-h3 OS=Mus musculus OX=10090 GN=Tgfbi PE=1 SV=1;tr|	6	1	1	1	0	1	0	1	0	1	1.9	70.294	644	7.1609	0	1.9	10075000	0	10075000
A2A4B4;P59900	A2A4B4;P59900	EMILIN-3	Emilin3	tr|A2A4B4|A2A4B4_MOUSE EMILIN-3 OS=Mus musculus OX=10090 GN=Emilin3 PE=4 SV=1;sp|P59900|EMIL3_MOUSE EMILIN-3 OS=Mus musculus OX=10090 GN=Emilin3 PE=2 SV=1	2	1	1	1	0	1	0	1	0	1	1.5	77.395	711	6.6364	0	1.5	13037000	0	13037000
A2A6J4;A2A6J7;P19973	A2A6J4;A2A6J7;P19973	Lymphocyte-specific protein 1	Lsp1	tr|A2A6J4|A2A6J4_MOUSE Lymphocyte-specific protein 1 OS=Mus musculus OX=10090 GN=Lsp1 PE=1 SV=1;tr|A2A6J7|A2A6J7_MOUSE Lymphocyte-specific protein 1 OS=Mus musculus OX=10090 GN=Lsp1 PE=1 SV=1;sp|P19973|LSP1_MOUSE Lymphocyte-specific protein 1 OS=Mus muscul	3	1	1	1	0	1	0	1	0	1	4	35.763	322	7.0253	0	4	10295000	0	10295000
L7N236;A2AJU2;Q62012;Q32MH2;L7MU67;B1B0X0;B1AZM2;B1AVZ5;B1AV09;A2BI02	L7N236;A2AJU2;Q62012;Q32MH2;L7MU67;B1B0X0;B1AZM2;B1AVZ5;B1AV09;A2BI02		Gm15127;Gm10439;Ott;Gm15107;Gm15097;Gm15091;Luzp4;Gm15080	tr|L7N236|L7N236_MOUSE Predicted gene 15127 OS=Mus musculus OX=10090 GN=Gm15127 PE=4 SV=1;tr|A2AJU2|A2AJU2_MOUSE Predicted gene 10439 OS=Mus musculus OX=10090 GN=Gm10439 PE=4 SV=1;tr|Q62012|Q62012_MOUSE Ott protein OS=Mus musculus OX=10090 GN=Gm15085 PE=2	10	1	1	1	0	1	0	1	0	1	1.8	50.972	433	7.6374	0	1.8	48468000	0	48468000
D3Z781;B2RY09;E9QAU4;A2AQ25;A0A5F8MPV1;Q8BHR1;Q3UFL8	D3Z781;B2RY09;E9QAU4;A2AQ25	Sickle tail protein	Etl4;Skt	tr|D3Z781|D3Z781_MOUSE Enhancer trap locus 4 OS=Mus musculus OX=10090 GN=Etl4 PE=1 SV=2;tr|B2RY09|B2RY09_MOUSE Etl4 protein OS=Mus musculus OX=10090 GN=Etl4 PE=2 SV=1;tr|E9QAU4|E9QAU4_MOUSE Enhancer trap locus 4 OS=Mus musculus OX=10090 GN=Etl4 PE=1 SV=1;s	7	3	3	3	0	3	0	3	0	3	3.1	146.61	1347	19.679	0	3.1	33712000	0	33712000
A2AX52;Q9CTL0	A2AX52	Collagen alpha-4(VI) chain	Col6a4	sp|A2AX52|CO6A4_MOUSE Collagen alpha-4(VI) chain OS=Mus musculus OX=10090 GN=Col6a4 PE=1 SV=2	2	4	4	4	0	4	0	4	0	4	2.4	250.8	2309	26.934	0	2.4	67504000	0	67504000
Q2QKE3;B1AU25;Q9Z0X1	Q2QKE3;B1AU25;Q9Z0X1	Apoptosis-inducing factor 1, mitochondrial	Pdcd8;Aifm1	tr|Q2QKE3|Q2QKE3_MOUSE Apoptosis-inducing factor short isoform 1 OS=Mus musculus OX=10090 GN=Pdcd8 PE=2 SV=1;tr|B1AU25|B1AU25_MOUSE Apoptosis-inducing factor 1, mitochondrial OS=Mus musculus OX=10090 GN=Aifm1 PE=1 SV=1;sp|Q9Z0X1|AIFM1_MOUSE Apoptosis-induc	3	1	1	1	0	1	0	1	0	1	4.2	28.389	261	5.7534	0	4.2	82282000	0	82282000
B1AXI9;J3QMP9;Q62036	B1AXI9;J3QMP9;Q62036	Centrosomal protein of 131 kDa	Cep131	tr|B1AXI9|B1AXI9_MOUSE 5-azacytidine induced gene 1 OS=Mus musculus OX=10090 GN=Cep131 PE=1 SV=1;tr|J3QMP9|J3QMP9_MOUSE Centrosomal protein of 131 kDa OS=Mus musculus OX=10090 GN=Cep131 PE=1 SV=1;sp|Q62036|CP131_MOUSE Centrosomal protein of 131 kDa OS=Mus	3	6	6	6	0	6	0	6	0	6	6.3	120.23	1059	37.664	0	6.3	101410000	0	101410000
Q05CE8;B2RQ68;B7ZW89;Q8R4U7	Q05CE8;B2RQ68;B7ZW89;Q8R4U7	Leucine zipper protein 1	Luzp1	tr|Q05CE8|Q05CE8_MOUSE Luzp1 protein (Fragment) OS=Mus musculus OX=10090 GN=Luzp1 PE=2 SV=1;tr|B2RQ68|B2RQ68_MOUSE Luzp1 protein OS=Mus musculus OX=10090 GN=Luzp1 PE=2 SV=1;tr|B7ZW89|B7ZW89_MOUSE Uncharacterized protein OS=Mus musculus OX=10090 GN=Luzp1 PE	4	1	1	1	0	1	0	1	0	1	4.3	24.837	211	7.3109	0	4.3	19556000	0	19556000
E9QAI5;G3UWN2;B2RQC6;E9QAT6;Q6P9L1;Q7TN13	E9QAI5;G3UWN2;B2RQC6;E9QAT6;Q6P9L1	CAD protein;Glutamine-dependent carbamoyl-phosphate synthase;Aspartate carbamoyltransferase;Dihydroorotase	Cad	tr|E9QAI5|E9QAI5_MOUSE Aspartate carbamoyltransferase OS=Mus musculus OX=10090 GN=Cad PE=1 SV=1;tr|G3UWN2|G3UWN2_MOUSE CAD protein OS=Mus musculus OX=10090 GN=Cad PE=1 SV=1;sp|B2RQC6|PYR1_MOUSE CAD protein OS=Mus musculus OX=10090 GN=Cad PE=1 SV=1;tr|E9QAT	6	4	4	4	0	4	0	4	0	4	2.7	236.25	2162	27.374	0	2.7	42212000	0	42212000
D3Z3H4;B2RSU6;B2RY19;Q6AW69	D3Z3H4;B2RSU6;B2RY19;Q6AW69	Cingulin-like protein 1	Cgnl1	tr|D3Z3H4|D3Z3H4_MOUSE Cingulin-like protein 1 OS=Mus musculus OX=10090 GN=Cgnl1 PE=1 SV=1;tr|B2RSU6|B2RSU6_MOUSE Cingulin-like 1 OS=Mus musculus OX=10090 GN=Cgnl1 PE=1 SV=1;tr|B2RY19|B2RY19_MOUSE Cgnl1 protein OS=Mus musculus OX=10090 GN=Cgnl1 PE=2 SV=1;s	4	2	2	2	0	2	0	2	0	2	2.4	139.89	1226	51.118	0	2.4	21566000	0	21566000
B2RUM3	B2RUM3		AU015836	tr|B2RUM3|B2RUM3_MOUSE AU015836 protein OS=Mus musculus OX=10090 GN=AU015836 PE=1 SV=1	1	1	1	1	0	1	0	1	0	1	4.9	30.529	263	7.1753	0	4.9	19536000	0	19536000
Q6PAK0;Q8CGE5;Q571K1;E9QAH1;E9PVZ8;B2RWW2;Q80UY9;B7ZNF9	Q6PAK0;Q8CGE5;Q571K1;E9QAH1;E9PVZ8;B2RWW2;Q80UY9;B7ZNF9		Golgb1	tr|Q6PAK0|Q6PAK0_MOUSE Golgb1 protein (Fragment) OS=Mus musculus OX=10090 GN=Golgb1 PE=2 SV=1;tr|Q8CGE5|Q8CGE5_MOUSE Golgb1 protein (Fragment) OS=Mus musculus OX=10090 GN=Golgb1 PE=2 SV=1;tr|Q571K1|Q571K1_MOUSE MKIAA4151 protein (Fragment) OS=Mus musculus	8	3	3	3	0	3	0	3	0	3	4.4	88.87	772	23.854	0	4.4	24099000	0	24099000
B7ZN02;Q5DTX6	B7ZN02;Q5DTX6	Junctional protein associated with coronary artery disease	9430020K01Rik;Jcad	tr|B7ZN02|B7ZN02_MOUSE Uncharacterized protein OS=Mus musculus OX=10090 GN=Jcad PE=1 SV=1;sp|Q5DTX6|JCAD_MOUSE Junctional protein associated with coronary artery disease OS=Mus musculus OX=10090 GN=Jcad PE=1 SV=2	2	2	2	2	0	2	0	2	0	2	2	144.8	1320	12.664	0	2	18724000	0	18724000
B9EIU1;Q8CGC7	B9EIU1;Q8CGC7	Bifunctional glutamate/proline--tRNA ligase;Glutamate--tRNA ligase;Proline--tRNA ligase	Eprs	tr|B9EIU1|B9EIU1_MOUSE Glutamyl-tRNA synthetase OS=Mus musculus OX=10090 GN=Eprs PE=2 SV=1;sp|Q8CGC7|SYEP_MOUSE Bifunctional glutamate/proline--tRNA ligase OS=Mus musculus OX=10090 GN=Eprs1 PE=1 SV=4	2	1	1	1	0	1	0	1	0	1	1.2	169.96	1512	8.3731	0	1.2	8585100	0	8585100
E9QL53;D3YU89;P49025;F6SBR5;D3Z1U0;D3Z477;D3Z1K6	E9QL53;D3YU89;P49025;F6SBR5;D3Z1U0	Citron Rho-interacting kinase	Cit	tr|E9QL53|E9QL53_MOUSE Citron Rho-interacting kinase OS=Mus musculus OX=10090 GN=Cit PE=1 SV=1;tr|D3YU89|D3YU89_MOUSE Citron Rho-interacting kinase OS=Mus musculus OX=10090 GN=Cit PE=1 SV=1;sp|P49025|CTRO_MOUSE Citron Rho-interacting kinase OS=Mus musculus	7	8	8	8	0	8	0	8	0	8	4.7	235.36	2055	85.888	0	4.7	111340000	0	111340000
Q3TRF1;D3YX34;Q3TB96;Q3T9V8;E9Q586;Q6NZM3;E9Q3M3;O08788	Q3TRF1;D3YX34;Q3TB96;Q3T9V8;E9Q586;Q6NZM3;E9Q3M3;O08788	Dynactin subunit 1	Dctn1	tr|Q3TRF1|Q3TRF1_MOUSE CAP-Gly domain-containing protein (Fragment) OS=Mus musculus OX=10090 GN=Dctn1 PE=2 SV=1;tr|D3YX34|D3YX34_MOUSE Dynactin subunit 1 OS=Mus musculus OX=10090 GN=Dctn1 PE=1 SV=1;tr|Q3TB96|Q3TB96_MOUSE Dynactin subunit 1 OS=Mus musculus	8	1	1	1	0	1	0	1	0	1	2.5	43.222	395	6.2177	0	2.5	9614300	0	9614300
D3Z0D8;Q3THV8;P11157	D3Z0D8;Q3THV8;P11157	Ribonucleoside-diphosphate reductase subunit M2	Rrm2	tr|D3Z0D8|D3Z0D8_MOUSE Ribonucleoside-diphosphate reductase subunit M2 (Fragment) OS=Mus musculus OX=10090 GN=Rrm2 PE=1 SV=1;tr|Q3THV8|Q3THV8_MOUSE Uncharacterized protein OS=Mus musculus OX=10090 GN=Rrm2 PE=2 SV=1;sp|P11157|RIR2_MOUSE Ribonucleoside-dipho	3	1	1	1	0	1	0	1	0	1	6.2	26.028	225	6.8583	0	6.2	10409000	0	10409000
Q9D9P1;Q91VG6;D3Z0L4;Q9CRB9;S4R238;F6QFL0	Q9D9P1;Q91VG6;D3Z0L4;Q9CRB9;S4R238;F6QFL0	MICOS complex subunit Mic19	Chchd3	tr|Q9D9P1|Q9D9P1_MOUSE MICOS complex subunit Mic19 OS=Mus musculus OX=10090 GN=Chchd3 PE=1 SV=1;tr|Q91VG6|Q91VG6_MOUSE Chchd3 protein (Fragment) OS=Mus musculus OX=10090 GN=Chchd3 PE=2 SV=1;tr|D3Z0L4|D3Z0L4_MOUSE MICOS complex subunit Mic19 (Fragment) OS=M	6	2	2	2	0	2	0	2	0	2	10.9	20.375	175	12.789	0	10.9	64874000	0	64874000
D3Z2K2;Q9CR88	D3Z2K2;Q9CR88	28S ribosomal protein S14, mitochondrial	Mrps14	tr|D3Z2K2|D3Z2K2_MOUSE 28S ribosomal protein S14, mitochondrial OS=Mus musculus OX=10090 GN=Mrps14 PE=1 SV=1;sp|Q9CR88|RT14_MOUSE 28S ribosomal protein S14, mitochondrial OS=Mus musculus OX=10090 GN=Mrps14 PE=1 SV=1	2	1	1	1	0	1	0	1	0	1	7.4	14.279	122	5.721	0	7.4	7957100	0	7957100
G3X922;D4AFX7;Q8BNL1;Q3UX52;Q3UQJ7;Q8CHD7;A0A1L1STR9;Q3TNE7	G3X922;D4AFX7;Q8BNL1;Q3UX52;Q3UQJ7;Q8CHD7		Dnajc13	tr|G3X922|G3X922_MOUSE DnaJ heat shock protein family (Hsp40) member C13 OS=Mus musculus OX=10090 GN=Dnajc13 PE=1 SV=1;tr|D4AFX7|D4AFX7_MOUSE DnaJ heat shock protein family (Hsp40) member C13 OS=Mus musculus OX=10090 GN=Dnajc13 PE=1 SV=1;tr|Q8BNL1|Q8BNL1_M	8	4	4	4	0	4	0	4	0	4	2.5	254.44	2243	29.641	0	2.5	112250000	0	112250000
E0CXK2;E9Q7P2	E0CXK2;E9Q7P2		Cacna1i	tr|E0CXK2|E0CXK2_MOUSE Voltage-dependent T-type calcium channel subunit alpha OS=Mus musculus OX=10090 GN=Cacna1i PE=1 SV=1;tr|E9Q7P2|E9Q7P2_MOUSE Voltage-dependent T-type calcium channel subunit alpha OS=Mus musculus OX=10090 GN=Cacna1i PE=1 SV=1	2	1	1	1	0	1	0	1	0	1	0.5	205.41	1835	6.3547	0	0.5	7020400	0	7020400
E9JGN0	E9JGN0		Dapk2	tr|E9JGN0|E9JGN0_MOUSE DAP-kinase-related protein 1 beta isoform OS=Mus musculus OX=10090 GN=Dapk2 PE=1 SV=1	1	1	1	1	0	1	0	1	0	1	2.4	56.135	490	5.724	0	2.4	222500000	0	222500000
Q08284;E9PV24	Q08284;E9PV24	Fibrinogen alpha chain;Fibrinopeptide A;Fibrinogen alpha chain	Fga	tr|Q08284|Q08284_MOUSE Fibrinogen A-alpha-chain (Fragment) OS=Mus musculus OX=10090 PE=4 SV=1;sp|E9PV24|FIBA_MOUSE Fibrinogen alpha chain OS=Mus musculus OX=10090 GN=Fga PE=1 SV=1	2	1	1	1	0	1	0	1	0	1	3.2	36.45	341	7.3113	0	3.2	6326600	0	6326600
E9Q175;E9Q3L1;E9PVU0;E9Q174;V9GXM4;V9GX76;Q6A077;B2RWR8;Q64331;Q8BK95	E9Q175;E9Q3L1;E9PVU0;E9Q174;V9GXM4;V9GX76;Q6A077;B2RWR8;Q64331	Unconventional myosin-VI	Myo6	tr|E9Q175|E9Q175_MOUSE Unconventional myosin-6 OS=Mus musculus OX=10090 GN=Myo6 PE=1 SV=1;tr|E9Q3L1|E9Q3L1_MOUSE Unconventional myosin-6 OS=Mus musculus OX=10090 GN=Myo6 PE=1 SV=1;tr|E9PVU0|E9PVU0_MOUSE Unconventional myosin-6 OS=Mus musculus OX=10090 GN=M	10	3	3	3	0	3	0	3	0	3	2.9	144.77	1253	21.684	0	2.9	44734000	0	44734000
Q3TAS8;Q3TT92;Q3TXY0;E9PWE8;Q6P1J1;Q62188;P97427;O08553	Q3TAS8;Q3TT92;Q3TXY0;E9PWE8;Q6P1J1;Q62188;P97427;O08553	Dihydropyrimidinase-related protein 3;Dihydropyrimidinase-related protein 1;Dihydropyrimidinase-related protein 2	Dpysl3;Crmp1;Dpysl2	tr|Q3TAS8|Q3TAS8_MOUSE Amidohydro-rel domain-containing protein OS=Mus musculus OX=10090 GN=Dpysl3 PE=2 SV=1;tr|Q3TT92|Q3TT92_MOUSE Dihydropyrimidinase-related protein 3 OS=Mus musculus OX=10090 GN=Dpysl3 PE=1 SV=1;tr|Q3TXY0|Q3TXY0_MOUSE Amidohydro-rel dom	8	1	1	1	0	1	0	1	0	1	5.1	33.649	315	7.3927	0	5.1	9482100	0	9482100
E9PWQ3;Q9Z0I9;D3YWD1	E9PWQ3;Q9Z0I9;D3YWD1		Col6a3	tr|E9PWQ3|E9PWQ3_MOUSE Collagen, type VI, alpha 3 OS=Mus musculus OX=10090 GN=Col6a3 PE=1 SV=2;tr|Q9Z0I9|Q9Z0I9_MOUSE Collagen alpha3(VI) (Fragment) OS=Mus musculus OX=10090 GN=Col6a3 PE=2 SV=1;tr|D3YWD1|D3YWD1_MOUSE Collagen, type VI, alpha 3 (Fragment) O	3	41	1	1	0	41	0	1	0	1	15.6	353.93	3284	7.0978	0	15.6	23731000	0	23731000
E9PYK3	E9PYK3		Parp4	sp|E9PYK3|PARP4_MOUSE Protein mono-ADP-ribosyltransferase PARP4 OS=Mus musculus OX=10090 GN=Parp4 PE=1 SV=1	1	1	1	1	0	1	0	1	0	1	0.8	216.13	1969	7.3114	0	0.8	7208500	0	7208500
Q8C2A3;Q3UNN1;E9Q9F5;E9Q1G8;O55131;Q3UGE0;Q5DTS3	Q8C2A3;Q3UNN1;E9Q9F5;E9Q1G8;O55131;Q3UGE0;Q5DTS3	Septin-7	Septin7	tr|Q8C2A3|Q8C2A3_MOUSE Septin-7 OS=Mus musculus OX=10090 GN=Septin7 PE=2 SV=1;tr|Q3UNN1|Q3UNN1_MOUSE Septin-7 OS=Mus musculus OX=10090 GN=Septin7 PE=2 SV=1;tr|E9Q9F5|E9Q9F5_MOUSE Septin-7 OS=Mus musculus OX=10090 GN=Septin7 PE=1 SV=2;tr|E9Q1G8|E9Q1G8_MOUSE	7	2	2	2	0	2	0	2	0	2	4.1	48.754	418	13.043	0	4.1	11644000	0	11644000
Q3TA13;Q3U336;E9Q3E2;Q497V1;Q3TBE2;Q3URF1;Q3TY32;Q8CC35	Q3TA13;Q3U336;E9Q3E2;Q497V1;Q3TBE2;Q3URF1;Q3TY32;Q8CC35	Synaptopodin	Synpo	tr|Q3TA13|Q3TA13_MOUSE Uncharacterized protein OS=Mus musculus OX=10090 GN=Synpo PE=2 SV=1;tr|Q3U336|Q3U336_MOUSE Uncharacterized protein OS=Mus musculus OX=10090 GN=Synpo PE=2 SV=1;tr|E9Q3E2|E9Q3E2_MOUSE Synaptopodin OS=Mus musculus OX=10090 GN=Synpo PE=1	8	2	2	2	0	2	0	2	0	2	2.6	96.16	900	11.577	0	2.6	11936000	0	11936000
Q922G6;Q3UIZ3;E9Q9B3	Q922G6;Q3UIZ3;E9Q9B3		Spryd3	tr|Q922G6|Q922G6_MOUSE Spryd3 protein (Fragment) OS=Mus musculus OX=10090 GN=Spryd3 PE=2 SV=1;tr|Q3UIZ3|Q3UIZ3_MOUSE B30.2/SPRY domain-containing protein OS=Mus musculus OX=10090 GN=Spryd3 PE=2 SV=1;tr|E9Q9B3|E9Q9B3_MOUSE SPRY domain-containing 3 OS=Mus mu	3	1	1	1	0	1	0	1	0	1	3.7	32.898	298	5.7956	0	3.7	13326000	0	13326000
E9QMU1;J3QNW9	E9QMU1;J3QNW9	Kinesin-like protein	Kif7	tr|E9QMU1|E9QMU1_MOUSE Kinesin-like protein KIF7 OS=Mus musculus OX=10090 GN=Kif7 PE=1 SV=1;tr|J3QNW9|J3QNW9_MOUSE Kinesin-like protein KIF7 OS=Mus musculus OX=10090 GN=Kif7 PE=1 SV=1	2	1	1	1	0	1	0	1	0	1	0.8	151.54	1347	5.9244	0	0.8	7238900	0	7238900
E9QN14;F8VPQ4;Q812A2	E9QN14;F8VPQ4;Q812A2	SLIT-ROBO Rho GTPase-activating protein 3	Srgap3	tr|E9QN14|E9QN14_MOUSE SLIT-ROBO Rho GTPase-activating protein 3 OS=Mus musculus OX=10090 GN=Srgap3 PE=1 SV=1;tr|F8VPQ4|F8VPQ4_MOUSE SLIT-ROBO Rho GTPase-activating protein 3 OS=Mus musculus OX=10090 GN=Srgap3 PE=1 SV=1;sp|Q812A2|SRGP3_MOUSE SLIT-ROBO Rho	3	1	1	1	0	1	0	1	0	1	0.9	121.72	1075	5.8661	0	0.9	9026800	0	9026800
E9QP46;Q6ZWQ0;F7BX34;D5FT67;Q7TPP1;Q6PI66;F6W8R9;Q76KB5;Q6DFZ2;Q8K147	E9QP46;Q6ZWQ0	Nesprin-2	Syne2	tr|E9QP46|E9QP46_MOUSE Nesprin-2 OS=Mus musculus OX=10090 GN=Syne2 PE=1 SV=1;sp|Q6ZWQ0|SYNE2_MOUSE Nesprin-2 OS=Mus musculus OX=10090 GN=Syne2 PE=1 SV=2	10	9	9	9	0	9	0	9	0	9	1.8	782.13	6870	65.88	0	1.8	75914000	0	75914000
E9QP99;P55937;A0A0R4J1H6;Q3UZV1;D3Z0Q8	E9QP99;P55937;A0A0R4J1H6;Q3UZV1	Golgin subfamily A member 3	Golga3	tr|E9QP99|E9QP99_MOUSE Golgin subfamily A member 3 OS=Mus musculus OX=10090 GN=Golga3 PE=1 SV=1;sp|P55937|GOGA3_MOUSE Golgin subfamily A member 3 OS=Mus musculus OX=10090 GN=Golga3 PE=1 SV=3;tr|A0A0R4J1H6|A0A0R4J1H6_MOUSE Golgin subfamily A member 3 OS=Mus	5	18	18	18	0	18	0	18	0	18	16.9	167.29	1487	240.34	0	16.9	628340000	0	628340000
F6S5I0;F6RND9;Q8CHC7;Q5SWZ5;P97434;F6XZM9;Q8CBS0;Q8C8T6	F6S5I0;F6RND9;Q8CHC7;Q5SWZ5;P97434;F6XZM9;Q8CBS0;Q8C8T6	Myosin phosphatase Rho-interacting protein	Mprip	tr|F6S5I0|F6S5I0_MOUSE Myosin phosphatase Rho-interacting protein (Fragment) OS=Mus musculus OX=10090 GN=Mprip PE=1 SV=1;tr|F6RND9|F6RND9_MOUSE Myosin phosphatase Rho-interacting protein (Fragment) OS=Mus musculus OX=10090 GN=Mprip PE=1 SV=1;tr|Q8CHC7|Q8CH	8	2	2	2	0	2	0	2	0	2	3.1	96.201	848	14.98	0	3.1	23393000	0	23393000
F6T4B0;Q6NXY1	F6T4B0;Q6NXY1	TBC1 domain family member 31	Tbc1d31	tr|F6T4B0|F6T4B0_MOUSE TBC1 domain family member 31 (Fragment) OS=Mus musculus OX=10090 GN=Tbc1d31 PE=1 SV=1;sp|Q6NXY1|TBC31_MOUSE TBC1 domain family member 31 OS=Mus musculus OX=10090 GN=Tbc1d31 PE=1 SV=1	2	1	1	1	0	1	0	1	0	1	4.3	27.617	234	5.7997	0	4.3	90424000	0	90424000
F6XYA0;Q9D666	F6XYA0;Q9D666	SUN domain-containing protein 1	Sun1	tr|F6XYA0|F6XYA0_MOUSE SUN domain-containing protein 1 (Fragment) OS=Mus musculus OX=10090 GN=Sun1 PE=1 SV=8;sp|Q9D666|SUN1_MOUSE SUN domain-containing protein 1 OS=Mus musculus OX=10090 GN=Sun1 PE=1 SV=2	2	1	1	1	0	1	0	1	0	1	5.1	28.677	256	5.7536	0	5.1	11850000	0	11850000
Q8BU18;Q05CS8;Q32P08;Q3TZB5;Q3V1L5;Q7M739;F6ZDS4	Q8BU18;Q05CS8;Q32P08;Q3TZB5;Q3V1L5;Q7M739;F6ZDS4	Nucleoprotein TPR	Tpr	tr|Q8BU18|Q8BU18_MOUSE Uncharacterized protein (Fragment) OS=Mus musculus OX=10090 GN=Tpr PE=2 SV=1;tr|Q05CS8|Q05CS8_MOUSE Tpr protein (Fragment) OS=Mus musculus OX=10090 GN=Tpr PE=2 SV=1;tr|Q32P08|Q32P08_MOUSE Tpr protein (Fragment) OS=Mus musculus OX=100	7	1	1	1	0	1	0	1	0	1	1.6	78.709	681	8.5752	0	1.6	6387800	0	6387800
F8WGQ9;Q922M3	F8WGQ9;Q922M3	BTB/POZ domain-containing adapter for CUL3-mediated RhoA degradation protein 3	Kctd10	tr|F8WGQ9|F8WGQ9_MOUSE BTB/POZ domain-containing adapter for CUL3-mediated RhoA degradation protein 3 OS=Mus musculus OX=10090 GN=Kctd10 PE=1 SV=1;sp|Q922M3|BACD3_MOUSE BTB/POZ domain-containing adapter for CUL3-mediated RhoA degradation protein 3 OS=Mus m	2	3	3	3	0	3	0	3	0	3	12.7	35.829	316	19.885	0	12.7	48538000	0	48538000
H7BWY5;Q8CAS9	H7BWY5;Q8CAS9	Poly [ADP-ribose] polymerase 9	Parp9	tr|H7BWY5|H7BWY5_MOUSE Protein mono-ADP-ribosyltransferase PARP9 OS=Mus musculus OX=10090 GN=Parp9 PE=1 SV=1;sp|Q8CAS9|PARP9_MOUSE Protein mono-ADP-ribosyltransferase PARP9 OS=Mus musculus OX=10090 GN=Parp9 PE=1 SV=2	2	1	1	1	0	1	0	1	0	1	2.5	66.925	597	7.138	0	2.5	11408000	0	11408000
X5J4W5;K7U630;K7TH39;X5J5R1;X5J5A4;X5J4R2;K7TGU3;K7TGT6;X5J5H5;K7TR05;K7TH41;K7TDG8;X5J4F2;X5J4Q7	X5J4W5;K7U630;K7TH39;X5J5R1;X5J5A4;X5J4R2;K7TGU3;K7TGT6;X5J5H5;K7TR05;K7TH41;K7TDG8;X5J4F2;X5J4Q7			tr|X5J4W5|X5J4W5_MOUSE IgA heavy chain VDJ region (Fragment) OS=Mus musculus OX=10090 PE=2 SV=1;tr|K7U630|K7U630_MOUSE IgM heavy chain variable region (Fragment) OS=Mus musculus OX=10090 PE=2 SV=1;tr|K7TH39|K7TH39_MOUSE IgM heavy chain variable region (Fra	14	1	1	1	0	1	0	1	0	1	17.4	10	92	11.832	0	17.4	13755000	0	13755000
O88840;Q61554;Q3TNW1;Q60784	O88840;Q61554;Q3TNW1;Q60784	Fibrillin-1	Fbn1	tr|O88840|O88840_MOUSE Mutant fibrillin-1 OS=Mus musculus OX=10090 GN=Fbn1 PE=2 SV=1;sp|Q61554|FBN1_MOUSE Fibrillin-1 OS=Mus musculus OX=10090 GN=Fbn1 PE=1 SV=2;tr|Q3TNW1|Q3TNW1_MOUSE Uncharacterized protein (Fragment) OS=Mus musculus OX=10090 GN=Fbn1 PE=2	4	2	2	2	0	2	0	2	0	2	0.9	418.31	3857	12.727	0	0.9	16071000	0	16071000
P31324	P31324	cAMP-dependent protein kinase type II-beta regulatory subunit	Prkar2b	sp|P31324|KAP3_MOUSE cAMP-dependent protein kinase type II-beta regulatory subunit OS=Mus musculus OX=10090 GN=Prkar2b PE=1 SV=3	1	1	1	1	0	1	0	1	0	1	1.7	46.167	416	5.7439	0	1.7	22160000	0	22160000
P32020	P32020	Non-specific lipid-transfer protein	Scp2	sp|P32020|SCP2_MOUSE Sterol carrier protein 2 OS=Mus musculus OX=10090 GN=Scp2 PE=1 SV=3	1	1	1	1	0	1	0	1	0	1	1.8	59.125	547	6.2125	0	1.8	12537000	0	12537000
P33215	P33215	Protein NEDD1	Nedd1	sp|P33215|NEDD1_MOUSE Protein NEDD1 OS=Mus musculus OX=10090 GN=Nedd1 PE=1 SV=2	1	3	3	3	0	3	0	3	0	3	5.5	71.292	660	18.299	0	5.5	82094000	0	82094000
Q3UHW2;Q3TT11;P51660	Q3UHW2;Q3TT11;P51660	Peroxisomal multifunctional enzyme type 2;(3R)-hydroxyacyl-CoA dehydrogenase;Enoyl-CoA hydratase 2	Hsd17b4	tr|Q3UHW2|Q3UHW2_MOUSE Uncharacterized protein OS=Mus musculus OX=10090 GN=Hsd17b4 PE=2 SV=1;tr|Q3TT11|Q3TT11_MOUSE Uncharacterized protein OS=Mus musculus OX=10090 GN=Hsd17b4 PE=2 SV=1;sp|P51660|DHB4_MOUSE Peroxisomal multifunctional enzyme type 2 OS=Mus	3	5	5	5	0	5	0	5	0	5	8.2	79.423	735	33.77	0	8.2	183320000	0	183320000
Q9ESZ9;P54320	Q9ESZ9;P54320	Elastin	Eln	tr|Q9ESZ9|Q9ESZ9_MOUSE Elastin (Fragment) OS=Mus musculus OX=10090 PE=3 SV=1;sp|P54320|ELN_MOUSE Elastin OS=Mus musculus OX=10090 GN=Eln PE=1 SV=2	2	2	2	2	0	2	0	2	0	2	3.7	67.203	810	11.214	0	3.7	15377000	0	15377000
Q3TAJ6;Q80U29;P58854	Q3TAJ6;Q80U29;P58854	Gamma-tubulin complex component 3	Tubgcp3;mKIAA0357	tr|Q3TAJ6|Q3TAJ6_MOUSE Gamma-tubulin complex component OS=Mus musculus OX=10090 GN=Tubgcp3 PE=2 SV=1;tr|Q80U29|Q80U29_MOUSE MKIAA0357 protein (Fragment) OS=Mus musculus OX=10090 GN=mKIAA0357 PE=2 SV=1;sp|P58854|GCP3_MOUSE Gamma-tubulin complex component 3	3	1	1	1	0	1	0	1	0	1	1.4	103.41	905	6.1408	0	1.4	17632000	0	17632000
Q8BMA4;Q5SW83;P61161	Q8BMA4;Q5SW83;P61161	Actin-related protein 2	Actr2	tr|Q8BMA4|Q8BMA4_MOUSE Uncharacterized protein OS=Mus musculus OX=10090 PE=2 SV=1;tr|Q5SW83|Q5SW83_MOUSE Uncharacterized protein OS=Mus musculus OX=10090 GN=Actr2 PE=1 SV=1;sp|P61161|ARP2_MOUSE Actin-related protein 2 OS=Mus musculus OX=10090 GN=Actr2 PE=1	3	1	1	1	0	1	0	1	0	1	3.6	37.322	330	7.0523	0	3.6	5344300	0	5344300
Q4FZE6;P62082	Q4FZE6;P62082	40S ribosomal protein S7	Rps7	tr|Q4FZE6|Q4FZE6_MOUSE 40S ribosomal protein S7 OS=Mus musculus OX=10090 GN=Rps7 PE=2 SV=1;sp|P62082|RS7_MOUSE 40S ribosomal protein S7 OS=Mus musculus OX=10090 GN=Rps7 PE=2 SV=1	2	1	1	1	0	1	0	1	0	1	4.6	22.127	194	5.863	0	4.6	4060700	0	4060700
Q02788;D3Z7D5	Q02788;D3Z7D5	Collagen alpha-2(VI) chain	Col6a2	sp|Q02788|CO6A2_MOUSE Collagen alpha-2(VI) chain OS=Mus musculus OX=10090 GN=Col6a2 PE=1 SV=3;tr|D3Z7D5|D3Z7D5_MOUSE Collagen alpha-2(VI) chain OS=Mus musculus OX=10090 GN=Col6a2 PE=1 SV=1	2	6	6	6	0	6	0	6	0	6	6.3	110.33	1034	54.938	0	6.3	866710000	0	866710000
Q04857;Q99LW4;B0LAD9;Q8C6Y0	Q04857;Q99LW4	Collagen alpha-1(VI) chain	Col6a1	sp|Q04857|CO6A1_MOUSE Collagen alpha-1(VI) chain OS=Mus musculus OX=10090 GN=Col6a1 PE=1 SV=1;tr|Q99LW4|Q99LW4_MOUSE Col6a1 protein (Fragment) OS=Mus musculus OX=10090 GN=Col6a1 PE=2 SV=1	4	11	11	11	0	11	0	11	0	11	12.6	108.49	1025	186.21	0	12.6	1768000000	0	1768000000
Q9CUY5;Q0VGR5;Q8K389	Q9CUY5;Q0VGR5;Q8K389	CDK5 regulatory subunit-associated protein 2	Cdk5rap2	tr|Q9CUY5|Q9CUY5_MOUSE Cnn_1N domain-containing protein (Fragment) OS=Mus musculus OX=10090 GN=Cdk5rap2 PE=2 SV=1;tr|Q0VGR5|Q0VGR5_MOUSE CDK5 regulatory subunit associated protein 2 OS=Mus musculus OX=10090 GN=Cdk5rap2 PE=2 SV=1;sp|Q8K389|CK5P2_MOUSE CDK5	3	1	1	1	0	1	0	1	0	1	5.4	33.324	294	23.339	0	5.4	19345000	0	19345000
Q3UNU2;Q6P5E5;Q1HL32;Q9CW03;Q3TMK9;Q3US85;Q3TPG9;Q6PIE1	Q3UNU2;Q6P5E5;Q1HL32;Q9CW03;Q3TMK9;Q3US85;Q3TPG9;Q6PIE1	Structural maintenance of chromosomes protein;Structural maintenance of chromosomes protein 3	Smc3	tr|Q3UNU2|Q3UNU2_MOUSE Chondroitin sulfate proteoglycan 6 (Fragment) OS=Mus musculus OX=10090 GN=Smc3 PE=2 SV=1;tr|Q6P5E5|Q6P5E5_MOUSE Structural maintenance of chromosomes protein OS=Mus musculus OX=10090 GN=Smc3 PE=2 SV=1;tr|Q1HL32|Q1HL32_MOUSE Structura	8	2	2	2	0	2	0	2	0	2	3.3	84.688	723	19.027	0	3.3	23845000	0	23845000
Q3U1C4;Q3TGQ4	Q3U1C4;Q3TGQ4		Secisbp2	tr|Q3U1C4|Q3U1C4_MOUSE SECIS-binding protein 2 OS=Mus musculus OX=10090 GN=Secisbp2 PE=1 SV=1;tr|Q3TGQ4|Q3TGQ4_MOUSE Ribosomal_L7Ae domain-containing protein OS=Mus musculus OX=10090 GN=Secisbp2 PE=2 SV=1	2	1	1	1	0	1	0	1	0	1	0.8	94.813	858	-2	0	0.8	490330000	0	490330000
Q3TMZ1;Q3TJ21;Q922Q4;A2ABZ2;Q3UTR5;Q922W5	Q3TMZ1;Q3TJ21;Q922Q4;A2ABZ2;Q3UTR5;Q922W5	Pyrroline-5-carboxylate reductase;Pyrroline-5-carboxylate reductase 2;Pyrroline-5-carboxylate reductase 1, mitochondrial	Pycr2;Pycr1	tr|Q3TMZ1|Q3TMZ1_MOUSE Pyrroline-5-carboxylate reductase OS=Mus musculus OX=10090 GN=Pycr2 PE=1 SV=1;tr|Q3TJ21|Q3TJ21_MOUSE Pyrroline-5-carboxylate reductase OS=Mus musculus OX=10090 GN=Pycr2 PE=2 SV=1;sp|Q922Q4|P5CR2_MOUSE Pyrroline-5-carboxylate reductas	6	2	2	2	0	2	0	2	0	2	6.6	33.659	320	13.464	0	6.6	63658000	0	63658000
Q3TTL2;Q8BU22;Q922S8;Q3UD72	Q3TTL2;Q8BU22;Q922S8;Q3UD72	Kinesin-like protein;Kinesin-like protein KIF2C	Kif2c	tr|Q3TTL2|Q3TTL2_MOUSE Kinesin-like protein OS=Mus musculus OX=10090 GN=Kif2c PE=1 SV=1;tr|Q8BU22|Q8BU22_MOUSE Kinesin-like protein OS=Mus musculus OX=10090 GN=Kif2c PE=2 SV=1;sp|Q922S8|KIF2C_MOUSE Kinesin-like protein KIF2C OS=Mus musculus OX=10090 GN=Kif	4	3	3	3	0	3	0	3	0	3	4.9	75.584	670	18.555	0	4.9	31970000	0	31970000
Q3U9A8;Q9JJU8	Q3U9A8;Q9JJU8	SH3 domain-binding glutamic acid-rich-like protein	Sh3bgrl	tr|Q3U9A8|Q3U9A8_MOUSE SH3 domain-binding glutamic acid-rich-like protein OS=Mus musculus OX=10090 GN=Sh3bgrl PE=2 SV=1;sp|Q9JJU8|SH3L1_MOUSE SH3 domain-binding glutamic acid-rich-like protein OS=Mus musculus OX=10090 GN=Sh3bgrl PE=1 SV=1	2	1	1	1	0	1	0	1	0	1	11.4	12.739	114	6.1611	0	11.4	12579000	0	12579000
Q3UEM7;Q3UER8;Q8VCM7	Q3UEM7;Q3UER8;Q8VCM7	Fibrinogen gamma chain	Fgg	tr|Q3UEM7|Q3UEM7_MOUSE Fibrinogen C-terminal domain-containing protein OS=Mus musculus OX=10090 GN=Fgg PE=1 SV=1;tr|Q3UER8|Q3UER8_MOUSE Fibrinogen gamma chain OS=Mus musculus OX=10090 GN=Fgg PE=1 SV=1;sp|Q8VCM7|FIBG_MOUSE Fibrinogen gamma chain OS=Mus musc	3	1	1	1	0	1	0	1	0	1	2.8	49.391	436	8.1438	0	2.8	6869200	0	6869200
Q5SUH7;Q3UGL3;Q5SUH6;Q3UPG6;Q99KN9	Q5SUH7;Q3UGL3;Q5SUH6;Q3UPG6;Q99KN9	Clathrin interactor 1	Clint1	tr|Q5SUH7|Q5SUH7_MOUSE Clathrin interactor 1 OS=Mus musculus OX=10090 GN=Clint1 PE=1 SV=1;tr|Q3UGL3|Q3UGL3_MOUSE ENTH domain-containing protein OS=Mus musculus OX=10090 GN=Clint1 PE=2 SV=1;tr|Q5SUH6|Q5SUH6_MOUSE Clathrin interactor 1 OS=Mus musculus OX=100	5	2	2	2	0	2	0	2	0	2	4	67.73	623	12.928	0	4	13756000	0	13756000
Q3UIR3;I6L9G8	Q3UIR3;I6L9G8	E3 ubiquitin-protein ligase DTX3L	Dtx3l	sp|Q3UIR3|DTX3L_MOUSE E3 ubiquitin-protein ligase DTX3L OS=Mus musculus OX=10090 GN=Dtx3l PE=1 SV=1;tr|I6L9G8|I6L9G8_MOUSE E3 ubiquitin-protein ligase OS=Mus musculus OX=10090 GN=Dtx3l PE=2 SV=1	2	3	3	3	0	3	0	3	0	3	7.8	83.043	748	37.067	0	7.8	53970000	0	53970000
Q3UMT1;F6XWD4;Q1WWN0	Q3UMT1;F6XWD4;Q1WWN0	Protein phosphatase 1 regulatory subunit 12C	Ppp1r12c	sp|Q3UMT1|PP12C_MOUSE Protein phosphatase 1 regulatory subunit 12C OS=Mus musculus OX=10090 GN=Ppp1r12c PE=1 SV=1;tr|F6XWD4|F6XWD4_MOUSE Protein phosphatase 1 regulatory subunit 12C (Fragment) OS=Mus musculus OX=10090 GN=Ppp1r12c PE=1 SV=1;tr|Q1WWN0|Q1WWN0	3	7	7	7	0	7	0	7	0	7	12.4	84.684	782	56.395	0	12.4	68238000	0	68238000
Q8C4P9;Q3UQC8;Q9WTL4	Q8C4P9;Q3UQC8;Q9WTL4	Insulin receptor-related protein;Insulin receptor-related protein alpha chain;Insulin receptor-related protein beta chain	Insrr	tr|Q8C4P9|Q8C4P9_MOUSE Receptor protein-tyrosine kinase OS=Mus musculus OX=10090 GN=Insrr PE=2 SV=1;tr|Q3UQC8|Q3UQC8_MOUSE Receptor protein-tyrosine kinase (Fragment) OS=Mus musculus OX=10090 GN=Insrr PE=2 SV=1;sp|Q9WTL4|INSRR_MOUSE Insulin receptor-relate	3	1	1	1	0	1	0	1	0	1	1.3	58.223	524	6.3779	0	1.3	220270000	0	220270000
Q4QQM3;Q6A022;Q8BJS4	Q4QQM3;Q6A022;Q8BJS4	SUN domain-containing protein 2	Sun2;mKIAA0668	tr|Q4QQM3|Q4QQM3_MOUSE Unc84b protein OS=Mus musculus OX=10090 GN=Sun2 PE=2 SV=1;tr|Q6A022|Q6A022_MOUSE MKIAA0668 protein (Fragment) OS=Mus musculus OX=10090 GN=mKIAA0668 PE=4 SV=1;sp|Q8BJS4|SUN2_MOUSE SUN domain-containing protein 2 OS=Mus musculus OX=100	3	1	1	1	0	1	0	1	0	1	2.3	52.642	473	7.4097	0	2.3	14511000	0	14511000
Q4VA32;Q9CQR4	Q4VA32;Q9CQR4	Acyl-coenzyme A thioesterase 13;Acyl-coenzyme A thioesterase 13, N-terminally processed	Acot13	tr|Q4VA32|Q4VA32_MOUSE Thioesterase superfamily member 2 OS=Mus musculus OX=10090 GN=Acot13 PE=1 SV=1;sp|Q9CQR4|ACO13_MOUSE Acyl-coenzyme A thioesterase 13 OS=Mus musculus OX=10090 GN=Acot13 PE=1 SV=1	2	2	2	2	0	2	0	2	0	2	12.9	15.183	140	11.212	0	12.9	24452000	0	24452000
Q64727	Q64727	Vinculin	Vcl	sp|Q64727|VINC_MOUSE Vinculin OS=Mus musculus OX=10090 GN=Vcl PE=1 SV=4	1	1	1	1	0	1	0	1	0	1	1.3	116.72	1066	7.0503	0	1.3	7844800	0	7844800
Q6P5H2	Q6P5H2	Nestin	Nes	sp|Q6P5H2|NEST_MOUSE Nestin OS=Mus musculus OX=10090 GN=Nes PE=1 SV=1	1	3	3	3	0	3	0	3	0	3	2.4	207.12	1864	53.104	0	2.4	18268000	0	18268000
Q80U35	Q80U35	Rho guanine nucleotide exchange factor 17	Arhgef17	sp|Q80U35|ARHGH_MOUSE Rho guanine nucleotide exchange factor 17 OS=Mus musculus OX=10090 GN=Arhgef17 PE=1 SV=2	1	2	2	2	0	2	0	2	0	2	1.3	221.67	2057	12.688	0	1.3	17661000	0	17661000
Q80U36;Q9JHU4	Q80U36;Q9JHU4	Cytoplasmic dynein 1 heavy chain 1	Dync1h1	tr|Q80U36|Q80U36_MOUSE MKIAA0325 protein (Fragment) OS=Mus musculus OX=10090 GN=Dync1h1 PE=2 SV=1;sp|Q9JHU4|DYHC1_MOUSE Cytoplasmic dynein 1 heavy chain 1 OS=Mus musculus OX=10090 GN=Dync1h1 PE=1 SV=2	2	1	1	1	0	1	0	1	0	1	0.5	228.61	1999	5.9745	0	0.5	11119000	0	11119000
Q8BIL5	Q8BIL5	Protein Hook homolog 1	Hook1	sp|Q8BIL5|HOOK1_MOUSE Protein Hook homolog 1 OS=Mus musculus OX=10090 GN=Hook1 PE=1 SV=2	1	1	1	1	0	1	0	1	0	1	1.4	84.438	728	6.3707	0	1.4	9940300	0	9940300
Q8BMS1;Q3TB39	Q8BMS1;Q3TB39	Trifunctional enzyme subunit alpha, mitochondrial;Long-chain enoyl-CoA hydratase;Long chain 3-hydroxyacyl-CoA dehydrogenase	Hadha	sp|Q8BMS1|ECHA_MOUSE Trifunctional enzyme subunit alpha, mitochondrial OS=Mus musculus OX=10090 GN=Hadha PE=1 SV=1;tr|Q3TB39|Q3TB39_MOUSE 3HCDH_N domain-containing protein (Fragment) OS=Mus musculus OX=10090 GN=Hadha PE=2 SV=1	2	2	2	2	0	2	0	2	0	2	4.3	82.669	763	12.893	0	4.3	26659000	0	26659000
Q8C0S1	Q8C0S1	DIS3-like exonuclease 1	Dis3l	sp|Q8C0S1|DI3L1_MOUSE DIS3-like exonuclease 1 OS=Mus musculus OX=10090 GN=Dis3l PE=1 SV=2	1	1	1	1	0	1	0	1	0	1	1.2	120.28	1053	5.7675	0	1.2	76974000	0	76974000
Q8C196	Q8C196	Carbamoyl-phosphate synthase [ammonia], mitochondrial	Cps1	sp|Q8C196|CPSM_MOUSE Carbamoyl-phosphate synthase [ammonia], mitochondrial OS=Mus musculus OX=10090 GN=Cps1 PE=1 SV=2	1	1	1	1	0	1	0	1	0	1	0.9	164.62	1500	7.8558	0	0.9	12585000	0	12585000
Q8CF66	Q8CF66	Ragulator complex protein LAMTOR4;Ragulator complex protein LAMTOR4, N-terminally processed	Lamtor4	sp|Q8CF66|LTOR4_MOUSE Ragulator complex protein LAMTOR4 OS=Mus musculus OX=10090 GN=Lamtor4 PE=1 SV=2	1	1	1	1	0	1	0	1	0	1	10.1	10.678	99	6.0524	0	10.1	1692000000	0	1692000000
Q8CJ40	Q8CJ40	Rootletin	Crocc	sp|Q8CJ40|CROCC_MOUSE Rootletin OS=Mus musculus OX=10090 GN=Crocc PE=1 SV=2	1	8	8	8	0	8	0	8	0	8	4.2	226.94	2009	50.896	0	4.2	100090000	0	100090000
Q91YN9	Q91YN9	BAG family molecular chaperone regulator 2	Bag2	sp|Q91YN9|BAG2_MOUSE BAG family molecular chaperone regulator 2 OS=Mus musculus OX=10090 GN=Bag2 PE=1 SV=1	1	1	1	1	0	1	0	1	0	1	4.3	23.473	210	5.8588	0	4.3	25930000	0	25930000
Q91YR1	Q91YR1	Twinfilin-1	Twf1	sp|Q91YR1|TWF1_MOUSE Twinfilin-1 OS=Mus musculus OX=10090 GN=Twf1 PE=1 SV=2	1	1	1	1	0	1	0	1	0	1	3.7	40.079	350	11.985	0	3.7	5080400	0	5080400
Q9CZZ8;Q9R045	Q9CZZ8;Q9R045	Angiopoietin-related protein 2	Angptl2	tr|Q9CZZ8|Q9CZZ8_MOUSE Uncharacterized protein OS=Mus musculus OX=10090 GN=Angptl2 PE=2 SV=1;sp|Q9R045|ANGL2_MOUSE Angiopoietin-related protein 2 OS=Mus musculus OX=10090 GN=Angptl2 PE=2 SV=2	2	1	1	1	0	1	0	1	0	1	5.1	37.221	332	24.218	0	5.1	10084000	0	10084000
Q9D2Q8	Q9D2Q8	Protein S100-A14	S100a14	sp|Q9D2Q8|S10AE_MOUSE Protein S100-A14 OS=Mus musculus OX=10090 GN=S100a14 PE=1 SV=1	1	1	1	1	0	1	0	1	0	1	14.4	11.599	104	5.9663	0	14.4	17422000	0	17422000
Q9D6K8	Q9D6K8	FUN14 domain-containing protein 2	Fundc2	sp|Q9D6K8|FUND2_MOUSE FUN14 domain-containing protein 2 OS=Mus musculus OX=10090 GN=Fundc2 PE=1 SV=1	1	1	1	1	0	1	0	1	0	1	7.3	16.564	151	6.2904	0	7.3	230340000	0	230340000
Q9D807	Q9D807		2200002J24Rik	tr|Q9D807|Q9D807_MOUSE RIKEN cDNA 2200002J24 gene OS=Mus musculus OX=10090 GN=2200002J24Rik PE=1 SV=1	1	1	1	1	0	1	0	1	0	1	5.5	11.869	110	-2	0	5.5	9330100	0	9330100
Q9DBR7;Q3TS88;A0A1W2P750	Q9DBR7	Protein phosphatase 1 regulatory subunit 12A	Ppp1r12a	sp|Q9DBR7|MYPT1_MOUSE Protein phosphatase 1 regulatory subunit 12A OS=Mus musculus OX=10090 GN=Ppp1r12a PE=1 SV=2	3	3	3	3	0	3	0	3	0	3	3.7	114.99	1029	47.1	0	3.7	39313000	0	39313000
Q9ERU9;Q8BQK6	Q9ERU9	E3 SUMO-protein ligase RanBP2	Ranbp2	sp|Q9ERU9|RBP2_MOUSE E3 SUMO-protein ligase RanBP2 OS=Mus musculus OX=10090 GN=Ranbp2 PE=1 SV=2	2	7	7	7	0	7	0	7	0	7	3.2	341.12	3053	128.93	0	3.2	154480000	0	154480000
Q564E8;Q9D8E6;Q9CSM5;Q5ZEY2	Q564E8;Q9D8E6;Q9CSM5	60S ribosomal protein L4	Rpl4	tr|Q564E8|Q564E8_MOUSE 60S ribosomal protein L4 OS=Mus musculus OX=10090 GN=Rpl4 PE=1 SV=1;sp|Q9D8E6|RL4_MOUSE 60S ribosomal protein L4 OS=Mus musculus OX=10090 GN=Rpl4 PE=1 SV=3;tr|Q9CSM5|Q9CSM5_MOUSE 60S ribosomal protein L4 OS=Mus musculus OX=10090 GN=R	4	16	16	16	16	1	16	1	16	1	37	47.153	419	128.45	37	3.3	2188800000	2169600000	19237000
Q3UYV9;Q3TLK3	Q3UYV9;Q3TLK3	Nuclear cap-binding protein subunit 1	Ncbp1	sp|Q3UYV9|NCBP1_MOUSE Nuclear cap-binding protein subunit 1 OS=Mus musculus OX=10090 GN=Ncbp1 PE=1 SV=2;tr|Q3TLK3|Q3TLK3_MOUSE MIF4G domain-containing protein OS=Mus musculus OX=10090 GN=Ncbp1 PE=2 SV=1	2	8	8	8	8	1	8	1	8	1	12.8	91.926	790	69.776	12.8	1.1	376410000	372540000	3867300
A0A2S0DFH5	A0A2S0DFH5			tr|A0A2S0DFH5|A0A2S0DFH5_MOUSE Anti-HIV fusion peptide monocolonal anitbody light chain vFP5.01 (Fragment) OS=Mus musculus OX=10090 PE=4 SV=1	1	4	4	1	3	3	3	3	1	0	39.3	11.757	107	25.258	30.8	25.2	4492100000	4442100000	49955000
E9QNN1;A0A087WPL5;O70133;Q3UR42;A0A0R4J2C3;Q05BR6;Q3TF92;A0A087WRT3;Q3TEB2	E9QNN1;A0A087WPL5;O70133;Q3UR42	ATP-dependent RNA helicase A	Dhx9	tr|E9QNN1|E9QNN1_MOUSE RNA helicase OS=Mus musculus OX=10090 GN=Dhx9 PE=1 SV=1;tr|A0A087WPL5|A0A087WPL5_MOUSE RNA helicase OS=Mus musculus OX=10090 GN=Dhx9 PE=1 SV=1;sp|O70133|DHX9_MOUSE ATP-dependent RNA helicase A OS=Mus musculus OX=10090 GN=Dhx9 PE=1 SV	9	25	25	25	25	2	25	2	25	2	23.3	149.69	1384	323.31	23.3	1.4	3250800000	3208500000	42299000
Q5BL18;Q4FJT0;Q3TTX0;Q6ZQ61;Q8K310;Q9R0U5;A0A494BAZ2;Q3TZN1;A0A494B9B1;A0A494BAZ7;A0A494BAD4;A0A494B9X1;Q3UFN8;A0A494B968;A0A494B9C9;A0A494B8Y5;A0A494BAL7;A0A494BB50;A0A494B9Q4;A0A494BAC5	Q5BL18;Q4FJT0;Q3TTX0;Q6ZQ61;Q8K310;Q9R0U5;A0A494BAZ2;Q3TZN1	Matrin-3	Matr3	tr|Q5BL18|Q5BL18_MOUSE Matrin 3 OS=Mus musculus OX=10090 GN=Matr3 PE=1 SV=1;tr|Q4FJT0|Q4FJT0_MOUSE Matr3 protein OS=Mus musculus OX=10090 GN=Matr3 PE=2 SV=1;tr|Q3TTX0|Q3TTX0_MOUSE Uncharacterized protein OS=Mus musculus OX=10090 GN=Matr3 PE=2 SV=1;tr|Q6ZQ6	20	16	16	16	16	2	16	2	16	2	24.9	94.629	846	310.88	24.9	2.4	1446900000	1425200000	21714000
Q7TSC1;Q5DTJ4;G3UX48;Q9CRU5;Q9CRP1;Q9CRP0	Q7TSC1;Q5DTJ4;G3UX48	Protein PRRC2A	Prrc2a	sp|Q7TSC1|PRC2A_MOUSE Protein PRRC2A OS=Mus musculus OX=10090 GN=Prrc2a PE=1 SV=1;tr|Q5DTJ4|Q5DTJ4_MOUSE MKIAA4178 protein (Fragment) OS=Mus musculus OX=10090 GN=Prrc2a PE=2 SV=1;tr|G3UX48|G3UX48_MOUSE Protein PRRC2A OS=Mus musculus OX=10090 GN=Prrc2a PE=1	6	34	32	32	33	2	31	2	31	2	24.4	229.2	2158	301	23.7	1.5	939050000	923180000	15873000
A0A286YEB7;Q9DCA4;Q9D7P1;Q9CY61;Q5M9M7;Q3TIF8;Q9CQK2;P62849	A0A286YEB7;Q9DCA4;Q9D7P1;Q9CY61;Q5M9M7;Q3TIF8;Q9CQK2;P62849	40S ribosomal protein S24	Rps24	tr|A0A286YEB7|A0A286YEB7_MOUSE 40S ribosomal protein S24 OS=Mus musculus OX=10090 GN=Rps24 PE=1 SV=1;tr|Q9DCA4|Q9DCA4_MOUSE 40S ribosomal protein S24 OS=Mus musculus OX=10090 GN=Rps24 PE=2 SV=1;tr|Q9D7P1|Q9D7P1_MOUSE 40S ribosomal protein S24 OS=Mus muscul	8	3	3	3	3	1	3	1	3	1	22.9	13.605	118	26.066	22.9	12.7	2904400000	2851400000	52938000
P14115	P14115	60S ribosomal protein L27a	Rpl27a	sp|P14115|RL27A_MOUSE 60S ribosomal protein L27a OS=Mus musculus OX=10090 GN=Rpl27a PE=1 SV=5	1	3	3	3	3	1	3	1	3	1	22.3	16.605	148	28.7	22.3	8.1	1513900000	1485700000	28176000
Q1WWK3;P43276	Q1WWK3;P43276	Histone H1.5	Hist1h1b	tr|Q1WWK3|Q1WWK3_MOUSE Hist1h1b protein (Fragment) OS=Mus musculus OX=10090 GN=H1f5 PE=2 SV=1;sp|P43276|H15_MOUSE Histone H1.5 OS=Mus musculus OX=10090 GN=H1-5 PE=1 SV=2	2	10	7	7	10	3	7	2	7	2	38.3	22.445	222	50.442	38.3	16.7	2866700000	2812100000	54654000
Q3U2W2;Q7TPV4;A0JLT5;Q3TLF6	Q3U2W2;Q7TPV4;A0JLT5;Q3TLF6	Myb-binding protein 1A	Mybbp1a	tr|Q3U2W2|Q3U2W2_MOUSE Uncharacterized protein OS=Mus musculus OX=10090 GN=Mybbp1a PE=1 SV=1;sp|Q7TPV4|MBB1A_MOUSE Myb-binding protein 1A OS=Mus musculus OX=10090 GN=Mybbp1a PE=1 SV=2;tr|A0JLT5|A0JLT5_MOUSE Mybbp1a protein (Fragment) OS=Mus musculus OX=100	4	14	14	14	14	2	14	2	14	2	14.4	152.04	1344	235.05	14.4	2	474960000	465510000	9449600
Q811L7;Q8C2Q7;O35737;Q3TNG9	Q811L7;Q8C2Q7;O35737	Heterogeneous nuclear ribonucleoprotein H;Heterogeneous nuclear ribonucleoprotein H, N-terminally processed	Hnrnph1	tr|Q811L7|Q811L7_MOUSE Heterogeneous nuclear ribonucleoprotein H1 OS=Mus musculus OX=10090 GN=Hnrnph1 PE=1 SV=2;tr|Q8C2Q7|Q8C2Q7_MOUSE Heterogeneous nuclear ribonucleoprotein H OS=Mus musculus OX=10090 GN=Hnrnph1 PE=1 SV=1;sp|O35737|HNRH1_MOUSE Heterogeneo	4	14	14	7	14	3	14	3	7	1	41.4	49.199	449	323.31	41.4	10.5	3479300000	3399900000	79425000
Q8BN32;P29341;Q3U8U8;Q99KL3;Q9DBE3;Q792Y0;Q62029;A0A2I3BR37;F6ZAX1;Q3V2M1;Q05DT1;Q921B8;Q8C7D3;B2RXY9;A2A5N3	Q8BN32;P29341;Q3U8U8;Q99KL3	Polyadenylate-binding protein;Polyadenylate-binding protein 1	Pabpc1	tr|Q8BN32|Q8BN32_MOUSE Polyadenylate-binding protein OS=Mus musculus OX=10090 GN=Pabpc1 PE=2 SV=1;sp|P29341|PABP1_MOUSE Polyadenylate-binding protein 1 OS=Mus musculus OX=10090 GN=Pabpc1 PE=1 SV=2;tr|Q3U8U8|Q3U8U8_MOUSE Polyadenylate-binding protein OS=Mus	15	32	32	17	32	6	32	6	17	4	53.9	70.669	636	323.31	53.9	10.4	10883000000	10634000000	248740000
Q3UJZ7;Q9D6Z1;Q3USZ5;E0CXZ0;F7CHQ7;A2APD7;F6USW7;F7CHP9;F6U250;F6V095	Q3UJZ7;Q9D6Z1;Q3USZ5	Nucleolar protein 56	Nop56	tr|Q3UJZ7|Q3UJZ7_MOUSE Nop domain-containing protein OS=Mus musculus OX=10090 GN=Nop56 PE=2 SV=1;sp|Q9D6Z1|NOP56_MOUSE Nucleolar protein 56 OS=Mus musculus OX=10090 GN=Nop56 PE=1 SV=2;tr|Q3USZ5|Q3USZ5_MOUSE Nop domain-containing protein (Fragment) OS=Mus m	10	9	9	9	9	1	9	1	9	1	20.2	64.586	580	88.697	20.2	2.2	412580000	402980000	9601400
B2RXM2;Q0VG47;Q6PFA7;Q5U3M2;Q58E39;A2AL13;V9GX38	B2RXM2;Q0VG47;Q6PFA7;Q5U3M2;Q58E39		Gm6793;Hnrnpa3	tr|B2RXM2|B2RXM2_MOUSE EG627828 protein OS=Mus musculus OX=10090 GN=Gm6793 PE=2 SV=1;tr|Q0VG47|Q0VG47_MOUSE Heterogeneous nuclear ribonucleoprotein A3 OS=Mus musculus OX=10090 GN=Hnrnpa3 PE=2 SV=1;tr|Q6PFA7|Q6PFA7_MOUSE Hnrpa3 protein (Fragment) OS=Mus mus	7	10	2	2	10	5	2	1	2	1	33	36.609	351	15.103	33	19.1	999200000	975560000	23643000
A2NVF0;A2NVE9;P01645;P01644;A1A540;A0A140T8M1;P01646;A0A075B5L0;P01643;P04946;P01648	A2NVF0;A2NVE9;P01645;P01644;A1A540;A0A140T8M1;P01646	Ig kappa chain V-V region HP 93G7;Ig kappa chain V-V region HP R16.7;Ig kappa chain V-V region HP 123E6	Igkv10-96	tr|A2NVF0|A2NVF0_MOUSE Immnuoglobulin kappa light chain (Fragment) OS=Mus musculus OX=10090 PE=4 SV=1;tr|A2NVE9|A2NVE9_MOUSE Immnuoglobulin kappa light chain (Fragment) OS=Mus musculus OX=10090 PE=4 SV=1;sp|P01645|KV5AC_MOUSE Ig kappa chain V-V region HP 9	11	4	4	2	4	1	4	1	2	0	43.5	11.931	108	245.15	43.5	16.7	2841500000	2774200000	67265000
Q8BM84;Q3UFF9;P70372;Q8BW03;Q8BVF8;Q8BTQ1;Q3TT05	Q8BM84;Q3UFF9;P70372;Q8BW03;Q8BVF8;Q8BTQ1;Q3TT05	ELAV-like protein;ELAV-like protein 1	Elavl1	tr|Q8BM84|Q8BM84_MOUSE ELAV-like protein OS=Mus musculus OX=10090 GN=Elavl1 PE=2 SV=1;tr|Q3UFF9|Q3UFF9_MOUSE ELAV-like protein OS=Mus musculus OX=10090 GN=Elavl1 PE=2 SV=1;sp|P70372|ELAV1_MOUSE ELAV-like protein 1 OS=Mus musculus OX=10090 GN=Elavl1 PE=1 SV	7	10	10	10	9	1	9	1	9	1	43.6	36.197	326	113.84	40.8	2.8	960350000	936580000	23769000
A0A2I3BRL8;Q91VM5;Q9WV02;A2AFI3;A2AFI4;S4R1F6;A0A2I3BQC0	A0A2I3BRL8;Q91VM5;Q9WV02;A2AFI3;A2AFI4	RNA binding motif protein, X-linked-like-1;RNA-binding motif protein, X chromosome;RNA-binding motif protein, X chromosome, N-terminally processed	Rbmxl1;Rbmx	tr|A0A2I3BRL8|A0A2I3BRL8_MOUSE Predicted gene 7324 OS=Mus musculus OX=10090 GN=Gm7324 PE=4 SV=1;sp|Q91VM5|RMXL1_MOUSE RNA binding motif protein, X-linked-like-1 OS=Mus musculus OX=10090 GN=Rbmxl1 PE=2 SV=1;sp|Q9WV02|RBMX_MOUSE RNA-binding motif protein, X	7	5	5	5	5	1	5	1	5	1	16	42.178	388	45.952	16	3.4	244600000	238520000	6075500
Q5BLK1;P62754;Q3TL53;Q8BT09	Q5BLK1;P62754;Q3TL53;Q8BT09	40S ribosomal protein S6	Rps6	tr|Q5BLK1|Q5BLK1_MOUSE 40S ribosomal protein S6 OS=Mus musculus OX=10090 GN=Rps6 PE=1 SV=1;sp|P62754|RS6_MOUSE 40S ribosomal protein S6 OS=Mus musculus OX=10090 GN=Rps6 PE=1 SV=1;tr|Q3TL53|Q3TL53_MOUSE 40S ribosomal protein S6 OS=Mus musculus OX=10090 PE=2	4	6	6	6	6	1	6	1	6	1	23.7	28.68	249	89.69	23.7	4.8	2294900000	2237900000	57038000
Q6A0A9;Q3V3S0;Q7TMZ0	Q6A0A9	Constitutive coactivator of PPAR-gamma-like protein 1	FAM120A	sp|Q6A0A9|F120A_MOUSE Constitutive coactivator of PPAR-gamma-like protein 1 OS=Mus musculus OX=10090 GN=FAM120A PE=1 SV=2	3	24	24	24	24	3	24	3	24	3	29.9	121.64	1112	323.31	29.9	3.5	1644600000	1600500000	44106000
Z4YJT3;Q6ZQ58;Q3UU34	Z4YJT3;Q6ZQ58	La-related protein 1	Larp1	tr|Z4YJT3|Z4YJT3_MOUSE La-related protein 1 OS=Mus musculus OX=10090 GN=Larp1 PE=1 SV=1;sp|Q6ZQ58|LARP1_MOUSE La-related protein 1 OS=Mus musculus OX=10090 GN=Larp1 PE=1 SV=3	3	12	12	12	12	1	12	1	12	1	17.6	121.15	1072	97.106	17.6	1.7	441840000	429870000	11969000
Q91VC3;A2AFK7;A0A0N4SVP8;E9PV04;A0A0N4SVM5;D6RJ60;D6RJ11	Q91VC3;A2AFK7;A0A0N4SVP8;E9PV04	Eukaryotic initiation factor 4A-III;Eukaryotic initiation factor 4A-III, N-terminally processed	Eif4a3;Gm8994	sp|Q91VC3|IF4A3_MOUSE Eukaryotic initiation factor 4A-III OS=Mus musculus OX=10090 GN=Eif4a3 PE=1 SV=3;tr|A2AFK7|A2AFK7_MOUSE RNA helicase (Fragment) OS=Mus musculus OX=10090 GN=Eif4a3 PE=1 SV=1;tr|A0A0N4SVP8|A0A0N4SVP8_MOUSE RNA helicase OS=Mus musculus O	7	13	13	11	13	1	13	1	11	1	35	46.839	411	96.674	35	2.9	867620000	843960000	23662000
B2RVD5;Q8CBB6;Q921L4;Q8CGP1;P10853;A0JLV3;Q6ZWY9;Q64478;Q8CGP2;Q64475;B2RTK3;Q64525;P10854;A0JNS9;Q9D2U9;Q8CGP0;P70696;Q64524;Q8VEE3;Q8C622	B2RVD5;Q8CBB6;Q921L4;Q8CGP1;P10853;A0JLV3;Q6ZWY9;Q64478;Q8CGP2;Q64475;B2RTK3;Q64525;P10854;A0JNS9;Q9D2U9;Q8CGP0;P70696;Q64524	Histone H2B;Histone H2B type 1-K;Histone H2B type 1-F/J/L;Histone H2B type 1-C/E/G;Histone H2B type 1-H;Histone H2B type 1-P;Histone H2B type 1-B;Histone H2B type 2-B;Histone H2B type 1-M;Histone H2B type 3-A;Histone H2B type 3-B;Histone H2B type 1-A;Histone H2B type 2-E	Hist1h2bk;Hist1h2br;LOC665622;Hist1h2bf;Hist1h2bj;Hist1h2bc;Hist1h2bh;Hist1h2bp;Hist1h2bb;Hist1h2bm;Hist2h2bb;Hist1h2ba;Hist3h2ba;Hist3h2bb;Hist2h2be	tr|B2RVD5|B2RVD5_MOUSE Histone H2B OS=Mus musculus OX=10090 GN=H2bc12 PE=2 SV=1;tr|Q8CBB6|Q8CBB6_MOUSE Histone H2B OS=Mus musculus OX=10090 GN=H2bc24 PE=2 SV=1;tr|Q921L4|Q921L4_MOUSE Histone H2B OS=Mus musculus OX=10090 GN=LOC665622 PE=2 SV=1;sp|Q8CGP1|H2B	20	10	10	10	10	2	10	2	10	2	67.5	13.92	126	170.1	67.5	15.9	25310000000	24590000000	719070000
Q6ZWN5;F7CJS8;D3YWH9;Q96EC0;Q9CXW7;D3Z673;D3YUV6	Q6ZWN5	40S ribosomal protein S9	Rps9	sp|Q6ZWN5|RS9_MOUSE 40S ribosomal protein S9 OS=Mus musculus OX=10090 GN=Rps9 PE=1 SV=3	7	7	7	7	6	1	6	1	6	1	32.5	22.591	194	54.116	24.7	7.7	2525600000	2453000000	72565000
Q3U541;P97379;Q3U6B1;A0A0J9YTQ8;Q5DU21;A0A0J9YUY8	Q3U541;P97379;Q3U6B1	Ras GTPase-activating protein-binding protein 2	G3bp2	tr|Q3U541|Q3U541_MOUSE Uncharacterized protein OS=Mus musculus OX=10090 GN=G3bp2 PE=2 SV=1;sp|P97379|G3BP2_MOUSE Ras GTPase-activating protein-binding protein 2 OS=Mus musculus OX=10090 GN=G3bp2 PE=1 SV=2;tr|Q3U6B1|Q3U6B1_MOUSE Uncharacterized protein (Fra	6	11	11	2	11	2	11	2	2	0	24.9	54.087	482	96.315	24.9	5	926540000	899820000	26714000
Q3U741;Q501J6;Q3TU25;Q8K392;Q3U6Y5;Q78W10	Q3U741;Q501J6;Q3TU25	Probable ATP-dependent RNA helicase DDX17	Ddx17	tr|Q3U741|Q3U741_MOUSE RNA helicase OS=Mus musculus OX=10090 GN=Ddx17 PE=1 SV=1;sp|Q501J6|DDX17_MOUSE Probable ATP-dependent RNA helicase DDX17 OS=Mus musculus OX=10090 GN=Ddx17 PE=1 SV=1;tr|Q3TU25|Q3TU25_MOUSE RNA helicase OS=Mus musculus OX=10090 GN=Ddx1	6	18	12	12	18	4	12	2	12	2	31.9	72.584	652	171.13	31.9	8	1169900000	1134800000	35110000
Q505A8;P62892	Q505A8;P62892	60S ribosomal protein L39	Rpl39	tr|Q505A8|Q505A8_MOUSE Ribosomal protein L39 OS=Mus musculus OX=10090 GN=Rpl39 PE=2 SV=1;sp|P62892|RL39_MOUSE 60S ribosomal protein L39 OS=Mus musculus OX=10090 GN=Rpl39 PE=1 SV=2	2	1	1	1	1	1	1	1	1	1	19.6	6.4066	51	6.5333	19.6	19.6	594020000	575780000	18240000
I7HLV2;Q3THJ6;A2AM97;Q6ZWV3;A0A1B0GXC3;B7FAU6;O89059	I7HLV2;Q3THJ6;A2AM97;Q6ZWV3	60S ribosomal protein L10	Rpl10	tr|I7HLV2|I7HLV2_MOUSE 60S ribosomal protein L10 (Fragment) OS=Mus musculus OX=10090 GN=Rpl10 PE=1 SV=1;tr|Q3THJ6|Q3THJ6_MOUSE Ribosomal_L16 domain-containing protein OS=Mus musculus OX=10090 PE=2 SV=1;tr|A2AM97|A2AM97_MOUSE Ribosomal protein 10 OS=Mus mus	7	6	6	2	6	2	6	2	2	1	34.8	23.072	201	39.641	34.8	12.4	891550000	863310000	28241000
Q9EPU0	Q9EPU0	Regulator of nonsense transcripts 1	Upf1	sp|Q9EPU0|RENT1_MOUSE Regulator of nonsense transcripts 1 OS=Mus musculus OX=10090 GN=Upf1 PE=1 SV=2	1	31	31	31	31	5	31	5	31	5	32.3	123.97	1124	323.31	32.3	4.9	3403900000	3292200000	111660000
Q9Z2X1;J3QM80;J3QMT0;Q8R582;J3QP45;J3QNH2;J3QMV8	Q9Z2X1;J3QM80;J3QMT0	Heterogeneous nuclear ribonucleoprotein F;Heterogeneous nuclear ribonucleoprotein F, N-terminally processed	Hnrnpf	sp|Q9Z2X1|HNRPF_MOUSE Heterogeneous nuclear ribonucleoprotein F OS=Mus musculus OX=10090 GN=Hnrnpf PE=1 SV=3;tr|J3QM80|J3QM80_MOUSE Heterogeneous nuclear ribonucleoprotein F (Fragment) OS=Mus musculus OX=10090 GN=Hnrnpf PE=1 SV=8;tr|J3QMT0|J3QMT0_MOUSE Het	7	8	6	6	8	2	6	2	6	2	29.2	45.729	415	137.85	29.2	7.2	1848200000	1786600000	61652000
Q8C6E9;P42669	Q8C6E9;P42669	Transcriptional activator protein Pur-alpha	Pura	tr|Q8C6E9|Q8C6E9_MOUSE Uncharacterized protein OS=Mus musculus OX=10090 GN=Pura PE=2 SV=1;sp|P42669|PURA_MOUSE Transcriptional activator protein Pur-alpha OS=Mus musculus OX=10090 GN=Pura PE=1 SV=1	2	6	6	6	6	1	6	1	6	1	24	34.868	321	148.16	24	2.8	698420000	675020000	23406000
A0AUV1;A3KPD0;C0HKE9;C0HKE8;C0HKE7;C0HKE6;C0HKE5;C0HKE4;C0HKE3;C0HKE2;C0HKE1;B2RVF0;A2AB79;Q8CGP6;Q8CGP7;Q8CGP5;Q8BFU2;A0A0N4SV66;Q8R1M2;Q8CGP4;Q61668	A0AUV1;A3KPD0;C0HKE9;C0HKE8;C0HKE7;C0HKE6;C0HKE5;C0HKE4;C0HKE3;C0HKE2;C0HKE1;B2RVF0;A2AB79;Q8CGP6;Q8CGP7;Q8CGP5;Q8BFU2;A0A0N4SV66;Q8R1M2;Q8CGP4	Histone H2A;Histone H2A type 1-H;Histone H2A type 1-K;Histone H2A type 1-F;Histone H2A type 3;Histone H2A.J	Hist1h2ah;Hist1h2ad;Hist3h2a;Hist1h2ak;Hist1h2af;H2afj;Hist1h2aa	tr|A0AUV1|A0AUV1_MOUSE Histone H2A (Fragment) OS=Mus musculus OX=10090 GN=H2ac12 PE=2 SV=1;tr|A3KPD0|A3KPD0_MOUSE Histone H2A OS=Mus musculus OX=10090 GN=H2ac12 PE=2 SV=1;sp|C0HKE9|H2A1P_MOUSE Histone H2A type 1-P OS=Mus musculus OX=10090 GN=Hist1h2ap PE=1	21	7	7	2	6	3	6	3	2	0	64.6	13.819	127	65.893	64.6	27.6	10031000000	9683000000	348240000
A0A2S0DFI9;A0A2S0DFH6;A0A075B5J6;P01629	A0A2S0DFI9;A0A2S0DFH6;A0A075B5J6;P01629	Ig kappa chain V-II region 2S1.3	Gm20730	tr|A0A2S0DFI9|A0A2S0DFI9_MOUSE Anti-HIV fusion peptide monocolonal anitbody light chain vFP1.02 (Fragment) OS=Mus musculus OX=10090 PE=4 SV=1;tr|A0A2S0DFH6|A0A2S0DFH6_MOUSE Anti-HIV fusion peptide monocolonal anitbody light chain vFP1.01 (Fragment) OS=Mus	4	1	1	1	1	1	1	1	1	1	11.6	12.371	112	7.0076	11.6	11.6	948560000	915510000	33051000
Q5M9L9;Q497E9;P62242;Q3UJU6;Q9CQW4;Q3UA25;Q9CRJ5	Q5M9L9;Q497E9;P62242;Q3UJU6;Q9CQW4;Q3UA25	40S ribosomal protein S8	Rps8	tr|Q5M9L9|Q5M9L9_MOUSE 40S ribosomal protein S8 OS=Mus musculus OX=10090 GN=Rps8 PE=2 SV=1;tr|Q497E9|Q497E9_MOUSE 40S ribosomal protein S8 OS=Mus musculus OX=10090 GN=Rps8 PE=1 SV=1;sp|P62242|RS8_MOUSE 40S ribosomal protein S8 OS=Mus musculus OX=10090 GN=R	7	7	7	7	7	2	7	2	7	2	34.1	24.263	208	171.3	34.1	11.5	2500700000	2412600000	88176000
Q3UB90;Q3UB67;Q3U9L3;P27659;Q3T9U9;Q3UB15;A0A087WQK0;A0A087WNS0;A0A2R8VHN4;Q99N25	Q3UB90;Q3UB67;Q3U9L3;P27659;Q3T9U9;Q3UB15;A0A087WQK0	60S ribosomal protein L3	Rpl3	tr|Q3UB90|Q3UB90_MOUSE Uncharacterized protein OS=Mus musculus OX=10090 GN=Rpl3 PE=2 SV=1;tr|Q3UB67|Q3UB67_MOUSE Uncharacterized protein OS=Mus musculus OX=10090 GN=Rpl3 PE=2 SV=1;tr|Q3U9L3|Q3U9L3_MOUSE Uncharacterized protein OS=Mus musculus OX=10090 GN=R	10	9	9	9	9	1	9	1	9	1	21.8	46.079	403	74.667	21.8	3	1211500000	1168400000	43071000
O88477;A0A0H3XWX3	O88477;A0A0H3XWX3	Insulin-like growth factor 2 mRNA-binding protein 1	Igf2bp1	sp|O88477|IF2B1_MOUSE Insulin-like growth factor 2 mRNA-binding protein 1 OS=Mus musculus OX=10090 GN=Igf2bp1 PE=1 SV=1;tr|A0A0H3XWX3|A0A0H3XWX3_MOUSE Insulin-like growth factor 2 mRNA binding protein 1 dN CRDBP-2 OS=Mus musculus OX=10090 GN=Igf2bp1 PE=2 S	2	5	5	5	5	1	5	1	5	1	12.1	63.45	577	71.133	12.1	1.6	122790000	118380000	4417200
Q5M9N8;Q3UBI6;P14148;Q3TK73;F6XI62	Q5M9N8;Q3UBI6;P14148;Q3TK73;F6XI62	60S ribosomal protein L7	Rpl7	tr|Q5M9N8|Q5M9N8_MOUSE Ribosomal protein L7 OS=Mus musculus OX=10090 GN=Rpl7 PE=1 SV=1;tr|Q3UBI6|Q3UBI6_MOUSE Uncharacterized protein OS=Mus musculus OX=10090 GN=Rpl7 PE=2 SV=1;sp|P14148|RL7_MOUSE 60S ribosomal protein L7 OS=Mus musculus OX=10090 GN=Rpl7 P	5	8	8	8	7	1	7	1	7	1	27.8	31.419	270	65.877	24.4	3.3	762220000	734760000	27463000
Q8BGJ5;Q3UBR5;Q3T984;Q922I7;Q8K144;Q5RJV5;Q3TQW3;Q80T07;Q6NZB8;Q8CB58;Q8R509;Q3U5I2;P17225;Q8C2R5;E9QMW9;Q923A7;F7DCW4;E9Q0W3;E9Q279;F7AXP1	Q8BGJ5;Q3UBR5;Q3T984;Q922I7;Q8K144;Q5RJV5;Q3TQW3;Q80T07;Q6NZB8;Q8CB58;Q8R509;Q3U5I2;P17225;Q8C2R5;E9QMW9	Polypyrimidine tract-binding protein 1	Ptbp1	tr|Q8BGJ5|Q8BGJ5_MOUSE Polypyrimidine tract-binding protein 1 OS=Mus musculus OX=10090 GN=Ptbp1 PE=1 SV=1;tr|Q3UBR5|Q3UBR5_MOUSE Polypyrimidine tract-binding protein 1 OS=Mus musculus OX=10090 GN=Ptbp1 PE=2 SV=1;tr|Q3T984|Q3T984_MOUSE Polypyrimidine tract-	20	16	16	14	14	4	14	4	13	3	44.8	56.891	529	323.31	41.2	7.8	3252400000	3132900000	119500000
Q5SZA3;P15864;Q3UXH2	Q5SZA3;P15864	Histone H1.2	Hist1h1c	tr|Q5SZA3|Q5SZA3_MOUSE Histone cluster 1, H1c OS=Mus musculus OX=10090 GN=H1f2 PE=1 SV=1;sp|P15864|H12_MOUSE Histone H1.2 OS=Mus musculus OX=10090 GN=H1-2 PE=1 SV=2	3	13	5	5	13	5	5	2	5	2	45.8	21.266	212	35.015	45.8	27.8	2343000000	2256200000	86834000
Q5F2I8;P18528	Q5F2I8;P18528	Ig heavy chain V region 6.96	IgG1 TS1 VH	tr|Q5F2I8|Q5F2I8_MOUSE Gamma heavy chain variable region (Fragment) OS=Mus musculus OX=10090 GN=IgG1 TS1 VH PE=2 SV=1;sp|P18528|HVM57_MOUSE Ig heavy chain V region 6.96 OS=Mus musculus OX=10090 PE=4 SV=1	2	3	2	2	3	2	2	1	2	1	25.2	13.33	119	21.592	25.2	25.2	521750000	502360000	19392000
A0A140T8M4;A0A0G2JFN8;B5UB69	A0A140T8M4;A0A0G2JFN8;B5UB69		Igkv8-19	tr|A0A140T8M4|A0A140T8M4_MOUSE Immunoglobulin kappa variable 8-19 OS=Mus musculus OX=10090 GN=Igkv8-19 PE=1 SV=2;tr|A0A0G2JFN8|A0A0G2JFN8_MOUSE Immunoglobulin kappa variable 8-19 (Fragment) OS=Mus musculus OX=10090 GN=Igkv8-19 PE=1 SV=4;tr|B5UB69|B5UB69_MO	3	4	3	3	3	2	3	1	3	1	44.6	11.116	101	107.05	32.7	29.7	358280000	344960000	13317000
Q60668;Q3UXC8;F6ZV59;E9Q5B6;F6SHF3;A0A0G2JFL4	Q60668;Q3UXC8;F6ZV59	Heterogeneous nuclear ribonucleoprotein D0	Hnrnpd	sp|Q60668|HNRPD_MOUSE Heterogeneous nuclear ribonucleoprotein D0 OS=Mus musculus OX=10090 GN=Hnrnpd PE=1 SV=2;tr|Q3UXC8|Q3UXC8_MOUSE RRM domain-containing protein (Fragment) OS=Mus musculus OX=10090 GN=Hnrnpd PE=2 SV=1;tr|F6ZV59|F6ZV59_MOUSE Heterogeneous	6	7	7	3	7	1	7	1	3	0	23.1	38.354	355	149.81	23.1	3.9	334130000	321480000	12652000
Q8CJG0;Q8CGT9;Q8R3Q7;Q6P239;Q6PHA2;Q8CGT7	Q8CJG0;Q8CGT9;Q8R3Q7;Q6P239	Protein argonaute-2;Piwi-like protein	Ago2	sp|Q8CJG0|AGO2_MOUSE Protein argonaute-2 OS=Mus musculus OX=10090 GN=Ago2 PE=1 SV=3;tr|Q8CGT9|Q8CGT9_MOUSE Argonaute 2 protein (Fragment) OS=Mus musculus OX=10090 GN=Ago2 PE=4 SV=1;tr|Q8R3Q7|Q8R3Q7_MOUSE Eif2c2 protein (Fragment) OS=Mus musculus OX=10090 G	6	8	8	6	8	2	8	2	6	1	11.2	97.303	860	102.08	11.2	2.8	288010000	276920000	11088000
Q9WTX2	Q9WTX2	Interferon-inducible double-stranded RNA-dependent protein kinase activator A	Prkra	sp|Q9WTX2|PRKRA_MOUSE Interferon-inducible double-stranded RNA-dependent protein kinase activator A OS=Mus musculus OX=10090 GN=Prkra PE=1 SV=1	1	5	5	5	5	1	5	1	5	1	19.8	34.371	313	36.624	19.8	3.2	275260000	264090000	11167000
Q564F3;Q3UAC2;Q3U5P8;P97351;Q9D1S3;Q3UJU5	Q564F3;Q3UAC2;Q3U5P8;P97351;Q9D1S3;Q3UJU5	40S ribosomal protein S3a	Rps3a1;Rps3a	tr|Q564F3|Q564F3_MOUSE 40S ribosomal protein S3a OS=Mus musculus OX=10090 GN=Rps3a1 PE=1 SV=1;tr|Q3UAC2|Q3UAC2_MOUSE 40S ribosomal protein S3a OS=Mus musculus OX=10090 GN=Rps3a1 PE=2 SV=1;tr|Q3U5P8|Q3U5P8_MOUSE 40S ribosomal protein S3a OS=Mus musculus OX=	6	9	9	9	9	3	9	3	9	3	36	29.885	264	99.673	36	13.3	2142300000	2053700000	88606000
Q5M8R8;Q5FWB6;P14869;D3YVM5;S4R1N1;O89073	Q5M8R8;Q5FWB6;P14869;D3YVM5;S4R1N1	60S acidic ribosomal protein P0	Rplp0	tr|Q5M8R8|Q5M8R8_MOUSE 60S acidic ribosomal protein P0 OS=Mus musculus OX=10090 GN=Rplp0 PE=2 SV=1;tr|Q5FWB6|Q5FWB6_MOUSE 60S acidic ribosomal protein P0 OS=Mus musculus OX=10090 GN=Rplp0 PE=2 SV=1;sp|P14869|RLA0_MOUSE 60S acidic ribosomal protein P0 OS=Mu	6	6	6	6	6	1	6	1	6	1	30	34.216	317	48.963	30	3.5	360100000	344540000	15557000
P01867	P01867	Ig gamma-2B chain C region	Igh-3	sp|P01867|IGG2B_MOUSE Ig gamma-2B chain C region OS=Mus musculus OX=10090 GN=Igh-3 PE=1 SV=3	1	10	1	0	10	7	1	1	0	0	35.1	44.259	404	7.6878	35.1	21.3	768660000	735210000	33454000
Q99PV0;B7ZC27;Q3UNG1;Q3TI71	Q99PV0	Pre-mRNA-processing-splicing factor 8	Prpf8	sp|Q99PV0|PRP8_MOUSE Pre-mRNA-processing-splicing factor 8 OS=Mus musculus OX=10090 GN=Prpf8 PE=1 SV=2	4	12	12	12	12	2	12	2	12	2	8	273.61	2335	109.36	8	0.9	254410000	243250000	11154000
P01863;P01865;Q6PJB2;Q569W9;Q5R3X3;Q5R3X5;P84751	P01863;P01865;Q6PJB2;Q569W9	Ig gamma-2A chain C region, A allele;Ig gamma-2A chain C region, membrane-bound form	Ighg;Igh-1a;Igh	sp|P01863|GCAA_MOUSE Ig gamma-2A chain C region, A allele OS=Mus musculus OX=10090 GN=Ighg PE=1 SV=1;sp|P01865|GCAM_MOUSE Ig gamma-2A chain C region, membrane-bound form OS=Mus musculus OX=10090 GN=Igh-1a PE=1 SV=3;tr|Q6PJB2|Q6PJB2_MOUSE Igh protein OS=Mus	7	11	2	0	11	7	2	1	0	0	32.7	36.389	330	17.089	32.7	27.6	1113500000	1064700000	48839000
Q61033	Q61033	Lamina-associated polypeptide 2, isoforms alpha/zeta	Tmpo	sp|Q61033|LAP2A_MOUSE Lamina-associated polypeptide 2, isoforms alpha/zeta OS=Mus musculus OX=10090 GN=Tmpo PE=1 SV=4	1	9	9	4	9	1	9	1	4	0	18.9	75.167	693	100.78	18.9	2.3	395780000	378310000	17466000
Q8C2Q3;Q3U6A2;E9QL13;Q62019;J3QN51;J3QPT3	Q8C2Q3;Q3U6A2;E9QL13;Q62019	RNA-binding protein 14	Rbm14;p16	sp|Q8C2Q3|RBM14_MOUSE RNA-binding protein 14 OS=Mus musculus OX=10090 GN=Rbm14 PE=1 SV=1;tr|Q3U6A2|Q3U6A2_MOUSE Uncharacterized protein OS=Mus musculus OX=10090 GN=Rbm14 PE=2 SV=1;tr|E9QL13|E9QL13_MOUSE RNA-binding protein 14 OS=Mus musculus OX=10090 GN=Rb	6	12	12	11	12	2	12	2	11	2	22.9	69.448	669	80.328	22.9	3.6	642770000	614390000	28377000
Q4FZH2;P61255;B1ARA3;Q3U7N1;B1ARA5	Q4FZH2;P61255;B1ARA3;Q3U7N1;B1ARA5	60S ribosomal protein L26	Rpl26	tr|Q4FZH2|Q4FZH2_MOUSE Ribosomal protein L26 OS=Mus musculus OX=10090 GN=Rpl26 PE=1 SV=1;sp|P61255|RL26_MOUSE 60S ribosomal protein L26 OS=Mus musculus OX=10090 GN=Rpl26 PE=1 SV=1;tr|B1ARA3|B1ARA3_MOUSE 60S ribosomal protein L26 (Fragment) OS=Mus musculus	5	5	5	5	5	2	5	2	5	2	24.1	17.258	145	46.708	24.1	12.4	1320100000	1260100000	59974000
Q3TUA1;Q5FWJ5;P61979;B2M1R6;Q3TJ38;Q3TL71;Q3U9Q3;Q3U6X2;Q3TG17;H3BLL4;H3BKD0;A0A286YDM3;H3BK96;A0A286YCM2;H3BKI8;A0A286YEC4;A0A286YDH1;Q8BT23;H3BLP7;A0A286YE41;H3BJ43;H3BJS9	Q3TUA1;Q5FWJ5;P61979;B2M1R6;Q3TJ38;Q3TL71;Q3U9Q3;Q3U6X2;Q3TG17;H3BLL4;H3BKD0;A0A286YDM3;H3BK96	Heterogeneous nuclear ribonucleoprotein K	Hnrnpk	tr|Q3TUA1|Q3TUA1_MOUSE Heterogeneous nuclear ribonucleoprotein K OS=Mus musculus OX=10090 GN=Hnrnpk PE=2 SV=1;tr|Q5FWJ5|Q5FWJ5_MOUSE Heterogeneous nuclear ribonucleoprotein K OS=Mus musculus OX=10090 GN=Hnrnpk PE=2 SV=1;sp|P61979|HNRPK_MOUSE Heterogeneous	22	21	21	21	19	4	19	4	19	4	52.5	51.006	463	187.01	50.5	9.9	5407600000	5161000000	246580000
Q149Z9;P43277;Q3U292	Q149Z9;P43277;Q3U292	Histone H1.3	Hist1h1d	tr|Q149Z9|Q149Z9_MOUSE Histone cluster 1, H1d OS=Mus musculus OX=10090 GN=H1f3 PE=1 SV=1;sp|P43277|H13_MOUSE Histone H1.3 OS=Mus musculus OX=10090 GN=H1-3 PE=1 SV=2;tr|Q3U292|Q3U292_MOUSE H15 domain-containing protein OS=Mus musculus OX=10090 GN=H1f3 PE=2	3	13	13	2	12	4	12	4	2	0	45.7	22.099	221	104.72	41.6	18.6	12566000000	11973000000	592720000
Q61584;A0A0G2JEP0;A0A0H2UH27;Q8C7U4;A0A0G2JGL6	Q61584;A0A0G2JEP0;A0A0H2UH27	Fragile X mental retardation syndrome-related protein 1	Fxr1	sp|Q61584|FXR1_MOUSE Fragile X mental retardation syndrome-related protein 1 OS=Mus musculus OX=10090 GN=Fxr1 PE=1 SV=2;tr|A0A0G2JEP0|A0A0G2JEP0_MOUSE Fragile X mental retardation syndrome-related protein 1 OS=Mus musculus OX=10090 GN=Fxr1 PE=1 SV=1;tr|A0A	5	19	19	18	17	6	17	6	16	6	36.6	76.221	677	286.48	35	12.7	1746900000	1663900000	83074000
Q91YZ8;A3KFU5;A3KFU8;Q99LF8;Q6PHQ9;Q3UX16;V9GXG3	Q91YZ8;A3KFU5;A3KFU8;Q99LF8;Q6PHQ9;Q3UX16	Polyadenylate-binding protein	Pabpc4	tr|Q91YZ8|Q91YZ8_MOUSE Polyadenylate-binding protein OS=Mus musculus OX=10090 GN=Pabpc4 PE=1 SV=1;tr|A3KFU5|A3KFU5_MOUSE Polyadenylate-binding protein OS=Mus musculus OX=10090 GN=Pabpc4 PE=1 SV=1;tr|A3KFU8|A3KFU8_MOUSE Polyadenylate-binding protein OS=Mus	7	14	7	7	14	2	7	2	7	2	20.2	67.852	615	47.276	20.2	3.6	573190000	545920000	27273000
Q3UMT7;G5E924;Q8R081;G3UY38;Q8BI42;Q9CVU5;G3UYY3;G3UY56	Q3UMT7;G5E924;Q8R081;G3UY38	Heterogeneous nuclear ribonucleoprotein L	Hnrnpl	tr|Q3UMT7|Q3UMT7_MOUSE Uncharacterized protein OS=Mus musculus OX=10090 GN=Hnrnpl PE=2 SV=1;tr|G5E924|G5E924_MOUSE Heterogeneous nuclear ribonucleoprotein L (Fragment) OS=Mus musculus OX=10090 GN=Hnrnpl PE=1 SV=1;sp|Q8R081|HNRPL_MOUSE Heterogeneous nuclear	8	16	16	16	16	4	16	4	16	4	40.9	64.075	592	323.31	40.9	13.3	3146600000	2995400000	151200000
A2A9R3	A2A9R3		Mageb4	sp|A2A9R3|MAGB4_MOUSE Melanoma-associated antigen B4 OS=Mus musculus OX=10090 GN=Mageb4 PE=1 SV=1	1	5	5	5	5	1	5	1	5	1	21.2	60.922	556	36.566	21.2	2.5	265620000	252780000	12844000
Q9JKB3;Q68G78;Q64369;Q61478;Q8BPG0	Q9JKB3;Q68G78;Q64369;Q61478;Q8BPG0	Y-box-binding protein 3	Ybx3;Igf2bp3	sp|Q9JKB3|YBOX3_MOUSE Y-box-binding protein 3 OS=Mus musculus OX=10090 GN=Ybx3 PE=1 SV=2;tr|Q68G78|Q68G78_MOUSE Csda protein OS=Mus musculus OX=10090 GN=Ybx3 PE=2 SV=1;tr|Q64369|Q64369_MOUSE Y-box binding protein (Fragment) OS=Mus musculus OX=10090 GN=Igf2	5	9	6	6	9	1	6	1	6	1	51	38.813	361	96.771	51	5.3	252580000	240010000	12574000
A0A075B5J9;A0A075B5K3;A0A0G2JFA8;A0A0G2JDN5	A0A075B5J9;A0A075B5K3;A0A0G2JFA8;A0A0G2JDN5		Igkv17-127;Igkv17-121	tr|A0A075B5J9|A0A075B5J9_MOUSE Immunoglobulin kappa variable 17-127 OS=Mus musculus OX=10090 GN=Igkv17-127 PE=4 SV=7;tr|A0A075B5K3|A0A075B5K3_MOUSE Immunoglobulin kappa variable 17-121 OS=Mus musculus OX=10090 GN=Igkv17-121 PE=4 SV=7;tr|A0A0G2JFA8|A0A0G2JF	4	2	2	2	2	2	2	2	2	2	14.2	12.33	113	13.839	14.2	14.2	764080000	726040000	38043000
Q6P5B5;Q9WVR4	Q6P5B5;Q9WVR4	Fragile X mental retardation syndrome-related protein 2	Fxr2	tr|Q6P5B5|Q6P5B5_MOUSE Fragile X mental retardation syndrome-related protein 2 OS=Mus musculus OX=10090 GN=Fxr2 PE=1 SV=1;sp|Q9WVR4|FXR2_MOUSE Fragile X mental retardation syndrome-related protein 2 OS=Mus musculus OX=10090 GN=Fxr2 PE=1 SV=1	2	16	15	3	15	3	14	3	3	0	28.5	74.252	674	237.9	27	5.5	1031500000	980030000	51507000
Q499F1;Q64368;Q3TUC3;A0A3B2WD26	Q499F1;Q64368;Q3TUC3	Deleted in azoospermia-like	Dazl	tr|Q499F1|Q499F1_MOUSE Deleted in azoospermia-like OS=Mus musculus OX=10090 GN=Dazl PE=2 SV=1;sp|Q64368|DAZL_MOUSE Deleted in azoospermia-like OS=Mus musculus OX=10090 GN=Dazl PE=1 SV=1;tr|Q3TUC3|Q3TUC3_MOUSE Deleted in azoospermia-like OS=Mus musculus OX=	4	4	4	4	4	1	4	1	4	1	19.1	33.34	298	60.058	19.1	7	467060000	443590000	23467000
Q6ZWZ7;Q6PHZ1;Q505B1;Q80V08;Q9CPR4;B2RY53	Q6ZWZ7;Q6PHZ1;Q505B1;Q80V08;Q9CPR4	60S ribosomal protein L17	Rpl17	tr|Q6ZWZ7|Q6ZWZ7_MOUSE 60S ribosomal protein L17 OS=Mus musculus OX=10090 GN=Rpl17 PE=1 SV=1;tr|Q6PHZ1|Q6PHZ1_MOUSE 60S ribosomal protein L17 OS=Mus musculus OX=10090 GN=Rpl17 PE=2 SV=1;tr|Q505B1|Q505B1_MOUSE 60S ribosomal protein L17 (Fragment) OS=Mus mus	6	3	3	3	3	2	3	2	3	2	17.9	21.397	184	54.554	17.9	13	1796100000	1705200000	90862000
Q91Z05;Q8R3H6;Q569X1;Q5R3X7;X5J4J1;X5J5T2;X5J5H3;X5J561;X5J565;X5J4W3;K7U6H3;K7U664;X5J4F1;K7TRG8;K7TRB1;K7TGS1;K7TDM9;K7TDG3;K7T9H4;X5J5Q3;X5J5A2;K7T9F1;K7TGX7;X5J5R2;A0A075B5R1;Q6PDB8;X5J5G3;X5J4K2;Q5R3Y0;X5J4J5;K7THB6;K7T9P9;X5J4I7;K7TH31	Q91Z05;Q8R3H6;Q569X1		Ighg	tr|Q91Z05|Q91Z05_MOUSE Ighg protein OS=Mus musculus OX=10090 GN=Ighg PE=1 SV=1;tr|Q8R3H6|Q8R3H6_MOUSE Ighg protein OS=Mus musculus OX=10090 GN=Ighg PE=2 SV=1;tr|Q569X1|Q569X1_MOUSE Ighg protein OS=Mus musculus OX=10090 GN=Ighg PE=1 SV=1	34	13	11	1	13	8	11	7	1	0	35.3	51.945	473	145.87	35.3	20.5	9646000000	9153600000	492380000
A0A140T8N3;Q7TQM2;A0A0M5KS39;A0A075B666	A0A140T8N3;Q7TQM2;A0A0M5KS39		scFv 6H8	tr|A0A140T8N3|A0A140T8N3_MOUSE Immunoglobulin kappa chain variable 13-84 (Fragment) OS=Mus musculus OX=10090 GN=Igkv13-84 PE=4 SV=2;tr|Q7TQM2|Q7TQM2_MOUSE ScFv 6H8 protein (Fragment) OS=Mus musculus OX=10090 GN=scFv 6H8 PE=4 SV=1;tr|A0A0M5KS39|A0A0M5KS39_M	4	3	3	3	3	1	3	1	3	1	32.2	12.617	115	79.043	32.2	13.9	605800000	574580000	31220000
Q60951;Q3UBT1;P62960;Q810K5;Q71V06;A2BGG7;Q60950;Q8BRJ5;A0A0A0MQD2;B2RUF0;Q9Z2C8;Q497N3	Q60951;Q3UBT1;P62960;Q810K5;Q71V06;A2BGG7;Q60950	Nuclease-sensitive element-binding protein 1	Ybx1	tr|Q60951|Q60951_MOUSE MYB-1b OS=Mus musculus OX=10090 GN=Ybx1 PE=2 SV=1;tr|Q3UBT1|Q3UBT1_MOUSE Y box protein 1 OS=Mus musculus OX=10090 GN=Ybx1 PE=1 SV=1;sp|P62960|YBOX1_MOUSE Y-box-binding protein 1 OS=Mus musculus OX=10090 GN=Ybx1 PE=1 SV=3;tr|Q810K5|Q8	12	16	16	13	16	6	16	6	13	6	66.8	35.7	322	323.31	66.8	52.2	4109900000	3893900000	216010000
S4R2J9;A0A0A0MQ79;Q3TLH4;S4R294;S4R2E2;S4R209;S4R2L9;S4R298;F8WHT3;Q7TPM1	S4R2J9;A0A0A0MQ79;Q3TLH4;S4R294	Protein PRRC2C	Prrc2c	tr|S4R2J9|S4R2J9_MOUSE Protein PRRC2C OS=Mus musculus OX=10090 GN=Prrc2c PE=1 SV=1;tr|A0A0A0MQ79|A0A0A0MQ79_MOUSE Protein PRRC2C OS=Mus musculus OX=10090 GN=Prrc2c PE=1 SV=1;sp|Q3TLH4|PRC2C_MOUSE Protein PRRC2C OS=Mus musculus OX=10090 GN=Prrc2c PE=1 SV=3;	10	36	36	34	36	3	36	3	34	3	17.6	302.43	2765	323.31	17.6	1.3	1004300000	951040000	53288000
Q8BTS0;A1L333;Q61656;Q5U222;Q3V0Z8;Q3UXW3;S4R1I6;Q9CSD9;B1ARB9;B1ARC0;O35662;S4R1E3;Q921Y3	Q8BTS0;A1L333;Q61656;Q5U222;Q3V0Z8;Q3UXW3;S4R1I6	Probable ATP-dependent RNA helicase DDX5	Ddx5	tr|Q8BTS0|Q8BTS0_MOUSE DEAD box protein 5 OS=Mus musculus OX=10090 GN=Ddx5 PE=1 SV=1;tr|A1L333|A1L333_MOUSE DEAD box protein 5 OS=Mus musculus OX=10090 GN=Ddx5 PE=2 SV=1;sp|Q61656|DDX5_MOUSE Probable ATP-dependent RNA helicase DDX5 OS=Mus musculus OX=10090	13	21	21	15	21	6	21	6	15	4	36.1	69.265	615	179.43	36.1	9.6	5039500000	4769800000	269680000
P43274	P43274	Histone H1.4	Hist1h1e	sp|P43274|H14_MOUSE Histone H1.4 OS=Mus musculus OX=10090 GN=H1-4 PE=1 SV=2	1	11	3	3	10	5	3	2	3	2	40.2	21.977	219	21.981	36.1	26	2847400000	2694800000	152610000
Q6P4T2;Q8BYH6;Q7TMG2	Q6P4T2	U5 small nuclear ribonucleoprotein 200 kDa helicase	Snrnp200	sp|Q6P4T2|U520_MOUSE U5 small nuclear ribonucleoprotein 200 kDa helicase OS=Mus musculus OX=10090 GN=Snrnp200 PE=1 SV=1	3	12	12	12	11	1	11	1	11	1	6.3	244.54	2136	73.929	5.9	0.5	155150000	146820000	8325800
A2A547;Q5I0T8;P84099	A2A547;Q5I0T8;P84099	Ribosomal protein L19;60S ribosomal protein L19	Rpl19	tr|A2A547|A2A547_MOUSE Ribosomal protein L19 OS=Mus musculus OX=10090 GN=Rpl19 PE=1 SV=1;tr|Q5I0T8|Q5I0T8_MOUSE Ribosomal protein L19 OS=Mus musculus OX=10090 GN=Rpl19 PE=1 SV=1;sp|P84099|RL19_MOUSE 60S ribosomal protein L19 OS=Mus musculus OX=10090 GN=Rpl	3	3	3	3	2	2	2	2	2	2	18.6	23.247	194	20.129	9.8	13.9	366220000	346400000	19814000
Q3UHL6;Q3UGY5;A0A087WR50;P11276;A0A087WS56;B9EHT6;Q3TCF1;A0A087WSN6;Q3TBB4;Q3UHR1;B7ZNJ1;Q3UH17;Q3UZF9;Q3TCL7;Q8R3F3;A0A087WS99;Q4KL80;A0A087WSU6;Q9Z1Z8	Q3UHL6;Q3UGY5;A0A087WR50;P11276;A0A087WS56;B9EHT6;Q3TCF1;A0A087WSN6;Q3TBB4;Q3UHR1;B7ZNJ1;Q3UH17	Fibronectin;Anastellin	Fn1	tr|Q3UHL6|Q3UHL6_MOUSE Fibronectin OS=Mus musculus OX=10090 GN=Fn1 PE=1 SV=1;tr|Q3UGY5|Q3UGY5_MOUSE Fibronectin OS=Mus musculus OX=10090 GN=Fn1 PE=2 SV=1;tr|A0A087WR50|A0A087WR50_MOUSE Fibronectin OS=Mus musculus OX=10090 GN=Fn1 PE=1 SV=1;sp|P11276|FINC_MO	19	21	21	21	21	2	21	2	21	2	13.5	260.13	2361	251.84	13.5	1	522720000	494350000	28365000
Q3THB3;Q9D0E1;B8JK33;Q3TL61;B8JK32;Q3TW40;Q570Z0;A0A1S6GWJ8;Q3TQ66;A0A3Q4EH91;F6W322;F7C9U3;Q3UCL9;A0A3Q4L2X3;G3X924;Q91VC4	Q3THB3;Q9D0E1;B8JK33;Q3TL61;B8JK32;Q3TW40;Q570Z0;A0A1S6GWJ8;Q3TQ66	Heterogeneous nuclear ribonucleoprotein M	Hnrnpm	tr|Q3THB3|Q3THB3_MOUSE Uncharacterized protein OS=Mus musculus OX=10090 GN=Hnrnpm PE=1 SV=1;sp|Q9D0E1|HNRPM_MOUSE Heterogeneous nuclear ribonucleoprotein M OS=Mus musculus OX=10090 GN=Hnrnpm PE=1 SV=3;tr|B8JK33|B8JK33_MOUSE Heterogeneous nuclear ribonucleo	16	25	25	25	25	9	25	9	25	9	43.9	73.74	690	286.26	43.9	15.4	5730800000	5397500000	333340000
Q5BLK0;Q3TIQ2;P35979;Q8C2K0;Q6DI58	Q5BLK0;Q3TIQ2;P35979;Q8C2K0;Q6DI58	60S ribosomal protein L12	Rpl12	tr|Q5BLK0|Q5BLK0_MOUSE 60S ribosomal protein L12 OS=Mus musculus OX=10090 GN=Rpl12 PE=1 SV=1;tr|Q3TIQ2|Q3TIQ2_MOUSE 60S ribosomal protein L12 OS=Mus musculus OX=10090 GN=Rpl12 PE=2 SV=1;sp|P35979|RL12_MOUSE 60S ribosomal protein L12 OS=Mus musculus OX=1009	5	4	4	4	3	1	3	1	3	1	36.4	17.804	165	30.454	26.7	9.7	188630000	177550000	11081000
P62830;A2A6F8	P62830	60S ribosomal protein L23	Rpl23	sp|P62830|RL23_MOUSE 60S ribosomal protein L23 OS=Mus musculus OX=10090 GN=Rpl23 PE=1 SV=1	2	3	3	3	3	2	3	2	3	2	32.1	14.865	140	39.033	32.1	25	2864900000	2693700000	171250000
Q5U438;Q5SQB7;Q61937;Q9DAY9;Q5BL09;Q5SQB0;Q5SQB5;Q3U536;Q3UDA7;Q8BSZ3	Q5U438;Q5SQB7;Q61937;Q9DAY9;Q5BL09;Q5SQB0;Q5SQB5;Q3U536;Q3UDA7;Q8BSZ3	Nucleophosmin	Npm1	tr|Q5U438|Q5U438_MOUSE Nucleophosmin OS=Mus musculus OX=10090 GN=Npm1 PE=2 SV=1;tr|Q5SQB7|Q5SQB7_MOUSE Nucleophosmin OS=Mus musculus OX=10090 GN=Npm1 PE=1 SV=1;sp|Q61937|NPM_MOUSE Nucleophosmin OS=Mus musculus OX=10090 GN=Npm1 PE=1 SV=1;tr|Q9DAY9|Q9DAY9_MO	10	8	8	8	8	2	8	2	8	2	34.2	32.588	292	162.71	34.2	7.5	1522300000	1429700000	92547000
Q3U672;A0A0G2JF72;Q8R3R1;Q8JZN2;Q3U4S7;Q3TXH7;Q3U1S6;Q80TP8;Q91W50;Q3UJ74;Q05C63	Q3U672;A0A0G2JF72;Q8R3R1;Q8JZN2;Q3U4S7;Q3TXH7;Q3U1S6;Q80TP8;Q91W50;Q3UJ74;Q05C63	Cold shock domain-containing protein E1	Csde1	tr|Q3U672|Q3U672_MOUSE Uncharacterized protein OS=Mus musculus OX=10090 GN=Csde1 PE=2 SV=1;tr|A0A0G2JF72|A0A0G2JF72_MOUSE Cold shock domain-containing protein E1 OS=Mus musculus OX=10090 GN=Csde1 PE=1 SV=1;tr|Q8R3R1|Q8R3R1_MOUSE Csde1 protein (Fragment) OS	11	6	6	6	6	1	6	1	6	1	11.3	69.367	622	36.541	11.3	1.8	108260000	101550000	6704200
B1AZI6;Q3UUT9;Q3US09;Q3UYT9;E9Q5E2;F6SBF2;Q8C690	B1AZI6	THO complex subunit 2	Thoc2	sp|B1AZI6|THOC2_MOUSE THO complex subunit 2 OS=Mus musculus OX=10090 GN=Thoc2 PE=1 SV=1	7	7	7	7	7	1	7	1	7	1	5.2	182.77	1594	48.334	5.2	0.8	172710000	161830000	10887000
A0A075B5N2;A0A140T8P2;A0A0G2JEI6	A0A075B5N2;A0A140T8P2;A0A0G2JEI6		Igkv6-29	tr|A0A075B5N2|A0A075B5N2_MOUSE Immunoglobulin kappa chain variable 6-29 OS=Mus musculus OX=10090 GN=Igkv6-29 PE=4 SV=7;tr|A0A140T8P2|A0A140T8P2_MOUSE Immunoglobulin kappa variable 6-20 (Fragment) OS=Mus musculus OX=10090 GN=Igkv6-20 PE=4 SV=2;tr|A0A0G2JEI6	3	3	3	2	3	1	3	1	2	1	26.3	12.579	114	293.71	26.3	18.4	436090000	408310000	27782000
A0A1L1SQA8;Q58EA6;P62852	A0A1L1SQA8;Q58EA6;P62852	40S ribosomal protein S25	Rps25	tr|A0A1L1SQA8|A0A1L1SQA8_MOUSE 40S ribosomal protein S25 OS=Mus musculus OX=10090 GN=Rps25 PE=1 SV=1;tr|Q58EA6|Q58EA6_MOUSE 40S ribosomal protein S25 OS=Mus musculus OX=10090 GN=Rps25 PE=1 SV=1;sp|P62852|RS25_MOUSE 40S ribosomal protein S25 OS=Mus musculus	3	5	5	5	5	3	5	3	5	3	47.3	10.309	93	72.772	47.3	35.5	4313100000	4038000000	275140000
Q3UCH0;P47911;Q3UFI4	Q3UCH0;P47911;Q3UFI4	60S ribosomal protein L6	Rpl6	tr|Q3UCH0|Q3UCH0_MOUSE 60S ribosomal protein L6 OS=Mus musculus OX=10090 GN=Rpl6 PE=1 SV=1;sp|P47911|RL6_MOUSE 60S ribosomal protein L6 OS=Mus musculus OX=10090 GN=Rpl6 PE=1 SV=3;tr|Q3UFI4|Q3UFI4_MOUSE 60S ribosomal protein L6 OS=Mus musculus OX=10090 GN=R	3	7	7	7	6	3	6	3	6	3	23.3	33.509	296	68.515	20.3	10.1	1075100000	1005900000	69166000
Q6P6I7;A2AL12;Q5FB19;Q3UZG3;Q8BG05	Q6P6I7;A2AL12;Q5FB19;Q3UZG3;Q8BG05	Heterogeneous nuclear ribonucleoprotein A3	Hnrnpa3	tr|Q6P6I7|Q6P6I7_MOUSE Hnrpa3 protein OS=Mus musculus OX=10090 GN=Hnrnpa3 PE=2 SV=1;tr|A2AL12|A2AL12_MOUSE Heterogeneous nuclear ribonucleoprotein A3 OS=Mus musculus OX=10090 GN=Hnrnpa3 PE=1 SV=1;tr|Q5FB19|Q5FB19_MOUSE Heterogeneous nuclear ribonucleoprote	5	11	11	3	11	4	11	4	3	0	41.8	34.376	318	128.05	41.8	17	4164600000	3896300000	268310000
Q545A2;P51881	Q545A2;P51881	ADP/ATP translocase 2;ADP/ATP translocase 2, N-terminally processed	Slc25a5	tr|Q545A2|Q545A2_MOUSE Uncharacterized protein OS=Mus musculus OX=10090 GN=Slc25a5 PE=1 SV=1;sp|P51881|ADT2_MOUSE ADP/ATP translocase 2 OS=Mus musculus OX=10090 GN=Slc25a5 PE=1 SV=3	2	5	5	3	5	1	5	1	3	1	15.4	32.931	298	30.53	15.4	3	268980000	251460000	17519000
Q8VDP4	Q8VDP4	Cell cycle and apoptosis regulator protein 2	Ccar2	sp|Q8VDP4|CCAR2_MOUSE Cell cycle and apoptosis regulator protein 2 OS=Mus musculus OX=10090 GN=Ccar2 PE=1 SV=2	1	9	9	9	8	1	8	1	8	1	12.9	103	922	113.86	11.9	1	286090000	267390000	18699000
P61327;G3UZW7;A0A023T778;Q9CQL1	P61327;G3UZW7;A0A023T778;Q9CQL1	Protein mago nashi homolog;Protein mago nashi homolog 2	Magoh;Magohb	sp|P61327|MGN_MOUSE Protein mago nashi homolog OS=Mus musculus OX=10090 GN=Magoh PE=2 SV=1;tr|G3UZW7|G3UZW7_MOUSE Protein mago nashi homolog 2 OS=Mus musculus OX=10090 GN=Magohb PE=3 SV=1;tr|A0A023T778|A0A023T778_MOUSE Mago nashi protein OS=Mus musculus OX	4	4	4	4	4	1	4	1	4	1	33.6	17.163	146	26.158	33.6	7.5	160520000	149770000	10750000
Q6P1A9;Q5EBG5;Q58ET1;Q80UT7;P12970;Q8CDE3;V9GX35	Q6P1A9;Q5EBG5;Q58ET1;Q80UT7;P12970;Q8CDE3	60S ribosomal protein L7a	Rpl7a;Gm5766	tr|Q6P1A9|Q6P1A9_MOUSE 60S ribosomal protein L7a OS=Mus musculus OX=10090 GN=Rpl7a PE=2 SV=1;tr|Q5EBG5|Q5EBG5_MOUSE 60S ribosomal protein L7a OS=Mus musculus OX=10090 GN=Rpl7a PE=2 SV=1;tr|Q58ET1|Q58ET1_MOUSE 60S ribosomal protein L7a OS=Mus musculus OX=10	7	6	6	6	5	2	5	2	5	2	22.2	30.024	266	53.639	18.4	8.6	566010000	527920000	38088000
G5E866;Q99NB9;A0JLN0;Q3UIB4;Q3US00;Q8C2Y9;Q8C839	G5E866;Q99NB9;A0JLN0;Q3UIB4;Q3US00	Splicing factor 3B subunit 1	Sf3b1	tr|G5E866|G5E866_MOUSE Splicing factor 3B subunit 1 OS=Mus musculus OX=10090 GN=Sf3b1 PE=1 SV=1;sp|Q99NB9|SF3B1_MOUSE Splicing factor 3B subunit 1 OS=Mus musculus OX=10090 GN=Sf3b1 PE=1 SV=1;tr|A0JLN0|A0JLN0_MOUSE Sf3b1 protein (Fragment) OS=Mus musculus O	7	10	10	10	10	2	10	2	10	2	11	145.83	1304	72.024	11	2.6	272280000	253750000	18532000
A0A140T8Q3;A0A140T8N7	A0A140T8Q3;A0A140T8N7			tr|A0A140T8Q3|A0A140T8Q3_MOUSE Immunoglobulin kappa variable 6-17 (Fragment) OS=Mus musculus OX=10090 GN=Igkv6-17 PE=1 SV=2;tr|A0A140T8N7|A0A140T8N7_MOUSE Immunoglobulin kappa chain variable 6-25 (Fragment) OS=Mus musculus OX=10090 GN=Igkv6-25 PE=4 SV=2	2	3	2	2	3	2	2	1	2	1	26.1	12.76	115	61.429	26.1	20.9	337330000	314210000	23119000
B2RTM0;P62806;Q61667;Q6B822	B2RTM0;P62806;Q61667	Histone H4	Hist2h4;Hist1h4a	tr|B2RTM0|B2RTM0_MOUSE Histone H4 OS=Mus musculus OX=10090 GN=Hist2h4 PE=1 SV=1;sp|P62806|H4_MOUSE Histone H4 OS=Mus musculus OX=10090 GN=H4c1 PE=1 SV=2;tr|Q61667|Q61667_MOUSE Histone H4 (Fragment) OS=Mus musculus OX=10090 PE=3 SV=1	4	8	8	8	8	3	8	3	8	3	52.4	11.367	103	108.22	52.4	33	15341000000	14252000000	1089700000
Q546G4;P07724;K7R066	Q546G4;P07724;K7R066	Serum albumin	Alb	tr|Q546G4|Q546G4_MOUSE Serum albumin OS=Mus musculus OX=10090 GN=Alb PE=1 SV=1;sp|P07724|ALBU_MOUSE Albumin OS=Mus musculus OX=10090 GN=Alb PE=1 SV=3;tr|K7R066|K7R066_MOUSE Albumin (Fragment) OS=Mus musculus OX=10090 GN=Alb PE=2 SV=1	3	4	4	4	4	1	4	1	4	1	7.7	68.692	608	26.426	7.7	2.3	209660000	194480000	15187000
Q58DZ3;P62889;A0A2I3BQF4;Q497D7;Q5PR15	Q58DZ3;P62889;A0A2I3BQF4;Q497D7;Q5PR15	60S ribosomal protein L30	Rpl30	tr|Q58DZ3|Q58DZ3_MOUSE 60S ribosomal protein L30 OS=Mus musculus OX=10090 GN=Rpl30 PE=1 SV=1;sp|P62889|RL30_MOUSE 60S ribosomal protein L30 OS=Mus musculus OX=10090 GN=Rpl30 PE=1 SV=2;tr|A0A2I3BQF4|A0A2I3BQF4_MOUSE 60S ribosomal protein L30 OS=Mus musculus	5	5	5	5	5	1	5	1	5	1	35.7	12.784	115	33.063	35.7	7.8	491940000	455630000	36318000
Q91VR5;Q922B8;Q3V1Z7;A0A1Y7VM48	Q91VR5;Q922B8;Q3V1Z7	ATP-dependent RNA helicase DDX1	Ddx1	sp|Q91VR5|DDX1_MOUSE ATP-dependent RNA helicase DDX1 OS=Mus musculus OX=10090 GN=Ddx1 PE=1 SV=1;tr|Q922B8|Q922B8_MOUSE ATP-dependent RNA helicase DDX1 OS=Mus musculus OX=10090 GN=Ddx1 PE=2 SV=1;tr|Q3V1Z7|Q3V1Z7_MOUSE ATP-dependent RNA helicase DDX1 OS=Mus	4	14	14	14	14	3	14	3	14	3	25	82.499	740	175.25	25	4.5	1400700000	1291400000	109230000
A0A2R8VK76;Q9EPU4;Q3U1X8;A0A2R8VI46	A0A2R8VK76;Q9EPU4	Cleavage and polyadenylation specificity factor subunit 1	Cpsf1	tr|A0A2R8VK76|A0A2R8VK76_MOUSE Cleavage and polyadenylation-specificity factor subunit 1 OS=Mus musculus OX=10090 GN=Cpsf1 PE=1 SV=1;sp|Q9EPU4|CPSF1_MOUSE Cleavage and polyadenylation specificity factor subunit 1 OS=Mus musculus OX=10090 GN=Cpsf1 PE=1 SV=1	4	9	9	9	9	1	9	1	9	1	7.3	161.77	1450	74.246	7.3	1.2	117800000	108560000	9233000
P01656;P01654;P01655;U5JE80;A0A075B5P0	P01656;P01654;P01655	Ig kappa chain V-III region MOPC 70;Ig kappa chain V-III region PC 2880/PC 1229;Ig kappa chain V-III region PC 7132		sp|P01656|KV3A3_MOUSE Ig kappa chain V-III region MOPC 70 OS=Mus musculus OX=10090 PE=1 SV=1;sp|P01654|KV3A1_MOUSE Ig kappa chain V-III region PC 2880/PC 1229 OS=Mus musculus OX=10090 PE=1 SV=1;sp|P01655|KV3A2_MOUSE Ig kappa chain V-III region PC 7132 OS=M	5	3	2	1	3	2	2	1	1	0	40.5	11.904	111	23.618	40.5	30.6	166020000	152760000	13255000
A0A0B4J1H6;Q6LEM8;P01630	A0A0B4J1H6;Q6LEM8;P01630	Ig kappa chain V-II region 7S34.1	Igkv2-137	tr|A0A0B4J1H6|A0A0B4J1H6_MOUSE Immunoglobulin kappa chain variable 2-137 (Fragment) OS=Mus musculus OX=10090 GN=Igkv2-137 PE=4 SV=1;tr|Q6LEM8|Q6LEM8_MOUSE Ig-like domain-containing protein (Fragment) OS=Mus musculus OX=10090 PE=2 SV=1;sp|P01630|KV2A6_MOUSE	3	3	3	2	3	3	3	3	2	2	29.2	13.131	120	34.593	29.2	29.2	1307600000	1202000000	105580000
Q3TJ01;Q99LF4	Q3TJ01;Q99LF4	tRNA-splicing ligase RtcB homolog	Rtcb	tr|Q3TJ01|Q3TJ01_MOUSE RNA-splicing ligase RtcB homolog OS=Mus musculus OX=10090 GN=Rtcb PE=2 SV=1;sp|Q99LF4|RTCB_MOUSE RNA-splicing ligase RtcB homolog OS=Mus musculus OX=10090 GN=Rtcb PE=1 SV=1	2	13	13	13	13	3	13	3	13	3	32.1	55.253	505	120.25	32.1	6.3	1375700000	1260700000	114940000
Q4FK11;Q3TTV7;Q3UM20;Q3TF40;Q99K48;Q3TFC2;Q3TMM5;B1AXT0	Q4FK11;Q3TTV7;Q3UM20;Q3TF40;Q99K48;Q3TFC2;Q3TMM5	Non-POU domain-containing octamer-binding protein	Nono	tr|Q4FK11|Q4FK11_MOUSE Nono protein OS=Mus musculus OX=10090 GN=Nono PE=2 SV=1;tr|Q3TTV7|Q3TTV7_MOUSE Uncharacterized protein OS=Mus musculus OX=10090 GN=Nono PE=2 SV=1;tr|Q3UM20|Q3UM20_MOUSE Uncharacterized protein OS=Mus musculus OX=10090 GN=Nono PE=2 SV	8	10	10	10	10	3	10	3	10	3	33.6	54.54	473	138.19	33.6	8.2	736660000	673540000	63123000
Q547R0;E9QAT0;Q6AXB7;P35922;E9QAS9;D3Z6U8;E9QNF5;E9QAS8;Q8BPK8;Q8BPN5;Q71T01;Q925S6	Q547R0;E9QAT0;Q6AXB7;P35922;E9QAS9;D3Z6U8;E9QNF5;E9QAS8;Q8BPK8	Fragile X mental retardation protein 1 homolog	Fmr1	tr|Q547R0|Q547R0_MOUSE Synaptic functional regulator FMR1 OS=Mus musculus OX=10090 GN=Fmr1 PE=2 SV=1;tr|E9QAT0|E9QAT0_MOUSE Synaptic functional regulator FMR1 OS=Mus musculus OX=10090 GN=Fmr1 PE=1 SV=1;tr|Q6AXB7|Q6AXB7_MOUSE Synaptic functional regulator F	12	15	13	13	15	3	13	3	13	3	32.3	66.269	589	128.1	32.3	8	1143500000	1043800000	99759000
A0A0U1RPX7;A0A0R4J113;Q5MJ56;P97479;A0A0U1RPT3;D3YUT5;A0A571BEN3	A0A0U1RPX7;A0A0R4J113;Q5MJ56;P97479	Unconventional myosin-VIIa	Myo7a	tr|A0A0U1RPX7|A0A0U1RPX7_MOUSE Unconventional myosin-VIIa OS=Mus musculus OX=10090 GN=Myo7a PE=1 SV=1;tr|A0A0R4J113|A0A0R4J113_MOUSE Unconventional myosin-VIIa OS=Mus musculus OX=10090 GN=Myo7a PE=1 SV=1;tr|Q5MJ56|Q5MJ56_MOUSE Myosin VIIa isoform 2 OS=Mus	7	22	22	22	22	3	22	3	22	3	13.5	249.53	2164	267.1	13.5	2.4	848970000	774570000	74398000
Q3UD86;Q3TFC0;D3Z3E8;Q69ZE2;E9PW39;D3YVL0;P23249	Q3UD86;Q3TFC0;D3Z3E8;Q69ZE2;E9PW39;D3YVL0;P23249	Putative helicase MOV-10	Mov10	tr|Q3UD86|Q3UD86_MOUSE RNA helicase OS=Mus musculus OX=10090 GN=Mov10 PE=2 SV=1;tr|Q3TFC0|Q3TFC0_MOUSE RNA helicase OS=Mus musculus OX=10090 GN=Mov10 PE=2 SV=1;tr|D3Z3E8|D3Z3E8_MOUSE RNA helicase OS=Mus musculus OX=10090 GN=Mov10 PE=1 SV=1;tr|Q69ZE2|Q69ZE2	7	27	27	27	27	8	27	8	27	8	31	113.55	1004	323.31	31	10.6	4865200000	4434400000	430770000
Q5M9M0;P19253;A0A1B0GSB2;A0A1B0GSQ6;Q3TDS9;A0A1B0GTA1;A0A1B0GS68;A0A1B0GQW6;A0A1B0GSL5;A0A1B0GSC2;A0A1B0GRH1;A0A1B0GSF0;A0A1B0GT00	Q5M9M0;P19253;A0A1B0GSB2;A0A1B0GSQ6;Q3TDS9;A0A1B0GTA1;A0A1B0GS68	60S ribosomal protein L13a	Rpl13a	tr|Q5M9M0|Q5M9M0_MOUSE 60S ribosomal protein L13a OS=Mus musculus OX=10090 GN=Rpl13a PE=1 SV=1;sp|P19253|RL13A_MOUSE 60S ribosomal protein L13a OS=Mus musculus OX=10090 GN=Rpl13a PE=1 SV=4;tr|A0A1B0GSB2|A0A1B0GSB2_MOUSE 60S ribosomal protein L13a OS=Mus mu	13	3	3	3	3	1	3	1	3	1	16.3	23.464	203	18.565	16.3	5.4	327850000	298800000	29054000
Q03265;D3Z6F5;D6RJ16;Q3U452	Q03265;D3Z6F5	ATP synthase subunit alpha, mitochondrial;ATP synthase subunit alpha	Atp5a1	sp|Q03265|ATPA_MOUSE ATP synthase subunit alpha, mitochondrial OS=Mus musculus OX=10090 GN=Atp5f1a PE=1 SV=1;tr|D3Z6F5|D3Z6F5_MOUSE ATP synthase subunit alpha OS=Mus musculus OX=10090 GN=Atp5a1 PE=1 SV=1	4	5	5	5	5	1	5	1	5	1	11.6	59.752	553	33.309	11.6	2.4	106490000	97028000	9461900
Q99MR6;A0A0G2JDF1;A0A0G2JG65;A0A0G2JDN3;A0A0G2JDF8	Q99MR6;A0A0G2JDF1;A0A0G2JG65;A0A0G2JDN3;A0A0G2JDF8	Serrate RNA effector molecule homolog	Srrt	sp|Q99MR6|SRRT_MOUSE Serrate RNA effector molecule homolog OS=Mus musculus OX=10090 GN=Srrt PE=1 SV=1;tr|A0A0G2JDF1|A0A0G2JDF1_MOUSE Serrate RNA effector molecule homolog (Fragment) OS=Mus musculus OX=10090 GN=Srrt PE=1 SV=1;tr|A0A0G2JG65|A0A0G2JG65_MOUSE	5	4	4	4	4	1	4	1	4	1	4.8	100.45	875	26.781	4.8	1.1	51156000	46513000	4643200
O70569;P62264;D3YVF4;D3Z7I1;Q3UJS5	O70569;P62264;D3YVF4;D3Z7I1;Q3UJS5	40S ribosomal protein S14	rps14;Rps14	tr|O70569|O70569_MOUSE Ribosomal protein S14 OS=Mus musculus OX=10090 GN=rps14 PE=3 SV=1;sp|P62264|RS14_MOUSE 40S ribosomal protein S14 OS=Mus musculus OX=10090 GN=Rps14 PE=1 SV=3;tr|D3YVF4|D3YVF4_MOUSE 40S ribosomal protein S14 (Fragment) OS=Mus musculus	5	4	4	4	4	2	4	2	4	2	29.8	16.301	151	34.699	29.8	15.9	2863000000	2587100000	275920000
B9EKE9;B7ZWF1;Q3TQX5;Q62167;B9EIA2;P16381;Q3V086;Q61496	B9EKE9;B7ZWF1;Q3TQX5;Q62167;B9EIA2;P16381	ATP-dependent RNA helicase DDX3X;Putative ATP-dependent RNA helicase Pl10	Ddx3x;D1Pas1	tr|B9EKE9|B9EKE9_MOUSE RNA helicase OS=Mus musculus OX=10090 GN=Ddx3x PE=2 SV=1;tr|B7ZWF1|B7ZWF1_MOUSE RNA helicase OS=Mus musculus OX=10090 GN=Ddx3x PE=2 SV=1;tr|Q3TQX5|Q3TQX5_MOUSE RNA helicase OS=Mus musculus OX=10090 GN=Ddx3x PE=1 SV=1;sp|Q62167|DDX3X_	8	20	19	4	18	7	17	6	3	2	33.7	73.013	661	200.14	31.3	11.5	1750100000	1574000000	176160000
A0A075B5M2;L7N239;J3QNZ9;A0A075B5M3;A0A0G2JH00;A0A0G2JGI6;A0A075B5L2;A0A679F8Q6;P01680	A0A075B5M2;L7N239;J3QNZ9;A0A075B5M3;A0A0G2JH00;A0A0G2JGI6;A0A075B5L2;A0A679F8Q6;P01680	Ig kappa chain V-IV region S107B	Igkv4-61;Igkv4-71;Igkv4-62;Igkv4-58;Igkv4-91	tr|A0A075B5M2|A0A075B5M2_MOUSE Immunoglobulin kappa chain variable 4-61 OS=Mus musculus OX=10090 GN=Igkv4-61 PE=4 SV=7;tr|L7N239|L7N239_MOUSE Immunoglobulin kappa chain variable 4-71 OS=Mus musculus OX=10090 GN=Igkv4-71 PE=4 SV=1;tr|J3QNZ9|J3QNZ9_MOUSE Imm	9	2	2	2	2	1	2	1	2	1	30.9	10.153	94	18.925	30.9	19.1	1280200000	1150700000	129480000
Q3UW40;Q8BP67;Q8BT08;Q9CS31	Q3UW40;Q8BP67;Q8BT08;Q9CS31	60S ribosomal protein L24	Rpl24	tr|Q3UW40|Q3UW40_MOUSE TRASH domain-containing protein OS=Mus musculus OX=10090 GN=Rpl24 PE=2 SV=1;sp|Q8BP67|RL24_MOUSE 60S ribosomal protein L24 OS=Mus musculus OX=10090 GN=Rpl24 PE=1 SV=2;tr|Q8BT08|Q8BT08_MOUSE TRASH domain-containing protein (Fragment)	4	5	5	5	5	4	5	4	5	4	30.6	18.252	160	32.102	30.6	25	2210800000	1986700000	224180000
Q5BLK2;P60867	Q5BLK2;P60867	40S ribosomal protein S20	Rps20	tr|Q5BLK2|Q5BLK2_MOUSE 40S ribosomal protein S20 OS=Mus musculus OX=10090 GN=Rps20 PE=1 SV=1;sp|P60867|RS20_MOUSE 40S ribosomal protein S20 OS=Mus musculus OX=10090 GN=Rps20 PE=1 SV=1	2	2	2	2	2	2	2	2	2	2	19.3	13.373	119	14.631	19.3	19.3	552700000	495340000	57353000
Q9CWI9;Q497E1;Q9CZI5;P62267;Q9CSN9	Q9CWI9;Q497E1;Q9CZI5;P62267;Q9CSN9	40S ribosomal protein S23	Rps23	tr|Q9CWI9|Q9CWI9_MOUSE 40S ribosomal protein S23 OS=Mus musculus OX=10090 GN=Rps23 PE=2 SV=1;tr|Q497E1|Q497E1_MOUSE 40S ribosomal protein S23 OS=Mus musculus OX=10090 GN=Rps23 PE=2 SV=1;tr|Q9CZI5|Q9CZI5_MOUSE 40S ribosomal protein S23 OS=Mus musculus OX=10	5	5	5	5	5	4	5	4	5	4	29.4	15.835	143	32.036	29.4	29.4	3252600000	2913600000	339020000
Q9CXK3;Q497E4;Q3TG92;P68033;P62737;Q61275;Q3UJ36;Q3UIJ3;Q3U122;P63268;P68134;Q61852;Q61272;Q61264;A0A494B9T3;D3YZY0;D3Z2K3;I6L9D2;Q61274;A0A1D5RM20;Q61273;A0A0U1RQ96	Q9CXK3;Q497E4;Q3TG92;P68033;P62737;Q61275;Q3UJ36;Q3UIJ3;Q3U122;P63268;P68134;Q61852;Q61272;Q61264;A0A494B9T3;D3YZY0	Actin, alpha cardiac muscle 1;Actin, aortic smooth muscle;Actin, gamma-enteric smooth muscle;Actin, alpha skeletal muscle	Actc1;Acta2;Actg2;Acta1	tr|Q9CXK3|Q9CXK3_MOUSE Uncharacterized protein OS=Mus musculus OX=10090 GN=Actc1 PE=2 SV=1;tr|Q497E4|Q497E4_MOUSE Actin, alpha, cardiac muscle 1 OS=Mus musculus OX=10090 GN=Actc1 PE=2 SV=1;tr|Q3TG92|Q3TG92_MOUSE Uncharacterized protein OS=Mus musculus OX=1	22	15	6	5	13	8	6	1	5	1	42.4	41.946	377	191.77	39.3	20.4	1141000000	1020800000	120260000
Q91W18;F6ZI20	Q91W18	Tudor domain-containing protein 3	Tdrd3	sp|Q91W18|TDRD3_MOUSE Tudor domain-containing protein 3 OS=Mus musculus OX=10090 GN=Tdrd3 PE=1 SV=4	2	12	12	12	11	2	11	2	11	2	19.5	82.252	743	119.41	17.9	3	315150000	281560000	33596000
Q5BLJ9;P61358;Q9CSM4;A2A4Q0	Q5BLJ9;P61358;Q9CSM4	60S ribosomal protein L27	Rpl27	tr|Q5BLJ9|Q5BLJ9_MOUSE 60S ribosomal protein L27 OS=Mus musculus OX=10090 GN=Rpl27 PE=1 SV=1;sp|P61358|RL27_MOUSE 60S ribosomal protein L27 OS=Mus musculus OX=10090 GN=Rpl27 PE=1 SV=2;tr|Q9CSM4|Q9CSM4_MOUSE 60S ribosomal protein L27 (Fragment) OS=Mus muscu	4	3	3	3	3	1	3	1	3	1	30.1	15.798	136	21.195	30.1	6.6	381710000	340110000	41599000
A0A4U9FKB1;A0A075B5P5;A0A1Y7VJN6;P03987;Q6KAM2	A0A4U9FKB1;A0A075B5P5;A0A1Y7VJN6;P03987;Q6KAM2	Ig gamma-3 chain C region	Ighg3	tr|A0A4U9FKB1|A0A4U9FKB1_MOUSE IgG3 (Fragment) OS=Mus musculus OX=10090 GN=Ighg3 PE=4 SV=1;tr|A0A075B5P5|A0A075B5P5_MOUSE Immunoglobulin heavy constant gamma 3 (Fragment) OS=Mus musculus OX=10090 GN=Ighg3 PE=4 SV=1;tr|A0A1Y7VJN6|A0A1Y7VJN6_MOUSE Immunoglob	5	11	11	11	11	9	11	9	11	9	39.5	36.198	329	127.02	39.5	38	20976000000	18638000000	2338000000
Q9DC41;Q3U9G2;Q3TWF2;P20029;Q3U7T8;Q3U6V3;Q3TKF8;Q3TI47;Q3UEM8;Q3TUS2;O88687	Q9DC41;Q3U9G2;Q3TWF2;P20029;Q3U7T8;Q3U6V3;Q3TKF8;Q3TI47;Q3UEM8	78 kDa glucose-regulated protein	Hspa5	tr|Q9DC41|Q9DC41_MOUSE 78 kDa glucose-regulated protein OS=Mus musculus OX=10090 GN=Hspa5 PE=2 SV=1;tr|Q3U9G2|Q3U9G2_MOUSE 78 kDa glucose-regulated protein OS=Mus musculus OX=10090 GN=Hspa5 PE=2 SV=1;tr|Q3TWF2|Q3TWF2_MOUSE 78 kDa glucose-regulated protein	11	13	11	11	12	6	10	5	10	5	24.7	72.422	655	93.135	23.4	11.8	490760000	433290000	57468000
Q3ULW0;P62827;Q14AA6;A6H622;Q61820	Q3ULW0;P62827;Q14AA6;A6H622;Q61820	GTP-binding nuclear protein Ran;GTP-binding nuclear protein Ran, testis-specific isoform	Ran;1700009N14Rik;Rasl2-9	tr|Q3ULW0|Q3ULW0_MOUSE GTP-binding nuclear protein Ran OS=Mus musculus OX=10090 GN=Ran PE=2 SV=1;sp|P62827|RAN_MOUSE GTP-binding nuclear protein Ran OS=Mus musculus OX=10090 GN=Ran PE=1 SV=3;tr|Q14AA6|Q14AA6_MOUSE GTP-binding nuclear protein Ran OS=Mus mus	5	4	4	4	4	1	4	1	4	1	19.9	24.351	216	30.429	19.9	5.1	193230000	170590000	22644000
P97350;A0A087WS37	P97350;A0A087WS37	Plakophilin-1	Pkp1	sp|P97350|PKP1_MOUSE Plakophilin-1 OS=Mus musculus OX=10090 GN=Pkp1 PE=1 SV=1;tr|A0A087WS37|A0A087WS37_MOUSE Plakophilin-1 OS=Mus musculus OX=10090 GN=Pkp1 PE=1 SV=1	2	3	3	3	1	2	1	2	1	2	4.5	80.895	728	16.939	1.5	3	48704000	42970000	5733600
Q3UJK2;Q9CY58;A0A0N4SV32;Q3V274;Q3UEI6;Q3UMP4;A0A0N4SWH2;A0A0N4SUQ1;A0A0N4SUN8;A0A0N4SV40;A0A0N4SVK5	Q3UJK2;Q9CY58;A0A0N4SV32;Q3V274;Q3UEI6;Q3UMP4;A0A0N4SWH2;A0A0N4SUQ1;A0A0N4SUN8	Plasminogen activator inhibitor 1 RNA-binding protein	Serbp1	tr|Q3UJK2|Q3UJK2_MOUSE HABP4_PAI-RBP1 domain-containing protein OS=Mus musculus OX=10090 GN=Serbp1 PE=2 SV=1;sp|Q9CY58|PAIRB_MOUSE Plasminogen activator inhibitor 1 RNA-binding protein OS=Mus musculus OX=10090 GN=Serbp1 PE=1 SV=2;tr|A0A0N4SV32|A0A0N4SV32_M	11	10	10	10	10	3	10	3	10	3	33.4	42.914	392	288.27	33.4	9.7	858240000	753950000	104290000
P99024;Q9ERD7;Q80ZV2	P99024;Q9ERD7	Tubulin beta-5 chain;Tubulin beta-3 chain	Tubb5;Tubb3	sp|P99024|TBB5_MOUSE Tubulin beta-5 chain OS=Mus musculus OX=10090 GN=Tubb5 PE=1 SV=1;sp|Q9ERD7|TBB3_MOUSE Tubulin beta-3 chain OS=Mus musculus OX=10090 GN=Tubb3 PE=1 SV=1	3	8	8	2	8	3	8	3	2	2	21.6	49.67	444	127.24	21.6	8.8	513780000	451250000	62523000
Q9D0A2;Q5YLW3;Q3UK56;Q3UCL7;P62908;Q9CZP6;A0A140LI77;D3YV43;O89068	Q9D0A2;Q5YLW3;Q3UK56;Q3UCL7;P62908;Q9CZP6;A0A140LI77;D3YV43	40S ribosomal protein S3	Rps3	tr|Q9D0A2|Q9D0A2_MOUSE 40S ribosomal protein S3 OS=Mus musculus OX=10090 GN=Rps3 PE=2 SV=1;tr|Q5YLW3|Q5YLW3_MOUSE 40S ribosomal protein S3 OS=Mus musculus OX=10090 GN=Rps3 PE=1 SV=1;tr|Q3UK56|Q3UK56_MOUSE 40S ribosomal protein S3 OS=Mus musculus OX=10090 G	9	8	8	8	8	3	8	3	8	3	40.3	26.64	243	59.866	40.3	16	1200900000	1050500000	150450000
Q5M9K7;P63325;Q3UW83;Q3U9P0;A0A338P7K4;A0A3B2W864	Q5M9K7;P63325;Q3UW83;Q3U9P0;A0A338P7K4;A0A3B2W864	40S ribosomal protein S10	Rps10	tr|Q5M9K7|Q5M9K7_MOUSE Ribosomal protein S10 OS=Mus musculus OX=10090 GN=Rps10 PE=1 SV=1;sp|P63325|RS10_MOUSE 40S ribosomal protein S10 OS=Mus musculus OX=10090 GN=Rps10 PE=1 SV=1;tr|Q3UW83|Q3UW83_MOUSE 40S ribosomal protein S10 OS=Mus musculus OX=10090 GN	6	2	2	2	2	1	2	1	2	1	13.9	18.916	165	12.74	13.9	8.5	63742000	55728000	8014200
Q7M754;Q792Z1	Q7M754;Q792Z1		Gm5409;Try10	tr|Q7M754|Q7M754_MOUSE Try10-like trypsinogen OS=Mus musculus OX=10090 GN=Gm5409 PE=2 SV=1;tr|Q792Z1|Q792Z1_MOUSE Trypsin 10 OS=Mus musculus OX=10090 GN=Try10 PE=1 SV=1	2	2	2	2	1	2	1	2	1	2	8.1	26.531	246	31.586	8.1	8.1	547620000	478690000	68933000
A0A075B5K6;P03976	A0A075B5K6;P03976	Ig kappa chain V-II region 17S29.1	Igkv2-109	tr|A0A075B5K6|A0A075B5K6_MOUSE Immunoglobulin kappa variable 2-109 (Fragment) OS=Mus musculus OX=10090 GN=Igkv2-109 PE=4 SV=4;sp|P03976|KV2A5_MOUSE Ig kappa chain V-II region 17S29.1 OS=Mus musculus OX=10090 PE=1 SV=1	2	1	1	1	1	1	1	1	1	1	10.8	13.057	120	7.1121	10.8	10.8	217770000	190090000	27681000
A0A075B5K2;A0A0G2JDR3	A0A075B5K2;A0A0G2JDR3		Igkv9-124	tr|A0A075B5K2|A0A075B5K2_MOUSE Immunoglobulin kappa chain variable 9-124 OS=Mus musculus OX=10090 GN=Igkv9-124 PE=1 SV=7;tr|A0A0G2JDR3|A0A0G2JDR3_MOUSE Immunoglobulin kappa chain variable 9-124 (Fragment) OS=Mus musculus OX=10090 GN=Igkv9-124 PE=1 SV=4	2	3	3	3	3	2	3	2	3	2	55.8	10.419	95	323.31	55.8	33.7	2189100000	1906700000	282390000
A0A1E1GJG6;A0A140T8N0;P01639;I0ITL1;Q5F2I1;Q924R6;Q924R5;Q924R2;Q924Q4;Q924Q2;Q924R7;Q924R0;Q924Q5;Q924Q0;Q91VA2;Q924P5;Q924R4;Q924R3;Q924R1;Q924Q9;Q924Q7;Q924Q6;Q924R8;Q924Q8;Q924Q3	A0A1E1GJG6;A0A140T8N0;P01639	Ig kappa chain V-V region MOPC 41	Gm5571	tr|A0A1E1GJG6|A0A1E1GJG6_MOUSE Single-chain variable OS=Mus musculus OX=10090 GN=Wgn-scFv PE=2 SV=1;tr|A0A140T8N0|A0A140T8N0_MOUSE Immunoglobulin kappa chain variable 9-120 (Fragment) OS=Mus musculus OX=10090 GN=Igkv9-120 PE=1 SV=2;sp|P01639|KV5A7_MOUSE Ig	25	3	3	3	3	1	3	1	3	1	20	25.763	240	122.33	20	5.8	240770000	209590000	31185000
Q8K3W3	Q8K3W3	Protein CASC3	Casc3	sp|Q8K3W3|CASC3_MOUSE Protein CASC3 OS=Mus musculus OX=10090 GN=Casc3 PE=1 SV=3	1	5	5	5	4	1	4	1	4	1	10	75.769	698	33.348	8.3	1.7	103960000	90490000	13468000
Q60865;Q3UFZ6;A9CYP7;F6YLI0;Q3TTW8;A2BH47;Q8CD82;F6YP03;Q3TEY4;A1L0T9	Q60865;Q3UFZ6	Caprin-1	Caprin1	sp|Q60865|CAPR1_MOUSE Caprin-1 OS=Mus musculus OX=10090 GN=Caprin1 PE=1 SV=2;tr|Q3UFZ6|Q3UFZ6_MOUSE Caprin-1_dimer domain-containing protein (Fragment) OS=Mus musculus OX=10090 GN=Caprin1 PE=2 SV=1	10	9	9	9	9	4	9	4	9	4	19.8	78.168	707	243.12	19.8	10.6	1822700000	1583900000	238780000
P01666;P01665;A0A140T8Q4;P01669;P01667;P01668;P01664	P01666;P01665;A0A140T8Q4;P01669;P01667;P01668;P01664	Ig kappa chain V-III region PC 7183;Ig kappa chain V-III region PC 7043;Ig kappa chain V-III region PC 7769;Ig kappa chain V-III region PC 6308;Ig kappa chain V-III region PC 7210;Ig kappa chain V-III region CBPC 101		sp|P01666|KV3AE_MOUSE Ig kappa chain V-III region PC 7183 OS=Mus musculus OX=10090 PE=1 SV=1;sp|P01665|KV3AD_MOUSE Ig kappa chain V-III region PC 7043 OS=Mus musculus OX=10090 PE=1 SV=1;tr|A0A140T8Q4|A0A140T8Q4_MOUSE Immunoglobulin kappa variable 3-4 (Frag	7	4	4	2	4	1	4	1	2	0	53.2	11.952	111	217.22	53.2	16.2	1520800000	1318800000	202070000
Q9CXW4;Q8VC94;A2BH06	Q9CXW4;Q8VC94;A2BH06	60S ribosomal protein L11	Rpl11	sp|Q9CXW4|RL11_MOUSE 60S ribosomal protein L11 OS=Mus musculus OX=10090 GN=Rpl11 PE=1 SV=4;tr|Q8VC94|Q8VC94_MOUSE 60S ribosomal protein L11 OS=Mus musculus OX=10090 GN=Rpl11 PE=2 SV=1;tr|A2BH06|A2BH06_MOUSE 60S ribosomal protein L11 (Fragment) OS=Mus muscu	3	3	3	3	3	2	3	2	3	2	19.7	20.252	178	33.877	19.7	14.6	879910000	762770000	117130000
A2AVJ7;Q99PL5;Q8C7E8;Q8CAB9;Q3ULC0	A2AVJ7;Q99PL5	Ribosome-binding protein 1	Rrbp1	tr|A2AVJ7|A2AVJ7_MOUSE Ribosome-binding protein 1 OS=Mus musculus OX=10090 GN=Rrbp1 PE=1 SV=1;sp|Q99PL5|RRBP1_MOUSE Ribosome-binding protein 1 OS=Mus musculus OX=10090 GN=Rrbp1 PE=1 SV=2	5	36	36	20	31	12	31	12	16	7	36.6	158.39	1464	323.31	23.5	18.1	1020700000	883380000	137290000
Q52L87;Q3TIZ0;P68373;P68369;P05213;Q5FW91;P05214;Q99KA2;A0A2R8VHF3;Q9D9Y2	Q52L87;Q3TIZ0;P68373;P68369;P05213;Q5FW91;P05214;Q99KA2;A0A2R8VHF3;Q9D9Y2	Tubulin alpha-1C chain;Tubulin alpha-1A chain;Tubulin alpha-1B chain;Tubulin alpha-3 chain	Tuba1c;Tuba1a;Tuba1b;Tuba3a	tr|Q52L87|Q52L87_MOUSE Tubulin alpha chain OS=Mus musculus OX=10090 GN=Tuba1c PE=1 SV=1;tr|Q3TIZ0|Q3TIZ0_MOUSE Tubulin alpha chain OS=Mus musculus OX=10090 GN=Tuba1c PE=2 SV=1;sp|P68373|TBA1C_MOUSE Tubulin alpha-1C chain OS=Mus musculus OX=10090 GN=Tuba1c	10	7	7	2	7	2	7	2	2	0	19.6	49.909	449	52.043	19.6	6	526080000	453900000	72180000
P47963;Q5RKP3	P47963;Q5RKP3	60S ribosomal protein L13	Rpl13	sp|P47963|RL13_MOUSE 60S ribosomal protein L13 OS=Mus musculus OX=10090 GN=Rpl13 PE=1 SV=3;tr|Q5RKP3|Q5RKP3_MOUSE 60S ribosomal protein L13 OS=Mus musculus OX=10090 GN=Rpl13 PE=2 SV=1	2	9	9	9	9	4	9	4	9	4	36	24.305	211	106.56	36	20.4	1353500000	1167600000	185970000
Q3UDD3;Q3U8V1;Q8BG81;Q3TJ78;Q571G8;F6VR84;Q8C713	Q3UDD3;Q3U8V1;Q8BG81;Q3TJ78;Q571G8	Polymerase delta-interacting protein 3	Poldip3	tr|Q3UDD3|Q3UDD3_MOUSE Polymerase delta-interacting protein 3 OS=Mus musculus OX=10090 GN=Poldip3 PE=1 SV=1;tr|Q3U8V1|Q3U8V1_MOUSE RRM domain-containing protein OS=Mus musculus OX=10090 GN=Poldip3 PE=2 SV=1;sp|Q8BG81|PDIP3_MOUSE Polymerase delta-interactin	7	10	10	10	10	2	10	2	10	2	30.9	42.935	391	69.993	30.9	6.1	244800000	210900000	33899000
Q3US82;Q3U6I5;A0A3B0ITG8;P14106	Q3US82;Q3U6I5;A0A3B0ITG8;P14106	Complement C1q subcomponent subunit B	C1qb	tr|Q3US82|Q3US82_MOUSE C1q domain-containing protein OS=Mus musculus OX=10090 GN=C1qb PE=2 SV=1;tr|Q3U6I5|Q3U6I5_MOUSE C1q domain-containing protein OS=Mus musculus OX=10090 GN=C1qb PE=2 SV=1;tr|A0A3B0ITG8|A0A3B0ITG8_MOUSE Adiponectin a OS=Mus musculus OX=	4	3	3	3	3	1	3	1	3	1	15.4	26.707	253	35.986	15.4	4.7	243700000	209490000	34218000
Q9JL74;A0A140T8N9	Q9JL74;A0A140T8N9			tr|Q9JL74|Q9JL74_MOUSE Anti-myosin immunoglobulin light chain variable region (Fragment) OS=Mus musculus OX=10090 PE=2 SV=1;tr|A0A140T8N9|A0A140T8N9_MOUSE Immunoglobulin kappa variable 6-32 (Fragment) OS=Mus musculus OX=10090 GN=Igkv6-32 PE=4 SV=2	2	3	3	3	2	2	2	2	2	2	30.3	10.939	99	32.098	30.3	21.2	643240000	552590000	90650000
Q5XFY8;Q2VT29;Q2VT25	Q5XFY8			tr|Q5XFY8|Q5XFY8_MOUSE Uncharacterized protein OS=Mus musculus OX=10090 PE=1 SV=1	3	7	1	0	7	5	1	1	0	0	40.4	25.835	235	42.154	40.4	37.9	219430000	187770000	31662000
X5J5N0;X5J4N1;K7THG4;K7THD7;K7TH54;A0A075B697;P01820;P01819	X5J5N0;X5J4N1;K7THG4;K7THD7;K7TH54;A0A075B697;P01820;P01819	Ig heavy chain V region PJ14;Ig heavy chain V region MOPC 141	Ighv2-9-1	tr|X5J5N0|X5J5N0_MOUSE IgM heavy chain VDJ region (Fragment) OS=Mus musculus OX=10090 PE=2 SV=1;tr|X5J4N1|X5J4N1_MOUSE IgM heavy chain VDJ region (Fragment) OS=Mus musculus OX=10090 PE=2 SV=1;tr|K7THG4|K7THG4_MOUSE IgA heavy chain variable region (Fragment	8	2	2	2	2	1	2	1	2	1	15.9	12.304	113	26.958	15.9	9.7	1445000000	1236200000	208760000
Q9D0T1	Q9D0T1	NHP2-like protein 1;NHP2-like protein 1, N-terminally processed	Nhp2l1	sp|Q9D0T1|NH2L1_MOUSE NHP2-like protein 1 OS=Mus musculus OX=10090 GN=Snu13 PE=1 SV=4	1	2	2	2	2	1	2	1	2	1	18	14.173	128	12.892	18	9.4	39696000	33804000	5891400
Q3TSJ4;Q78WR5;Q3TLL6;Q4FZL1;Q5F2A7;Q3UXC2;Q3TFG3;P60843;Q3TGK7;A0A338P6X5;Q8BTU6;Q52KC1;P10630;Q3U8I0;E9Q561	Q3TSJ4;Q78WR5;Q3TLL6;Q4FZL1;Q5F2A7;Q3UXC2;Q3TFG3;P60843;Q3TGK7;A0A338P6X5;Q8BTU6;Q52KC1;P10630	Eukaryotic initiation factor 4A-I;Eukaryotic initiation factor 4A-II;Eukaryotic initiation factor 4A-II, N-terminally processed	Eif4a1;Eif4a2	tr|Q3TSJ4|Q3TSJ4_MOUSE RNA helicase OS=Mus musculus OX=10090 GN=Eif4a1 PE=2 SV=1;tr|Q78WR5|Q78WR5_MOUSE RNA helicase (Fragment) OS=Mus musculus OX=10090 GN=Eif4a1 PE=2 SV=1;tr|Q3TLL6|Q3TLL6_MOUSE RNA helicase OS=Mus musculus OX=10090 GN=Eif4a1 PE=2 SV=1;tr	15	8	6	6	6	2	4	2	4	2	38.2	24.87	225	38.041	27.1	11.1	131970000	112360000	19604000
A0A0B6VMB2;A0A4U9FFL2;A0A075B5P4;A0A0A6YWR2;A0A0M4KM70;A0A0C6E3V3;P01868;P01869;X5J4Q6;A0A075B5Y4;U5JE79;X5J5S9;X5J5F0;X5J4I1;X5J5G8;X5J4V5;X5J4H7	A0A0B6VMB2;A0A4U9FFL2;A0A075B5P4;A0A0A6YWR2;A0A0M4KM70;A0A0C6E3V3;P01868;P01869	Ig gamma-1 chain C region secreted form;Ig gamma-1 chain C region, membrane-bound form	HC;Ighg1	tr|A0A0B6VMB2|A0A0B6VMB2_MOUSE MAb 31C6 heavy chain OS=Mus musculus OX=10090 GN=HC PE=4 SV=1;tr|A0A4U9FFL2|A0A4U9FFL2_MOUSE IgG1 (Fragment) OS=Mus musculus OX=10090 GN=Ighg1 PE=4 SV=1;tr|A0A075B5P4|A0A075B5P4_MOUSE Ig gamma-1 chain C region secreted form (	17	9	8	0	9	4	8	3	0	0	26.3	50.724	460	111.63	26.3	10.4	1634300000	1390800000	243430000
Q9D1R9;A0A0G2JGY8;A0A0G2JEY6	Q9D1R9;A0A0G2JGY8;A0A0G2JEY6	60S ribosomal protein L34	Rpl34	sp|Q9D1R9|RL34_MOUSE 60S ribosomal protein L34 OS=Mus musculus OX=10090 GN=Rpl34 PE=1 SV=2;tr|A0A0G2JGY8|A0A0G2JGY8_MOUSE 60S ribosomal protein L34 (Fragment) OS=Mus musculus OX=10090 GN=Rpl34 PE=1 SV=4;tr|A0A0G2JEY6|A0A0G2JEY6_MOUSE 60S ribosomal protein	3	2	2	2	2	2	2	2	2	2	14.5	13.293	117	11.312	14.5	14.5	394660000	334880000	59785000
Q8BUM1;Q544R5;Q921F2;A0A087WR97;A0A087WRZ5;Q8R0B4;C9DT14;Q8BLD4;Q6VYI5;Q6VYI4;A0A087WQA5;Q05C33;D2KPZ5;A0A087WRP4;H3BJV1;A0A087WSH7;A0A087WQX8;A0A087WNY6;A0A087WS74;A0A087WSE4;A0A087WS17;A0A087WSC6	Q8BUM1;Q544R5;Q921F2;A0A087WR97;A0A087WRZ5;Q8R0B4;C9DT14;Q8BLD4;Q6VYI5;Q6VYI4;A0A087WQA5;Q05C33;D2KPZ5;A0A087WRP4;H3BJV1;A0A087WSH7	TAR DNA-binding protein 43	Tardbp	tr|Q8BUM1|Q8BUM1_MOUSE TAR DNA-binding protein 43 OS=Mus musculus OX=10090 GN=Tardbp PE=2 SV=1;tr|Q544R5|Q544R5_MOUSE TAR DNA-binding protein 43 OS=Mus musculus OX=10090 GN=Tardbp PE=1 SV=1;sp|Q921F2|TADBP_MOUSE TAR DNA-binding protein 43 OS=Mus musculus O	22	6	6	6	6	2	6	2	6	2	24.3	33.634	301	70.131	24.3	6.6	149260000	126420000	22847000
O35295;Q8BQK8;Q3UTJ8	O35295	Transcriptional activator protein Pur-beta	Purb	sp|O35295|PURB_MOUSE Transcriptional activator protein Pur-beta OS=Mus musculus OX=10090 GN=Purb PE=1 SV=3	3	4	4	4	4	2	4	2	4	2	24.4	33.901	324	139.49	24.4	12	288150000	243940000	44210000
E9Q557;E9PZW0;Q9CV95	E9Q557;E9PZW0	Desmoplakin	Dsp	sp|E9Q557|DESP_MOUSE Desmoplakin OS=Mus musculus OX=10090 GN=Dsp PE=1 SV=1;tr|E9PZW0|E9PZW0_MOUSE Desmoplakin OS=Mus musculus OX=10090 GN=Dsp PE=1 SV=1	3	21	21	21	18	6	18	6	18	6	7.1	332.91	2883	177.09	6.1	2	623190000	526540000	96658000
X5J5B7;K7TR90;X5J5A8;X5J4D2;A0A0A6YXA5;X5J5N3;K7TRL3;A0A0A6YVW3;A0A2S0DFG5;A0A2S0DFG8;A0A2S0DFG7;A0A2S0DFG6;K7T993;A0A2S0DFH7	X5J5B7;K7TR90;X5J5A8;X5J4D2;A0A0A6YXA5;X5J5N3;K7TRL3;A0A0A6YVW3;A0A2S0DFG5;A0A2S0DFG8;A0A2S0DFG7;A0A2S0DFG6		Ighv1-15;Ighv1-23	tr|X5J5B7|X5J5B7_MOUSE IgM heavy chain VDJ region (Fragment) OS=Mus musculus OX=10090 PE=2 SV=1;tr|K7TR90|K7TR90_MOUSE IgM heavy chain variable region (Fragment) OS=Mus musculus OX=10090 PE=2 SV=1;tr|X5J5A8|X5J5A8_MOUSE IgM heavy chain VDJ region (Fragment	14	4	3	1	3	2	2	1	1	0	64.6	10.959	99	115.97	50.5	24.2	175660000	147830000	27826000
Q5M9N6;Q4VAF2;P61514;Q9CYW3;Q3U8M3;Q3TLC1;A0A1D5RL86	Q5M9N6;Q4VAF2;P61514;Q9CYW3;Q3U8M3;Q3TLC1	60S ribosomal protein L37a	Rpl37a	tr|Q5M9N6|Q5M9N6_MOUSE Rpl37a protein OS=Mus musculus OX=10090 GN=Rpl37a PE=2 SV=1;tr|Q4VAF2|Q4VAF2_MOUSE Ribosomal protein L37a OS=Mus musculus OX=10090 GN=Rpl37a PE=1 SV=1;sp|P61514|RL37A_MOUSE 60S ribosomal protein L37a OS=Mus musculus OX=10090 GN=Rpl37	7	4	4	4	4	3	4	3	4	3	56.1	8.9946	82	60.059	56.1	41.5	5773000000	4854200000	918810000
D3Z3F1;Q9D824	D3Z3F1;Q9D824	Pre-mRNA 3-end-processing factor FIP1	Fip1l1	tr|D3Z3F1|D3Z3F1_MOUSE FIP1-like 1 protein (Fragment) OS=Mus musculus OX=10090 GN=Fip1l1 PE=1 SV=2;sp|Q9D824|FIP1_MOUSE Pre-mRNA 3-end-processing factor FIP1 OS=Mus musculus OX=10090 GN=Fip1l1 PE=1 SV=1	2	4	4	4	4	2	4	2	4	2	13.8	46.449	434	79.235	13.8	6.5	150880000	126770000	24111000
A4FUS1;Q641N3;Q5CZY9;P14131	A4FUS1;Q641N3;Q5CZY9;P14131	40S ribosomal protein S16	Rps16	tr|A4FUS1|A4FUS1_MOUSE Rps16 protein OS=Mus musculus OX=10090 GN=Rps16 PE=1 SV=1;tr|Q641N3|Q641N3_MOUSE Rps16 protein (Fragment) OS=Mus musculus OX=10090 GN=Rps16 PE=2 SV=1;tr|Q5CZY9|Q5CZY9_MOUSE Rps16 protein OS=Mus musculus OX=10090 GN=Rps16 PE=2 SV=1;sp	4	9	9	9	8	6	8	6	8	6	47.9	16.445	146	78.274	47.3	34.9	4789700000	4024100000	765600000
A0A075B677;A0A0G2JFC6	A0A075B677;A0A0G2JFC6		Igkv4-53	tr|A0A075B677|A0A075B677_MOUSE Immunoglobulin kappa variable 4-53 OS=Mus musculus OX=10090 GN=Igkv4-53 PE=1 SV=1;tr|A0A0G2JFC6|A0A0G2JFC6_MOUSE Immunoglobulin kappa variable 4-53 (Fragment) OS=Mus musculus OX=10090 GN=Igkv4-53 PE=1 SV=1	2	2	2	2	2	1	2	1	2	1	41.2	10.366	97	58.795	41.2	18.6	541620000	454030000	87594000
Q8BQV7;Q6ZWX1;O55142;Q9DC85	Q8BQV7;Q6ZWX1;O55142;Q9DC85	60S ribosomal protein L35a	Rpl35a	tr|Q8BQV7|Q8BQV7_MOUSE 60S ribosomal protein L35a OS=Mus musculus OX=10090 GN=Rpl35a PE=2 SV=1;tr|Q6ZWX1|Q6ZWX1_MOUSE 60S ribosomal protein L35a OS=Mus musculus OX=10090 GN=Rpl35a PE=1 SV=1;sp|O55142|RL35A_MOUSE 60S ribosomal protein L35a OS=Mus musculus O	4	5	5	5	5	2	5	2	5	2	40	12.563	110	34.692	40	17.3	870010000	728820000	141190000
Q3TM67;Q3TI79;Q9ESX5;A2AN81;F6YUI5;B7ZCL7	Q3TM67;Q3TI79;Q9ESX5;A2AN81;F6YUI5;B7ZCL7	H/ACA ribonucleoprotein complex subunit 4	Dkc1	tr|Q3TM67|Q3TM67_MOUSE PUA domain-containing protein OS=Mus musculus OX=10090 GN=Dkc1 PE=2 SV=1;tr|Q3TI79|Q3TI79_MOUSE PUA domain-containing protein OS=Mus musculus OX=10090 GN=Dkc1 PE=2 SV=1;sp|Q9ESX5|DKC1_MOUSE H/ACA ribonucleoprotein complex subunit DKC	6	2	2	2	2	1	2	1	2	1	5.5	57.401	509	25.289	5.5	2	22544000	18696000	3847900
E0CZ72;P28740;F8VQ42	E0CZ72;P28740;F8VQ42	Kinesin-like protein;Kinesin-like protein KIF2A	Kif2a	tr|E0CZ72|E0CZ72_MOUSE Kinesin-like protein OS=Mus musculus OX=10090 GN=Kif2a PE=1 SV=1;sp|P28740|KIF2A_MOUSE Kinesin-like protein KIF2A OS=Mus musculus OX=10090 GN=Kif2a PE=1 SV=2;tr|F8VQ42|F8VQ42_MOUSE Kinesin-like protein (Fragment) OS=Mus musculus OX=1	3	4	4	4	4	1	4	1	4	1	5.9	83.86	743	24.061	5.9	1.7	42257000	34813000	7444000
Q5M9N5;Q5M9J8;P41105	Q5M9N5;Q5M9J8;P41105	60S ribosomal protein L28	Rpl28	tr|Q5M9N5|Q5M9N5_MOUSE 60S ribosomal protein L28 OS=Mus musculus OX=10090 GN=Rpl28 PE=2 SV=1;tr|Q5M9J8|Q5M9J8_MOUSE 60S ribosomal protein L28 OS=Mus musculus OX=10090 GN=Rpl28 PE=1 SV=1;sp|P41105|RL28_MOUSE 60S ribosomal protein L28 OS=Mus musculus OX=1009	3	4	4	4	3	3	3	3	3	3	24.1	15.709	137	31.524	16.1	16.8	753060000	617910000	135150000
Q8VIJ6;Q810V5;Q7TMH7;Q3TZL2;Q9Z1Q0	Q8VIJ6;Q810V5;Q7TMH7	Splicing factor, proline- and glutamine-rich	Sfpq	sp|Q8VIJ6|SFPQ_MOUSE Splicing factor, proline- and glutamine-rich OS=Mus musculus OX=10090 GN=Sfpq PE=1 SV=1;tr|Q810V5|Q810V5_MOUSE Sfpq protein (Fragment) OS=Mus musculus OX=10090 GN=Sfpq PE=2 SV=1;tr|Q7TMH7|Q7TMH7_MOUSE Sfpq protein (Fragment) OS=Mus mus	5	10	10	10	8	5	8	5	8	5	18.5	75.441	699	143.81	14.6	10.9	967550000	792080000	175480000
Q61649;Q9QWJ3;Q9CY10;Q9CY06;Q91VB8;Q8BPF4;A8DUV3;P01942;Q9CWS5;Q61287;A8DUV1	Q61649;Q9QWJ3;Q9CY10;Q9CY06;Q91VB8;Q8BPF4;A8DUV3;P01942;Q9CWS5;Q61287;A8DUV1	Hemoglobin subunit alpha	haemaglobin alpha 2;Hbat1;Hba	tr|Q61649|Q61649_MOUSE Alpha-globin mRNA (Fragment) OS=Mus musculus OX=10090 PE=2 SV=1;tr|Q9QWJ3|Q9QWJ3_MOUSE Alpha-1-globin (Fragment) OS=Mus musculus OX=10090 PE=2 SV=1;tr|Q9CY10|Q9CY10_MOUSE GLOBIN domain-containing protein OS=Mus musculus OX=10090 PE=2	11	2	2	2	2	1	2	1	2	1	41.4	6.2159	58	12.804	41.4	25.9	53358000	43562000	9795700
Q6PF95	Q6PF95		Igh	tr|Q6PF95|Q6PF95_MOUSE Igh protein OS=Mus musculus OX=10090 GN=Igh PE=1 SV=1	1	10	1	0	10	7	1	1	0	0	23.7	51.096	464	30.631	23.7	20	136210000	110540000	25678000
Q71LX8;P11499;E9Q3D6;Q80YC2;Q811H6;D3Z1R1;E9PX27;E9Q0C3;Q3UBU0	Q71LX8;P11499	Heat shock protein HSP 90-beta	Hsp90ab1	tr|Q71LX8|Q71LX8_MOUSE Heat shock protein 84b OS=Mus musculus OX=10090 GN=Hsp90ab1 PE=1 SV=1;sp|P11499|HS90B_MOUSE Heat shock protein HSP 90-beta OS=Mus musculus OX=10090 GN=Hsp90ab1 PE=1 SV=3	9	6	6	3	6	1	6	1	3	0	10.1	83.28	724	51.847	10.1	1.4	124370000	100860000	23510000
A0A0M3KL49;A0A0G2JE31;P01674	A0A0M3KL49			tr|A0A0M3KL49|A0A0M3KL49_MOUSE Fab4201 heavy chain OS=Mus musculus OX=10090 PE=1 SV=1	3	7	1	0	7	5	1	1	0	0	41.7	24.085	218	7.4841	41.7	39	134890000	109220000	25670000
I6L958	I6L958		Igk	tr|I6L958|I6L958_MOUSE Igk protein OS=Mus musculus OX=10090 GN=Igk PE=1 SV=1	1	8	2	0	8	6	2	2	0	0	48.3	25.644	234	115.17	48.3	45.7	471070000	380350000	90720000
Q8BPH1;Q5SS40;P62259;Q3V453;D6REF3	Q8BPH1;Q5SS40;P62259	14-3-3 protein epsilon	Ywhae	tr|Q8BPH1|Q8BPH1_MOUSE 14_3_3 domain-containing protein OS=Mus musculus OX=10090 GN=Ywhae PE=2 SV=1;tr|Q5SS40|Q5SS40_MOUSE 14_3_3 domain-containing protein OS=Mus musculus OX=10090 GN=Ywhae PE=1 SV=1;sp|P62259|1433E_MOUSE 14-3-3 protein epsilon OS=Mus musc	5	5	4	4	5	1	4	1	4	1	23.9	29.189	255	77.114	23.9	3.5	97008000	78251000	18756000
P38647	P38647	Stress-70 protein, mitochondrial	Hspa9	sp|P38647|GRP75_MOUSE Stress-70 protein, mitochondrial OS=Mus musculus OX=10090 GN=Hspa9 PE=1 SV=3	1	5	5	5	4	1	4	1	4	1	9.3	73.46	679	28.903	8	1.3	70532000	56818000	13714000
Q3URN8;Q3UGU6;Q3US33;O35218;Q8C6K6	Q3URN8;Q3UGU6;Q3US33;O35218;Q8C6K6	Cleavage and polyadenylation specificity factor subunit 2	Cpsf2	tr|Q3URN8|Q3URN8_MOUSE Cleavage and polyadenylation specificity factor subunit 2 (Fragment) OS=Mus musculus OX=10090 GN=Cpsf2 PE=2 SV=1;tr|Q3UGU6|Q3UGU6_MOUSE Cleavage and polyadenylation specificity factor subunit 2 (Fragment) OS=Mus musculus OX=10090 GN=	5	4	4	4	3	1	3	1	3	1	9.6	45.017	396	47.934	7.3	2.3	35178000	28287000	6890600
P18527	P18527	Ig heavy chain V region 914		sp|P18527|HVM56_MOUSE Ig heavy chain V region 914 OS=Mus musculus OX=10090 PE=1 SV=1	1	3	2	1	3	2	2	1	1	1	27.8	10.661	97	16.154	27.8	27.8	831470000	665720000	165750000
K3W4R2;Q6URW6;A0A140LI60;Q7TQH2	K3W4R2;Q6URW6;A0A140LI60	Myosin-14	Myh14	tr|K3W4R2|K3W4R2_MOUSE Myosin-14 OS=Mus musculus OX=10090 GN=Myh14 PE=1 SV=1;sp|Q6URW6|MYH14_MOUSE Myosin-14 OS=Mus musculus OX=10090 GN=Myh14 PE=1 SV=1;tr|A0A140LI60|A0A140LI60_MOUSE Myosin-14 (Fragment) OS=Mus musculus OX=10090 GN=Myh14 PE=1 SV=1	4	16	9	9	7	14	1	8	1	8	8.8	228.56	2000	79.672	3.6	7.7	402040000	321110000	80936000
A0A140T8P4	A0A140T8P4			tr|A0A140T8P4|A0A140T8P4_MOUSE Immunoglobulin kappa variable 3-9 (Fragment) OS=Mus musculus OX=10090 GN=Igkv3-9 PE=4 SV=2	1	1	1	1	1	1	1	1	1	1	9.2	12.917	119	7.1932	9.2	9.2	234400000	186280000	48126000
Q9D8W4;A4FU62;G0YP42;A0A0G2JE99;P01843	Q9D8W4;A4FU62;G0YP42;A0A0G2JE99;P01843	Beta-2-microglobulin;Ig lambda-1 chain C region	Iglv1;LOC207685	tr|Q9D8W4|Q9D8W4_MOUSE Uncharacterized protein OS=Mus musculus OX=10090 GN=Iglv1 PE=2 SV=1;tr|A4FU62|A4FU62_MOUSE LOC207685 protein (Fragment) OS=Mus musculus OX=10090 GN=LOC207685 PE=2 SV=1;tr|G0YP42|G0YP42_MOUSE Anti-human Langerin 2G3 lambda chain OS=Mu	5	4	4	4	4	2	4	2	4	2	43.1	14.253	130	70.09	43.1	27.7	2696200000	2133700000	562540000
I6L985;X5J4J9;K7TRG2;X5J5G7;X5J5E7;X5J4H2;K7U5K6;K7TQY2;K7T942;K7TD58;K7U672;K7U5S0;K7TRS8;K7TRH7;K7TR54;X5J5K4;A0A075B5R2;X5J560;X5J4H9;X5J4V3;X5J4J4;X5J4J8;X5J4V0;X5J5Q2;A2NU21;Q8VEA0	I6L985		Igh	tr|I6L985|I6L985_MOUSE Igh protein OS=Mus musculus OX=10090 GN=Igh PE=1 SV=1	26	8	2	0	8	3	2	1	0	0	23.9	51.975	469	14.013	23.9	9	241930000	190140000	51786000
A0A075B5V6;A0A0A6YY38;X5J544;X5J4L2	A0A075B5V6;A0A0A6YY38		Ighv1-42	tr|A0A075B5V6|A0A075B5V6_MOUSE Immunoglobulin heavy variable V1-42 OS=Mus musculus OX=10090 GN=Ighv1-42 PE=1 SV=1;tr|A0A0A6YY38|A0A0A6YY38_MOUSE Immunoglobulin heavy variable V1-42 (Fragment) OS=Mus musculus OX=10090 GN=Ighv1-42 PE=1 SV=1	4	5	4	1	5	3	4	2	1	0	64.3	10.776	98	270.61	64.3	33.7	7691100000	6040800000	1650300000
Q9QZ83	Q9QZ83		Actg1	tr|Q9QZ83|Q9QZ83_MOUSE Gamma actin-like protein OS=Mus musculus OX=10090 GN=Actg1 PE=2 SV=1	1	13	2	2	10	11	2	2	2	2	40.7	43.6	393	317.15	33.3	34.9	625850000	490400000	135440000
Q642L7;P62983;A5JUZ1;A0A0A6YW67;E9Q9J0;Q5M9K3;Q8C2K3;E9Q4P0;E9Q5F6;Q922B0;E9QNP0;Q5SX22;Q3TH47;Q78XY9;Q8R0Z9;Q922Z8;Q8VC46;P62984;P0CG49;P0CG50;B0LAC2;Q3TWD1	Q642L7;P62983;A5JUZ1;A0A0A6YW67;E9Q9J0;Q5M9K3;Q8C2K3;E9Q4P0;E9Q5F6;Q922B0;E9QNP0;Q5SX22;Q3TH47;Q78XY9;Q8R0Z9;Q922Z8;Q8VC46;P62984;P0CG49;P0CG50;B0LAC2	Ubiquitin-40S ribosomal protein S27a;Ubiquitin;40S ribosomal protein S27a;Ubiquitin-60S ribosomal protein L40;Ubiquitin;60S ribosomal protein L40;Polyubiquitin-B;Ubiquitin;Polyubiquitin-C;Ubiquitin;Ubiquitin-related 1;Ubiquitin-related 2	Rps27a;Ubc;Gm8797;Uba52;Gm1821;Kxd1;Ubb	tr|Q642L7|Q642L7_MOUSE 40S ribosomal protein S27a OS=Mus musculus OX=10090 GN=Rps27a PE=2 SV=1;sp|P62983|RS27A_MOUSE Ubiquitin-40S ribosomal protein S27a OS=Mus musculus OX=10090 GN=Rps27a PE=1 SV=2;tr|A5JUZ1|A5JUZ1_MOUSE Ubiqutin subunit 1 (Fragment) OS=M	22	4	4	4	4	2	4	2	4	2	34	17.951	156	75.87	34	16	1412100000	1099600000	312520000
Q66K04;K7TGZ8;K7TDR2;K7T952;Q2VT26;X5J4K8;X5J5K8;K7U669;A2J1C8;A0A075B5T6;A0A0B4J1J6;Q2VT28;Q2VR03	Q66K04		Igh	tr|Q66K04|Q66K04_MOUSE Igh protein OS=Mus musculus OX=10090 GN=Igh PE=2 SV=1	13	11	2	2	11	7	2	1	2	1	26.3	52.258	471	40.133	26.3	19.5	91057000	70514000	20544000
I6L978;A0A0C6EL31	I6L978;A0A0C6EL31		Igk;LC	tr|I6L978|I6L978_MOUSE Igk protein OS=Mus musculus OX=10090 GN=Igk PE=1 SV=1;tr|A0A0C6EL31|A0A0C6EL31_MOUSE LC protein OS=Mus musculus OX=10090 GN=LC PE=2 SV=1	2	8	2	0	8	6	2	2	0	0	41.9	25.702	234	17.59	41.9	39.3	1369800000	1060500000	309260000
Q53VR2;Q53VR3;X5J4V9;X5J4F0;X5J571;K7TDP3;X5J4F7;A0A075B5S6;P18531	Q53VR2;Q53VR3;X5J4V9;X5J4F0;X5J571;K7TDP3;X5J4F7;A0A075B5S6;P18531	Ig heavy chain V region 3-6	Ighv3-1;Ighv3-6	tr|Q53VR2|Q53VR2_MOUSE VH region (Fragment) OS=Mus musculus OX=10090 PE=2 SV=1;tr|Q53VR3|Q53VR3_MOUSE VH-D-JH region (Fragment) OS=Mus musculus OX=10090 PE=2 SV=1;tr|X5J4V9|X5J4V9_MOUSE IgA heavy chain VDJ region (Fragment) OS=Mus musculus OX=10090 PE=2 SV	9	2	2	1	2	2	2	2	1	1	29.6	11.132	98	30.458	29.6	29.6	537670000	413990000	123680000
A0A075B5R0;A0A0B4J1P4;K7U686;K7T9L3	A0A075B5R0;A0A0B4J1P4		Ighv5-16	tr|A0A075B5R0|A0A075B5R0_MOUSE Immunoglobulin heavy variable 5-16 OS=Mus musculus OX=10090 GN=Ighv5-16 PE=1 SV=1;tr|A0A0B4J1P4|A0A0B4J1P4_MOUSE Immunoglobulin heavy variable 5-16 (Fragment) OS=Mus musculus OX=10090 GN=Ighv5-16 PE=1 SV=1	4	3	3	2	3	2	3	2	2	2	32.8	13.217	116	84.267	32.8	23.3	973540000	749400000	224130000
Q02257	Q02257	Junction plakoglobin	Jup	sp|Q02257|PLAK_MOUSE Junction plakoglobin OS=Mus musculus OX=10090 GN=Jup PE=1 SV=3	1	12	12	12	12	4	12	4	12	4	19.2	81.8	745	82.317	19.2	5.8	957340000	736450000	220890000
Q545F8;Q545X8;Q3UXQ6;P62702;V9GWY0	Q545F8;Q545X8;Q3UXQ6;P62702;V9GWY0	40S ribosomal protein S4;40S ribosomal protein S4, X isoform	Rps4x;Gm15013	tr|Q545F8|Q545F8_MOUSE 40S ribosomal protein S4 OS=Mus musculus OX=10090 GN=Rps4x PE=2 SV=1;tr|Q545X8|Q545X8_MOUSE 40S ribosomal protein S4 OS=Mus musculus OX=10090 GN=Rps4x PE=1 SV=1;tr|Q3UXQ6|Q3UXQ6_MOUSE 40S ribosomal protein S4 OS=Mus musculus OX=10090	5	10	3	3	9	9	3	3	3	3	43.3	27.504	245	22.494	39.6	40	824380000	634110000	190280000
F8WI22;Q8K019;A0A087WQA0;Q3UR37;Q3UDL9;A0A087WRN1;Q3TSZ0;Q3TRC6;Q05C67;Q3TEQ0	F8WI22;Q8K019;A0A087WQA0;Q3UR37;Q3UDL9;A0A087WRN1;Q3TSZ0;Q3TRC6	Bcl-2-associated transcription factor 1	Bclaf1	tr|F8WI22|F8WI22_MOUSE Bcl-2-associated transcription factor 1 OS=Mus musculus OX=10090 GN=Bclaf1 PE=1 SV=1;sp|Q8K019|BCLF1_MOUSE Bcl-2-associated transcription factor 1 OS=Mus musculus OX=10090 GN=Bclaf1 PE=1 SV=2;tr|A0A087WQA0|A0A087WQA0_MOUSE Bcl-2-asso	10	13	13	13	12	4	12	4	12	4	18.3	100.28	870	145.32	16.8	6	338500000	259780000	78726000
Q58E56	Q58E56		Igh	tr|Q58E56|Q58E56_MOUSE Igh protein OS=Mus musculus OX=10090 GN=Igh PE=1 SV=1	1	12	2	1	12	8	2	1	1	0	31.7	52.222	477	24.001	31.7	26.4	410190000	314610000	95582000
Q4V9X9;Q5M9M5;P62751;Q91YK6	Q4V9X9;Q5M9M5;P62751;Q91YK6	60S ribosomal protein L23a	Rpl23a	tr|Q4V9X9|Q4V9X9_MOUSE Rpl23a protein (Fragment) OS=Mus musculus OX=10090 GN=Rpl23a PE=2 SV=1;tr|Q5M9M5|Q5M9M5_MOUSE Ribosomal protein L23a OS=Mus musculus OX=10090 GN=Rpl23a PE=1 SV=1;sp|P62751|RL23A_MOUSE 60S ribosomal protein L23a OS=Mus musculus OX=100	4	7	7	7	7	4	7	4	7	4	40.6	17.564	155	58.897	40.6	29	2084000000	1595900000	488110000
A2NW55;P01741	A2NW55			tr|A2NW55|A2NW55_MOUSE E8 variable heavy chain (Fragment) OS=Mus musculus OX=10090 PE=2 SV=1	2	3	2	2	2	3	1	2	1	2	25.6	12.865	117	62.324	25.6	25.6	419390000	320900000	98496000
Q7TS98;A0A140T8P9;P01638;B5UB71;P01637;A2MY60	Q7TS98			tr|Q7TS98|Q7TS98_MOUSE Anti-colorectal carcinoma light chain OS=Mus musculus OX=10090 PE=1 SV=1	6	9	9	2	8	6	8	6	1	1	50.8	26.454	236	234.18	47.5	40.7	23477000000	17925000000	5551900000
A0A494B9Z0;A0A494BBA8;Q642K5;Q3THB2;Q920W8;Q91V99;P62862	A0A494B9Z0;A0A494BBA8;Q642K5;Q3THB2;Q920W8;Q91V99;P62862	40S ribosomal protein S30	Fau;fau	tr|A0A494B9Z0|A0A494B9Z0_MOUSE 40S ribosomal protein S30 OS=Mus musculus OX=10090 GN=Fau PE=1 SV=1;tr|A0A494BBA8|A0A494BBA8_MOUSE 40S ribosomal protein S30 OS=Mus musculus OX=10090 GN=Fau PE=1 SV=1;tr|Q642K5|Q642K5_MOUSE 40S ribosomal protein S30 OS=Mus mu	7	5	5	5	4	4	4	4	4	4	41.3	7.0062	63	32.746	30.2	30.2	5476900000	4176300000	1300600000
A0A0F7R5U8;A0A0B4J1H8;U5JE44	A0A0F7R5U8			tr|A0A0F7R5U8|A0A0F7R5U8_MOUSE MAb 110 light chain OS=Mus musculus OX=10090 GN=LC PE=2 SV=1	3	7	1	0	7	5	1	1	0	0	38.5	26.589	239	15.97	38.5	36	1152600000	878250000	274340000
A0A0U1RNK7;E9PX48;A2A9M5;A2A9M4;Q8R1A4;Q3U806;A0A0U1RNY4;Q6ZPS1;A0A1L1SQR4;Q8VDR9;A0A0U1RP53;A2AW79;F6ZJ55;Q7TPP0;A0A1L1ST98;B9EJ70;Q8C147	A0A0U1RNK7;E9PX48;A2A9M5;A2A9M4;Q8R1A4	Dedicator of cytokinesis protein 7	Dock7	tr|A0A0U1RNK7|A0A0U1RNK7_MOUSE Dedicator of cytokinesis protein 7 OS=Mus musculus OX=10090 GN=Dock7 PE=1 SV=1;tr|E9PX48|E9PX48_MOUSE Dedicator of cytokinesis protein 7 OS=Mus musculus OX=10090 GN=Dock7 PE=1 SV=2;tr|A2A9M5|A2A9M5_MOUSE Dedicator of cytokine	17	11	11	11	10	3	10	3	10	3	6.2	238.09	2098	82.495	5.7	1.8	106740000	81263000	25477000
P68040	P68040	Guanine nucleotide-binding protein subunit beta-2-like 1;Guanine nucleotide-binding protein subunit beta-2-like 1, N-terminally processed	Gnb2l1	sp|P68040|RACK1_MOUSE Receptor of activated protein C kinase 1 OS=Mus musculus OX=10090 GN=Rack1 PE=1 SV=3	1	4	4	4	3	1	3	1	3	1	12.3	35.076	317	24.52	9.1	3.2	68127000	51492000	16635000
Q3TNH0;Q3UR33;Q3U955;Q61029;Q3U7B3;Q78WP6	Q3TNH0;Q3UR33;Q3U955;Q61029;Q3U7B3	Lamina-associated polypeptide 2, isoforms beta/delta/epsilon/gamma	Tmpo	tr|Q3TNH0|Q3TNH0_MOUSE Uncharacterized protein OS=Mus musculus OX=10090 GN=Tmpo PE=2 SV=1;tr|Q3UR33|Q3UR33_MOUSE Uncharacterized protein OS=Mus musculus OX=10090 GN=Tmpo PE=2 SV=1;tr|Q3U955|Q3U955_MOUSE Uncharacterized protein OS=Mus musculus OX=10090 GN=T	6	8	3	3	7	2	2	1	2	1	32	46.049	412	25.248	27.9	8	38822000	29330000	9491900
Q3TA75	Q3TA75		Fxr2	tr|Q3TA75|Q3TA75_MOUSE Uncharacterized protein (Fragment) OS=Mus musculus OX=10090 GN=Fxr2 PE=2 SV=1	1	15	2	2	14	4	2	1	2	1	31.3	70.528	655	21.06	29.8	7.9	40952000	30733000	10219000
A0A140T8N5	A0A140T8N5			tr|A0A140T8N5|A0A140T8N5_MOUSE Immunoglobulin kappa variable 6-23 (Fragment) OS=Mus musculus OX=10090 GN=Igkv6-23 PE=4 SV=2	1	3	2	2	3	2	2	1	2	1	26.1	12.787	115	75.885	26.1	26.1	193320000	144720000	48604000
A0A0B4J1E2;Q9CSN1;Q3TM37;Q9CV75	A0A0B4J1E2;Q9CSN1;Q3TM37;Q9CV75	SNW domain-containing protein 1	Snw1	tr|A0A0B4J1E2|A0A0B4J1E2_MOUSE SNW domain-containing protein 1 OS=Mus musculus OX=10090 GN=Snw1 PE=1 SV=1;sp|Q9CSN1|SNW1_MOUSE SNW domain-containing protein 1 OS=Mus musculus OX=10090 GN=Snw1 PE=1 SV=3;tr|Q3TM37|Q3TM37_MOUSE SNW domain-containing protein 1	4	4	4	4	3	2	3	2	3	2	9.3	61.461	536	26.376	7.5	3.7	70629000	52519000	18109000
A0A0B4J1H9	A0A0B4J1H9		Igkv1-132	tr|A0A0B4J1H9|A0A0B4J1H9_MOUSE Immunoglobulin kappa variable 1-132 (Fragment) OS=Mus musculus OX=10090 GN=Igkv1-132 PE=4 SV=1	1	1	1	1	1	1	1	1	1	1	10.8	13.434	120	30.669	10.8	10.8	218060000	161720000	56340000
A0A140T8P3	A0A140T8P3			tr|A0A140T8P3|A0A140T8P3_MOUSE Immunoglobulin kappa chain variable 15-103 (Fragment) OS=Mus musculus OX=10090 GN=Igkv15-103 PE=4 SV=2	1	1	1	1	1	1	1	1	1	1	9.6	12.547	115	12.006	9.6	9.6	633350000	468500000	164850000
Q61782	Q61782			tr|Q61782|Q61782_MOUSE Type I epidermal keratin mRNA, 3end (Fragment) OS=Mus musculus OX=10090 PE=2 SV=1	1	3	1	1	3	3	1	1	1	1	45.2	10.662	93	49.833	45.2	45.2	365800000	267140000	98654000
Q3UBA6;Q3TZJ3;Q3TQ13;Q3TH56;Q3TEK2;P63017;Q3UDS0;Q3ULM1;Q504P4;Q3U9L2;Q3TRH3;Q3TB63;Q3TF16;Q3KQJ4;Q3TH04;D3Z5E2;Q3UXU1;B7U582;P17156;Q3UBR0;Q9QZ38	Q3UBA6;Q3TZJ3;Q3TQ13;Q3TH56;Q3TEK2;P63017;Q3UDS0;Q3ULM1;Q504P4;Q3U9L2;Q3TRH3;Q3TB63;Q3TF16;Q3KQJ4;Q3TH04	Heat shock cognate 71 kDa protein	Hspa8	tr|Q3UBA6|Q3UBA6_MOUSE Uncharacterized protein OS=Mus musculus OX=10090 GN=Hspa8 PE=2 SV=1;tr|Q3TZJ3|Q3TZJ3_MOUSE Uncharacterized protein OS=Mus musculus OX=10090 GN=Hspa8 PE=2 SV=1;tr|Q3TQ13|Q3TQ13_MOUSE Uncharacterized protein OS=Mus musculus OX=10090 GN	21	15	15	12	13	7	13	7	11	5	30.8	70.898	646	152.07	26.6	15	1339900000	973730000	366160000
Q3TFA9;Q9JHJ0;Q8C3Z3;A0A1L1SQ12;A0A1L1SR42	Q3TFA9;Q9JHJ0;Q8C3Z3	Tropomodulin-3	Tmod3	tr|Q3TFA9|Q3TFA9_MOUSE Uncharacterized protein OS=Mus musculus OX=10090 GN=Tmod3 PE=2 SV=1;sp|Q9JHJ0|TMOD3_MOUSE Tropomodulin-3 OS=Mus musculus OX=10090 GN=Tmod3 PE=1 SV=1;tr|Q8C3Z3|Q8C3Z3_MOUSE Uncharacterized protein (Fragment) OS=Mus musculus OX=10090 G	5	7	7	7	5	3	5	3	5	3	23.9	39.472	352	44.499	17	9.7	96961000	69949000	27012000
B7ZMS6;E9PW20;Q2VPR3;Q9CY57;D3YZA1;D3Z7T7	B7ZMS6;E9PW20;Q2VPR3;Q9CY57;D3YZA1;D3Z7T7	Chromatin target of PRMT1 protein	Chtop	tr|B7ZMS6|B7ZMS6_MOUSE 2500003M10Rik protein OS=Mus musculus OX=10090 GN=Chtop PE=2 SV=1;tr|E9PW20|E9PW20_MOUSE Chromatin target of PRMT1 protein OS=Mus musculus OX=10090 GN=Chtop PE=1 SV=1;tr|Q2VPR3|Q2VPR3_MOUSE 2500003M10Rik protein (Fragment) OS=Mus mus	6	3	3	3	3	2	3	2	3	2	23.6	19.371	178	63.875	23.6	14.6	442790000	317710000	125080000
A0A075B5T5	A0A075B5T5		Ighv1-5	tr|A0A075B5T5|A0A075B5T5_MOUSE Immunoglobulin heavy variable V1-5 OS=Mus musculus OX=10090 GN=Ighv1-5 PE=4 SV=1	1	1	1	1	1	1	1	1	1	1	13.3	10.846	98	22.708	13.3	13.3	237750000	170430000	67319000
A0A075B5M7;A0A0M4KPD8;A0A0G2JDV4;A0A0B4J1J1;Q65ZI1	A0A075B5M7;A0A0M4KPD8;A0A0G2JDV4		Igkv5-39	tr|A0A075B5M7|A0A075B5M7_MOUSE Immunoglobulin kappa variable 5-39 OS=Mus musculus OX=10090 GN=Igkv5-39 PE=1 SV=7;tr|A0A0M4KPD8|A0A0M4KPD8_MOUSE B2 12-1 anti-human butyrylcholinesterase (BChE) light chain variable region (Fragment) OS=Mus musculus OX=10090	5	3	3	2	3	2	3	2	2	1	47.4	10.345	95	197.57	47.4	31.6	3756900000	2692500000	1064500000
Q65ZN3	Q65ZN3		Ig Vkappa	tr|Q65ZN3|Q65ZN3_MOUSE Rheumatoid factor RF10-2 (Fragment) OS=Mus musculus OX=10090 GN=Ig Vkappa PE=2 SV=1	1	2	1	1	2	2	1	1	1	1	27	12.094	111	16.416	27	27	220150000	156160000	63990000
P84750	P84750	Ig kappa chain V region Mem5		sp|P84750|KVM5_MOUSE Ig kappa chain V region Mem5 (Fragment) OS=Mus musculus OX=10090 PE=1 SV=1	1	1	1	1	1	1	1	1	1	1	7.4	13.251	121	5.7655	7.4	7.4	95131000	66842000	28289000
P04943;P04940	P04943;P04940	Ig kappa chain V-VI region NQ6-8.3.1;Ig kappa chain V-VI region NQ2-17.4.1		sp|P04943|KV6A9_MOUSE Ig kappa chain V-VI region NQ6-8.3.1 OS=Mus musculus OX=10090 PE=2 SV=1;sp|P04940|KV6A6_MOUSE Ig kappa chain V-VI region NQ2-17.4.1 OS=Mus musculus OX=10090 PE=2 SV=1	2	1	1	1	1	1	1	1	1	1	16.8	11.462	107	7.0144	16.8	16.8	50703000	35585000	15118000
Q3THU8;G5E902;Q8VEM8;Q3UB63;Q3U995	Q3THU8;G5E902;Q8VEM8;Q3UB63;Q3U995	Phosphate carrier protein, mitochondrial	Slc25a3	tr|Q3THU8|Q3THU8_MOUSE Uncharacterized protein OS=Mus musculus OX=10090 GN=Slc25a3 PE=2 SV=1;tr|G5E902|G5E902_MOUSE Phosphate carrier protein, mitochondrial OS=Mus musculus OX=10090 GN=Slc25a3 PE=1 SV=1;sp|Q8VEM8|MPCP_MOUSE Phosphate carrier protein, mitoc	5	2	2	2	2	1	2	1	2	1	6.2	39.613	357	12.577	6.2	3.4	39913000	27910000	12003000
A0A075B5T2;U5JE43;A0A0A6YWU3	A0A075B5T2;U5JE43		Ighv6-3	tr|A0A075B5T2|A0A075B5T2_MOUSE Immunoglobulin heavy variable 6-3 (Fragment) OS=Mus musculus OX=10090 GN=Ighv6-3 PE=4 SV=7;tr|U5JE43|U5JE43_MOUSE Immmunoglobulin heavy chain variable region (Fragment) OS=Mus musculus OX=10090 PE=2 SV=1	3	4	2	1	3	3	1	1	1	0	35.6	13.259	118	11.672	26.3	33.9	40325000	28181000	12144000
A0A075B5Q9;A0A0A6YWC7;X5J4F5;K7TDT7;A0A075B5Q4;P18525	A0A075B5Q9;A0A0A6YWC7;X5J4F5;K7TDT7;A0A075B5Q4;P18525	Ig heavy chain V region 5-84	Ighv5-15;Ighv5-12	tr|A0A075B5Q9|A0A075B5Q9_MOUSE Immunoglobulin heavy variable 5-15 OS=Mus musculus OX=10090 GN=Ighv5-15 PE=4 SV=1;tr|A0A0A6YWC7|A0A0A6YWC7_MOUSE Immunoglobulin heavy variable 5-15 (Fragment) OS=Mus musculus OX=10090 GN=Ighv5-15 PE=4 SV=1;tr|X5J4F5|X5J4F5_MO	6	3	2	2	3	2	2	1	2	1	32.8	12.943	116	19.943	32.8	23.3	570370000	398370000	172000000
A2N494;B5UB65;B5UB63;B5UB61;A0A140T8M3;A0A0F7W6M8	A2N494;B5UB65;B5UB63;B5UB61;A0A140T8M3		CP3-10VL;CP1-10VL;CP1-5VL	tr|A2N494|A2N494_MOUSE Aberrantly recombined kappa chain Vk8/J1 region (Fragment) OS=Mus musculus OX=10090 PE=1 SV=1;tr|B5UB65|B5UB65_MOUSE CP3-10 light chain variable region (Fragment) OS=Mus musculus OX=10090 GN=CP3-10VL PE=2 SV=1;tr|B5UB63|B5UB63_MOUSE	6	4	2	2	4	1	2	1	2	1	39.5	12.632	114	16.569	39.5	10.5	219300000	152930000	66372000
B2CY77;P14206;A0A1L1SRW0;A0A1L1SUK3	B2CY77;P14206;A0A1L1SRW0;A0A1L1SUK3	40S ribosomal protein SA	Rpsa	tr|B2CY77|B2CY77_MOUSE Laminin receptor (Fragment) OS=Mus musculus OX=10090 GN=Rpsa PE=2 SV=1;sp|P14206|RSSA_MOUSE 40S ribosomal protein SA OS=Mus musculus OX=10090 GN=Rpsa PE=1 SV=4;tr|A0A1L1SRW0|A0A1L1SRW0_MOUSE 40S ribosomal protein SA (Fragment) OS=Mus	4	2	2	2	2	1	2	1	2	1	7.8	32.85	295	13.489	7.8	4.4	74393000	51787000	22607000
A2NU19;A0A075B5S2	A2NU19;A0A075B5S2		Ighv7-1	tr|A2NU19|A2NU19_MOUSE VH coding region (Fragment) OS=Mus musculus OX=10090 PE=4 SV=1;tr|A0A075B5S2|A0A075B5S2_MOUSE Immunoglobulin heavy variable 7-1 (Fragment) OS=Mus musculus OX=10090 GN=Ighv7-1 PE=1 SV=2	2	3	3	2	2	2	2	2	1	1	29.4	13.516	119	21.042	18.5	21.8	143560000	99485000	44075000
A0A075B5M8;A0A0G2JEI7	A0A075B5M8;A0A0G2JEI7		Igkv12-38	tr|A0A075B5M8|A0A075B5M8_MOUSE Immunoglobulin kappa chain variable 12-38 OS=Mus musculus OX=10090 GN=Igkv12-38 PE=4 SV=7;tr|A0A0G2JEI7|A0A0G2JEI7_MOUSE Immunoglobulin kappa chain variable 12-38 (Fragment) OS=Mus musculus OX=10090 GN=Igkv12-38 PE=4 SV=4	2	1	1	1	1	1	1	1	1	1	11.4	12.428	114	40.476	11.4	11.4	269140000	185100000	84042000
A0A0E4B366;A0A4U9FGA5;A0A0A6YY53;F6TQW2;P01864;A0A075B5Q6;A0A0A6YVS4;K7U6I0;K7T918;B5UB70;K7U5Y3;K7TD00;X5J518;K7U5Q9;K7TRN5;K7TD77;U5JE77;A2NPL2;U5JE47;A0A0U5BRI3	A0A0E4B366;A0A4U9FGA5;A0A0A6YY53;F6TQW2;P01864	Ig gamma-2A chain C region secreted form	Ighg2c	tr|A0A0E4B366|A0A0E4B366_MOUSE MAb 44B1 heavy chain OS=Mus musculus OX=10090 GN=HC PE=2 SV=1;tr|A0A4U9FGA5|A0A4U9FGA5_MOUSE IgG2c (Fragment) OS=Mus musculus OX=10090 GN=Ighg2c PE=4 SV=1;tr|A0A0A6YY53|A0A0A6YY53_MOUSE Immunoglobulin heavy constant gamma 2C	20	14	14	2	13	10	13	10	2	2	36.4	51.819	472	293.4	35	30.9	33919000000	23185000000	10734000000
Q9CZI7;Q542G9;P07356;B0V2N8;B0V2N7;Q3UCD3;Q99KH3;B0V2N5	Q9CZI7;Q542G9;P07356;B0V2N8;B0V2N7;Q3UCD3;Q99KH3;B0V2N5	Annexin;Annexin A2	Anxa2	tr|Q9CZI7|Q9CZI7_MOUSE Annexin OS=Mus musculus OX=10090 GN=Anxa2 PE=2 SV=1;tr|Q542G9|Q542G9_MOUSE Annexin OS=Mus musculus OX=10090 GN=Anxa2 PE=1 SV=1;sp|P07356|ANXA2_MOUSE Annexin A2 OS=Mus musculus OX=10090 GN=Anxa2 PE=1 SV=2;tr|B0V2N8|B0V2N8_MOUSE Annexi	8	5	5	5	4	2	4	2	4	2	15.3	38.609	339	35.017	12.7	5.9	93407000	63665000	29742000
A2NHM3;Q65ZC0;A2P1G9;A0A125T908;A0A0D5ZY64;Q58EU8;A0A125T906;A2NVX1;A2NVW8;A0A2S0DFI6;B5UB67;A2NVX3;A2NVX2;A2NVX0;Q53VP8;A0A2S0DFH3;B5DC72;A0A140T8M0;A0A0B4J1I0;A0A075B5N0;A0A075B5K8;F6XWB2;A0A0G2JDE5;U5JE78;A2NV19;A2NN81	A2NHM3;Q65ZC0;A2P1G9;A0A125T908;A0A0D5ZY64;Q58EU8;A0A125T906		Igkc;Igk	tr|A2NHM3|A2NHM3_MOUSE If kappa light chain (Fragment) OS=Mus musculus OX=10090 GN=Igkc PE=1 SV=1;tr|Q65ZC0|Q65ZC0_MOUSE Kappa light chain C_region (Fragment) OS=Mus musculus OX=10090 PE=1 SV=1;tr|A2P1G9|A2P1G9_MOUSE Kappa light chain (Fragment) OS=Mus mus	26	8	2	0	8	5	2	1	0	0	53	24.165	219	21.544	53	39.3	4620500000	3126500000	1494100000
Q8K1F2;A0A0A6YYE7;U5JE48;A0A0B4J1I3;A0A0A6YYE5;A0A075B5L8	Q8K1F2;A0A0A6YYE7		Igkv4-57	tr|Q8K1F2|Q8K1F2_MOUSE Anti-VIPase light chain variable region (Fragment) OS=Mus musculus OX=10090 PE=1 SV=1;tr|A0A0A6YYE7|A0A0A6YYE7_MOUSE Immunoglobulin kappa variable 4-57 (Fragment) OS=Mus musculus OX=10090 GN=Igkv4-57 PE=4 SV=2	6	4	3	1	3	4	2	3	0	1	51.8	11.953	112	125.26	41.1	51.8	426810000	288720000	138100000
Q3UC02;Q9DB79;P62281;A0A1B0GRR3;Q9D0P6;A0A1B0GSE8;Q9CW75	Q3UC02;Q9DB79;P62281;A0A1B0GRR3;Q9D0P6;A0A1B0GSE8	40S ribosomal protein S11	Rps11	tr|Q3UC02|Q3UC02_MOUSE 40S ribosomal protein S11 OS=Mus musculus OX=10090 GN=Rps11 PE=1 SV=1;tr|Q9DB79|Q9DB79_MOUSE 40S ribosomal protein S11 OS=Mus musculus OX=10090 GN=Rps11 PE=2 SV=1;sp|P62281|RS11_MOUSE 40S ribosomal protein S11 OS=Mus musculus OX=1009	7	10	10	10	8	9	8	9	8	9	55.1	18.431	158	83.841	46.2	50	10104000000	6828000000	3276100000
Q3TX57;Q3TU64;Q01149;E0CXI2;Q3TP88;Q3TUE2	Q3TX57;Q3TU64;Q01149;E0CXI2;Q3TP88;Q3TUE2	Collagen alpha-2(I) chain	Col1a2	tr|Q3TX57|Q3TX57_MOUSE Fibrillar collagen NC1 domain-containing protein OS=Mus musculus OX=10090 GN=Col1a2 PE=1 SV=1;tr|Q3TU64|Q3TU64_MOUSE Fibrillar collagen NC1 domain-containing protein OS=Mus musculus OX=10090 GN=Col1a2 PE=2 SV=1;sp|Q01149|CO1A2_MOUSE	6	2	2	2	2	1	2	1	2	1	1.7	129.56	1372	17.156	1.7	1.1	33775000	22719000	11056000
Q8BX02	Q8BX02	KN motif and ankyrin repeat domain-containing protein 2	Kank2	sp|Q8BX02|KANK2_MOUSE KN motif and ankyrin repeat domain-containing protein 2 OS=Mus musculus OX=10090 GN=Kank2 PE=1 SV=1	1	2	2	2	1	1	1	1	1	1	3.3	90.244	843	10.96	2	1.3	38411000	25523000	12889000
A0A075B5R5;X5J5L1;X5J4R8;Q4V9Z4	A0A075B5R5;X5J5L1;X5J4R8;Q4V9Z4		Ighv4-1;Igh	tr|A0A075B5R5|A0A075B5R5_MOUSE Immunoglobulin heavy variable 4-1 (Fragment) OS=Mus musculus OX=10090 GN=Ighv4-1 PE=1 SV=7;tr|X5J5L1|X5J5L1_MOUSE IgM heavy chain VDJ region (Fragment) OS=Mus musculus OX=10090 PE=2 SV=1;tr|X5J4R8|X5J4R8_MOUSE IgM heavy chain	4	4	4	3	3	3	3	3	2	2	52.6	12.874	116	87.394	42.2	33.6	283830000	187270000	96553000
P63101;A0A2I3BQ03;D3YXF4;D3YXN6;Q3UA58;Q8BWN0;D3YW45	P63101;A0A2I3BQ03	14-3-3 protein zeta/delta	Ywhaz	sp|P63101|1433Z_MOUSE 14-3-3 protein zeta/delta OS=Mus musculus OX=10090 GN=Ywhaz PE=1 SV=1;tr|A0A2I3BQ03|A0A2I3BQ03_MOUSE 14-3-3 protein zeta/delta (Fragment) OS=Mus musculus OX=10090 GN=Ywhaz PE=1 SV=1	7	5	5	4	4	2	4	2	3	2	25.7	27.771	245	175.63	22	9.4	151490000	99725000	51765000
Q5M8M8;P47915;A0A1L1SUN1;A0A1L1SS27;W4VSN7	Q5M8M8;P47915;A0A1L1SUN1;A0A1L1SS27;W4VSN7	60S ribosomal protein L29	Rpl29;Gm3550	tr|Q5M8M8|Q5M8M8_MOUSE 60S ribosomal protein L29 OS=Mus musculus OX=10090 GN=Rpl29 PE=1 SV=1;sp|P47915|RL29_MOUSE 60S ribosomal protein L29 OS=Mus musculus OX=10090 GN=Rpl29 PE=1 SV=2;tr|A0A1L1SUN1|A0A1L1SUN1_MOUSE 60S ribosomal protein L29 (Fragment) OS=M	5	2	2	2	2	1	2	1	2	1	13.8	17.587	160	25.811	13.8	6.9	239650000	157630000	82015000
A2NW56;Q920E6;P01635	A2NW56;Q920E6;P01635	Ig kappa chain V-V region K2		tr|A2NW56|A2NW56_MOUSE E8 variable light chain (Fragment) OS=Mus musculus OX=10090 PE=2 SV=1;tr|Q920E6|Q920E6_MOUSE Pterin-mimicking anti-idiotope kappa chain variable region (Fragment) OS=Mus musculus OX=10090 PE=4 SV=1;sp|P01635|KV5A3_MOUSE Ig kappa chai	3	4	2	1	4	3	2	1	1	0	43.9	11.685	107	46.717	43.9	29.9	2804900000	1832800000	972100000
Q9D7Y7;Q9CPN9	Q9D7Y7;Q9CPN9		2210010C04Rik	tr|Q9D7Y7|Q9D7Y7_MOUSE Peptidase S1 domain-containing protein OS=Mus musculus OX=10090 GN=2210010C04Rik PE=2 SV=1;tr|Q9CPN9|Q9CPN9_MOUSE RIKEN cDNA 2210010C04 gene OS=Mus musculus OX=10090 GN=2210010C04Rik PE=1 SV=1	2	1	1	1	1	1	1	1	1	1	4.9	26.407	247	16.674	4.9	4.9	8907200000	5820100000	3087100000
A0A2S0DFG3	A0A2S0DFG3			tr|A0A2S0DFG3|A0A2S0DFG3_MOUSE Anti-HIV fusion peptide monocolonal anitbody heavy chain vFP7.05 (Fragment) OS=Mus musculus OX=10090 PE=4 SV=1	1	2	1	1	2	1	1	1	1	1	23.7	13.136	118	7.2267	23.7	11	91354000	59587000	31767000
Q5M9P3;Q9CZX8;D3YUT3;D3YUG3;D3Z5R8;D3Z722;S4R223	Q5M9P3;Q9CZX8;D3YUT3;D3YUG3;D3Z5R8;D3Z722	40S ribosomal protein S19	Rps19	tr|Q5M9P3|Q5M9P3_MOUSE 40S ribosomal protein S19 (Fragment) OS=Mus musculus OX=10090 GN=Rps19 PE=2 SV=1;sp|Q9CZX8|RS19_MOUSE 40S ribosomal protein S19 OS=Mus musculus OX=10090 GN=Rps19 PE=1 SV=3;tr|D3YUT3|D3YUT3_MOUSE 40S ribosomal protein S19 (Fragment) O	7	6	6	6	3	4	3	4	3	4	32.5	16.661	151	37.718	18.5	19.9	201970000	131210000	70753000
Q8R2K3;Q9CYR0	Q8R2K3;Q9CYR0	Single-stranded DNA-binding protein;Single-stranded DNA-binding protein, mitochondrial	Ssbp1	tr|Q8R2K3|Q8R2K3_MOUSE Single-stranded DNA-binding protein, mitochondrial OS=Mus musculus OX=10090 GN=Ssbp1 PE=1 SV=1;sp|Q9CYR0|SSBP_MOUSE Single-stranded DNA-binding protein, mitochondrial OS=Mus musculus OX=10090 GN=Ssbp1 PE=1 SV=1	2	2	2	2	2	1	2	1	2	1	16.2	17.156	148	22.038	16.2	10.1	401170000	260360000	140810000
Q683Y7	Q683Y7		IGHV	tr|Q683Y7|Q683Y7_MOUSE Immunoglobulin heavy chain variable region (Fragment) OS=Mus musculus OX=10090 GN=IGHV PE=2 SV=1	1	1	1	1	1	1	1	1	1	1	10.3	12.863	116	9.9254	10.3	10.3	751000000	484250000	266750000
Q3UBX7;Q3TXB1;A0A3B0IP04;P98086	Q3UBX7;Q3TXB1;A0A3B0IP04;P98086	Complement C1q subcomponent subunit A	C1qa	tr|Q3UBX7|Q3UBX7_MOUSE Complement C1q subcomponent subunit A OS=Mus musculus OX=10090 GN=C1qa PE=2 SV=1;tr|Q3TXB1|Q3TXB1_MOUSE Complement C1q subcomponent subunit A OS=Mus musculus OX=10090 GN=C1qa PE=2 SV=1;tr|A0A3B0IP04|A0A3B0IP04_MOUSE Complement C1q su	4	1	1	1	1	1	1	1	1	1	4.5	26.046	245	26.663	4.5	4.5	76355000	49045000	27309000
A0A075B5N4;A0N262;A0A0G2JF28	A0A075B5N4;A0N262;A0A0G2JF28		Igkv8-27;Vk	tr|A0A075B5N4|A0A075B5N4_MOUSE Immunoglobulin kappa chain variable 8-27 OS=Mus musculus OX=10090 GN=Igkv8-27 PE=4 SV=1;tr|A0N262|A0N262_MOUSE Vk protein (Fragment) OS=Mus musculus OX=10090 GN=Vk PE=1 SV=1;tr|A0A0G2JF28|A0A0G2JF28_MOUSE Immunoglobulin kappa	3	4	2	2	4	2	2	2	2	2	45	10.976	100	89.486	45	30	276440000	176630000	99814000
G3XA79;G3UY19;G3UW86;G3UWQ7;Q99K43;G3UXT4	G3XA79;G3UY19;G3UW86;G3UWQ7;Q99K43;G3UXT4	Protein regulator of cytokinesis 1	Prc1	tr|G3XA79|G3XA79_MOUSE Protein regulator of cytokinesis 1 OS=Mus musculus OX=10090 GN=Prc1 PE=1 SV=1;tr|G3UY19|G3UY19_MOUSE Protein regulator of cytokinesis 1 OS=Mus musculus OX=10090 GN=Prc1 PE=1 SV=1;tr|G3UW86|G3UW86_MOUSE Protein regulator of cytokinesi	6	2	2	2	1	1	1	1	1	1	5.5	61.73	525	13.913	3.6	1.9	25263000	16090000	9173100
P10639	P10639	Thioredoxin	Txn	sp|P10639|THIO_MOUSE Thioredoxin OS=Mus musculus OX=10090 GN=Txn PE=1 SV=3	1	1	1	1	1	1	1	1	1	1	12.4	11.675	105	7.1608	12.4	12.4	28403000	18062000	10341000
A0A075B5S5;A0A0A6YXL5	A0A075B5S5;A0A0A6YXL5		Ighv7-4	tr|A0A075B5S5|A0A075B5S5_MOUSE Immunoglobulin heavy variable 7-4 OS=Mus musculus OX=10090 GN=Ighv7-4 PE=4 SV=1;tr|A0A0A6YXL5|A0A0A6YXL5_MOUSE Immunoglobulin heavy variable 7-4 (Fragment) OS=Mus musculus OX=10090 GN=Ighv7-4 PE=4 SV=1	2	2	2	1	2	1	2	1	1	1	20.8	13.452	120	6.9427	20.8	13.3	25017000	15774000	9243300
Q505N9;A2NXE9;A2NXE4;X5J4R1;X5J5Q7;K7TRM1;K7TH77;K7TRM9;A0A075B5S3;X5J4Z7;K7TH43;K7TRQ3;A0N8M7;A0A0A6YVR1	Q505N9		Igh	tr|Q505N9|Q505N9_MOUSE Igh protein OS=Mus musculus OX=10090 GN=Igh PE=1 SV=1	14	11	2	1	11	7	2	1	1	0	24.6	51.671	468	13.125	24.6	19.2	150490000	94142000	56353000
Q58E64;Q3UA81;Q3TII3;P10126;Q3UZQ3;D3Z3I8;D3YZ68;P62631	Q58E64;Q3UA81;Q3TII3;P10126;Q3UZQ3;D3Z3I8;D3YZ68	Elongation factor 1-alpha;Elongation factor 1-alpha 1	Eef1a1	tr|Q58E64|Q58E64_MOUSE Elongation factor 1-alpha OS=Mus musculus OX=10090 GN=Eef1a1 PE=1 SV=1;tr|Q3UA81|Q3UA81_MOUSE Elongation factor 1-alpha OS=Mus musculus OX=10090 GN=Eef1a1 PE=2 SV=1;tr|Q3TII3|Q3TII3_MOUSE Elongation factor 1-alpha OS=Mus musculus OX=	8	6	6	6	3	4	3	4	3	4	16.7	50.113	462	56.285	10.2	8.9	830610000	515460000	315150000
Q6ZWQ9;Q3THE2;Q9D6E6;Q9CXD2;Q922W7;D3YV37;D3Z249	Q6ZWQ9;Q3THE2;Q9D6E6;Q9CXD2;Q922W7;D3YV37	Myosin regulatory light chain 12B	Myl12a;Myl12b	tr|Q6ZWQ9|Q6ZWQ9_MOUSE Myosin, light chain 12A, regulatory, non-sarcomeric OS=Mus musculus OX=10090 GN=Myl12a PE=1 SV=1;sp|Q3THE2|ML12B_MOUSE Myosin regulatory light chain 12B OS=Mus musculus OX=10090 GN=Myl12b PE=1 SV=2;tr|Q9D6E6|Q9D6E6_MOUSE Uncharacteri	7	6	6	2	6	6	6	6	2	2	40.1	19.895	172	188.5	40.1	40.1	3695300000	2272700000	1422600000
Q9DAV9	Q9DAV9	Trimeric intracellular cation channel type B	Tmem38b	sp|Q9DAV9|TM38B_MOUSE Trimeric intracellular cation channel type B OS=Mus musculus OX=10090 GN=Tmem38b PE=1 SV=1	1	1	1	1	1	1	1	1	1	1	2.4	32.64	292	-2	2.4	2.4	1023200000	627390000	395790000
Q3V1Z5	Q3V1Z5	40S ribosomal protein S4	Rps4l	tr|Q3V1Z5|Q3V1Z5_MOUSE 40S ribosomal protein S4 OS=Mus musculus OX=10090 GN=Rps4l PE=2 SV=1	1	10	10	3	8	9	8	9	2	3	38.9	29.184	262	66.188	33.2	35.9	4351900000	2645100000	1706800000
Q91V55;D3YYM6;D3Z1S8;P97461	Q91V55;D3YYM6;D3Z1S8;P97461	40S ribosomal protein S5;40S ribosomal protein S5, N-terminally processed	Rps5	tr|Q91V55|Q91V55_MOUSE 40S ribosomal protein S5 OS=Mus musculus OX=10090 GN=Rps5 PE=1 SV=1;tr|D3YYM6|D3YYM6_MOUSE 40S ribosomal protein S5 (Fragment) OS=Mus musculus OX=10090 GN=Rps5 PE=1 SV=1;tr|D3Z1S8|D3Z1S8_MOUSE 40S ribosomal protein S5 (Fragment) OS=M	4	4	4	4	3	1	3	1	3	1	21.1	22.876	204	24.788	16.7	4.4	105670000	63562000	42106000
Q569Z6;Q8BZN7;Q8BV76;Q8R353;Q91VL2;F6YSQ2;Q3U503	Q569Z6;Q8BZN7;Q8BV76;Q8R353	Thyroid hormone receptor-associated protein 3	Thrap3	sp|Q569Z6|TR150_MOUSE Thyroid hormone receptor-associated protein 3 OS=Mus musculus OX=10090 GN=Thrap3 PE=1 SV=1;tr|Q8BZN7|Q8BZN7_MOUSE Thyroid hormone receptor-associated protein 3 OS=Mus musculus OX=10090 GN=Thrap3 PE=1 SV=1;tr|Q8BV76|Q8BV76_MOUSE Unchar	7	13	13	13	11	8	11	8	11	8	15.5	108.18	951	155.93	13.1	8.8	501060000	297970000	203090000
Q6ZWZ6;F7AEH4;P63323	Q6ZWZ6;F7AEH4;P63323	40S ribosomal protein S12	Rps12	tr|Q6ZWZ6|Q6ZWZ6_MOUSE 40S ribosomal protein S12 OS=Mus musculus OX=10090 GN=Rps12 PE=1 SV=1;tr|F7AEH4|F7AEH4_MOUSE 40S ribosomal protein S12 OS=Mus musculus OX=10090 GN=Rps12 PE=1 SV=1;sp|P63323|RS12_MOUSE 40S ribosomal protein S12 OS=Mus musculus OX=1009	3	1	1	1	1	1	1	1	1	1	16.7	14.515	132	50.363	16.7	16.7	278370000	164670000	113700000
X5J5I1;X5J4C5;K7TGP7;A0A075B5Q5	X5J5I1;X5J4C5;K7TGP7;A0A075B5Q5		Ighv2-9	tr|X5J5I1|X5J5I1_MOUSE IgM heavy chain VDJ region (Fragment) OS=Mus musculus OX=10090 PE=2 SV=1;tr|X5J4C5|X5J4C5_MOUSE IgM heavy chain VDJ region (Fragment) OS=Mus musculus OX=10090 PE=2 SV=1;tr|K7TGP7|K7TGP7_MOUSE IgM heavy chain variable region (Fragment	4	1	1	1	1	1	1	1	1	1	16.7	10.475	96	12.758	16.7	16.7	45458000	26663000	18795000
Q3TS63;D3YX85;Q3UH05;Q6A074;Q3UH27;E9PX52;Q7SIG6	Q3TS63;D3YX85;Q3UH05;Q6A074;Q3UH27;E9PX52;Q7SIG6	Arf-GAP with SH3 domain, ANK repeat and PH domain-containing protein 2	Asap2	tr|Q3TS63|Q3TS63_MOUSE Uncharacterized protein (Fragment) OS=Mus musculus OX=10090 GN=Asap2 PE=2 SV=1;tr|D3YX85|D3YX85_MOUSE Arf-GAP with SH3 domain, ANK repeat and PH domain-containing protein 2 OS=Mus musculus OX=10090 GN=Asap2 PE=1 SV=2;tr|Q3UH05|Q3UH05	7	1	1	1	1	1	1	1	1	1	1.4	61.746	559	6.937	1.4	1.4	7033900000	4122300000	2911600000
Q5RKN9;Q3UAS2;Q3UJV2;P47753;A0A0G2JE27;Q3TLJ0	Q5RKN9;Q3UAS2;Q3UJV2;P47753;A0A0G2JE27;Q3TLJ0	F-actin-capping protein subunit alpha-1	Capza1	tr|Q5RKN9|Q5RKN9_MOUSE F-actin-capping protein subunit alpha OS=Mus musculus OX=10090 GN=Capza1 PE=1 SV=1;tr|Q3UAS2|Q3UAS2_MOUSE F-actin-capping protein subunit alpha OS=Mus musculus OX=10090 GN=Capza1 PE=2 SV=1;tr|Q3UJV2|Q3UJV2_MOUSE F-actin-capping prote	6	3	2	2	3	2	2	1	2	1	15.4	32.953	286	18.464	15.4	8.7	94924000	54547000	40376000
B2RVP5;Q3THW5;P0C0S6;Q8R029;Q3TFU6;Q3UA95	B2RVP5;Q3THW5;P0C0S6;Q8R029;Q3TFU6;Q3UA95	Histone H2A;Histone H2A.V;Histone H2A.Z	H2afv;H2afz	tr|B2RVP5|B2RVP5_MOUSE Histone H2A OS=Mus musculus OX=10090 GN=H2az2 PE=2 SV=1;sp|Q3THW5|H2AV_MOUSE Histone H2A.V OS=Mus musculus OX=10090 GN=H2az2 PE=1 SV=3;sp|P0C0S6|H2AZ_MOUSE Histone H2A.Z OS=Mus musculus OX=10090 GN=H2az1 PE=1 SV=2;tr|Q8R029|Q8R029_MO	6	4	2	2	3	2	1	1	1	1	31.2	13.509	128	12.398	23.4	14.8	38976000	22184000	16793000
Q3TF25;Q9DB20;F6XVM5;A0A338P776;Q3THG0;A0A338P7G3	Q3TF25;Q9DB20;F6XVM5;A0A338P776;Q3THG0	ATP synthase subunit O, mitochondrial	Atp5o	tr|Q3TF25|Q3TF25_MOUSE ATP synthase peripheral stalk subunit OSCP OS=Mus musculus OX=10090 GN=Atp5o PE=2 SV=1;sp|Q9DB20|ATPO_MOUSE ATP synthase subunit O, mitochondrial OS=Mus musculus OX=10090 GN=Atp5po PE=1 SV=1;tr|F6XVM5|F6XVM5_MOUSE ATP synthase subuni	6	3	3	3	2	1	2	1	2	1	16.4	23.364	213	19.994	11.3	5.2	51100000	28790000	22310000
A0A4E9FT70	A0A4E9FT70			tr|A0A4E9FT70|A0A4E9FT70_MOUSE IgG3 (Fragment) OS=Mus musculus OX=10090 GN=IGHG3 PE=4 SV=1	1	2	2	1	2	2	2	2	1	1	4	41.215	376	22.868	4	4	50929000000	28667000000	22262000000
P62274	P62274	40S ribosomal protein S29	Rps29	sp|P62274|RS29_MOUSE 40S ribosomal protein S29 OS=Mus musculus OX=10090 GN=Rps29 PE=1 SV=2	1	2	2	2	2	1	2	1	2	1	32.1	6.6767	56	12.437	32.1	12.5	546490000	300490000	246000000
P17426;A0A140LIG7;Q6PEE6;Q3U7X9;Q69ZW4;P17427	P17426;A0A140LIG7;Q6PEE6;Q3U7X9;Q69ZW4;P17427	AP-2 complex subunit alpha-1;AP-2 complex subunit alpha-2	Ap2a1;Ap2a2	sp|P17426|AP2A1_MOUSE AP-2 complex subunit alpha-1 OS=Mus musculus OX=10090 GN=Ap2a1 PE=1 SV=1;tr|A0A140LIG7|A0A140LIG7_MOUSE AP-2 complex subunit alpha-1 (Fragment) OS=Mus musculus OX=10090 GN=Ap2a1 PE=1 SV=1;tr|Q6PEE6|Q6PEE6_MOUSE AP-2 complex subunit al	6	2	2	2	1	1	1	1	1	1	2	107.66	977	10.899	0.9	1.1	33099000	17693000	15407000
Q4FZH7;P84089;A0A1W2P7H9;A0A1W2P7T3;G3UW85	Q4FZH7;P84089;A0A1W2P7H9;A0A1W2P7T3;G3UW85	Enhancer of rudimentary homolog	Erh	tr|Q4FZH7|Q4FZH7_MOUSE Enhancer of rudimentary homolog OS=Mus musculus OX=10090 GN=Erh PE=1 SV=1;sp|P84089|ERH_MOUSE Enhancer of rudimentary homolog OS=Mus musculus OX=10090 GN=Erh PE=1 SV=1;tr|A0A1W2P7H9|A0A1W2P7H9_MOUSE Enhancer of rudimentary homolog OS	5	2	2	2	2	2	2	2	2	2	21.2	12.259	104	89.192	21.2	21.2	419530000	223810000	195730000
Q8BTC2;Q80TE0	Q8BTC2;Q80TE0	RNA polymerase II-associated protein 1	Rpap1	tr|Q8BTC2|Q8BTC2_MOUSE Uncharacterized protein (Fragment) OS=Mus musculus OX=10090 GN=Rpap1 PE=2 SV=1;sp|Q80TE0|RPAP1_MOUSE RNA polymerase II-associated protein 1 OS=Mus musculus OX=10090 GN=Rpap1 PE=1 SV=2	2	1	1	1	1	1	1	1	1	1	10.3	11.07	97	6.2166	10.3	10.3	571740000	302800000	268940000
Q9CQ71	Q9CQ71	Replication protein A 14 kDa subunit	Rpa3	sp|Q9CQ71|RFA3_MOUSE Replication protein A 14 kDa subunit OS=Mus musculus OX=10090 GN=Rpa3 PE=1 SV=1	1	2	2	2	2	1	2	1	2	1	15.7	13.584	121	12.482	15.7	7.4	67452000	35287000	32165000
A3KML3;P68254	A3KML3;P68254	14-3-3 protein theta	Ywhaq	tr|A3KML3|A3KML3_MOUSE 14-3-3 protein theta OS=Mus musculus OX=10090 GN=Ywhaq PE=2 SV=1;sp|P68254|1433T_MOUSE 14-3-3 protein theta OS=Mus musculus OX=10090 GN=Ywhaq PE=1 SV=1	2	4	3	3	4	1	3	1	3	1	25.3	27.778	245	95.096	25.3	5.7	110740000	57824000	52918000
A0A286YE09;Q3V2J6;Q3TN93;Q3T992;Q66K07;Q8R317;Q99NB8;Q9QZM0	A0A286YE09;Q3V2J6;Q3TN93;Q3T992;Q66K07;Q8R317;Q99NB8;Q9QZM0	Ubiquilin-1;Ubiquilin-4;Ubiquilin-2	Ubqln1;Ubqln4;Ubqln2	tr|A0A286YE09|A0A286YE09_MOUSE Ubiquilin-1 (Fragment) OS=Mus musculus OX=10090 GN=Ubqln1 PE=1 SV=1;tr|Q3V2J6|Q3V2J6_MOUSE UBA domain-containing protein (Fragment) OS=Mus musculus OX=10090 GN=Ubqln1 PE=2 SV=1;tr|Q3TN93|Q3TN93_MOUSE Uncharacterized protein O	8	1	1	1	1	1	1	1	1	1	10.5	19.898	190	14.505	10.5	10.5	33951000	17717000	16234000
Q6PJ18;Q61344;A2AIM4;Q9D1R6;P58774;A2AIM5;Q91VH3	Q6PJ18;Q61344;A2AIM4;Q9D1R6;P58774;A2AIM5;Q91VH3	Tropomyosin beta chain	Tpm2	tr|Q6PJ18|Q6PJ18_MOUSE Tpm2 protein OS=Mus musculus OX=10090 GN=Tpm2 PE=2 SV=1;tr|Q61344|Q61344_MOUSE Beta-tropomyosin OS=Mus musculus OX=10090 GN=Tpm2 PE=2 SV=1;tr|A2AIM4|A2AIM4_MOUSE Tropomyosin beta chain OS=Mus musculus OX=10090 GN=Tpm2 PE=1 SV=1;tr|Q9	7	7	3	3	4	5	2	1	2	1	24.3	32.957	284	31.461	16.9	15.5	51241000	26644000	24597000
Q61768	Q61768	Kinesin-1 heavy chain	Kif5b	sp|Q61768|KINH_MOUSE Kinesin-1 heavy chain OS=Mus musculus OX=10090 GN=Kif5b PE=1 SV=3	1	2	2	2	2	1	2	1	2	1	2.8	109.55	963	12.882	2.8	1.7	20379000	10587000	9792300
Q497K3;Q3UX80;Q6NZQ3;P62307	Q497K3;Q3UX80;Q6NZQ3;P62307	Small nuclear ribonucleoprotein F	Snrpf	tr|Q497K3|Q497K3_MOUSE Sm protein F OS=Mus musculus OX=10090 GN=Snrpf PE=1 SV=1;tr|Q3UX80|Q3UX80_MOUSE Sm protein F OS=Mus musculus OX=10090 GN=Snrpf PE=2 SV=1;tr|Q6NZQ3|Q6NZQ3_MOUSE Sm protein F (Fragment) OS=Mus musculus OX=10090 GN=Snrpf PE=2 SV=1;sp|P6	4	1	1	1	1	1	1	1	1	1	15.1	9.7251	86	15.999	15.1	15.1	58041000	30025000	28016000
Q6NSS3;Q62158;A0A1Y7VKW0;A0A1Y7VJ13	Q6NSS3;Q62158;A0A1Y7VKW0;A0A1Y7VJ13	Zinc finger protein RFP	Trim27	tr|Q6NSS3|Q6NSS3_MOUSE RING-type E3 ubiquitin transferase (Fragment) OS=Mus musculus OX=10090 GN=Trim27 PE=2 SV=1;sp|Q62158|TRI27_MOUSE Zinc finger protein RFP OS=Mus musculus OX=10090 GN=Trim27 PE=1 SV=2;tr|A0A1Y7VKW0|A0A1Y7VKW0_MOUSE RING-type E3 ubiquit	4	3	3	3	2	1	2	1	2	1	6.1	67.736	604	40.003	3.8	2.3	36829000	18901000	17929000
Q9JJ28	Q9JJ28	Protein flightless-1 homolog	Flii	sp|Q9JJ28|FLII_MOUSE Protein flightless-1 homolog OS=Mus musculus OX=10090 GN=Flii PE=1 SV=1	1	2	2	2	1	1	1	1	1	1	2	144.8	1271	11.529	0.9	1.1	13740000	6876600	6863800
S4R257;S4R1W1;D2KHZ9;A0A1D5RLD8;A0A0A0MQF6;P16858;Q3TUZ9;Q6IWE3;Q8CEV2;Q3V2I5;A0A0R4J0X7;S4R2G5;Q64467	S4R257;S4R1W1;D2KHZ9;A0A1D5RLD8;A0A0A0MQF6;P16858;Q3TUZ9	Glyceraldehyde-3-phosphate dehydrogenase	Gapdh;Gm3839;GAPDH;Gm10481	tr|S4R257|S4R257_MOUSE Glyceraldehyde-3-phosphate dehydrogenase (Fragment) OS=Mus musculus OX=10090 GN=Gapdh PE=1 SV=1;tr|S4R1W1|S4R1W1_MOUSE Glyceraldehyde-3-phosphate dehydrogenase OS=Mus musculus OX=10090 GN=Gm3839 PE=1 SV=1;tr|D2KHZ9|D2KHZ9_MOUSE Glyce	13	4	4	4	3	2	3	2	3	2	22.9	29.939	280	25.948	20.4	7.9	201010000	100580000	100420000
P68372;Q9CVR0;Q9DCR1;Q9D6F9;D5MR34	P68372;Q9CVR0;Q9DCR1;Q9D6F9	Tubulin beta-4B chain;Tubulin beta-4A chain	Tubb4b;Tubb4a	sp|P68372|TBB4B_MOUSE Tubulin beta-4B chain OS=Mus musculus OX=10090 GN=Tubb4b PE=1 SV=1;tr|Q9CVR0|Q9CVR0_MOUSE Tubulin beta chain (Fragment) OS=Mus musculus OX=10090 GN=Tubb4b PE=2 SV=2;tr|Q9DCR1|Q9DCR1_MOUSE Uncharacterized protein (Fragment) OS=Mus musc	5	7	2	2	6	2	1	1	1	1	18.2	49.83	445	13.872	15.5	5.4	43304000	21557000	21746000
P0DP28;P0DP27;P0DP26;Q3UKW2;A0A3Q4EHJ0;Q9D6P8;A0A1Y7VK66;G3UX57	P0DP28;P0DP27;P0DP26;Q3UKW2;A0A3Q4EHJ0;Q9D6P8	Calmodulin-like protein 3	Calm1;Calml3	sp|P0DP28|CALM3_MOUSE Calmodulin-3 OS=Mus musculus OX=10090 GN=Calm3 PE=1 SV=1;sp|P0DP27|CALM2_MOUSE Calmodulin-2 OS=Mus musculus OX=10090 GN=Calm2 PE=1 SV=1;sp|P0DP26|CALM1_MOUSE Calmodulin-1 OS=Mus musculus OX=10090 GN=Calm1 PE=1 SV=1;tr|Q3UKW2|Q3UKW2_MO	8	5	5	5	4	3	4	3	4	3	42.3	16.837	149	59.563	40.9	16.1	420600000	208790000	211810000
Q5SWN2;Q3U8B3;Q8VEE4	Q5SWN2;Q3U8B3;Q8VEE4	Replication protein A 70 kDa DNA-binding subunit;Replication protein A 70 kDa DNA-binding subunit, N-terminally processed	Rpa1	tr|Q5SWN2|Q5SWN2_MOUSE Replication protein A subunit OS=Mus musculus OX=10090 GN=Rpa1 PE=1 SV=2;tr|Q3U8B3|Q3U8B3_MOUSE Replication protein A subunit OS=Mus musculus OX=10090 GN=Rpa1 PE=2 SV=1;sp|Q8VEE4|RFA1_MOUSE Replication protein A 70 kDa DNA-binding su	3	10	10	10	10	5	10	5	10	5	15.2	71.413	644	160.67	15.2	8.4	707360000	350740000	356620000
P48678;D3YUF7;Q9CTL2;Q8BNX5	P48678	Prelamin-A/C;Lamin-A/C	Lmna	sp|P48678|LMNA_MOUSE Prelamin-A/C OS=Mus musculus OX=10090 GN=Lmna PE=1 SV=2	4	7	7	7	5	2	5	2	5	2	13.7	74.237	665	70.097	9.8	3.9	117090000	58057000	59032000
E9PVG8;E9Q9C6;E9Q0B5	E9PVG8;E9Q9C6;E9Q0B5		9530053A07Rik;Fcgbp	tr|E9PVG8|E9PVG8_MOUSE RIKEN cDNA 9530053A07 gene OS=Mus musculus OX=10090 GN=9530053A07Rik PE=1 SV=1;tr|E9Q9C6|E9Q9C6_MOUSE Fc fragment of IgG-binding protein OS=Mus musculus OX=10090 GN=Fcgbp PE=1 SV=1;tr|E9Q0B5|E9Q0B5_MOUSE Fc fragment of IgG-binding pr	3	1	1	1	1	1	1	1	1	1	0.3	280.23	2581	5.8483	0.3	0.3	2159300000	1067600000	1091700000
A0A3B0INZ4;Q02105	A0A3B0INZ4;Q02105	Complement C1q subcomponent subunit C	C1qc	tr|A0A3B0INZ4|A0A3B0INZ4_MOUSE Adiponectin b OS=Mus musculus OX=10090 GN=Adib PE=4 SV=1;sp|Q02105|C1QC_MOUSE Complement C1q subcomponent subunit C OS=Mus musculus OX=10090 GN=C1qc PE=1 SV=2	2	4	4	4	3	4	3	4	3	4	18.1	29.269	276	29.274	14.9	18.1	335950000	165260000	170680000
Q6PIP8;P01798	Q6PIP8		Igh	tr|Q6PIP8|Q6PIP8_MOUSE Igh protein OS=Mus musculus OX=10090 GN=Igh PE=1 SV=1	2	11	8	0	11	8	8	7	0	0	26.9	51.246	464	295.23	26.9	23.3	23196000000	11361000000	11835000000
Q5BLJ7;P62301;Q921R2;A0A0U1RQ71	Q5BLJ7;P62301;Q921R2	40S ribosomal protein S13	Rps13	tr|Q5BLJ7|Q5BLJ7_MOUSE 40S ribosomal protein S13 OS=Mus musculus OX=10090 GN=Rps13 PE=1 SV=1;sp|P62301|RS13_MOUSE 40S ribosomal protein S13 OS=Mus musculus OX=10090 GN=Rps13 PE=1 SV=2;tr|Q921R2|Q921R2_MOUSE 40S ribosomal protein S13 OS=Mus musculus OX=1009	4	9	9	9	7	8	7	8	7	8	51	17.222	151	110.38	39.7	41.1	13403000000	6560800000	6842300000
Q6ZWV7	Q6ZWV7	60S ribosomal protein L35	Rpl35	sp|Q6ZWV7|RL35_MOUSE 60S ribosomal protein L35 OS=Mus musculus OX=10090 GN=Rpl35 PE=1 SV=1	1	1	1	1	1	1	1	1	1	1	8.1	14.552	123	29.202	8.1	8.1	587650000	286310000	301340000
A0A0A6YWI9	A0A0A6YWI9		Ighv1-11	tr|A0A0A6YWI9|A0A0A6YWI9_MOUSE Immunoglobulin heavy variable V1-11 (Fragment) OS=Mus musculus OX=10090 GN=Ighv1-11 PE=4 SV=1	1	2	1	1	2	1	1	1	1	1	19.7	12.864	117	31.434	19.7	11.1	64771000	31553000	33218000
Q497N1;P62855	Q497N1;P62855	40S ribosomal protein S26	Rps26	tr|Q497N1|Q497N1_MOUSE 40S ribosomal protein S26 OS=Mus musculus OX=10090 GN=Rps26 PE=1 SV=1;sp|P62855|RS26_MOUSE 40S ribosomal protein S26 OS=Mus musculus OX=10090 GN=Rps26 PE=1 SV=3	2	2	2	2	1	2	1	2	1	2	20.9	13.015	115	22.531	13	20.9	482710000	234990000	247720000
A0A1W2P6U8	A0A1W2P6U8			tr|A0A1W2P6U8|A0A1W2P6U8_MOUSE RIKEN cDNA 4932415D10 gene OS=Mus musculus OX=10090 GN=4932415D10Rik PE=4 SV=1	1	2	2	2	1	1	1	1	1	1	0.5	551.85	4986	11.422	0.3	0.2	256260000	123640000	132620000
P01636	P01636	Ig kappa chain V-V region MOPC 149		sp|P01636|KV5A4_MOUSE Ig kappa chain V-V region MOPC 149 OS=Mus musculus OX=10090 PE=1 SV=1	1	2	1	1	2	1	1	1	1	1	21.3	12.03	108	9.4801	21.3	9.3	93038000	44713000	48325000
Q925I1;H3BKI6;H3BK90;V9GWS5	Q925I1;H3BKI6	ATPase family AAA domain-containing protein 3	Atad3;Atad3a	sp|Q925I1|ATAD3_MOUSE ATPase family AAA domain-containing protein 3 OS=Mus musculus OX=10090 GN=Atad3 PE=1 SV=1;tr|H3BKI6|H3BKI6_MOUSE ATPase family, AAA domain-containing 3A OS=Mus musculus OX=10090 GN=Atad3a PE=1 SV=1	4	11	11	11	11	5	11	5	11	5	23	66.741	591	252.28	23	10.8	789330000	378670000	410660000
Q8VCQ8;S4R1T7;E9Q0M9;E9QA16;D3Z6I7;E9QA15;Q3TUS1;E9Q9F3;Q3UGC3;Q7TMN5;F6RGN9;F6ZAW1;F6QLP8;F6T2Z7	Q8VCQ8;S4R1T7;E9Q0M9;E9QA16;D3Z6I7;E9QA15;Q3TUS1;E9Q9F3;Q3UGC3		Cald1	tr|Q8VCQ8|Q8VCQ8_MOUSE Caldesmon 1 OS=Mus musculus OX=10090 GN=Cald1 PE=1 SV=1;tr|S4R1T7|S4R1T7_MOUSE Caldesmon 1 OS=Mus musculus OX=10090 GN=Cald1 PE=1 SV=1;tr|E9Q0M9|E9Q0M9_MOUSE Caldesmon 1 OS=Mus musculus OX=10090 GN=Cald1 PE=1 SV=1;tr|E9QA16|E9QA16_MO	14	7	7	7	4	4	4	4	4	4	17.2	60.452	530	56.344	9.4	9.6	112970000	52915000	60052000
Q3UH59;Q61879;Q5SV64;Q80T68;Q4KMN4;Q6PB65;Q8BLI1;Q8BLI3;Q8BWI3;Q8BXF2	Q3UH59;Q61879;Q5SV64;Q80T68;Q4KMN4;Q6PB65	Myosin-10	Myh10	tr|Q3UH59|Q3UH59_MOUSE Myosin-10 OS=Mus musculus OX=10090 GN=Myh10 PE=1 SV=1;sp|Q61879|MYH10_MOUSE Myosin-10 OS=Mus musculus OX=10090 GN=Myh10 PE=1 SV=2;tr|Q5SV64|Q5SV64_MOUSE Myosin-10 OS=Mus musculus OX=10090 GN=Myh10 PE=1 SV=1;tr|Q80T68|Q80T68_MOUSE MKI	10	93	82	77	77	70	68	59	63	55	47.6	233.45	2013	323.31	42	37.1	19261000000	8933100000	10327000000
Q642K0;A0A1W2P6F6;A0A1W2P7Q9;Q60605;A0A1W2P6G5;Q3TIG9;B0LAC7;Q8CI43	Q642K0;A0A1W2P6F6;A0A1W2P7Q9;Q60605;A0A1W2P6G5;Q3TIG9	Myosin light polypeptide 6	Myl6	tr|Q642K0|Q642K0_MOUSE Myl6 protein OS=Mus musculus OX=10090 GN=Myl6 PE=2 SV=1;tr|A0A1W2P6F6|A0A1W2P6F6_MOUSE Myosin light polypeptide 6 OS=Mus musculus OX=10090 GN=Myl6 PE=1 SV=1;tr|A0A1W2P7Q9|A0A1W2P7Q9_MOUSE Myosin light polypeptide 6 OS=Mus musculus OX	8	9	9	9	6	8	6	8	6	8	64.2	16.961	151	104.09	40.4	53.6	5988500000	2746600000	3241900000
Q4KL81;P63260;Q3TSB7;Q3UD81;G3UYG0;B1ATY1	Q4KL81;P63260;Q3TSB7;Q3UD81;G3UYG0	Actin, cytoplasmic 2;Actin, cytoplasmic 2, N-terminally processed	Actg1	tr|Q4KL81|Q4KL81_MOUSE Actin, gamma, cytoplasmic 1 OS=Mus musculus OX=10090 GN=Actg1 PE=2 SV=1;sp|P63260|ACTG_MOUSE Actin, cytoplasmic 2 OS=Mus musculus OX=10090 GN=Actg1 PE=1 SV=1;tr|Q3TSB7|Q3TSB7_MOUSE Uncharacterized protein OS=Mus musculus OX=10090 GN=	6	15	15	0	12	12	12	12	0	0	46.1	41.792	375	301.15	38.4	39.5	16947000000	7702600000	9244300000
A0A0G2JDW2;P09542;Q61935;A0A087WRZ7;A0A0G2JDM3;Q545G5;E9PWG4;Q6PCW9;Q545T7;P05977	A0A0G2JDW2;P09542;Q61935;A0A087WRZ7;A0A0G2JDM3;Q545G5;E9PWG4;Q6PCW9;Q545T7;P05977	Myosin light chain 3;Myosin light chain 1/3, skeletal muscle isoform	Myl3;Myl1	tr|A0A0G2JDW2|A0A0G2JDW2_MOUSE Myosin light chain 3 (Fragment) OS=Mus musculus OX=10090 GN=Myl3 PE=1 SV=1;sp|P09542|MYL3_MOUSE Myosin light chain 3 OS=Mus musculus OX=10090 GN=Myl3 PE=1 SV=4;tr|Q61935|Q61935_MOUSE Ventricular alkali myosin light chain (Fra	10	3	3	3	3	1	3	1	3	1	14.1	20.183	184	17.504	14.1	5.4	16296000000	7351400000	8944100000
Q8VDD5;Q3UFT0;Q811J9;Q99JJ3;Q7TQJ6;Q8BIE2;Q8BIM8;Q14B05;F2Z494;A0A2R8VKI5;A2VCK0;A0A2R8W6V7;O89055	Q8VDD5;Q3UFT0	Myosin-9	Myh9	sp|Q8VDD5|MYH9_MOUSE Myosin-9 OS=Mus musculus OX=10090 GN=Myh9 PE=1 SV=4;tr|Q3UFT0|Q3UFT0_MOUSE Myosin_tail_1 domain-containing protein (Fragment) OS=Mus musculus OX=10090 GN=Myh9 PE=2 SV=1	13	107	107	90	90	87	90	87	75	70	54.5	226.37	1960	323.31	48.5	47.8	52136000000	22551000000	29585000000
Q3V3K3;B2RY27;Q8BYC6	Q3V3K3;B2RY27;Q8BYC6	Serine/threonine-protein kinase TAO3	Taok3	tr|Q3V3K3|Q3V3K3_MOUSE Serine/threonine-protein kinase TAO3 OS=Mus musculus OX=10090 GN=Taok3 PE=1 SV=1;tr|B2RY27|B2RY27_MOUSE Taok3 protein OS=Mus musculus OX=10090 GN=Taok3 PE=2 SV=1;sp|Q8BYC6|TAOK3_MOUSE Serine/threonine-protein kinase TAO3 OS=Mus muscu	3	1	1	1	1	1	1	1	1	1	2.3	53.064	438	6.4948	2.3	2.3	855290000	368010000	487290000
E9Q5G3;Q05DU6;A0A1L1SRP4;Q9CXV7	E9Q5G3;Q05DU6;A0A1L1SRP4;Q9CXV7	Kinesin-like protein KIF23;Kinesin-like protein	Kif23	sp|E9Q5G3|KIF23_MOUSE Kinesin-like protein KIF23 OS=Mus musculus OX=10090 GN=Kif23 PE=1 SV=1;tr|Q05DU6|Q05DU6_MOUSE Kinesin-like protein (Fragment) OS=Mus musculus OX=10090 GN=Kif23 PE=2 SV=1;tr|A0A1L1SRP4|A0A1L1SRP4_MOUSE Kinesin-like protein (Fragment) O	4	4	4	4	2	2	2	2	2	2	5.7	108.77	953	23.874	2.6	3	48900000	20796000	28104000
Q8K4L2;E9Q3Z5;A0A1B0GS91;Q8K4L3;E3VVQ8;F6R6A4;Q7TMJ2;Q99KQ8;Q3TTX5;F6TBK9	Q8K4L2;E9Q3Z5;A0A1B0GS91;Q8K4L3;E3VVQ8;F6R6A4	Supervillin	Svil	tr|Q8K4L2|Q8K4L2_MOUSE Archvillin OS=Mus musculus OX=10090 GN=Svil PE=1 SV=1;tr|E9Q3Z5|E9Q3Z5_MOUSE Supervillin OS=Mus musculus OX=10090 GN=Svil PE=1 SV=1;tr|A0A1B0GS91|A0A1B0GS91_MOUSE Supervillin OS=Mus musculus OX=10090 GN=Svil PE=1 SV=1;sp|Q8K4L3|SVIL_	10	16	16	16	9	8	9	8	9	8	10.4	226.81	2031	157.22	5.7	5.6	199040000	81116000	117920000
Q99KL9;Q3TE40;Q62193;F6V8R7	Q99KL9;Q3TE40;Q62193	Replication protein A 32 kDa subunit	Rpa2	tr|Q99KL9|Q99KL9_MOUSE Replication protein A2 OS=Mus musculus OX=10090 GN=Rpa2 PE=2 SV=1;tr|Q3TE40|Q3TE40_MOUSE Replication protein A 32 kDa subunit OS=Mus musculus OX=10090 GN=Rpa2 PE=1 SV=1;sp|Q62193|RFA2_MOUSE Replication protein A 32 kDa subunit OS=Mus	4	3	3	3	2	2	2	2	2	2	17	29.43	270	28.872	12.6	12.6	119580000	48182000	71395000
Q3TNZ8;Q0V927;Q3UHL7;E9QN70;B9EKB0;P02469	Q3TNZ8;Q0V927;Q3UHL7;E9QN70;B9EKB0;P02469	Laminin subunit beta-1	Lamb1	tr|Q3TNZ8|Q3TNZ8_MOUSE Uncharacterized protein (Fragment) OS=Mus musculus OX=10090 GN=Lamb1 PE=2 SV=1;tr|Q0V927|Q0V927_MOUSE Lamb1-1 protein OS=Mus musculus OX=10090 GN=Lamb1 PE=2 SV=1;tr|Q3UHL7|Q3UHL7_MOUSE Uncharacterized protein OS=Mus musculus OX=10090	6	1	1	1	1	1	1	1	1	1	3.3	37.771	332	6.7018	3.3	3.3	48160000000	19112000000	29048000000
Q5PR09;P62911	Q5PR09;P62911	60S ribosomal protein L32	Rpl32	tr|Q5PR09|Q5PR09_MOUSE Ribosomal protein L32 OS=Mus musculus OX=10090 GN=Rpl32 PE=2 SV=1;sp|P62911|RL32_MOUSE 60S ribosomal protein L32 OS=Mus musculus OX=10090 GN=Rpl32 PE=1 SV=2	2	2	2	2	1	1	1	1	1	1	15.6	15.874	135	11.561	10.4	5.2	53520000	20687000	32833000
Q99N91	Q99N91	39S ribosomal protein L34, mitochondrial	Mrpl34	sp|Q99N91|RM34_MOUSE 39S ribosomal protein L34, mitochondrial OS=Mus musculus OX=10090 GN=Mrpl34 PE=1 SV=1	1	1	1	1	1	1	1	1	1	1	10.9	10.531	92	6.3509	10.9	10.9	109750000	42055000	67694000
A0A2I3BRT4;Q8R0W0	A0A2I3BRT4;Q8R0W0	Epiplakin	Eppk1	tr|A0A2I3BRT4|A0A2I3BRT4_MOUSE Epiplakin OS=Mus musculus OX=10090 GN=Eppk1 PE=1 SV=1;sp|Q8R0W0|EPIPL_MOUSE Epiplakin OS=Mus musculus OX=10090 GN=Eppk1 PE=1 SV=2	2	3	2	2	1	2	1	1	1	1	1.9	381.72	3458	13.922	0.5	1.4	13963000	5343300	8619800
Q3U9V4;P62880;D3Z1T4;D3Z1M1;D3YZX3;Q3U1B1;Q3TQ70;Q3U2F9;Q3THF3;E9QKR0;P62874;P29387;Q9QWG2;A0A0A6YVN9;V9GWY1;H3BLF7;Q61621;E9PWM7;H3BKR2;Q8BMQ1;Q54AE3;Q3TY18;Q61011	Q3U9V4;P62880;D3Z1T4;D3Z1M1;D3YZX3;Q3U1B1;Q3TQ70;Q3U2F9;Q3THF3;E9QKR0;P62874;P29387	Guanine nucleotide-binding protein G(I)/G(S)/G(T) subunit beta-2;Guanine nucleotide-binding protein G(I)/G(S)/G(T) subunit beta-1;Guanine nucleotide-binding protein subunit beta-4	Gnb2;Gnb1;Gnb4	tr|Q3U9V4|Q3U9V4_MOUSE WD_REPEATS_REGION domain-containing protein OS=Mus musculus OX=10090 GN=Gnb2 PE=1 SV=1;sp|P62880|GBB2_MOUSE Guanine nucleotide-binding protein G(I)/G(S)/G(T) subunit beta-2 OS=Mus musculus OX=10090 GN=Gnb2 PE=1 SV=3;tr|D3Z1T4|D3Z1T4_	23	3	3	3	2	1	2	1	2	1	7.9	37.331	340	16.906	5	2.9	16583000	6292100	10291000
E9QPE7;Q69ZX3;A0A338P6K2;A0A2R8VHF9;O08638	E9QPE7;Q69ZX3;A0A338P6K2;A0A2R8VHF9;O08638	Myosin-11	Myh11	tr|E9QPE7|E9QPE7_MOUSE Myosin-11 OS=Mus musculus OX=10090 GN=Myh11 PE=1 SV=2;tr|Q69ZX3|Q69ZX3_MOUSE MKIAA0866 protein (Fragment) OS=Mus musculus OX=10090 GN=Myh11 PE=2 SV=1;tr|A0A338P6K2|A0A338P6K2_MOUSE Myosin-11 OS=Mus musculus OX=10090 GN=Myh11 PE=1 SV=	5	60	44	44	50	46	36	30	36	30	34.1	227.12	1972	323.31	29.4	26.3	4968300000	1877200000	3091100000
Q3UK70;P62843;D3YTQ9;Q3UXS6	Q3UK70;P62843;D3YTQ9;Q3UXS6	40S ribosomal protein S15	Rps15	tr|Q3UK70|Q3UK70_MOUSE 40S ribosomal protein S15 OS=Mus musculus OX=10090 GN=Rps15 PE=2 SV=1;sp|P62843|RS15_MOUSE 40S ribosomal protein S15 OS=Mus musculus OX=10090 GN=Rps15 PE=1 SV=2;tr|D3YTQ9|D3YTQ9_MOUSE 40S ribosomal protein S15 OS=Mus musculus OX=1009	4	4	4	3	3	4	3	4	3	3	20	17.054	145	31.095	15.9	20	2055700000	775780000	1279900000
Q99LL6;P11087	Q99LL6;P11087	Collagen alpha-1(I) chain	Col1a1	tr|Q99LL6|Q99LL6_MOUSE Col1a1 protein (Fragment) OS=Mus musculus OX=10090 GN=Col1a1 PE=2 SV=1;sp|P11087|CO1A1_MOUSE Collagen alpha-1(I) chain OS=Mus musculus OX=10090 GN=Col1a1 PE=1 SV=4	2	2	2	2	1	2	1	2	1	2	4.6	58.804	589	13.89	3.1	4.6	57580000	20756000	36824000
E9Q452;Q8BSH3;Q564G1;Q545Y3;E9Q454;P58771;Q8BP43;E9Q450;F8WID5;S4R2U0;B7ZNL3;A0A2R2Y2P8;E9Q448	E9Q452;Q8BSH3;Q564G1;Q545Y3;E9Q454;P58771;Q8BP43;E9Q450;F8WID5;S4R2U0;B7ZNL3;A0A2R2Y2P8	Tropomyosin alpha-1 chain	Tpm1	tr|E9Q452|E9Q452_MOUSE Tropomyosin alpha-1 chain OS=Mus musculus OX=10090 GN=Tpm1 PE=1 SV=1;tr|Q8BSH3|Q8BSH3_MOUSE Tropomyosin alpha-1 chain OS=Mus musculus OX=10090 GN=Tpm1 PE=1 SV=1;tr|Q564G1|Q564G1_MOUSE Tropomyosin 1, alpha OS=Mus musculus OX=10090 GN=	13	9	9	2	4	9	4	9	1	2	29.9	32.495	281	126.18	17.1	29.9	848350000	304640000	543710000
Q0QER9;Q5HZJ8;Q3TJ51;Q8C338;O88844;A0A087WPT4;A0A087WRS9	Q0QER9;Q5HZJ8;Q3TJ51;Q8C338;O88844;A0A087WPT4;A0A087WRS9	Isocitrate dehydrogenase [NADP];Isocitrate dehydrogenase [NADP] cytoplasmic	Idh1	tr|Q0QER9|Q0QER9_MOUSE IDP (Fragment) OS=Mus musculus OX=10090 GN=Idh1 PE=2 SV=1;tr|Q5HZJ8|Q5HZJ8_MOUSE Isocitrate dehydrogenase [NADP] OS=Mus musculus OX=10090 GN=Idh1 PE=2 SV=1;tr|Q3TJ51|Q3TJ51_MOUSE Isocitrate dehydrogenase [NADP] OS=Mus musculus OX=100	7	2	2	2	1	2	1	2	1	2	6.3	42.59	378	12.063	3.4	6.3	13931000	4993600	8937500
A0A0G2JDZ4;E9QNY3	A0A0G2JDZ4;E9QNY3		Myl10	tr|A0A0G2JDZ4|A0A0G2JDZ4_MOUSE Myosin regulatory light chain 10 OS=Mus musculus OX=10090 GN=Myl10 PE=1 SV=1;tr|E9QNY3|E9QNY3_MOUSE Myosin regulatory light chain 10 OS=Mus musculus OX=10090 GN=Myl10 PE=1 SV=1	2	1	1	1	1	1	1	1	1	1	7.5	15.442	134	18.085	7.5	7.5	48200000	17254000	30946000
Q9EQK5;Q8C2S9;Q3THX5;E9Q3X0;Q3U7S9;D3Z2N7	Q9EQK5;Q8C2S9;Q3THX5;E9Q3X0	Major vault protein	Mvp	sp|Q9EQK5|MVP_MOUSE Major vault protein OS=Mus musculus OX=10090 GN=Mvp PE=1 SV=4;tr|Q8C2S9|Q8C2S9_MOUSE Major vault protein OS=Mus musculus OX=10090 GN=Mvp PE=2 SV=1;tr|Q3THX5|Q3THX5_MOUSE Major vault protein OS=Mus musculus OX=10090 GN=Mvp PE=2 SV=1;tr|E	6	13	13	13	7	8	7	8	7	8	17.4	95.923	861	82.849	10.3	10.2	526690000	181670000	345020000
Q3V3N5;Q3UJL0;P70410;Q99LH1;B1ASC2	Q3V3N5;Q3UJL0;P70410;Q99LH1;B1ASC2	Nucleolar GTP-binding protein 2	Gnl2	tr|Q3V3N5|Q3V3N5_MOUSE Nucleolar GTP-binding protein 2 (Fragment) OS=Mus musculus OX=10090 GN=Gnl2 PE=2 SV=1;tr|Q3UJL0|Q3UJL0_MOUSE Nucleolar GTP-binding protein 2 OS=Mus musculus OX=10090 GN=Gnl2 PE=2 SV=1;tr|P70410|P70410_MOUSE Nucleolar GTP-binding prot	5	2	2	2	2	1	2	1	2	1	3	72.1	635	18.022	3	1.6	64437000	22061000	42377000
D3Z6I8;Q8C7C3;Q58E70;E9Q7Q3;Q3TJ53;D3Z2H9;D3YVR0	D3Z6I8;Q8C7C3;Q58E70;E9Q7Q3;Q3TJ53;D3Z2H9		Tpm3;Tpm3-rs7	tr|D3Z6I8|D3Z6I8_MOUSE Tropomyosin alpha-3 chain OS=Mus musculus OX=10090 GN=Tpm3 PE=1 SV=1;tr|Q8C7C3|Q8C7C3_MOUSE Uncharacterized protein OS=Mus musculus OX=10090 GN=Tpm3 PE=2 SV=1;tr|Q58E70|Q58E70_MOUSE Tpm3 protein OS=Mus musculus OX=10090 GN=Tpm3 PE=2	7	7	5	3	5	6	4	4	3	2	29.1	28.723	247	69.689	22.3	23.5	376730000	128600000	248130000
A0A2R8VHP3	A0A2R8VHP3			tr|A0A2R8VHP3|A0A2R8VHP3_MOUSE Predicted pseudogene 5478 OS=Mus musculus OX=10090 GN=Gm5478 PE=1 SV=1	1	7	3	2	5	7	2	3	1	2	11	57.919	535	20.179	9.3	11	3365500000	1132100000	2233400000
Q561N5;F6YVP7;P62270;Q3TW65;A0A1Y7VKY1;S4R1N6;A0A3Q4EGP3	Q561N5;F6YVP7;P62270;Q3TW65;A0A1Y7VKY1;S4R1N6	40S ribosomal protein S18	Rps18;Gm10260	tr|Q561N5|Q561N5_MOUSE 40S ribosomal protein S18 OS=Mus musculus OX=10090 GN=Rps18 PE=2 SV=1;tr|F6YVP7|F6YVP7_MOUSE 40S ribosomal protein S18 OS=Mus musculus OX=10090 GN=Rps18-ps6 PE=3 SV=2;sp|P62270|RS18_MOUSE 40S ribosomal protein S18 OS=Mus musculus OX=	7	15	15	15	13	14	13	14	13	14	64.5	17.718	152	222.36	57.9	60.5	73508000000	24703000000	48805000000
Q3TT76;Q3UDR2;Q3URP6;Q3UBY9;Q3U738;Q3TWE3;Q3TIM0;Q3THC3;Q3TGS0;Q3TF72;P09103;Q3UJA8;Q3UA23	Q3TT76;Q3UDR2;Q3URP6;Q3UBY9;Q3U738;Q3TWE3;Q3TIM0;Q3THC3;Q3TGS0;Q3TF72;P09103;Q3UJA8;Q3UA23	Protein disulfide-isomerase	P4hb	tr|Q3TT76|Q3TT76_MOUSE Protein disulfide-isomerase (Fragment) OS=Mus musculus OX=10090 GN=P4hb PE=2 SV=1;tr|Q3UDR2|Q3UDR2_MOUSE Protein disulfide-isomerase (Fragment) OS=Mus musculus OX=10090 GN=P4hb PE=2 SV=1;tr|Q3URP6|Q3URP6_MOUSE Protein disulfide-isome	13	2	2	2	1	1	1	1	1	1	6.8	43.031	385	13.46	4.2	2.6	22390000	7372700	15018000
P14733;Q8C553	P14733;Q8C553	Lamin-B1	Lmnb1	sp|P14733|LMNB1_MOUSE Lamin-B1 OS=Mus musculus OX=10090 GN=Lmnb1 PE=1 SV=3;tr|Q8C553|Q8C553_MOUSE IF rod domain-containing protein (Fragment) OS=Mus musculus OX=10090 GN=Lmnb1 PE=2 SV=1	2	11	11	11	6	9	6	9	6	9	20.7	66.785	588	88.211	11.7	17.2	206300000	63042000	143250000
Q9DBN5;Q8BK80;Q9D1A6	Q9DBN5	Lon protease homolog 2, peroxisomal	Lonp2	sp|Q9DBN5|LONP2_MOUSE Lon protease homolog 2, peroxisomal OS=Mus musculus OX=10090 GN=Lonp2 PE=1 SV=1	3	14	14	14	9	11	9	11	9	11	19.8	94.525	852	91.659	11.9	16.4	586200000	176760000	409430000
Q6PAC1;Q3UCW8;Q3U9Q8;Q3TGJ9;P13020;A0A0J9YUQ8;A6PWS5;A0A0J9YUJ8	Q6PAC1;Q3UCW8;Q3U9Q8;Q3TGJ9;P13020;A0A0J9YUQ8;A6PWS5	Gelsolin	Gsn	tr|Q6PAC1|Q6PAC1_MOUSE Actin-depolymerizing factor OS=Mus musculus OX=10090 GN=Gsn PE=2 SV=1;tr|Q3UCW8|Q3UCW8_MOUSE Actin-depolymerizing factor OS=Mus musculus OX=10090 GN=Gsn PE=2 SV=1;tr|Q3U9Q8|Q3U9Q8_MOUSE Actin-depolymerizing factor OS=Mus musculus OX=	8	5	5	5	2	3	2	3	2	3	6.7	80.762	731	29.126	3	3.7	82498000	24736000	57762000
F6SMY7;Q7TPH6;F6T4V9;F7CZG3;A0A668KLT2	F6SMY7;Q7TPH6	E3 ubiquitin-protein ligase MYCBP2	Mycbp2	tr|F6SMY7|F6SMY7_MOUSE RCR-type E3 ubiquitin transferase (Fragment) OS=Mus musculus OX=10090 GN=Mycbp2 PE=1 SV=1;sp|Q7TPH6|MYCB2_MOUSE E3 ubiquitin-protein ligase MYCBP2 OS=Mus musculus OX=10090 GN=Mycbp2 PE=1 SV=3	5	7	7	7	5	5	5	5	5	5	2.1	509.35	4636	43.395	1.5	1.4	67654000	19965000	47689000
E9Q0C6	E9Q0C6		Gm14569	sp|E9Q0C6|K1210_MOUSE Acrosomal protein KIAA1210 OS=Mus musculus OX=10090 GN=Kiaa1210 PE=1 SV=1	1	11	11	11	5	10	5	10	5	10	9.9	181.03	1637	93.918	4.5	9.2	206030000	60613000	145410000
Q6NV50;Q545R0;Q3TGQ3;P26231;A0A494BA24;A0A494BAM5;A0A494BAD0	Q6NV50;Q545R0;Q3TGQ3;P26231	Catenin alpha-1	Ctnna1	tr|Q6NV50|Q6NV50_MOUSE Catenin (Cadherin associated protein), alpha 1 OS=Mus musculus OX=10090 GN=Ctnna1 PE=2 SV=1;tr|Q545R0|Q545R0_MOUSE Catenin (Cadherin associated protein), alpha 1 OS=Mus musculus OX=10090 GN=Ctnna1 PE=1 SV=1;tr|Q3TGQ3|Q3TGQ3_MOUSE Unc	7	3	3	3	2	3	2	3	2	3	3.8	100.11	906	20.686	2.5	3.8	43065000	12510000	30555000
B7ZNW0;A1A4A7;Q8BX10;A0A0G2JG95	B7ZNW0;A1A4A7;Q8BX10;A0A0G2JG95	Serine/threonine-protein phosphatase PGAM5, mitochondrial	Pgam5	tr|B7ZNW0|B7ZNW0_MOUSE Pgam5 protein OS=Mus musculus OX=10090 GN=Pgam5 PE=2 SV=1;tr|A1A4A7|A1A4A7_MOUSE Pgam5 protein (Fragment) OS=Mus musculus OX=10090 GN=Pgam5 PE=2 SV=1;sp|Q8BX10|PGAM5_MOUSE Serine/threonine-protein phosphatase PGAM5, mitochondrial OS=	4	2	2	2	1	1	1	1	1	1	8.3	32.022	288	14.632	4.2	4.2	26573000	7659800	18913000
I7HPX6;Q9CQ69	I7HPX6;Q9CQ69	Cytochrome b-c1 complex subunit 8	Uqcrq	tr|I7HPX6|I7HPX6_MOUSE Complex III subunit 8 OS=Mus musculus OX=10090 GN=Uqcrq PE=1 SV=1;sp|Q9CQ69|QCR8_MOUSE Cytochrome b-c1 complex subunit 8 OS=Mus musculus OX=10090 GN=Uqcrq PE=1 SV=3	2	1	1	1	1	1	1	1	1	1	27	4.4852	37	6.9817	27	27	26526000	7173200	19353000
Q8C539;Q9CSY8;Q8R3N1	Q8C539;Q9CSY8;Q8R3N1	Nucleolar protein 14	Nop14	tr|Q8C539|Q8C539_MOUSE Uncharacterized protein OS=Mus musculus OX=10090 GN=Nop14 PE=2 SV=1;tr|Q9CSY8|Q9CSY8_MOUSE Uncharacterized protein (Fragment) OS=Mus musculus OX=10090 GN=Nop14 PE=2 SV=1;sp|Q8R3N1|NOP14_MOUSE Nucleolar protein 14 OS=Mus musculus OX=1	3	1	1	1	1	1	1	1	1	1	5.8	21.352	190	6.2713	5.8	5.8	11284000	3035600	8248400
A0A075B5N3;A0A0G2JE47	A0A075B5N3;A0A0G2JE47		Igkv8-28	tr|A0A075B5N3|A0A075B5N3_MOUSE Immunoglobulin kappa variable 8-28 OS=Mus musculus OX=10090 GN=Igkv8-28 PE=1 SV=7;tr|A0A0G2JE47|A0A0G2JE47_MOUSE Immunoglobulin kappa variable 8-28 (Fragment) OS=Mus musculus OX=10090 GN=Igkv8-28 PE=1 SV=4	2	5	3	2	4	1	2	1	2	0	53.5	10.903	101	34.081	41.6	11.9	219170000	57714000	161450000
A0A494B969;A0A494BBK1;A0A494BAX9;Q8BM29;Q05DT0;Q8BJH2;Q3UNK1;Q05C56;A0A494B9K4;Q9QYB5	A0A494B969;A0A494BBK1;A0A494BAX9;Q8BM29;Q05DT0;Q8BJH2;Q3UNK1;Q05C56;A0A494B9K4;Q9QYB5	Gamma-adducin	Add3	tr|A0A494B969|A0A494B969_MOUSE Gamma-adducin (Fragment) OS=Mus musculus OX=10090 GN=Add3 PE=1 SV=1;tr|A0A494BBK1|A0A494BBK1_MOUSE Gamma-adducin (Fragment) OS=Mus musculus OX=10090 GN=Add3 PE=1 SV=1;tr|A0A494BAX9|A0A494BAX9_MOUSE Gamma-adducin (Fragment) OS	10	1	1	1	1	1	1	1	1	1	26.3	4.3778	38	6.3338	26.3	26.3	22593000	5414500	17178000
F7CCJ3;Q8CHH8;F7CC56;B2RX00;Q9ESK9	F7CCJ3;Q8CHH8;F7CC56;B2RX00;Q9ESK9	RB1-inducible coiled-coil protein 1	Rb1cc1	tr|F7CCJ3|F7CCJ3_MOUSE RB1-inducible coiled-coil protein 1 (Fragment) OS=Mus musculus OX=10090 GN=Rb1cc1 PE=1 SV=1;tr|Q8CHH8|Q8CHH8_MOUSE MKIAA0203 protein (Fragment) OS=Mus musculus OX=10090 GN=Rb1cc1 PE=2 SV=1;tr|F7CC56|F7CC56_MOUSE RB1-inducible coiled-	5	1	1	1	1	1	1	1	1	1	2.1	62.768	536	6.9037	2.1	2.1	59255000	12136000	47118000
A0A097PUD0	A0A097PUD0			tr|A0A097PUD0|A0A097PUD0_MOUSE Anti-dectin-1 15E2 light chain OS=Mus musculus OX=10090 PE=2 SV=1	1	3	1	0	3	3	1	1	0	0	21.3	25.616	235	20.059	21.3	21.3	54462000	11013000	43449000
P01027;B5APU1;Q207D2;E1APH6	P01027	Complement C3;Complement C3 beta chain;C3-beta-c;Complement C3 alpha chain;C3a anaphylatoxin;Acylation stimulating protein;Complement C3b alpha chain;Complement C3c alpha chain fragment 1;Complement C3dg fragment;Complement C3g fragment;Complement C3d fragment;Complement C3f fragment;Complement C3c alpha chain fragment 2	C3	sp|P01027|CO3_MOUSE Complement C3 OS=Mus musculus OX=10090 GN=C3 PE=1 SV=3	4	5	5	5	2	5	2	5	2	5	3.7	186.48	1663	107.67	1.7	3.7	280380000	55745000	224640000
B7FAV1;B9EKP5;B7FAU9;Q8BTM8;Q3U7N9;Q6KAM8;F6XC15;A0A668KLG7	B7FAV1;B9EKP5;B7FAU9;Q8BTM8;Q3U7N9;Q6KAM8	Filamin-A	Flna	tr|B7FAV1|B7FAV1_MOUSE Filamin, alpha (Fragment) OS=Mus musculus OX=10090 GN=Flna PE=1 SV=1;tr|B9EKP5|B9EKP5_MOUSE Filamin, alpha OS=Mus musculus OX=10090 GN=Flna PE=2 SV=1;tr|B7FAU9|B7FAU9_MOUSE Filamin, alpha OS=Mus musculus OX=10090 GN=Flna PE=1 SV=1;sp	8	9	9	9	4	7	4	7	4	7	4.8	274.63	2583	95.037	2	3.9	167220000	32840000	134380000
D4N6R6;A8DUQ5;A8DUQ1;A8DUP0;A8DUN2;A8DUL7;A8DUL2;A8DUL0;A8DUK7;A8DUK4;A8DUK2;E9Q223;Q9QUN8;Q54AH9;Q549D9;D4N6V9;D4N6U4;D4N6N9;D4N6M2;D0U293;D0U285;D0U284;D0U270;D0U269;B1Q450;A8DV59;A8DV41;A8DUP7;A8DUP5;A8DUP3;A8DUM2;A8DUK0;P02089;P02088	D4N6R6;A8DUQ5;A8DUQ1;A8DUP0;A8DUN2;A8DUL7;A8DUL2;A8DUL0;A8DUK7;A8DUK4;A8DUK2;E9Q223;Q9QUN8;Q54AH9;Q549D9;D4N6V9;D4N6U4;D4N6N9;D4N6M2;D0U293;D0U285;D0U284;D0U270;D0U269;B1Q450;A8DV59;A8DV41;A8DUP7;A8DUP5;A8DUP3;A8DUM2;A8DUK0;P02089;P02088	Hemoglobin subunit beta-2;Hemoglobin subunit beta-1	Hbbt1;Hbb-bs;Hbb-b2;Hbbt2;HBB1;Hbb-b1	tr|D4N6R6|D4N6R6_MUSMC Beta-globin OS=Mus musculus castaneus OX=10091 GN=Hbbt1 PE=3 SV=1;tr|A8DUQ5|A8DUQ5_MOUSE Beta-globin OS=Mus musculus OX=10090 GN=Hbbt1 PE=3 SV=1;tr|A8DUQ1|A8DUQ1_MOUSE Beta-globin OS=Mus musculus OX=10090 GN=Hbbt1 PE=3 SV=1;tr|A8DUP0	34	2	2	2	1	1	1	1	1	1	17	15.824	147	11.726	8.2	8.8	55042000	10529000	44513000
P01642	P01642	Ig kappa chain V-V region L7	Gm10881	sp|P01642|KV5A9_MOUSE Ig kappa chain V-V region L7 (Fragment) OS=Mus musculus OX=10090 GN=Gm10881 PE=1 SV=1	1	2	2	2	1	1	1	1	1	1	23.5	12.615	115	23.017	13	10.4	169280000	30312000	138970000
D3Z7C0	D3Z7C0		Mrpl40	tr|D3Z7C0|D3Z7C0_MOUSE 39S ribosomal protein L40, mitochondrial OS=Mus musculus OX=10090 GN=Mrpl40 PE=1 SV=1	1	1	1	1	1	1	1	1	1	1	3.7	19.378	162	5.755	3.7	3.7	715950000	126160000	589790000
Q9ERG0;Q8CD09;Q8C3R7;Q8BT15;Q8C7S2;A0A2R8VI67	Q9ERG0;Q8CD09;Q8C3R7;Q8BT15;Q8C7S2	LIM domain and actin-binding protein 1	Lima1	sp|Q9ERG0|LIMA1_MOUSE LIM domain and actin-binding protein 1 OS=Mus musculus OX=10090 GN=Lima1 PE=1 SV=3;tr|Q8CD09|Q8CD09_MOUSE LIM zinc-binding domain-containing protein OS=Mus musculus OX=10090 GN=Lima1 PE=2 SV=1;tr|Q8C3R7|Q8C3R7_MOUSE LIM zinc-binding d	6	4	4	4	2	3	2	3	2	3	6.8	84.059	753	33.552	4	5	83804000	14533000	69271000
Q8BMF4;Q99LL2	Q8BMF4	Dihydrolipoyllysine-residue acetyltransferase component of pyruvate dehydrogenase complex, mitochondrial	Dlat	sp|Q8BMF4|ODP2_MOUSE Dihydrolipoyllysine-residue acetyltransferase component of pyruvate dehydrogenase complex, mitochondrial OS=Mus musculus OX=10090 GN=Dlat PE=1 SV=2	2	9	9	9	5	7	5	7	5	7	19.2	67.941	642	104.3	11.2	15.4	798220000	133510000	664710000
D3YZ62;D3Z4J3;Q99104;F6TDE5;Q8BWY8;E9Q1F5;D3Z135;A0A1L1SUF0	D3YZ62;D3Z4J3;Q99104	Unconventional myosin-Va	Myo5a	tr|D3YZ62|D3YZ62_MOUSE Unconventional myosin-Va OS=Mus musculus OX=10090 GN=Myo5a PE=1 SV=1;tr|D3Z4J3|D3Z4J3_MOUSE Unconventional myosin-Va OS=Mus musculus OX=10090 GN=Myo5a PE=1 SV=1;sp|Q99104|MYO5A_MOUSE Unconventional myosin-Va OS=Mus musculus OX=10090	8	10	10	8	4	7	4	7	4	5	6.3	212.33	1828	67.106	2.6	4.2	218690000	34747000	183940000
Q5PPQ7;Q3TF74;Q3TEU8;Q9WUM4;Q3U8F0	Q5PPQ7;Q3TF74;Q3TEU8;Q9WUM4;Q3U8F0	Coronin;Coronin-1C	Coro1c	tr|Q5PPQ7|Q5PPQ7_MOUSE Coronin OS=Mus musculus OX=10090 GN=Coro1c PE=2 SV=1;tr|Q3TF74|Q3TF74_MOUSE Coronin OS=Mus musculus OX=10090 GN=Coro1c PE=2 SV=1;tr|Q3TEU8|Q3TEU8_MOUSE Coronin OS=Mus musculus OX=10090 GN=Coro1c PE=2 SV=1;sp|Q9WUM4|COR1C_MOUSE Coroni	5	3	3	3	1	3	1	3	1	3	6.5	53.092	474	62.46	2.7	6.5	133770000	19668000	114100000
Q1A602;Q3ULT2;Q3UDJ7;A0A1L1SV25;P57780;Q8BP35;A0A1L1SVJ6;E9Q2W9	Q1A602;Q3ULT2;Q3UDJ7;A0A1L1SV25;P57780;Q8BP35;A0A1L1SVJ6	Alpha-actinin-4	Actn4	tr|Q1A602|Q1A602_MOUSE Non-muscle alpha-actinin 4 OS=Mus musculus OX=10090 GN=Actn4 PE=2 SV=1;tr|Q3ULT2|Q3ULT2_MOUSE Non-muscle alpha-actinin 4 OS=Mus musculus OX=10090 GN=Actn4 PE=1 SV=1;tr|Q3UDJ7|Q3UDJ7_MOUSE Uncharacterized protein OS=Mus musculus OX=10	8	4	4	2	1	3	1	3	0	2	5	104.91	911	40.312	1.3	3.7	25969000	3517200	22451000
E9QQ10;Q70FJ1;H3BLL7;Q99P24;A0A0G2JFW0;A0A140T8S1	E9QQ10;Q70FJ1	A-kinase anchor protein 9	Akap9	tr|E9QQ10|E9QQ10_MOUSE A-kinase anchor protein 9 OS=Mus musculus OX=10090 GN=Akap9 PE=1 SV=1;sp|Q70FJ1|AKAP9_MOUSE A-kinase anchor protein 9 OS=Mus musculus OX=10090 GN=Akap9 PE=1 SV=2	6	15	15	15	4	14	4	14	4	14	4.4	434.13	3779	151.81	1.2	4.1	302400000	35733000	266670000
Q8BIS2;Q148Q7;E9Q1Z0	Q8BIS2;Q148Q7;E9Q1Z0		4732456N10Rik	tr|Q8BIS2|Q8BIS2_MOUSE IF rod domain-containing protein OS=Mus musculus OX=10090 GN=Krt90 PE=2 SV=1;tr|Q148Q7|Q148Q7_MOUSE IF rod domain-containing protein OS=Mus musculus OX=10090 GN=Krt90 PE=2 SV=1;tr|E9Q1Z0|E9Q1Z0_MOUSE Keratin 90 OS=Mus musculus OX=100	3	10	3	2	5	8	1	2	0	2	16.4	58.266	538	17.955	8.9	12.6	199580000	22927000	176650000
Q5SXR6;Q80U89;Q68FD5;Q3UPJ3;F6Z1R4;Q3TJ98;Q8K2I5;Q3TYQ2;Q3U0H2	Q5SXR6;Q80U89;Q68FD5;Q3UPJ3;F6Z1R4;Q3TJ98;Q8K2I5	Clathrin heavy chain;Clathrin heavy chain 1	Cltc;mKIAA0034	tr|Q5SXR6|Q5SXR6_MOUSE Clathrin heavy chain OS=Mus musculus OX=10090 GN=Cltc PE=1 SV=1;tr|Q80U89|Q80U89_MOUSE MKIAA0034 protein (Fragment) OS=Mus musculus OX=10090 GN=mKIAA0034 PE=3 SV=2;sp|Q68FD5|CLH1_MOUSE Clathrin heavy chain 1 OS=Mus musculus OX=10090	9	4	4	4	1	3	1	3	1	3	3	191.98	1679	26.537	1	2	78843000	8969100	69874000
Q5FWJ3;P20152;Q3V2S4;Q3U6S1;Q3TFD9;A0A0A6YWC8;Q3UAX1;Q3TWV0;Q3UD36;A4IF59;A2AKJ2;G5E846;A0A2R8W6R6;G3X981;P15331;Q3UMG4;D3YZ35;Q05DD2;A0A0R4J036;P46660;P08551;P08553	Q5FWJ3;P20152;Q3V2S4;Q3U6S1;Q3TFD9;A0A0A6YWC8;Q3UAX1;Q3TWV0;Q3UD36;A4IF59	Vimentin	Vim	tr|Q5FWJ3|Q5FWJ3_MOUSE Vimentin OS=Mus musculus OX=10090 GN=Vim PE=1 SV=1;sp|P20152|VIME_MOUSE Vimentin OS=Mus musculus OX=10090 GN=Vim PE=1 SV=3;tr|Q3V2S4|Q3V2S4_MOUSE Vimentin OS=Mus musculus OX=10090 GN=Vim PE=2 SV=1;tr|Q3U6S1|Q3U6S1_MOUSE Vimentin OS=M	22	34	34	29	20	34	20	34	19	29	65.7	53.687	466	323.31	44.6	65.7	58692000000	6348800000	52343000000
A0A075B5K1;A0A0G2JEK4;P01652	A0A075B5K1;A0A0G2JEK4;P01652	Ig kappa chain V-V region J606	Igkv11-125	tr|A0A075B5K1|A0A075B5K1_MOUSE Immunoglobulin kappa variable 11-125 OS=Mus musculus OX=10090 GN=Igkv11-125 PE=4 SV=7;tr|A0A0G2JEK4|A0A0G2JEK4_MOUSE Immunoglobulin kappa variable 11-125 (Fragment) OS=Mus musculus OX=10090 GN=Igkv11-125 PE=4 SV=4;sp|P01652|K	3	1	1	1	1	1	1	1	1	1	13.8	12.81	116	6.2406	13.8	13.8	146000000	0	146000000
Q8K1F1;A0A075B5M4	Q8K1F1;A0A075B5M4		Igkv4-57-1	tr|Q8K1F1|Q8K1F1_MOUSE Anti-VIPase light chain variable region (Fragment) OS=Mus musculus OX=10090 PE=4 SV=1;tr|A0A075B5M4|A0A075B5M4_MOUSE Immunoglobulin kappa variable 4-57-1 (Fragment) OS=Mus musculus OX=10090 GN=Igkv4-57-1 PE=4 SV=1	2	2	1	1	2	1	1	0	1	0	28.1	12.162	114	116.63	28.1	14	192630000	192630000	0
A0A075B5N7;A0A0G2JGY3;A2NUE7;P01633	A0A075B5N7;A0A0G2JGY3		Igkv6-13	tr|A0A075B5N7|A0A075B5N7_MOUSE Immunoglobulin kappa variable 6-13 OS=Mus musculus OX=10090 GN=Igkv6-13 PE=1 SV=7;tr|A0A0G2JGY3|A0A0G2JGY3_MOUSE Immunoglobulin kappa variable 6-13 (Fragment) OS=Mus musculus OX=10090 GN=Igkv6-13 PE=1 SV=4	4	4	1	1	3	3	1	0	1	0	50.5	10.44	95	6.6593	41.1	28.4	59408000	59408000	0
A0A4V6JA63;A0A075B5P3;A0A0A6YVP0;A0A0F7R1P3;A0A0F7QZE4	A0A4V6JA63;A0A075B5P3;A0A0A6YVP0;A0A0F7R1P3;A0A0F7QZE4		Ighg2b	tr|A0A4V6JA63|A0A4V6JA63_MOUSE IgG2b (Fragment) OS=Mus musculus OX=10090 GN=Ighg2b PE=4 SV=1;tr|A0A075B5P3|A0A075B5P3_MOUSE Immunoglobulin heavy constant gamma 2B (Fragment) OS=Mus musculus OX=10090 GN=Ighg2b PE=1 SV=1;tr|A0A0A6YVP0|A0A0A6YVP0_MOUSE Immuno	5	13	2	2	13	7	2	0	2	0	53.7	36.568	335	16.607	53.7	25.7	57329000	57329000	0
A0A075B5R4;K7TDQ0;K7TR49;X5J522;K7T9N2;Q5R3U9;K7TQW9;K7TRP3;X5J4Z3	A0A075B5R4;K7TDQ0;K7TR49;X5J522;K7T9N2;Q5R3U9;K7TQW9;K7TRP3;X5J4Z3		Ighv14-1	tr|A0A075B5R4|A0A075B5R4_MOUSE Immunoglobulin heavy variable 14-1 (Fragment) OS=Mus musculus OX=10090 GN=Ighv14-1 PE=4 SV=1;tr|K7TDQ0|K7TDQ0_MOUSE IgA heavy chain variable region (Fragment) OS=Mus musculus OX=10090 PE=2 SV=1;tr|K7TR49|K7TR49_MOUSE IgA heav	9	3	2	1	3	1	2	0	1	0	30.8	12.991	117	12.951	30.8	9.4	93566000	93566000	0
X5J524;X5J4F8;X5J5K9;X5J540;X5J4T4;X5J4P0;X5J5K7;X5J4R5;X5J5C9;A0A075B5R7;X5J525;X5J520;X5J541	X5J524;X5J4F8;X5J5K9;X5J540;X5J4T4;X5J4P0;X5J5K7;X5J4R5;X5J5C9;A0A075B5R7;X5J525;X5J520;X5J541		Ighv14-2	tr|X5J524|X5J524_MOUSE IgM heavy chain VDJ region (Fragment) OS=Mus musculus OX=10090 PE=2 SV=1;tr|X5J4F8|X5J4F8_MOUSE IgM heavy chain VDJ region (Fragment) OS=Mus musculus OX=10090 PE=2 SV=1;tr|X5J5K9|X5J5K9_MOUSE IgM heavy chain VDJ region (Fragment) OS=	13	2	1	1	2	2	1	1	1	1	20.6	11.439	102	5.9364	20.6	20.6	204140000	204140000	0
A0A075B5T3;P01800;P01802;X5J5H7;A2NMA2	A0A075B5T3;P01800;P01802	Ig heavy chain V-III region T957;Ig heavy chain V-III region W3082	Ighv6-6	tr|A0A075B5T3|A0A075B5T3_MOUSE Immunoglobulin heavy variable 6-6 (Fragment) OS=Mus musculus OX=10090 GN=Ighv6-6 PE=4 SV=1;sp|P01800|HVM31_MOUSE Ig heavy chain V-III region T957 OS=Mus musculus OX=10090 PE=1 SV=2;sp|P01802|HVM33_MOUSE Ig heavy chain V-III r	5	3	2	1	3	1	2	0	1	0	31.9	13.293	119	12.924	31.9	13.4	177620000	177620000	0
X5J4N8;A0A075B5U6;A0A0A6YX66;K7T9J6;X5J4F3;X5J4K7;K7U639;K7TDJ4;A2MY49;A0A075B5V4;A0A0A6YW32	X5J4N8;A0A075B5U6;A0A0A6YX66;K7T9J6		Ighv1-20	tr|X5J4N8|X5J4N8_MOUSE IgM heavy chain VDJ region (Fragment) OS=Mus musculus OX=10090 PE=2 SV=1;tr|A0A075B5U6|A0A075B5U6_MOUSE Immunoglobulin heavy variable V1-20 OS=Mus musculus OX=10090 GN=Ighv1-20 PE=4 SV=1;tr|A0A0A6YX66|A0A0A6YX66_MOUSE Immunoglobulin	11	3	2	0	3	1	2	0	0	0	28.7	12.108	108	10.754	28.7	13	519280000	519280000	0
A0A075B5V7;A0A0A6YXN5	A0A075B5V7;A0A0A6YXN5		Ighv1-43	tr|A0A075B5V7|A0A075B5V7_MOUSE Immunoglobulin heavy variable V1-43 OS=Mus musculus OX=10090 GN=Ighv1-43 PE=4 SV=1;tr|A0A0A6YXN5|A0A0A6YXN5_MOUSE Immunoglobulin heavy variable V1-43 (Fragment) OS=Mus musculus OX=10090 GN=Ighv1-43 PE=4 SV=1	2	3	1	1	3	1	1	0	1	0	40.8	10.761	98	5.9485	40.8	14.3	23622000	23622000	0
A0A075B680;K7TRR2;K7TR77;X5J4R7;X5J4D7;X5J4Z6;A0A0G2JFL3;A0A0A6YXZ4	A0A075B680;K7TRR2;K7TR77;X5J4R7;X5J4D7;X5J4Z6;A0A0G2JFL3;A0A0A6YXZ4		Ighv1-62-2	tr|A0A075B680|A0A075B680_MOUSE Immunoglobulin heavy variable 1-62-2 OS=Mus musculus OX=10090 GN=Ighv1-62-2 PE=4 SV=1;tr|K7TRR2|K7TRR2_MOUSE IgM heavy chain variable region (Fragment) OS=Mus musculus OX=10090 PE=2 SV=1;tr|K7TR77|K7TR77_MOUSE IgM heavy chain	8	2	1	1	1	1	1	0	1	0	20	11.224	100	6.8764	11	9	20644000	20644000	0
A0A077S9N1;P17897	A0A077S9N1;P17897	Lysozyme;Lysozyme C-1	Lyz1	tr|A0A077S9N1|A0A077S9N1_MOUSE 1,4-beta-N-acetylmuramidase C OS=Mus musculus OX=10090 GN=Lyz1 PE=3 SV=1;sp|P17897|LYZ1_MOUSE Lysozyme C-1 OS=Mus musculus OX=10090 GN=Lyz1 PE=1 SV=1	2	1	1	1	1	1	1	1	1	1	8.1	16.794	148	7.0948	8.1	8.1	21716000	21716000	0
[truncated: 122 more rows]
