# Supplementary material for: hnRNPU in Sertoli cells cooperates with WT1 and is essential for testicular development by modulating transcriptional factors Sox8/9
Source: Theranostics. 2021 Oct 25;11(20):10030–46. doi: 10.7150/thno.66819 (PMC8581416; doi:10.7150/thno.66819)
Supplement: Supplementary file 3 — Supplementary table 2. [file thnov11p10030s3.xlsx]

## Sheet: Sheet1
Table S2. The significant dys-regulated gene transcripts as determined by RNA-seq in Amh-Cre-cKO testes at P0.
#ID	gene_name	WT-1_FPKM	WT-1_count	WT-2_FPKM	WT-2_count	WT-3_FPKM	WT-3_count	cKO-1_FPKM	cKO-1_count	cKO-2_FPKM	cKO-2_count	cKO-3_FPKM	cKO-3_count	WT-1_WT-2_WT-3_vs_cKO-1_cKO-2_cKO-3_DESeq_FDR	WT-1_WT-2_WT-3_vs_cKO-1_cKO-2_cKO-3_DESeq_log2FC	WT-1_WT-2_WT-3_vs_cKO-1_cKO-2_cKO-3_DESeq_(FDR_0.05_FC_1.5)_regulated	COG_class	COG_class_annotation	GO_annotation	KEGG_annotation	KEGG_pathway_annotation	KOG_class	KOG_class_annotation	Pfam_annotation	Swiss_Prot_annotation	eggNOG_class	eggNOG_class_annotation	NR_annotation
ENSMUSG00000006362	Cbfa2t3	22.3553	5059	23.6039	4354	16.5908	4004	7.64999	1786	3.90293	1389	5.22234	2050	0.0204407	-1.32381	down	--	--	--	--	--	--	--	NHR2 domain like;; NHR1 homology to TAF;; MYND finger	Protein CBFA2T3 OS=Mus musculus OX=10090 GN=Cbfa2t3 PE=1 SV=2	K	Transcription	protein CBFA2T3 isoform 1 [Mus musculus]
ENSMUSG00000011263	Exoc3l2	48.4282	6627	54.8621	6345	43.6271	6477	19.2525	2837	18.2835	2265	17.6248	2278	0.0083409	-1.35104	down	--	--	--	K19988|0|mmu:74463|K19988 exocyst complex component 3-like protein 2 | (RefSeq) Exoc3l2, 4933417E01Rik, AU042655, Gm19857; exocyst complex component 3-like 2	--	[U]	Intracellular trafficking, secretion, and vesicular transport	Exocyst complex component Sec6	Exocyst complex component 3 OS=Rattus norvegicus OX=10116 GN=Exoc3 PE=1 SV=1	U	Intracellular trafficking, secretion, and vesicular transport	PREDICTED: exocyst complex component 3-like protein 2 [Mus musculus]
ENSMUSG00000018509	Cenpv	52.2728	3274	67.2709	3608	57.3837	3959	24.0264	1583	27.2809	1545	19.4768	1170	0.0367604	-1.28071	down	[S]	Function unknown	Cellular Component: kinetochore (GO:0000776);; Biological Process: ameboidal-type cell migration (GO:0001667);; Cellular Component: nucleoplasm (GO:0005654);; Cellular Component: cytoplasm (GO:0005737);; Biological Process: mitotic cell cycle (GO:0007067);; Biological Process: metabolic process (GO:0008152);; Molecular Function: carbon-sulfur lyase activity (GO:0016846);; Biological Process: peri…	--	--	[S]	Function unknown	Glutathione-dependent formaldehyde-activating enzyme	Centromere protein V OS=Mus musculus OX=10090 GN=Cenpv PE=1 SV=2	S	Function unknown	unnamed protein product [Mus musculus]
ENSMUSG00000021364	Elovl2	17.6898	4173	9.29244	1869	10.597	2719	0.915876	230	0.429311	92	1.83634	420	2.10758e-07	-3.51805	down	--	--	Biological Process: unsaturated fatty acid biosynthetic process (GO:0006636);; Molecular Function: fatty acid elongase activity (GO:0009922);; Biological Process: fatty acid elongation, saturated fatty acid (GO:0019367);; Biological Process: sphingolipid biosynthetic process (GO:0030148);; Cellular Component: integral component of endoplasmic reticulum membrane (GO:0030176);; Biological Process: …	K10205|0|mmu:54326|K10205 elongation of very long chain fatty acids protein 2 [EC:2.3.1.199] | (RefSeq) Elovl2, AI317360, Ssc2; elongation of very long chain fatty acids (FEN1/Elo2, SUR4/Elo3, yeast)-like 2	Fatty acid elongation (ko00062);; Biosynthesis of unsaturated fatty acids (ko01040);; Fatty acid metabolism (ko01212)	[I]	Lipid transport and metabolism	GNS1/SUR4 family	Elongation of very long chain fatty acids protein 2 OS=Mus musculus OX=10090 GN=Elovl2 PE=1 SV=1	I	Lipid transport and metabolism	elongation of very long chain fatty acids (FEN1/Elo2, SUR4/Elo3, yeast)-like 2, isoform CRA_a, partial [Mus musculus]
ENSMUSG00000022613	Miox	12.7603	895	16.9741	1005	15.6799	1193	1.15323	86	2.04775	129	1.59514	108	2.27602e-07	-3.20117	down	--	--	Molecular Function: aldo-keto reductase (NADP) activity (GO:0004033);; Cellular Component: cytoplasm (GO:0005737);; Molecular Function: ferric iron binding (GO:0008199);; Cellular Component: inclusion body (GO:0016234);; Molecular Function: oxidoreductase activity, acting on NAD(P)H (GO:0016651);; Biological Process: inositol catabolic process (GO:0019310);; Molecular Function: inositol oxygenase…	K00469|0|mmu:56727|K00469 inositol oxygenase [EC:1.13.99.1] | (RefSeq) Miox, 0610009I10Rik, AI314022, Aldrl6, C85427, RSOR; myo-inositol oxygenase	Ascorbate and aldarate metabolism (ko00053);; Inositol phosphate metabolism (ko00562)	[R]	General function prediction only	Myo-inositol oxygenase	Inositol oxygenase OS=Mus musculus OX=10090 GN=Miox PE=1 SV=2	S	Function unknown	inositol oxygenase [Mus musculus]
ENSMUSG00000023000	Dhh	39.6112	10223	57.1989	12557	39.2316	11196	10.5884	2703	24.0107	5643	14.7014	3619	0.0291152	-1.44948	down	--	--	--	K11990|0|mmu:13363|K11990 desert hedgehog | (RefSeq) Dhh, C78960; desert hedgehog	Hedgehog signaling pathway (ko04340)	[T]	Signal transduction mechanisms	Hedgehog amino-terminal signalling domain;; Hint module	Desert hedgehog protein OS=Mus musculus OX=10090 GN=Dhh PE=1 SV=1	O	Posttranslational modification, protein turnover, chaperones	desert hedgehog protein preproprotein [Mus musculus]
ENSMUSG00000023047	Amhr2	47.3606	5652	49.3541	4965	48.1316	6230	19.9369	2519	14.3091	1513	15.6672	1777	0.00232992	-1.48541	down	[T]	Signal transduction mechanisms	Molecular Function: signal transducer, downstream of receptor, with serine/threonine kinase activity (GO:0004702);; Molecular Function: transforming growth factor beta receptor activity, type II (GO:0005026);; Molecular Function: ATP binding (GO:0005524);; Cellular Component: integral component of plasma membrane (GO:0005887);; Biological Process: transforming growth factor beta receptor signalin…	K04672|0|mmu:110542|K04672 anti-mullerian hormone receptor type-2 [EC:2.7.11.30] | (RefSeq) Amhr2, Misiir, Misrii, Mrii; anti-Mullerian hormone type 2 receptor	Cytokine-cytokine receptor interaction (ko04060);; TGF-beta signaling pathway (ko04350)	[T]	Signal transduction mechanisms	Protein kinase domain;; Protein tyrosine kinase;; Activin types I and II receptor domain	Anti-Muellerian hormone type-2 receptor OS=Mus musculus OX=10090 GN=Amhr2 PE=1 SV=2	T	Signal transduction mechanisms	anti-Mullerian hormone type 2 receptor, isoform CRA_a, partial [Mus musculus]
ENSMUSG00000023067	Cdkn1a	3.86147	451	2.99208	295	2.73327	342	37.9464	4634	33.1929	3401	40.6208	4402	1.70548e-18	3.57392	up	--	--	Biological Process: G2/M transition of mitotic cell cycle (GO:0000086);; Cellular Component: cyclin-dependent protein kinase holoenzyme complex (GO:0000307);; Molecular Function: cyclin-dependent protein serine/threonine kinase inhibitor activity (GO:0004861);; Cellular Component: nucleoplasm (GO:0005654);; Cellular Component: nucleolus (GO:0005730);; Cellular Component: cytosol (GO:0005829);; Bi…	K06625|7.33161e-105|mmu:12575|K06625 cyclin-dependent kinase inhibitor 1A | (RefSeq) Cdkn1a, CAP20, CDKI, CIP1, Cdkn1, P21, SDI1, Waf1, mda6, p21Cip1, p21WAF; cyclin-dependent kinase inhibitor 1A (P21)	Endocrine resistance (ko01522);; Platinum drug resistance (ko01524);; ErbB signaling pathway (ko04012);; HIF-1 signaling pathway (ko04066);; FoxO signaling pathway (ko04068);; Cell cycle (ko04110);; p53 signaling pathway (ko04115);; PI3K-Akt signaling pathway (ko04151);; Jak-STAT signaling pathway (ko04630);; Oxytocin signaling pathway (ko04921);; Hepatitis C (ko05160);; Hepatitis B (ko05161);; H…	[T]	Signal transduction mechanisms	Cyclin-dependent kinase inhibitor	Cyclin-dependent kinase inhibitor 1 OS=Mus musculus OX=10090 GN=Cdkn1a PE=1 SV=4	T	Signal transduction mechanisms	cyclin-dependent kinase inhibitor 1A (P21), isoform CRA_b [Mus musculus]
ENSMUSG00000026418	Tnni1	11.9899	734	18.474	1016	23.2378	1547	5.34704	363	3.88492	216	1.3567	76	0.0193487	-2.26519	down	--	--	--	K10371|5.54306e-115|ocu:100337828|K10371 troponin I, slow skeletal muscle | (RefSeq) TNNI1; troponin I1, slow skeletal type	--	[Z]	Cytoskeleton	Troponin	Troponin I, slow skeletal muscle OS=Mus musculus OX=10090 GN=Tnni1 PE=1 SV=3	Z	Cytoskeleton	PREDICTED: troponin I, slow skeletal muscle isoform X2 [Cricetulus griseus]
ENSMUSG00000027366	Sppl2a	4.73186	1504	5.32212	945	4.29331	1528	6.54849	2407	9.31262	2807	13.2296	4433	0.0470736	1.34372	up	--	--	Cellular Component: lysosomal membrane (GO:0005765);; Cellular Component: plasma membrane (GO:0005886);; Biological Process: signal peptide processing (GO:0006465);; Biological Process: membrane protein ectodomain proteolysis (GO:0006509);; Cellular Component: Golgi-associated vesicle membrane (GO:0030660);; Biological Process: membrane protein intracellular domain proteolysis (GO:0031293);; Cell…	K09596|0|mmu:66552|K09596 signal peptide peptidase-like 2A [EC:3.4.23.-] | (RefSeq) Sppl2a, 2010106G01Rik, C130089K23Rik; signal peptide peptidase like 2A	--	[R]	General function prediction only	Signal peptide peptidase;; PA domain	Signal peptide peptidase-like 2A OS=Mus musculus OX=10090 GN=Sppl2a PE=1 SV=2	U	Intracellular trafficking, secretion, and vesicular transport	signal peptide peptidase-like 2A precursor [Mus musculus]
ENSMUSG00000027996	Sfrp2	17.047	2118	21.1345	2217	14.1106	1908	47.6758	6242	45.364	5050	39.8411	4750	0.00448416	1.40087	up	--	--	Biological Process: branching involved in blood vessel morphogenesis (GO:0001569);; Biological Process: chondrocyte development (GO:0002063);; Biological Process: outflow tract morphogenesis (GO:0003151);; Biological Process: cardiac left ventricle morphogenesis (GO:0003214);; Molecular Function: G-protein coupled receptor activity (GO:0004930);; Cellular Component: extracellular space (GO:000561…	K02176|0|mmu:20319|K02176 secreted frizzled-related protein 2 | (RefSeq) Sfrp2, AI851596, Sdf5; secreted frizzled-related protein 2	Wnt signaling pathway (ko04310)	[T]	Signal transduction mechanisms	Fz domain;; UNC-6/NTR/C345C module	Secreted frizzled-related protein 2 OS=Mus musculus OX=10090 GN=Sfrp2 PE=1 SV=2	U	Intracellular trafficking, secretion, and vesicular transport	secreted frizzled-related protein 2 precursor [Mus musculus]
ENSMUSG00000028456	Unc13b	19.0839	7250	19.2892	6254	11.7396	4863	5.17706	2027	7.09492	2403	6.54404	2338	0.00535154	-1.39233	down	--	--	Molecular Function: non-kinase phorbol ester receptor activity (GO:0001566);; Molecular Function: calmodulin binding (GO:0005516);; Cellular Component: Golgi apparatus (GO:0005794);; Cellular Component: cytosol (GO:0005829);; Biological Process: neuromuscular junction development (GO:0007528);; Biological Process: positive regulation of synaptic vesicle priming (GO:0010808);; Biological Process: …	K15293|0|mcc:697393|K15293 protein unc-13 A/B/C | (RefSeq) UNC13B; unc-13 homolog B	Synaptic vesicle cycle (ko04721)	[TU]	Signal transduction mechanisms;; Intracellular trafficking, secretion, and vesicular transport	Munc13 (mammalian uncoordinated) homology domain;; C2 domain;; Domain of Unknown Function (DUF1041);; Phorbol esters/diacylglycerol binding domain (C1 domain)	Protein unc-13 homolog B OS=Mus musculus OX=10090 GN=Unc13b PE=1 SV=2	S	Function unknown	putative protein unc-13-like protein [Cricetulus griseus]
ENSMUSG00000029189	Sel1l3	38.8631	10890	38.609	9272	27.4609	8497	12.9622	3824	11.1443	2797	12.1759	3308	0.0010249	-1.48592	down	[T]	Signal transduction mechanisms	Cellular Component: nucleoplasm (GO:0005654);; Cellular Component: integral component of membrane (GO:0016021);;	--	--	[MOT]	Cell wall/membrane/envelope biogenesis;; Posttranslational modification, protein turnover, chaperones;; Signal transduction mechanisms	Sel1 repeat	Protein sel-1 homolog 3 OS=Mus musculus OX=10090 GN=Sel1l3 PE=2 SV=3	S	Function unknown	mKIAA0746 protein, partial [Mus musculus]
ENSMUSG00000030865	Chp2	44.6059	4121	33.2669	2597	25.3123	2532	7.51932	730	14.8113	1224	18.5495	1649	0.0393313	-1.30083	down	--	--	Molecular Function: calcium ion binding (GO:0005509);; Cellular Component: nucleus (GO:0005634);; Cellular Component: cytoplasm (GO:0005737);; Biological Process: sodium ion transport (GO:0006814);; Biological Process: cellular sodium ion homeostasis (GO:0006883);; Biological Process: positive regulation of cell proliferation (GO:0008284);; Cellular Component: cytoplasmic side of plasma membrane …	K17611|4.90057e-130|mmu:70261|K17611 calcineurin B homologous protein 2 | (RefSeq) Chp2, 2010110P09Rik, Cbhp2; calcineurin-like EF hand protein 2	--	[T]	Signal transduction mechanisms	EF-hand domain pair;; EF-hand domain;; EF hand;; EF hand;; EF-hand domain pair;; Secreted protein acidic and rich in cysteine Ca binding region	Calcineurin B homologous protein 2 OS=Mus musculus OX=10090 GN=Chp2 PE=2 SV=4	DTZ	Cell cycle control, cell division, chromosome partitioning;; Signal transduction mechanisms;; Cytoskeleton	calcineurin B homologous protein 2 [Mus musculus]
ENSMUSG00000031853	Map3k21	16.3908	5787	18.7389	5580	12.0953	4648	5.39298	2007	5.8096	1838	6.3013	2128	0.00845211	-1.38586	down	[M]	Cell wall/membrane/envelope biogenesis	Molecular Function: JUN kinase kinase kinase activity (GO:0004706);; Molecular Function: ATP binding (GO:0005524);; Cellular Component: cytoplasm (GO:0005737);; Biological Process: activation of JUN kinase activity (GO:0007257);;	K17534|0|mmu:234878|K17534 mitogen-activated protein kinase kinase kinase MLK4 [EC:2.7.11.25] | (RefSeq) Map3k21, Mlk4, mKIAA1804; mitogen-activated protein kinase kinase kinase 21	--	[T]	Signal transduction mechanisms	Protein tyrosine kinase;; Protein kinase domain;; Variant SH3 domain;; SH3 domain;; Variant SH3 domain	Mitogen-activated protein kinase kinase kinase 21 OS=Mus musculus OX=10090 GN=Map3k21 PE=1 SV=2	T	Signal transduction mechanisms	mitogen-activated protein kinase kinase kinase 21 [Mus musculus]
ENSMUSG00000031995	St14	1.02241	230	2.15954	369	1.11843	247	5.05806	1039	4.50338	749	4.91903	953	0.0414237	1.69798	up	[O]	Posttranslational modification, protein turnover, chaperones	Biological Process: neural tube closure (GO:0001843);; Molecular Function: serine-type endopeptidase activity (GO:0004252);; Cellular Component: extracellular space (GO:0005615);; Cellular Component: integral component of plasma membrane (GO:0005887);; Biological Process: proteolysis (GO:0006508);; Cellular Component: basolateral plasma membrane (GO:0016323);; Biological Process: cell migration (…	K08670|0|mmu:19143|K08670 suppressor of tumorigenicity protein 14 [EC:3.4.21.109] | (RefSeq) St14, Epithin, MT-SP1, Prss14, Tmprss14, mCAP3, matriptase; suppression of tumorigenicity 14 (colon carcinoma)	MicroRNAs in cancer (ko05206)	[E]	Amino acid transport and metabolism	Trypsin;; CUB domain;; Low-density lipoprotein receptor domain class A;; SEA domain;; CUB-like domain	Suppressor of tumorigenicity 14 protein homolog OS=Mus musculus OX=10090 GN=St14 PE=1 SV=2	O	Posttranslational modification, protein turnover, chaperones	suppressor of tumorigenicity 14 protein homolog [Mus musculus]
ENSMUSG00000032128	Robo3	0.068501	22	0.031447	8	0.031478	11	0.733869	156	1.13742	95	0.286321	85	0.0181085	3.13014	up	[M]	Cell wall/membrane/envelope biogenesis	Biological Process: neuron migration (GO:0001764);; Molecular Function: protein binding (GO:0005515);; Cellular Component: integral component of membrane (GO:0016021);; Biological Process: axon midline choice point recognition (GO:0016199);; Cellular Component: axon (GO:0030424);; Biological Process: Roundabout signaling pathway (GO:0035385);; Biological Process: chemoattraction of axon (GO:00616…	K06755|0|mmu:19649|K06755 roundabout, axon guidance receptor 3 | (RefSeq) Robo3, Rbig1, Rig-1, Rig1, Robo3a, Robo3b; roundabout guidance receptor 3	Axon guidance (ko04360)	[T]	Signal transduction mechanisms	Immunoglobulin I-set domain;; Immunoglobulin domain;; Immunoglobulin domain;; Immunoglobulin domain;; Fibronectin type III domain;; Immunoglobulin V-set domain;; CD80-like C2-set immunoglobulin domain;; Ig-like domain on T-cell surface glycoprotein CD3 epsilon chain;; Purple acid Phosphatase, N-terminal domain	Roundabout homolog 3 OS=Mus musculus OX=10090 GN=Robo3 PE=1 SV=2	S	Function unknown	roundabout homolog 3 (Drosophila) [Mus musculus]
ENSMUSG00000032937	Fshr	13.3834	1831	18.0539	1970	10.9168	1560	4.31265	440	4.80014	462	3.0661	325	0.000308687	-2.08103	down	--	--	Biological Process: primary ovarian follicle growth (GO:0001545);; Biological Process: regulation of systemic arterial blood pressure (GO:0003073);; Molecular Function: follicle-stimulating hormone receptor activity (GO:0004963);; Molecular Function: protein binding (GO:0005515);; Cellular Component: endosome (GO:0005768);; Cellular Component: integral component of plasma membrane (GO:0005887);; …	K04247|0|mmu:14309|K04247 follicle stimulating hormone receptor | (RefSeq) Fshr; follicle stimulating hormone receptor	cAMP signaling pathway (ko04024);; Neuroactive ligand-receptor interaction (ko04080);; Ovarian steroidogenesis (ko04913)	[T]	Signal transduction mechanisms	7 transmembrane receptor (rhodopsin family);; Gonadotropin hormone receptor transmembrane region;; Leucine rich repeat;; Leucine rich repeats (6 copies);; Leucine rich repeat N-terminal domain	Follicle-stimulating hormone receptor OS=Mus musculus OX=10090 GN=Fshr PE=2 SV=2	S	Function unknown	follicle-stimulating hormone receptor precursor [Mus musculus]
ENSMUSG00000033007	Asic4	7.29832	1119	8.51431	1103	4.71797	784	2.38422	373	1.08152	151	0.967972	172	0.00519294	-2.08582	down	--	--	Molecular Function: sodium channel activity (GO:0005272);; Cellular Component: integral component of membrane (GO:0016021);; Biological Process: sodium ion transmembrane transport (GO:0035725);;	K04831|0|cge:100765570|K04831 acid-sensing ion channel 4 | (RefSeq) Asic4, Accn4; acid sensing ion channel subunit family member 4	Inflammatory mediator regulation of TRP channels (ko04750)	[PT]	Inorganic ion transport and metabolism;; Signal transduction mechanisms	Amiloride-sensitive sodium channel	Acid-sensing ion channel 4 OS=Mus musculus OX=10090 GN=Asic4 PE=2 SV=1	S	Function unknown	PREDICTED: acid-sensing ion channel 4 isoform X2 [Cricetulus griseus]
ENSMUSG00000033122	Hsd17b3	123.495	8987	103.188	6184	78.8466	6130	37.6381	2677	42.9326	2693	32.2988	2020	0.00161174	-1.45597	down	[R]	General function prediction only	Molecular Function: estradiol 17-beta-dehydrogenase activity (GO:0004303);; Cellular Component: endoplasmic reticulum (GO:0005783);; Biological Process: organic acid metabolic process (GO:0006082);; Biological Process: response to herbicide (GO:0009635);; Biological Process: response to lead ion (GO:0010288);; Biological Process: response to activity (GO:0014823);; Biological Process: insecticide…	K10207|0|mmu:15487|K10207 testosterone 17beta-dehydrogenase (NADP+) [EC:1.1.1.64] | (RefSeq) Hsd17b3; hydroxysteroid (17-beta) dehydrogenase 3	Steroid hormone biosynthesis (ko00140)	[I]	Lipid transport and metabolism	short chain dehydrogenase;; Enoyl-(Acyl carrier protein) reductase	Testosterone 17-beta-dehydrogenase 3 OS=Mus musculus OX=10090 GN=Hsd17b3 PE=1 SV=2	S	Function unknown	testosterone 17-beta-dehydrogenase 3 [Mus musculus]
ENSMUSG00000037035	Inhbb	57.3309	15127	85.8467	19129	56.771	16306	27.2685	7584	23.029	5446	25.1824	6378	0.0230898	-1.35766	down	--	--	--	K04667|0|mmu:16324|K04667 inhibin, beta | (RefSeq) Inhbb; inhibin beta-B	Cytokine-cytokine receptor interaction (ko04060);; TGF-beta signaling pathway (ko04350);; Signaling pathways regulating pluripotency of stem cells (ko04550)	[T]	Signal transduction mechanisms	Transforming growth factor beta like domain;; TGF-beta propeptide	Inhibin beta B chain OS=Mus musculus OX=10090 GN=Inhbb PE=2 SV=4	O	Posttranslational modification, protein turnover, chaperones	inhibin beta B chain [Octodon degus]
ENSMUSG00000039450	Dcxr	8.05733	437	9.28125	433	10.5424	615	27.9321	1603	27.936	1359	23.7354	1228	0.0441005	1.55765	up	[IQR]	Lipid transport and metabolism;; Secondary metabolites biosynthesis, transport and catabolism;; General function prediction only	Cellular Component: acrosomal vesicle (GO:0001669);; Cellular Component: nucleus (GO:0005634);; Cellular Component: cytoplasmic microtubule (GO:0005881);; Cellular Component: plasma membrane (GO:0005886);; Cellular Component: microvillus (GO:0005902);; Cellular Component: brush border (GO:0005903);; Biological Process: xylulose metabolic process (GO:0005997);; Biological Process: glucose metaboli…	K03331|8.63095e-167|mmu:67880|K03331 L-xylulose reductase [EC:1.1.1.10] | (RefSeq) Dcxr, 0610038K04Rik, 1810027P18Rik, XR; dicarbonyl L-xylulose reductase	Pentose and glucuronate interconversions (ko00040)	[Q]	Secondary metabolites biosynthesis, transport and catabolism	Enoyl-(Acyl carrier protein) reductase;; short chain dehydrogenase;; KR domain;; NAD dependent epimerase/dehydratase family	L-xylulose reductase OS=Mus musculus OX=10090 GN=Dcxr PE=1 SV=2	S	Function unknown	L-xylulose reductase isoform 1 [Mus musculus]
ENSMUSG00000040721	Zfhx2	8.14955	5249	9.91729	5386	5.64351	3934	2.63415	1783	2.47472	1424	2.50156	1544	0.00433538	-1.58575	down	--	--	Cellular Component: nucleus (GO:0005634);; Biological Process: regulation of transcription, DNA-templated (GO:0006355);; Molecular Function: zinc ion binding (GO:0008270);; Biological Process: adult behavior (GO:0030534);; Molecular Function: sequence-specific DNA binding (GO:0043565);;	K09379|0|mmu:239102|K09379 zinc finger homeobox protein 2 | (RefSeq) Zfhx2, ZFH-5; zinc finger homeobox 2	--	[R]	General function prediction only	Homeobox domain;; Homeobox KN domain;; Zinc-finger of C2H2 type	Zinc finger homeobox protein 2 OS=Mus musculus OX=10090 GN=Zfhx2 PE=1 SV=1	K	Transcription	zinc finger homeobox protein 2 [Mus musculus]
ENSMUSG00000041000	Trim62	48.3583	10947	69.4971	13447	40.5921	10068	20.816	4725	16.8626	3429	19.8509	4255	0.0441005	-1.45496	down	--	--	Molecular Function: ubiquitin-protein transferase activity (GO:0004842);; Cellular Component: cytoplasm (GO:0005737);; Molecular Function: zinc ion binding (GO:0008270);; Biological Process: negative regulation of epithelial to mesenchymal transition (GO:0010719);; Biological Process: protein ubiquitination (GO:0016567);; Molecular Function: ligase activity (GO:0016874);; Biological Process: nega…	K12030|0|ptr:456726|K12030 tripartite motif-containing protein 62 [EC:2.3.2.27] | (RefSeq) TRIM62; tripartite motif containing 62	--	[O]	Posttranslational modification, protein turnover, chaperones	SPRY-associated domain;; SPRY domain;; zinc finger of C3HC4-type, RING;; Zinc finger, C3HC4 type (RING finger);; RING-type zinc-finger;; Ring finger domain;; Zinc finger, C3HC4 type (RING finger);; B-box zinc finger	E3 ubiquitin-protein ligase TRIM62 OS=Mus musculus OX=10090 GN=Trim62 PE=2 SV=1	S	Function unknown	PREDICTED: E3 ubiquitin-protein ligase TRIM62 isoform X1 [Mus musculus]
ENSMUSG00000041308	Sntb2	8.2272	5074	5.47762	2853	4.63738	3113	2.28484	1486	2.32755	873	4.00268	1881	0.0371518	-1.33228	down	--	--	Molecular Function: actin binding (GO:0003779);; Molecular Function: structural molecule activity (GO:0005198);; Molecular Function: calmodulin binding (GO:0005516);; Cellular Component: microtubule (GO:0005874);; Cellular Component: focal adhesion (GO:0005925);; Cellular Component: membrane (GO:0016020);; Cellular Component: cytoplasmic vesicle (GO:0031410);; Cellular Component: protein complex …	--	--	[W]	Extracellular structures	PDZ domain (Also known as DHR or GLGF);; PH domain	Beta-2-syntrophin OS=Mus musculus OX=10090 GN=Sntb2 PE=1 SV=2	O	Posttranslational modification, protein turnover, chaperones	beta-2-syntrophin [Mus musculus]
ENSMUSG00000041696	Rasl12	33.134	5248	33.5249	4239	29.9504	5052	12.8125	2077	11.1746	1553	12.3874	2054	0.0193487	-1.30439	down	--	--	Molecular Function: GTP binding (GO:0005525);; Cellular Component: intracellular (GO:0005622);; Biological Process: small GTPase mediated signal transduction (GO:0007264);; Cellular Component: membrane (GO:0016020);;	K07854|5.38037e-160|mmu:70784|K07854 Ras-like protein family member 12 | (RefSeq) Rasl12, 4631404I11Rik; RAS-like, family 12	--	[R]	General function prediction only	Ras family	Ras-like protein family member 12 OS=Mus musculus OX=10090 GN=Rasl12 PE=2 SV=1	S	Function unknown	PREDICTED: ras-like protein family member 12 isoform X1 [Mus musculus]
ENSMUSG00000046180	4930550L24Rik	19.5613	1921	15.4884	1281	15.9792	1711	4.12254	426	6.42131	563	3.58149	337	0.00433538	-1.79891	down	--	--	--	--	--	[S]	Function unknown	MAGE family	Melanoma-associated antigen B16 OS=Rattus norvegicus OX=10116 GN=Mageb16 PE=2 SV=1	S	Function unknown	mage-k1 [Mus musculus]
ENSMUSG00000047591	Mafa	28.1735	4786	46.3897	6654	27.5136	5087	10.0481	1799	8.67155	1320	7.41922	1210	0.0188741	-1.91035	down	--	--	Molecular Function: RNA polymerase II core promoter proximal region sequence-specific DNA binding (GO:0000978);; Molecular Function: transcriptional activator activity, RNA polymerase II core promoter proximal region sequence-specific binding (GO:0001077);; Molecular Function: protein binding (GO:0005515);; Cellular Component: nucleus (GO:0005634);; Cellular Component: plasma membrane (GO:0005886…	K07595|2.16026e-96|mmu:378435|K07595 transcription factor MAFA | (RefSeq) Mafa, RIPE3b1; v-maf musculoaponeurotic fibrosarcoma oncogene family, protein A (avian)	Type II diabetes mellitus (ko04930);; Maturity onset diabetes of the young (ko04950)	[K]	Transcription	bZIP Maf transcription factor;; Maf N-terminal region	Transcription factor MafA OS=Mus musculus OX=10090 GN=Mafa PE=1 SV=1	K	Transcription	transcription factor MafA [Mus musculus]
ENSMUSG00000049001	Ndnf	2.21863	1390	1.94022	1027	1.73836	1186	4.16997	2753	4.06838	2284	6.01994	3620	0.0364338	1.31281	up	--	--	Biological Process: neuron migration (GO:0001764);; Biological Process: response to ischemia (GO:0002931);; Cellular Component: proteinaceous extracellular matrix (GO:0005578);; Cellular Component: intracellular (GO:0005622);; Biological Process: nitric oxide mediated signal transduction (GO:0007263);; Molecular Function: heparin binding (GO:0008201);; Biological Process: positive regulation of c…	--	--	[S]	Function unknown	Uncharacterised conserved protein (DUF2369);; Fibronectin type III domain	Protein NDNF OS=Mus musculus OX=10090 GN=Ndnf PE=1 SV=2	S	Function unknown	protein NDNF precursor [Mus musculus]
ENSMUSG00000051159	Cited1	68.4942	4065	89.6686	4500	68.0902	4425	22.8885	1433	24.4516	1267	18.5741	1048	0.000188323	-1.74705	down	--	--	Biological Process: embryonic axis specification (GO:0000578);; Molecular Function: RNA polymerase II transcription coactivator activity (GO:0001105);; Biological Process: vasculogenesis (GO:0001570);; Biological Process: branching involved in ureteric bud morphogenesis (GO:0001658);; Biological Process: negative regulation of mesenchymal to epithelial transition involved in metanephros morphogen…	--	--	--	--	CITED	Cbp/p300-interacting transactivator 1 OS=Mus musculus OX=10090 GN=Cited1 PE=1 SV=1	K	Transcription	Cbp/p300-interacting transactivator with Glu/Asp-rich carboxy-terminal domain 1, isoform CRA_a, partial [Mus musculus]
ENSMUSG00000051243	Islr2	57.5818	13629	74.7972	14103	59.5764	14469	26.0931	6569	24.485	5268	24.0632	5512	0.0166045	-1.23953	down	--	--	Molecular Function: protein binding (GO:0005515);; Cellular Component: plasma membrane (GO:0005886);; Cellular Component: cell surface (GO:0009986);; Cellular Component: integral component of membrane (GO:0016021);; Biological Process: positive regulation of axon extension (GO:0045773);;	--	--	[R]	General function prediction only	Leucine rich repeat;; Leucine Rich repeats (2 copies);; Immunoglobulin I-set domain	Immunoglobulin superfamily containing leucine-rich repeat protein 2 OS=Mus musculus OX=10090 GN=Islr2 PE=1 SV=1	S	Function unknown	immunoglobulin superfamily containing leucine-rich repeat protein 2 isoform a [Mus musculus]
ENSMUSG00000052105	Mtcl1	9.20205	4003	10.8331	3854	6.83064	2945	2.87599	1162	3.91705	1018	4.18355	1353	0.00259859	-1.5825	down	--	--	Cellular Component: spindle pole (GO:0000922);; Biological Process: microtubule bundle formation (GO:0001578);; Cellular Component: extracellular space (GO:0005615);; Cellular Component: cytoplasm (GO:0005737);; Molecular Function: microtubule binding (GO:0008017);; Biological Process: regulation of autophagy (GO:0010506);; Cellular Component: apicolateral plasma membrane (GO:0016327);; Cellular …	--	--	--	--	Protein SOGA;; Domain of unknown function (DUF4482)	Microtubule cross-linking factor 1 OS=Mus musculus OX=10090 GN=Mtcl1 PE=1 SV=1	S	Function unknown	microtubule cross-linking factor 1 isoform 2 [Mus musculus]
ENSMUSG00000056978	Hamp2	6.87097	179	3.35017	76	5.48275	156	0.874772	25	0.685533	17	0.276232	8	0.0192845	-2.92797	down	--	--	Biological Process: negative regulation of transcription from RNA polymerase II promoter (GO:0000122);; Biological Process: positive regulation of receptor internalization (GO:0002092);; Biological Process: myeloid cell homeostasis (GO:0002262);; Molecular Function: hormone activity (GO:0005179);; Molecular Function: copper ion binding (GO:0005507);; Cellular Component: extracellular space (GO:00…	--	--	--	--	Hepcidin	Hepcidin-2 OS=Mus musculus OX=10090 GN=Hamp2 PE=2 SV=1	O	Posttranslational modification, protein turnover, chaperones	unnamed protein product [Mus musculus]
ENSMUSG00000060967	Etd	16.5103	490	23.42	587	15.2388	492	4.59	144	4.39616	117	3.33581	95	0.0347222	-2.10344	down	--	--	--	--	--	--	--	--	--	--	--	uncharacterized protein LOC69501 [Mus musculus]
ENSMUSG00000061718	Ppp1r1b	13.9477	1729	16.3629	1714	19.5892	2646	3.78946	497	4.72827	526	4.86025	577	0.00105555	-1.86753	down	--	--	Biological Process: response to amphetamine (GO:0001975);; Molecular Function: protein serine/threonine phosphatase inhibitor activity (GO:0004865);; Cellular Component: nucleus (GO:0005634);; Cellular Component: cytosol (GO:0005829);; Biological Process: transcription, DNA-templated (GO:0006351);; Biological Process: negative regulation of protein kinase activity (GO:0006469);; Biological Proces…	K15494|3.30168e-92|mmu:19049|K15494 protein phosphatase 1 regulatory subunit 1B | (RefSeq) Ppp1r1b, AU040756, DARPP-32, Darpp32; protein phosphatase 1, regulatory (inhibitor) subunit 1B	cAMP signaling pathway (ko04024);; Dopaminergic synapse (ko04728);; Cocaine addiction (ko05030);; Amphetamine addiction (ko05031);; Alcoholism (ko05034)	--	--	Protein phosphatase inhibitor 1/DARPP-32	Protein phosphatase 1 regulatory subunit 1B OS=Mus musculus OX=10090 GN=Ppp1r1b PE=1 SV=2	T	Signal transduction mechanisms	protein phosphatase 1 regulatory subunit 1B isoform 1 [Mus musculus]
ENSMUSG00000064036	Mro	64.9125	6816	67.3977	5918	43.3675	4909	17.5015	1802	19.8942	1822	19.884	2045	0.000622466	-1.59436	down	--	--	Cellular Component: nucleolus (GO:0005730);;	--	--	[S]	Function unknown	HEAT repeat	Protein maestro OS=Mus musculus OX=10090 GN=Mro PE=2 SV=1	S	Function unknown	PREDICTED: protein maestro isoform X7 [Mus musculus]
ENSMUSG00000067879	Vxn	7.02065	1418	6.65824	1136	3.41327	751	1.24922	266	1.98102	359	1.461	284	0.0193487	-1.80674	down	--	--	--	--	--	--	--	Domain of unknown function (DUF4648)	Uncharacterized protein C8orf46 homolog OS=Mus musculus OX=10090 PE=2 SV=1	S	Function unknown	uncharacterized protein C8orf46 homolog [Mus musculus]
ENSMUSG00000068264	Ap5s1	6.54125	537	3.92437	272	5.32586	492	15.6794	1463	15.2869	1161	15.3503	1251	0.0357482	1.66054	up	--	--	Biological Process: double-strand break repair via homologous recombination (GO:0000724);; Cellular Component: nucleus (GO:0005634);; Cellular Component: lysosome (GO:0005764);; Cellular Component: late endosome (GO:0005770);; Biological Process: protein transport (GO:0015031);; Biological Process: endosomal transport (GO:0016197);; Cellular Component: AP-type membrane coat adaptor complex (GO:00…	K19024|4.19999e-110|cge:100765217|K19024 AP-5 complex subunit sigma-1 | (RefSeq) Ap5s1; adaptor related protein complex 5 sigma 1 subunit	--	--	--	AP-5 complex subunit sigma-1	AP-5 complex subunit sigma-1 OS=Mus musculus OX=10090 GN=Ap5s1 PE=1 SV=1	U	Intracellular trafficking, secretion, and vesicular transport	RIKEN cDNA 2310035K24, isoform CRA_a, partial [Mus musculus]
ENSMUSG00000070529	Wfdc10	55.3592	1576	68.3271	1643	97.3886	3018	19.172	576	13.7848	352	17.9785	492	0.00950391	-2.07991	down	--	--	--	--	--	--	--	WAP-type (Whey Acidic Protein) 'four-disulfide core'	--	S	Function unknown	mCG141699, partial [Mus musculus]
ENSMUSG00000074006	Omp	3.68104	490	3.99462	449	2.96352	429	0.492398	69	0.139944	17	0.047017	6	9.85999e-07	-3.84976	down	--	--	Molecular Function: signal transducer activity (GO:0004871);; Molecular Function: protein binding (GO:0005515);; Cellular Component: nucleus (GO:0005634);; Cellular Component: cytosol (GO:0005829);; Biological Process: signal transduction (GO:0007165);; Biological Process: chemical synaptic transmission (GO:0007268);; Biological Process: sensory perception of smell (GO:0007608);; Biological Proce…	--	--	--	--	Olfactory marker protein	Olfactory marker protein OS=Mus musculus OX=10090 GN=Omp PE=1 SV=3	O	Posttranslational modification, protein turnover, chaperones	olfactory marker protein [Cricetulus griseus]
ENSMUSG00000075224	Lrrc55	2.65052	566	1.28268	239	1.33246	301	0.392374	98	0.26914	53	0.339532	79	0.0441005	-2.1916	down	[K]	Transcription	Cellular Component: plasma membrane (GO:0005886);; Biological Process: ion transport (GO:0006811);; Biological Process: axonogenesis (GO:0007409);; Cellular Component: integral component of membrane (GO:0016021);;	--	--	[R]	General function prediction only	Leucine rich repeat;; Leucine Rich repeats (2 copies);; Leucine Rich Repeat;; Leucine rich repeat N-terminal domain	Leucine-rich repeat-containing protein 55 OS=Mus musculus OX=10090 GN=Lrrc55 PE=2 SV=1	S	Function unknown	leucine-rich repeat-containing protein 55 precursor [Mus musculus]
ENSMUSG00000090996	Gm20458	2.93746	243	2.08571	146	2.4322	225	0	0	0	0	0	0	5.47876e-14	#NAME?	down	--	--	Cellular Component: cytoplasm (GO:0005737);; Biological Process: negative regulation of protein kinase activity (GO:0006469);;	--	--	--	--	Dysbindin (Dystrobrevin binding protein 1);; Integral membrane protein S linking to the trans Golgi network	Dysbindin domain-containing protein 2 OS=Mus musculus OX=10090 GN=Dbndd2 PE=1 SV=1	S	Function unknown	dysbindin (dystrobrevin binding protein 1) domain containing 2, isoform CRA_f, partial [Mus musculus]
ENSMUSG00000092463	Gm20489	0	0	0.007608	1	0.048752	5	2.20788	231	2.43319	217	0.579658	62	0.000810486	6.53263	up	--	--	Molecular Function: cytokine receptor activity (GO:0004896);; Cellular Component: external side of plasma membrane (GO:0009897);; Biological Process: positive regulation of gene expression (GO:0010628);; Cellular Component: integral component of membrane (GO:0016021);; Biological Process: cytokine-mediated signaling pathway (GO:0019221);; Molecular Function: interleukin-2 binding (GO:0019976);; B…	K05070|9.31643e-177|mmu:16186|K05070 interleukin 2 receptor gamma | (RefSeq) Il2rg, CD132, [g]c, gamma(c), gc, p64; interleukin 2 receptor, gamma chain	Cytokine-cytokine receptor interaction (ko04060);; Endocytosis (ko04144);; PI3K-Akt signaling pathway (ko04151);; Jak-STAT signaling pathway (ko04630);; Measles (ko05162);; HTLV-I infection (ko05166);; Inflammatory bowel disease (IBD) (ko05321);; Primary immunodeficiency (ko05340)	--	--	Putative Interleukin 2 receptor, gamma chain;; Fibronectin type III domain	Cytokine receptor common subunit gamma OS=Mus musculus OX=10090 GN=Il2rg PE=2 SV=1	U	Intracellular trafficking, secretion, and vesicular transport	Ab2-183 [Rattus norvegicus]
Mus_musculus_newGene_16196	--	0.68262	58	1.44274	104	2.01402	186	0	0	0	0	0.036233	3	8.02819e-05	-6.8983	down	--	--	--	--	--	--	--	--	--	--	--	--
Mus_musculus_newGene_26139	--	9.41765	2600	9.5691	2323	4.43824	1321	1.0912	250	1.81024	464	3.25692	522	0.0176957	-2.30081	down	--	--	Biological Process: generation of precursor metabolites and energy (GO:0006091);; Biological Process: adult feeding behavior (GO:0008343);; Cellular Component: membrane (GO:0016020);; Molecular Function: type 3 melanocortin receptor binding (GO:0031781);; Molecular Function: type 4 melanocortin receptor binding (GO:0031782);; Biological Process: melanosome transport (GO:0032402);; Biological Proc…	--	--	--	--	--	--	S	Function unknown	mCG1041449, partial [Mus musculus]
Mus_musculus_newGene_3850	--	0	0	0.203966	6	0	0	1.2635	65	1.20777	70	1.09589	71	8.02819e-05	4.93676	up	--	--	--	--	--	--	--	--	--	--	--	--
Mus_musculus_newGene_45432	--	0	0	0	0	0.032492	5	0.980684	123	0.573865	61	0.782049	90	2.10279e-06	5.91478	up	--	--	Biological Process: ribosomal large subunit assembly (GO:0000027);; Molecular Function: structural constituent of ribosome (GO:0003735);; Cellular Component: mitochondrial large ribosomal subunit (GO:0005762);; Cellular Component: lysosomal membrane (GO:0005765);; Biological Process: translation (GO:0006412);; Cellular Component: integral component of membrane (GO:0016021);; Molecular Function: r…	--	--	--	--	--	--	S	Function unknown	mitochondrial ribosomal protein L20, isoform CRA_a [Mus musculus]
Mus_musculus_newGene_50960	--	3.12972	449	2.77283	402	2.50352	468	0.752126	136	1.05949	163	0	0	0.0476794	-2.0331	down	--	--	Cellular Component: heterochromatin (GO:0000792);; Molecular Function: ubiquitin activating enzyme activity (GO:0004839);; Molecular Function: ubiquitin-protein transferase activity (GO:0004842);; Molecular Function: ATP binding (GO:0005524);; Cellular Component: nucleus (GO:0005634);; Cellular Component: mitochondrion (GO:0005739);; Cellular Component: lysosomal membrane (GO:0005765);; Cellular …	K03178|0|mmu:22202|K03178 ubiquitin-activating enzyme E1 [EC:6.2.1.45] | (RefSeq) Uba1y, A1s9Y-1, Sby, Ube-2, Ube1ay, Ube1y, Ube1y-1, Ube1y1; ubiquitin-activating enzyme, Chr Y	Ubiquitin mediated proteolysis (ko04120);; Parkinson's disease (ko05012)	[O]	Posttranslational modification, protein turnover, chaperones	Ubiquitin-activating enzyme active site;; Ubiquitin fold domain;; ThiF family	Ubiquitin-like modifier-activating enzyme 1 Y OS=Mus musculus OX=10090 GN=Uba1y PE=1 SV=2	H	Coenzyme transport and metabolism	PREDICTED: ubiquitin-like modifier-activating enzyme 1 Y isoform X1 [Mus musculus]
Mus_musculus_newGene_6508	--	1.8154	314	1.66158	243	0.96383	182	0.113856	21	0	0	0.024139	4	2.27602e-07	-4.87365	down	--	--	--	--	--	--	--	--	E3 ubiquitin-protein ligase NEDD4 OS=Mus musculus OX=10090 GN=Nedd4 PE=1 SV=3	--	--	PREDICTED: VPS10 domain-containing receptor SorCS1 isoform X1 [Microtus ochrogaster]
Mus_musculus_newGene_7042	--	1.90364	443	1.54356	403	0.919851	255	0.453686	110	0.161895	50	0.24688	68	0.0416356	-2.24894	down	--	--	Molecular Function: hydrolase activity (GO:0016787);;	--	--	--	--	--	--	L	Replication, recombination and repair	1,2-dihydroxy-3-keto-5-methylthiopentene dioxygenase-like protein [Cricetulus griseus]
