# Supplementary material for: hnRNPU in Sertoli cells cooperates with WT1 and is essential for testicular development by modulating transcriptional factors Sox8/9
Source: Theranostics. 2021 Oct 25;11(20):10030–46. doi: 10.7150/thno.66819 (PMC8581416; doi:10.7150/thno.66819)
Supplement: Supplementary file 4 — Supplementary table 3. [file thnov11p10030s4.xlsx]

## Sheet: Sheet1
Table S3. The significant dys-regulated gene transcripts as determined by RNA-seq in Amh-Cre-cKO testes at P3.
#ID	gene_name	WT-1_FPKM	WT-1_count	WT-2_FPKM	WT-2_count	CKO-1_FPKM	CKO-1_count	CKO-2_FPKM	CKO-2_count	WT-1_WT-2_vs_CKO-1_CKO-2_DESeq2_FDR	WT-1_WT-2_vs_CKO-1_CKO-2_DESeq2_log2FC	WT-1_WT-2_vs_CKO-1_CKO-2_DESeq2_(FDR_0.01_FC_2)_regulated	COG_class	COG_class_annotation	GO_annotation	KEGG_annotation	KEGG_pathway_annotation	KOG_class	KOG_class_annotation	Pfam_annotation	Swiss_Prot_annotation	eggNOG_class	eggNOG_class_annotation	NR_annotation	GO_second_level_annotation
ENSMUSG00000049761	Pmis2	2.26375	85	1.88387	75	0.386538	16	0.363778	15	0.00718893	-1.30345	down	--	--	Biological Process: binding of sperm to zona pellucida (GO:0007339);;	--	--	--	--	Interferon-induced transmembrane protein	--	S	Function unknown	RIKEN cDNA 4930479M11 gene [Mus musculus]	biological process: reproduction (GO:0000003);; biological process: cellular process (GO:0009987);; biological process: reproductive process (GO:0022414);; biological process: single-organism process (GO:0044699);; biological process: multi-organism process (GO:0051704)
ENSMUSG00000044117	2900011O08Rik	1.11078	143	1.01548	137	2.5196	324	3.65122	457	0.00374726	1.11239	up	--	--	Molecular Function: protein binding (GO:0005515);; Biological Process: negative regulation of microtubule depolymerization (GO:0007026);; Cellular Component: microtubule cytoskeleton (GO:0015630);; Biological Process: negative regulation of cell motility involved in cerebral cortex radial glia guided migration (GO:0021822);;	--	--	--	--	Protein of unknown function (DUF3585)	Uncharacterized protein C16orf45 homolog OS=Mus musculus OX=10090 PE=1 SV=1	S	Function unknown	RIKEN cDNA 2900011O08, isoform CRA_a, partial [Mus musculus]	molecular function: binding (GO:0005488);; biological process: biological regulation (GO:0065007);; cellular component: cell (GO:0005623);; cellular component: organelle (GO:0043226);; cellular component: cell part (GO:0044464);; biological process: cellular process (GO:0009987);; biological process: multicellular organismal process (GO:0032501);; biological process: developmental process (GO:003…
Mus_musculus_newGene_24050	--	0.555709	21	0.564718	23	3.06854	122	2.83456	110	0.00194385	1.41508	up	--	--	--	--	--	--	--	--	--	--	--	--	--
ENSMUSG00000049112	Oxtr	4.54434	1115	5.48811	1369	10.0141	2647	13.8034	3538	2.20018e-05	1.11358	up	--	--	Biological Process: suckling behavior (GO:0001967);; Biological Process: response to amphetamine (GO:0001975);; Biological Process: regulation of systemic arterial blood pressure by vasopressin (GO:0001992);; Molecular Function: oxytocin receptor activity (GO:0004990);; Molecular Function: vasopressin receptor activity (GO:0005000);; Molecular Function: protein binding (GO:0005515);; Cellular Com…	K04229|0|mmu:18430|K04229 oxytocin receptor | (RefSeq) Oxtr, OTR; oxytocin receptor	Calcium signaling pathway (ko04020);; cAMP signaling pathway (ko04024);; Neuroactive ligand-receptor interaction (ko04080);; Oxytocin signaling pathway (ko04921)	[R]	General function prediction only	7 transmembrane receptor (rhodopsin family);; Olfactory receptor;; Serpentine type 7TM GPCR chemoreceptor Srsx	Oxytocin receptor OS=Mus musculus OX=10090 GN=Oxtr PE=2 SV=2	U	Intracellular trafficking, secretion, and vesicular transport	oxytocin receptor [Mus caroli]	biological process: behavior (GO:0007610);; biological process: multi-organism process (GO:0051704);; biological process: response to stimulus (GO:0050896);; biological process: multicellular organismal process (GO:0032501);; biological process: biological regulation (GO:0065007);; biological process: cellular process (GO:0009987);; biological process: signaling (GO:0023052);; biological process:…
ENSMUSG00000033170	Card10	0.896861	227	1.5686	399	3.37149	879	2.64554	674	0.00937858	1.00032	up	--	--	Cellular Component: intracellular (GO:0005622);; Biological Process: activation of NF-kappaB-inducing kinase activity (GO:0007250);; Biological Process: regulation of apoptotic process (GO:0042981);;	K20912|0|mmu:105844|K20912 caspase recruitment domain-containing protein 10 | (RefSeq) Card10, AI449026, Bimp1, Carma3; caspase recruitment domain family, member 10	--	--	--	Caspase recruitment domain	Caspase recruitment domain-containing protein 10 OS=Mus musculus OX=10090 GN=Card10 PE=1 SV=1	F	Nucleotide transport and metabolism	caspase recruitment domain-containing protein 10 [Mus musculus]	cellular component: cell (GO:0005623);; cellular component: cell part (GO:0044464);; biological process: biological regulation (GO:0065007)
Mus_musculus_newGene_29400	--	2.5784	813	4.25876	1318	8.97508	3069	11.849	4358	1.63412e-06	1.47167	up	--	--	--	--	--	--	--	--	--	--	--	mCG147890 [Mus musculus]	--
ENSMUSG00000032131	Abcg4	1.45471	301	1.36698	268	3.14076	691	3.55657	661	0.000590816	1.02092	up	[V]	Defense mechanisms	Molecular Function: phosphotyrosine residue binding (GO:0001784);; Molecular Function: signal transducer activity (GO:0004871);; Molecular Function: calcium ion binding (GO:0005509);; Molecular Function: ATP binding (GO:0005524);; Cellular Component: nucleus (GO:0005634);; Cellular Component: plasma membrane (GO:0005886);; Biological Process: cell surface receptor signaling pathway (GO:0007166);;…	K05680|0|mmu:192663|K05680 ATP-binding cassette, subfamily G (WHITE), member 4 | (RefSeq) Abcg4, 6430517O04Rik; ATP-binding cassette, sub-family G (WHITE), member 4	ABC transporters (ko02010)	[Q]	Secondary metabolites biosynthesis, transport and catabolism	ABC-2 type transporter;; ABC transporter;; AAA domain, putative AbiEii toxin, Type IV TA system	ATP-binding cassette sub-family G member 1 OS=Mus musculus OX=10090 GN=Abcg1 PE=1 SV=1	V	Defense mechanisms	mCG141862, isoform CRA_c, partial [Mus musculus]	molecular function: binding (GO:0005488);; molecular function: signal transducer activity (GO:0004871);; cellular component: cell (GO:0005623);; cellular component: organelle (GO:0043226);; cellular component: cell part (GO:0044464);; cellular component: membrane (GO:0016020);; biological process: cellular process (GO:0009987);; biological process: signaling (GO:0023052);; biological process: sin…
ENSMUSG00000067780	Pi15	5.44028	2013	8.16891	3182	19.2352	7539	21.5679	8254	1.41275e-07	1.36992	up	[S]	Function unknown	Molecular Function: peptidase activity (GO:0008233);; Biological Process: negative regulation of peptidase activity (GO:0010466);; Cellular Component: integral component of membrane (GO:0016021);; Molecular Function: peptidase inhibitor activity (GO:0030414);; Cellular Component: extracellular exosome (GO:0070062);;	--	--	[S]	Function unknown	Cysteine-rich secretory protein family	Peptidase inhibitor 15 OS=Mus musculus OX=10090 GN=Pi15 PE=2 SV=2	S	Function unknown	peptidase inhibitor 15 precursor [Mus musculus]	molecular function: catalytic activity (GO:0003824);; biological process: biological regulation (GO:0065007);; cellular component: membrane (GO:0016020);; cellular component: membrane part (GO:0044425);; molecular function: molecular function regulator (GO:0098772);; cellular component: extracellular region (GO:0005576);; cellular component: organelle (GO:0043226);; cellular component: extracellu…
ENSMUSG00000026672	Optn	12.0377	1666	12.4101	1799	5.02643	736	6.26739	893	7.06724e-06	-1.07751	down	--	--	Biological Process: protein targeting to Golgi (GO:0000042);; Molecular Function: TFIIIA-class transcription factor binding (GO:0001155);; Biological Process: negative regulation of receptor recycling (GO:0001920);; Cellular Component: nucleus (GO:0005634);; Cellular Component: autophagosome (GO:0005776);; Cellular Component: trans-Golgi network (GO:0005802);; Molecular Function: protein C-termin…	K19946|0|mmu:71648|K19946 optineurin | (RefSeq) Optn, 4930441O07Rik, FIP2, HYPL, NRP; optineurin	--	--	--	Leucine zipper of domain CC2 of NEMO, NF-kappa-B essential modulator;; NF-kappa-B essential modulator NEMO	Optineurin OS=Mus musculus OX=10090 GN=Optn PE=1 SV=1	U	Intracellular trafficking, secretion, and vesicular transport	optineurin, isoform CRA_b, partial [Mus musculus]	biological process: localization (GO:0051179);; molecular function: binding (GO:0005488);; biological process: biological regulation (GO:0065007);; cellular component: cell (GO:0005623);; cellular component: organelle (GO:0043226);; cellular component: cell part (GO:0044464);; cellular component: organelle part (GO:0044422);; biological process: response to stimulus (GO:0050896);; biological proc…
ENSMUSG00000019102	Aldh3a1	2.40404	222	2.15424	209	0.702246	69	0.327611	32	0.00164617	-1.4082	down	[C]	Energy production and conversion	Biological Process: response to hypoxia (GO:0001666);; Molecular Function: 3-chloroallyl aldehyde dehydrogenase activity (GO:0004028);; Molecular Function: aldehyde dehydrogenase [NAD(P)+] activity (GO:0004030);; Cellular Component: extracellular space (GO:0005615);; Cellular Component: nucleoplasm (GO:0005654);; Cellular Component: endoplasmic reticulum (GO:0005783);; Cellular Component: cytosol…	K00129|0|mmu:11670|K00129 aldehyde dehydrogenase (NAD(P)+) [EC:1.2.1.5] | (RefSeq) Aldh3a1, Ahd-4, Ahd4, Aldh, Aldh3; aldehyde dehydrogenase family 3, subfamily A1	Glycolysis / Gluconeogenesis (ko00010);; Histidine metabolism (ko00340);; Tyrosine metabolism (ko00350);; Phenylalanine metabolism (ko00360);; beta-Alanine metabolism (ko00410);; Metabolism of xenobiotics by cytochrome P450 (ko00980);; Drug metabolism - cytochrome P450 (ko00982);; Chemical carcinogenesis (ko05204)	[C]	Energy production and conversion	Aldehyde dehydrogenase family	Aldehyde dehydrogenase, dimeric NADP-preferring OS=Mus musculus OX=10090 GN=Aldh3a1 PE=1 SV=2	C	Energy production and conversion	aldehyde dehydrogenase, dimeric NADP-preferring isoform 1 [Mus musculus]	biological process: response to stimulus (GO:0050896);; biological process: metabolic process (GO:0008152);; biological process: single-organism process (GO:0044699);; molecular function: catalytic activity (GO:0003824);; cellular component: extracellular region (GO:0005576);; cellular component: extracellular region part (GO:0044421);; cellular component: cell (GO:0005623);; cellular component: …
ENSMUSG00000033007	Asic4	2.67789	355	3.49733	498	0.283297	44	0.795731	109	6.11735e-05	-1.68545	down	--	--	Molecular Function: sodium channel activity (GO:0005272);; Cellular Component: integral component of membrane (GO:0016021);; Biological Process: sodium ion transmembrane transport (GO:0035725);;	K04831|0|cge:100765570|K04831 acid-sensing ion channel 4 | (RefSeq) Asic4, Accn4; acid sensing ion channel subunit family member 4	Inflammatory mediator regulation of TRP channels (ko04750)	[PT]	Inorganic ion transport and metabolism;; Signal transduction mechanisms	Amiloride-sensitive sodium channel	Acid-sensing ion channel 4 OS=Mus musculus OX=10090 GN=Asic4 PE=2 SV=1	S	Function unknown	PREDICTED: acid-sensing ion channel 4 isoform X2 [Cricetulus griseus]	biological process: localization (GO:0051179);; molecular function: transporter activity (GO:0005215);; cellular component: membrane (GO:0016020);; cellular component: membrane part (GO:0044425)
ENSMUSG00000074634	Tmem267	4.7857	324	6.56977	337	11.3797	811	10.2197	726	0.000193556	1.01642	up	--	--	Cellular Component: integral component of membrane (GO:0016021);;	--	--	--	--	--	Transmembrane protein 267 OS=Mus musculus OX=10090 GN=Tmem267 PE=2 SV=1	S	Function unknown	mCG114452, partial [Mus musculus]	cellular component: membrane (GO:0016020);; cellular component: membrane part (GO:0044425)
ENSMUSG00000038453	Srcin1	0.322946	122	0.668351	247	1.84786	691	1.95102	702	0.000107958	1.43863	up	--	--	Cellular Component: cytoplasm (GO:0005737);; Cellular Component: focal adhesion (GO:0005925);; Biological Process: exocytosis (GO:0006887);; Biological Process: negative regulation of cell adhesion (GO:0007162);; Cellular Component: postsynaptic density of dendrite (GO:0014069);; Cellular Component: actin cytoskeleton (GO:0015629);; Molecular Function: protein kinase binding (GO:0019901);; Molecu…	K19930|0|mmu:56013|K19930 SRC kinase signaling inhibitor 1 | (RefSeq) Srcin1, P140, SNIP, mKIAA1684, p140Cap; SRC kinase signaling inhibitor 1	--	--	--	Actin interacting protein 3	SRC kinase signaling inhibitor 1 OS=Mus musculus OX=10090 GN=Srcin1 PE=1 SV=2	Z	Cytoskeleton	SRC kinase signaling inhibitor 1 [Mus musculus]	cellular component: cell (GO:0005623);; cellular component: cell part (GO:0044464);; cellular component: cell junction (GO:0030054);; biological process: cellular process (GO:0009987);; biological process: single-organism process (GO:0044699);; biological process: localization (GO:0051179);; biological process: biological regulation (GO:0065007);; cellular component: organelle (GO:0043226);; cell…
ENSMUSG00000017400	Stac2	4.33159	679	5.05393	858	2.13797	370	1.69125	286	0.000155351	-1.14297	down	--	--	Cellular Component: intracellular (GO:0005622);; Biological Process: intracellular signal transduction (GO:0035556);; Molecular Function: metal ion binding (GO:0046872);;	--	--	--	--	Unstructured on SH3 and cysteine-rich domain-containing protein 2;; Variant SH3 domain;; Variant SH3 domain;; SH3 domain;; Phorbol esters/diacylglycerol binding domain (C1 domain)	SH3 and cysteine-rich domain-containing protein 2 OS=Mus musculus OX=10090 GN=Stac2 PE=1 SV=1	S	Function unknown	unnamed protein product [Mus musculus]	cellular component: cell (GO:0005623);; cellular component: cell part (GO:0044464);; biological process: cellular process (GO:0009987);; biological process: signaling (GO:0023052);; biological process: single-organism process (GO:0044699);; biological process: response to stimulus (GO:0050896);; biological process: biological regulation (GO:0065007);; molecular function: binding (GO:0005488)
ENSMUSG00000007783	Cpt1c	4.35006	552	4.99882	700	10.2658	1456	10.5189	1472	1.17721e-05	1.05059	up	--	--	--	K19524|0|mmu:78070|K19524 carnitine O-palmitoyltransferase 1, brain isoform [EC:2.3.1.21] | (RefSeq) Cpt1c, 6530437J22Rik, 9630004I06Rik; carnitine palmitoyltransferase 1c	Fatty acid degradation (ko00071);; Fatty acid metabolism (ko01212);; PPAR signaling pathway (ko03320);; AMPK signaling pathway (ko04152);; Adipocytokine signaling pathway (ko04920);; Glucagon signaling pathway (ko04922)	[I]	Lipid transport and metabolism	Choline/Carnitine o-acyltransferase;; Carnitine O-palmitoyltransferase N-terminus	Carnitine O-palmitoyltransferase 1, brain isoform OS=Mus musculus OX=10090 GN=Cpt1c PE=1 SV=1	S	Function unknown	carnitine O-palmitoyltransferase 1, brain isoform isoform 1 [Mus musculus]	--
Mus_musculus_newGene_18507	--	0	0	0	0	0.588411	57	0.878759	83	0.000161384	1.65716	up	--	--	--	--	--	--	--	FAM75 family	Protein FAM205A OS=Mus musculus OX=10090 GN=Fam205a PE=3 SV=1	--	--	PREDICTED: protein FAM205A-like [Mus musculus]	--
ENSMUSG00000005357	Slc1a6	14.5211	1575	12.8684	1469	5.55491	639	5.55764	624	3.20878e-08	-1.25343	down	[C]	Energy production and conversion	--	K05617|0|mmu:20513|K05617 solute carrier family 1 (high affinity aspartate/glutamate transporter), member 6 | (RefSeq) Slc1a6, EAAT4; solute carrier family 1 (high affinity aspartate/glutamate transporter), member 6	Glutamatergic synapse (ko04724)	[E]	Amino acid transport and metabolism	Sodium:dicarboxylate symporter family	Excitatory amino acid transporter 4 OS=Mus musculus OX=10090 GN=Slc1a6 PE=1 SV=1	C	Energy production and conversion	excitatory amino acid transporter 4 [Mus musculus]	--
ENSMUSG00000000861	Bcl11a	0.316244	60	0.474133	108	1.46098	368	1.45367	371	3.71645e-05	1.56149	up	--	--	Biological Process: negative regulation of transcription from RNA polymerase II promoter (GO:0000122);; Molecular Function: RNA polymerase II core promoter proximal region sequence-specific DNA binding (GO:0000978);; Molecular Function: transcriptional repressor activity, RNA polymerase II core promoter proximal region sequence-specific binding (GO:0001078);; Molecular Function: transcription cor…	--	--	[R]	General function prediction only	Zinc finger, C2H2 type;; C2H2-type zinc finger;; Zinc-finger double domain	B-cell lymphoma/leukemia 11A OS=Mus musculus OX=10090 GN=Bcl11a PE=1 SV=1	S	Function unknown	B-cell lymphoma/leukemia 11A isoform 4 [Mus musculus]	biological process: biological regulation (GO:0065007);; molecular function: binding (GO:0005488);; molecular function: nucleic acid binding transcription factor activity (GO:0001071);; molecular function: transcription factor activity, protein binding (GO:0000988);; cellular component: cell (GO:0005623);; cellular component: cell part (GO:0044464);; biological process: cellular process (GO:00099…
ENSMUSG00000050295	Foxc1	0.298322	94	0.281455	93	0.685063	227	0.9554	309	0.00775644	1.09775	up	--	--	Molecular Function: RNA polymerase II regulatory region sequence-specific DNA binding (GO:0000977);; Biological Process: skeletal system development (GO:0001501);; Biological Process: ossification (GO:0001503);; Biological Process: ovarian follicle development (GO:0001541);; Biological Process: ureteric bud development (GO:0001657);; Biological Process: in utero embryonic development (GO:0001701)…	K09396|0|mmu:17300|K09396 forkhead box protein C | (RefSeq) Foxc1, FREAC3, Fkh1, Mf1, Mf4, ch, fkh-1, frkhda; forkhead box C1	--	[K]	Transcription	Forkhead domain	Forkhead box protein C1 OS=Mus musculus OX=10090 GN=Foxc1 PE=1 SV=3	K	Transcription	forkhead box protein C1 [Mus pahari]	molecular function: binding (GO:0005488);; biological process: multicellular organismal process (GO:0032501);; biological process: developmental process (GO:0032502);; biological process: single-organism process (GO:0044699);; biological process: reproduction (GO:0000003);; biological process: reproductive process (GO:0022414);; biological process: rhythmic process (GO:0048511);; biological proce…
ENSMUSG00000103332	Pcdhga2	0.295737	75	0.231074	61	0.770056	205	3.07394	797	0.00096345	1.52183	up	[U]	Intracellular trafficking, secretion, and vesicular transport	Molecular Function: calcium ion binding (GO:0005509);; Cellular Component: integral component of plasma membrane (GO:0005887);; Biological Process: homophilic cell adhesion via plasma membrane adhesion molecules (GO:0007156);; Biological Process: cell-cell signaling (GO:0007267);; Biological Process: nervous system development (GO:0007399);;	K16495|0|mmu:93710|K16495 protocadherin gamma subfamily A | (RefSeq) Pcdhga2, mKIAA0588; protocadherin gamma subfamily A, 2	--	[S]	Function unknown	Cadherin domain;; Cadherin-like;; Cadherin C-terminal cytoplasmic tail, catenin-binding region;; Cadherin cytoplasmic C-terminal	Protocadherin gamma-A4 OS=Mus musculus OX=10090 GN=Pcdhga4 PE=1 SV=1	U	Intracellular trafficking, secretion, and vesicular transport	mKIAA0327 splice variant 1, partial [Mus musculus]	molecular function: binding (GO:0005488);; cellular component: cell (GO:0005623);; cellular component: membrane (GO:0016020);; cellular component: membrane part (GO:0044425);; cellular component: cell part (GO:0044464);; biological process: biological adhesion (GO:0022610);; biological process: cellular process (GO:0009987);; biological process: signaling (GO:0023052);; biological process: single…
ENSMUSG00000044250	Pced1b	3.5038	323	4.52849	388	1.85521	122	1.99876	182	0.00963157	-1.03326	down	--	--	Molecular Function: hydrolase activity (GO:0016787);;	--	--	--	--	GDSL/SGNH-like Acyl-Esterase family found in Pmr5 and Cas1p	PC-esterase domain-containing protein 1B OS=Mus musculus OX=10090 GN=Pced1b PE=2 SV=1	S	Function unknown	cDNA sequence BC038822, isoform CRA_a, partial [Mus musculus]	molecular function: catalytic activity (GO:0003824)
ENSMUSG00000040562	Gstm2	1218.35	69261	922.579	55212	407.109	24515	519.542	30541	6.46526e-06	-1.15021	down	[O]	Posttranslational modification, protein turnover, chaperones	Molecular Function: glutathione transferase activity (GO:0004364);; Molecular Function: receptor binding (GO:0005102);; Cellular Component: cytosol (GO:0005829);; Cellular Component: plasma membrane (GO:0005886);; Biological Process: glutathione metabolic process (GO:0006749);; Biological Process: aging (GO:0007568);; Biological Process: sensory perception of smell (GO:0007608);; Biological Proce…	K00799|4.08843e-159|mmu:14863|K00799 glutathione S-transferase [EC:2.5.1.18] | (RefSeq) Gstm2, Gstb-2, Gstb2; glutathione S-transferase, mu 2	Glutathione metabolism (ko00480);; Metabolism of xenobiotics by cytochrome P450 (ko00980);; Drug metabolism - cytochrome P450 (ko00982);; Platinum drug resistance (ko01524);; Chemical carcinogenesis (ko05204)	[O]	Posttranslational modification, protein turnover, chaperones	Glutathione S-transferase, N-terminal domain;; Glutathione S-transferase, C-terminal domain;; Glutathione S-transferase, C-terminal domain	Glutathione S-transferase Mu 2 OS=Mus musculus OX=10090 GN=Gstm2 PE=1 SV=2	O	Posttranslational modification, protein turnover, chaperones	mCG4061, partial [Mus musculus]	molecular function: catalytic activity (GO:0003824);; molecular function: binding (GO:0005488);; cellular component: cell (GO:0005623);; cellular component: cell part (GO:0044464);; cellular component: membrane (GO:0016020);; biological process: metabolic process (GO:0008152);; biological process: cellular process (GO:0009987);; biological process: developmental process (GO:0032502);; biological …
ENSMUSG00000031966	Glb1l3	21.1792	2817	17.9476	2558	6.02307	856	10.4959	1470	0.00134421	-1.09183	down	[G]	Carbohydrate transport and metabolism	Molecular Function: beta-galactosidase activity (GO:0004565);; Cellular Component: vacuole (GO:0005773);; Biological Process: carbohydrate metabolic process (GO:0005975);;	--	--	[G]	Carbohydrate transport and metabolism	Glycosyl hydrolases family 35;; Beta-galactosidase	Beta-galactosidase-1-like protein 3 OS=Mus musculus OX=10090 GN=Glb1l3 PE=1 SV=1	G	Carbohydrate transport and metabolism	mCG125130, isoform CRA_b, partial [Mus musculus]	molecular function: catalytic activity (GO:0003824);; cellular component: cell (GO:0005623);; cellular component: organelle (GO:0043226);; cellular component: cell part (GO:0044464);; biological process: metabolic process (GO:0008152)
ENSMUSG00000005268	Prlr	2.32157	927	3.03249	1527	7.45157	3897	8.99293	4582	8.79359e-08	1.5017	up	--	--	--	K05081|0|mmu:19116|K05081 prolactin receptor | (RefSeq) Prlr, AI987712, Pr-1, Pr-3, Prlr-rs1; prolactin receptor	Cytokine-cytokine receptor interaction (ko04060);; Neuroactive ligand-receptor interaction (ko04080);; PI3K-Akt signaling pathway (ko04151);; Jak-STAT signaling pathway (ko04630);; Prolactin signaling pathway (ko04917)	--	--	Erythropoietin receptor, ligand binding;; Interleukin-6 receptor alpha chain, binding;; Fibronectin type III domain	Prolactin receptor OS=Mus musculus OX=10090 GN=Prlr PE=1 SV=1	U	Intracellular trafficking, secretion, and vesicular transport	prolactin receptor, isoform CRA_c, partial [Mus musculus]	--
ENSMUSG00000038697	Taf5l	3.88883	614	3.80883	632	9.73393	1624	9.39617	1540	5.52245e-08	1.17044	up	[R]	General function prediction only	Molecular Function: transcription coactivator activity (GO:0003713);; Molecular Function: histone acetyltransferase activity (GO:0004402);; Biological Process: regulation of transcription, DNA-templated (GO:0006355);; Cellular Component: STAGA complex (GO:0030914);; Cellular Component: transcription factor TFTC complex (GO:0033276);; Biological Process: histone H3 acetylation (GO:0043966);;	K03130|0|mmu:102162|K03130 transcription initiation factor TFIID subunit 5 | (RefSeq) Taf5l, 1110005N04Rik, AI849020; TATA-box binding protein associated factor 5 like	Basal transcription factors (ko03022);; Herpes simplex infection (ko05168)	[K]	Transcription	WD domain, G-beta repeat;; WD40 associated region in TFIID subunit, NTD2 domain;; Anaphase-promoting complex subunit 4 WD40 domain;; Nucleoporin Nup120/160	TAF5-like RNA polymerase II p300/CBP-associated factor-associated factor 65 kDa subunit 5L OS=Mus musculus OX=10090 GN=Taf5l PE=2 SV=1	K	Transcription	TAF5-like RNA polymerase II p300/CBP-associated factor-associated factor 65 kDa subunit 5L [Mus musculus]	biological process: biological regulation (GO:0065007);; molecular function: transcription factor activity, protein binding (GO:0000988);; molecular function: catalytic activity (GO:0003824);; cellular component: cell (GO:0005623);; cellular component: membrane-enclosed lumen (GO:0031974);; cellular component: macromolecular complex (GO:0032991);; cellular component: organelle (GO:0043226);; cell…
ENSMUSG00000036295	Lrrn3	3.8856	803	4.63017	1007	10.9885	2405	8.62432	1843	9.23957e-05	1.03644	up	[K]	Transcription	Biological Process: positive regulation of protein phosphorylation (GO:0001934);; Cellular Component: plasma membrane (GO:0005886);; Biological Process: axonogenesis (GO:0007409);; Cellular Component: integral component of membrane (GO:0016021);; Cellular Component: clathrin adaptor complex (GO:0030131);; Molecular Function: protein complex binding (GO:0032403);; Biological Process: positive regu…	--	--	[R]	General function prediction only	Leucine rich repeat;; Leucine Rich repeats (2 copies);; Leucine rich repeats (6 copies);; Leucine-rich repeat;; Immunoglobulin I-set domain;; Immunoglobulin domain;; Fibronectin type III domain;; Immunoglobulin domain	Leucine-rich repeat neuronal protein 3 OS=Mus musculus OX=10090 GN=Lrrn3 PE=2 SV=1	S	Function unknown	leucine-rich repeat neuronal protein 3 precursor [Mus musculus]	biological process: biological regulation (GO:0065007);; cellular component: cell (GO:0005623);; cellular component: membrane (GO:0016020);; cellular component: cell part (GO:0044464);; biological process: cellular process (GO:0009987);; biological process: multicellular organismal process (GO:0032501);; biological process: developmental process (GO:0032502);; biological process: single-organism …
ENSMUSG00000034327	Kctd9	17.8273	2884	15.7487	2696	7.58961	1307	8.155	1373	3.85819e-07	-1.07282	down	[S]	Function unknown	Cellular Component: cytoplasm (GO:0005737);; Molecular Function: identical protein binding (GO:0042802);; Molecular Function: protein self-association (GO:0043621);; Biological Process: protein homooligomerization (GO:0051260);; Molecular Function: cullin family protein binding (GO:0097602);;	--	--	[R]	General function prediction only	Pentapeptide repeats (8 copies);; BTB/POZ domain;; KHA, dimerisation domain of potassium ion channel;; Pentapeptide repeats (9 copies);; Pentapeptide repeats (9 copies);; BTB/POZ domain;; BTB/POZ domain	BTB/POZ domain-containing protein KCTD9 OS=Mus musculus OX=10090 GN=Kctd9 PE=2 SV=1	S	Function unknown	BTB/POZ domain-containing protein KCTD9 isoform b [Mus musculus]	cellular component: cell (GO:0005623);; cellular component: cell part (GO:0044464);; molecular function: binding (GO:0005488);; biological process: cellular process (GO:0009987);; biological process: cellular component organization or biogenesis (GO:0071840)
ENSMUSG00000050953	Gja1	409.291	67080	442.023	76318	136.199	23655	250.173	42446	0.00209896	-1.02425	down	--	--	Cellular Component: Golgi membrane (GO:0000139);; Biological Process: in utero embryonic development (GO:0001701);; Biological Process: neuron migration (GO:0001764);; Biological Process: negative regulation of endothelial cell proliferation (GO:0001937);; Biological Process: heart looping (GO:0001947);; Biological Process: epithelial cell maturation (GO:0002070);; Biological Process: lens develo…	K07372|0|mmu:14609|K07372 gap junction protein, alpha 1 | (RefSeq) Gja1, AU042049, AW546267, Cnx43, Cx43, Cx43alpha1, Gja-1, Npm1, connexin43; gap junction protein, alpha 1	Gap junction (ko04540);; Arrhythmogenic right ventricular cardiomyopathy (ARVC) (ko05412)	--	--	Connexin;; Gap junction alpha-1 protein (Cx43)	Gap junction alpha-1 protein OS=Mus musculus OX=10090 GN=Gja1 PE=1 SV=2	D	Cell cycle control, cell division, chromosome partitioning	hypothetical protein A6R68_11637 [Neotoma lepida]	cellular component: cell (GO:0005623);; cellular component: membrane (GO:0016020);; cellular component: organelle (GO:0043226);; cellular component: organelle part (GO:0044422);; cellular component: cell part (GO:0044464);; biological process: multicellular organismal process (GO:0032501);; biological process: developmental process (GO:0032502);; biological process: single-organism process (GO:00…
ENSMUSG00000010803	Gabra1	0.602567	134	1.1089	262	4.33005	1069	3.53614	873	3.10184e-07	1.76554	up	--	--	--	K05175|0|ecb:100070870|K05175 gamma-aminobutyric acid receptor subunit alpha | (RefSeq) GABRA1; gamma-aminobutyric acid type A receptor alpha1 subunit	Neuroactive ligand-receptor interaction (ko04080);; Retrograde endocannabinoid signaling (ko04723);; GABAergic synapse (ko04727);; Taste transduction (ko04742);; Morphine addiction (ko05032);; Nicotine addiction (ko05033)	[T]	Signal transduction mechanisms	Neurotransmitter-gated ion-channel ligand binding domain;; Neurotransmitter-gated ion-channel transmembrane region	Gamma-aminobutyric acid receptor subunit alpha-1 OS=Rattus norvegicus OX=10116 GN=Gabra1 PE=1 SV=1	U	Intracellular trafficking, secretion, and vesicular transport	gamma-aminobutyric acid receptor subunit alpha-1 isoform X1 [Mesocricetus auratus]	--
ENSMUSG00000041359	Tcl1	4.11146	289	4.67927	345	1.19798	93	0.814202	62	1.01049e-05	-1.62565	down	--	--	Cellular Component: endoplasmic reticulum (GO:0005783);; Cellular Component: cell cortex (GO:0005938);; Biological Process: negative regulation of gene expression (GO:0010629);; Molecular Function: identical protein binding (GO:0042802);; Cellular Component: pronucleus (GO:0045120);; Biological Process: regulation of stem cell population maintenance (GO:2000036);;	K10167|1.29491e-75|mmu:21432|K10167 T-cell leukemia/lymphoma 1A | (RefSeq) Tcl1, Tcl1a; T cell lymphoma breakpoint 1	PI3K-Akt signaling pathway (ko04151)	--	--	TCL1/MTCP1 family	T-cell leukemia/lymphoma protein 1A OS=Mus musculus OX=10090 GN=Tcl1a PE=1 SV=1	S	Function unknown	T-cell leukemia/lymphoma protein 1A isoform 1 [Mus musculus]	cellular component: cell (GO:0005623);; cellular component: organelle (GO:0043226);; cellular component: cell part (GO:0044464);; biological process: biological regulation (GO:0065007);; molecular function: binding (GO:0005488)
ENSMUSG00000052430	Bmpr1b	0.103793	30	0.22845	66	1.07165	260	0.878466	248	0.000266027	1.55532	up	[NW]	Cell motility;; Extracellular structures	--	K13578|0|ocu:100351275|K13578 bone morphogenetic protein receptor type-1B [EC:2.7.11.30] | (RefSeq) BMPR1B; bone morphogenetic protein receptor type 1B	Cytokine-cytokine receptor interaction (ko04060);; TGF-beta signaling pathway (ko04350);; Axon guidance (ko04360);; Hippo signaling pathway (ko04390);; Signaling pathways regulating pluripotency of stem cells (ko04550)	[T]	Signal transduction mechanisms	Protein tyrosine kinase;; Protein kinase domain;; Transforming growth factor beta type I GS-motif;; Activin types I and II receptor domain	Bone morphogenetic protein receptor type-1B OS=Mus musculus OX=10090 GN=Bmpr1b PE=1 SV=1	T	Signal transduction mechanisms	bone morphogenetic protein receptor type-1B isoform X1 [Mus caroli]	--
ENSMUSG00000111709	Gm3776	1.6018	75	1.43098	71	0	0	0	0	1.34278e-05	-1.88221	down	[O]	Posttranslational modification, protein turnover, chaperones	Molecular Function: glutathione transferase activity (GO:0004364);; Cellular Component: nuclear outer membrane (GO:0005640);; Cellular Component: cytosol (GO:0005829);; Biological Process: glutathione metabolic process (GO:0006749);; Biological Process: aging (GO:0007568);; Molecular Function: drug binding (GO:0008144);; Biological Process: response to stilbenoid (GO:0035634);; Biological Process…	--	--	[O]	Posttranslational modification, protein turnover, chaperones	Glutathione S-transferase, N-terminal domain;; Glutathione S-transferase, C-terminal domain;; Glutathione S-transferase, C-terminal domain	Glutathione S-transferase A1 OS=Mus musculus OX=10090 GN=Gsta1 PE=1 SV=2	O	Posttranslational modification, protein turnover, chaperones	predicted gene 3776 [Mus musculus]	molecular function: catalytic activity (GO:0003824);; cellular component: cell (GO:0005623);; cellular component: membrane (GO:0016020);; cellular component: organelle (GO:0043226);; cellular component: organelle part (GO:0044422);; cellular component: membrane part (GO:0044425);; cellular component: cell part (GO:0044464);; biological process: metabolic process (GO:0008152);; biological process:…
ENSMUSG00000059361	Nrsn2	1.61815	126	1.21125	100	5.4377	448	6.78791	546	7.09983e-07	1.6606	up	--	--	Cellular Component: plasma membrane (GO:0005886);; Cellular Component: integral component of membrane (GO:0016021);; Cellular Component: transport vesicle (GO:0030133);; Cellular Component: neuronal cell body (GO:0043025);;	--	--	--	--	Neurensin	Neurensin-2 OS=Mus musculus OX=10090 GN=Nrsn2 PE=1 SV=1	U	Intracellular trafficking, secretion, and vesicular transport	PREDICTED: neurensin-2 isoform X1 [Mus musculus]	cellular component: cell (GO:0005623);; cellular component: membrane (GO:0016020);; cellular component: cell part (GO:0044464);; cellular component: membrane part (GO:0044425);; cellular component: organelle (GO:0043226)
ENSMUSG00000001773	Folh1	0.486558	82	0.618597	109	2.0495	341	1.92088	294	0.000320765	1.31625	up	[O]	Posttranslational modification, protein turnover, chaperones	--	K14592|0|mmu:53320|K14592 glutamate carboxypeptidase II (folate hydrolase 1) [EC:3.4.17.21] | (RefSeq) Folh1, GCP2, mopsm; folate hydrolase 1	Alanine, aspartate and glutamate metabolism (ko00250);; Vitamin digestion and absorption (ko04977)	[OPR]	Posttranslational modification, protein turnover, chaperones;; Inorganic ion transport and metabolism;; General function prediction only	Transferrin receptor-like dimerisation domain;; Peptidase family M28;; PA domain	Glutamate carboxypeptidase 2 OS=Mus musculus OX=10090 GN=Folh1 PE=1 SV=2	S	Function unknown	glutamate carboxypeptidase 2 isoform 1 [Mus musculus]	--
Mus_musculus_newGene_4050	--	13.9391	164	41.1719	508	7.09631	88	6.31943	77	0.00790671	-1.2641	down	--	--	--	K12741|9.65588e-12|chx:106503022|K12741 heterogeneous nuclear ribonucleoprotein A1/A3 | (RefSeq) heterogeneous nuclear ribonucleoprotein A1	Spliceosome (ko03040)	[R]	General function prediction only	RNA recognition motif. (a.k.a. RRM, RBD, or RNP domain)	Heterogeneous nuclear ribonucleoprotein A1 OS=Mus musculus OX=10090 GN=Hnrnpa1 PE=1 SV=2	S	Function unknown	hypothetical protein A6R68_16169 [Neotoma lepida]	--
Mus_musculus_newGene_32281	--	0.25511	20	0.495863	23	3.22512	198	2.35324	109	0.000347368	1.60002	up	--	--	--	K10408|1.9169e-19|cmk:103188906|K10408 dynein heavy chain, axonemal | (RefSeq) dynein heavy chain 3, axonemal-like	--	[Z]	Cytoskeleton	--	Dynein heavy chain 3, axonemal OS=Mus musculus OX=10090 GN=Dnah3 PE=1 SV=2	Z	Cytoskeleton	mCG54713 [Mus musculus]	--
ENSMUSG00000024479	Mal2	0.353184	56	0.684897	114	4.73567	791	4.05376	662	1.73837e-11	2.32204	up	--	--	Biological Process: membrane raft polarization (GO:0001766);; Cellular Component: plasma membrane (GO:0005886);; Biological Process: protein localization (GO:0008104);; Cellular Component: integral component of membrane (GO:0016021);; Molecular Function: structural constituent of myelin sheath (GO:0019911);; Biological Process: myelination (GO:0042552);; Biological Process: transcytosis (GO:00450…	--	--	[V]	Defense mechanisms	Membrane-associating domain	Protein MAL2 OS=Mus musculus OX=10090 GN=Mal2 PE=1 SV=1	S	Function unknown	protein MAL2 [Mus musculus]	biological process: cellular process (GO:0009987);; biological process: single-organism process (GO:0044699);; biological process: localization (GO:0051179);; biological process: cellular component organization or biogenesis (GO:0071840);; cellular component: cell (GO:0005623);; cellular component: membrane (GO:0016020);; cellular component: cell part (GO:0044464);; cellular component: membrane p…
ENSMUSG00000036995	Asap3	1.83672	415	2.12716	506	5.46342	1307	4.59578	1074	9.56267e-06	1.15871	up	[N]	Cell motility	--	K12488|0|mmu:230837|K12488 Arf-GAP with SH3 domain, ANK repeat and PH domain-containing protein | (RefSeq) Asap3, 9430088F20Rik, Ddefl1, Gm140, UPLC1; ArfGAP with SH3 domain, ankyrin repeat and PH domain 3	Endocytosis (ko04144);; Fc gamma R-mediated phagocytosis (ko04666)	[T]	Signal transduction mechanisms	Putative GTPase activating protein for Arf;; Ankyrin repeats (3 copies);; BAR domain of APPL family;; PH domain;; Ankyrin repeats (many copies);; Ankyrin repeat;; Ankyrin repeats (many copies);; Ankyrin repeat	Arf-GAP with SH3 domain, ANK repeat and PH domain-containing protein 3 OS=Mus musculus OX=10090 GN=Asap3 PE=2 SV=1	U	Intracellular trafficking, secretion, and vesicular transport	arf-GAP with SH3 domain, ANK repeat and PH domain-containing protein 3 isoform 1 [Mus musculus]	--
ENSMUSG00000027792	Bche	1.20475	400	1.21456	398	3.96947	1327	4.14104	1397	4.55375e-12	1.54781	up	[I]	Lipid transport and metabolism	Molecular Function: acetylcholinesterase activity (GO:0003990);; Cellular Component: nuclear envelope lumen (GO:0005641);; Cellular Component: endoplasmic reticulum lumen (GO:0005788);; Biological Process: learning (GO:0007612);; Biological Process: negative regulation of cell proliferation (GO:0008285);; Biological Process: neuroblast differentiation (GO:0014016);; Cellular Component: membrane (…	K01050|0|mmu:12038|K01050 cholinesterase [EC:3.1.1.8] | (RefSeq) Bche, C730038G20Rik; butyrylcholinesterase	--	[T]	Signal transduction mechanisms	Carboxylesterase family;; Acetylcholinesterase tetramerisation domain;; alpha/beta hydrolase fold	Cholinesterase OS=Mus musculus OX=10090 GN=Bche PE=1 SV=2	I	Lipid transport and metabolism	PREDICTED: cholinesterase isoform X1 [Mus musculus]	molecular function: catalytic activity (GO:0003824);; cellular component: cell (GO:0005623);; cellular component: membrane-enclosed lumen (GO:0031974);; cellular component: organelle (GO:0043226);; cellular component: organelle part (GO:0044422);; cellular component: cell part (GO:0044464);; biological process: behavior (GO:0007610);; biological process: multicellular organismal process (GO:00325…
ENSMUSG00000053062	Jam2	27.8584	6226	37.7467	8981	12.7398	3009	17.9069	4172	0.000455865	-1.02567	down	--	--	Cellular Component: plasma membrane (GO:0005886);; Cellular Component: bicellular tight junction (GO:0005923);; Biological Process: negative regulation of cell adhesion (GO:0007162);; Cellular Component: integral component of membrane (GO:0016021);; Molecular Function: protein heterodimerization activity (GO:0046982);;	K06735|0|mmu:67374|K06735 junctional adhesion molecule 2 | (RefSeq) Jam2, 1110002N23Rik, 2410030G21Rik, 2410167M24Rik, JAM-2, JAM-B, Jcam2, VE-JAM; junction adhesion molecule 2	Cell adhesion molecules (CAMs) (ko04514);; Tight junction (ko04530);; Leukocyte transendothelial migration (ko04670)	--	--	Immunoglobulin domain;; Immunoglobulin domain;; Immunoglobulin I-set domain;; Immunoglobulin domain;; Immunoglobulin V-set domain	Junctional adhesion molecule B OS=Mus musculus OX=10090 GN=Jam2 PE=1 SV=1	U	Intracellular trafficking, secretion, and vesicular transport	junctional adhesion molecule B precursor [Mus musculus]	cellular component: cell (GO:0005623);; cellular component: membrane (GO:0016020);; cellular component: cell part (GO:0044464);; cellular component: cell junction (GO:0030054);; biological process: biological regulation (GO:0065007);; cellular component: membrane part (GO:0044425);; molecular function: binding (GO:0005488)
ENSMUSG00000034968	Lbx2	1.18672	52	0.941573	44	4.27478	198	4.42712	200	0.000510536	1.41991	up	--	--	Molecular Function: DNA binding (GO:0003677);; Cellular Component: nucleus (GO:0005634);; Biological Process: regulation of transcription, DNA-templated (GO:0006355);; Molecular Function: zinc ion binding (GO:0008270);;	K09353|2.04127e-103|mmu:16815|K09353 homeobox protein LBX | (RefSeq) Lbx2, Lbx2h; ladybird homeobox homolog 2 (Drosophila)	--	[R]	General function prediction only	Homeobox domain	Transcription factor LBX2 OS=Mus musculus OX=10090 GN=Lbx2 PE=2 SV=1	K	Transcription	Ladybird homeobox homolog 2 (Drosophila) [Mus musculus]	molecular function: binding (GO:0005488);; cellular component: cell (GO:0005623);; cellular component: organelle (GO:0043226);; cellular component: cell part (GO:0044464);; biological process: biological regulation (GO:0065007)
ENSMUSG00000026976	Pax8	0.962199	120	1.33568	192	8.14031	1124	5.947	804	5.65169e-11	2.08445	up	--	--	--	K09293|0|mmu:18510|K09293 paired box protein 8 | (RefSeq) Pax8, Pax-8; paired box 8	Thyroid hormone synthesis (ko04918);; Pathways in cancer (ko05200);; Transcriptional misregulation in cancer (ko05202);; Thyroid cancer (ko05216)	[K]	Transcription	'Paired box' domain;; Paired-box protein 2 C terminal	Paired box protein Pax-8 OS=Mus musculus OX=10090 GN=Pax8 PE=1 SV=3	K	Transcription	paired box protein Pax-8 [Mus musculus]	--
ENSMUSG00000035783	Acta2	461.972	43976	266.808	26735	152.292	15354	95.6772	9420	0.000154347	-1.32062	down	[Z]	Cytoskeleton	Molecular Function: ATP binding (GO:0005524);; Cellular Component: focal adhesion (GO:0005925);; Biological Process: regulation of blood pressure (GO:0008217);; Biological Process: positive regulation of gene expression (GO:0010628);; Biological Process: vascular smooth muscle contraction (GO:0014829);; Cellular Component: membrane (GO:0016020);; Molecular Function: ATPase activity (GO:0016887);;…	K12313|0|umr:103661931|K12313 actin, aortic smooth muscle | (RefSeq) ACTA2; actin, alpha 2, smooth muscle, aorta	Vascular smooth muscle contraction (ko04270)	[Z]	Cytoskeleton	Actin	Actin, aortic smooth muscle OS=Rattus norvegicus OX=10116 GN=Acta2 PE=2 SV=1	Z	Cytoskeleton	actin, aortic smooth muscle-like isoform 1 [Cricetulus griseus]	molecular function: binding (GO:0005488);; cellular component: cell junction (GO:0030054);; biological process: biological regulation (GO:0065007);; biological process: multicellular organismal process (GO:0032501);; cellular component: membrane (GO:0016020);; molecular function: catalytic activity (GO:0003824);; cellular component: cell (GO:0005623);; cellular component: cell part (GO:0044464);;…
Mus_musculus_newGene_31376	--	0.433585	54	2.418	312	0.070291	10	0.041077	6	0.000721413	-1.53592	down	--	--	Molecular Function: metalloendopeptidase activity (GO:0004222);; Molecular Function: protein binding (GO:0005515);; Cellular Component: extracellular space (GO:0005615);; Cellular Component: nucleus (GO:0005634);; Cellular Component: mitochondrial inner membrane (GO:0005743);; Cellular Component: mitochondrial intermembrane space (GO:0005758);; Cellular Component: mitochondrial matrix (GO:0005759…	--	--	--	--	--	--	S	Function unknown	mCG148349 [Mus musculus]	biological process: metabolic process (GO:0008152);; molecular function: catalytic activity (GO:0003824);; molecular function: binding (GO:0005488);; cellular component: extracellular region (GO:0005576);; cellular component: extracellular region part (GO:0044421);; cellular component: cell (GO:0005623);; cellular component: organelle (GO:0043226);; cellular component: cell part (GO:0044464);; ce…
ENSMUSG00000054072	Iigp1	0.374678	63	0.381779	64	1.48406	258	5.01046	851	3.44644e-05	1.79317	up	[R]	General function prediction only	Molecular Function: GTPase activity (GO:0003924);; Molecular Function: GTP binding (GO:0005525);; Cellular Component: nucleus (GO:0005634);; Cellular Component: endoplasmic reticulum membrane (GO:0005789);; Cellular Component: Golgi apparatus (GO:0005794);; Biological Process: regulation of autophagy (GO:0010506);; Molecular Function: GDP binding (GO:0019003);; Biological Process: cytokine-mediat…	--	--	--	--	Interferon-inducible GTPase (IIGP);; 50S ribosome-binding GTPase;; Dynamin family	Interferon-inducible GTPase 1 OS=Mus musculus OX=10090 GN=Iigp1 PE=1 SV=2	S	Function unknown	interferon-inducible GTPase 1 [Mus musculus]	molecular function: catalytic activity (GO:0003824);; molecular function: binding (GO:0005488);; cellular component: cell (GO:0005623);; cellular component: organelle (GO:0043226);; cellular component: cell part (GO:0044464);; cellular component: membrane (GO:0016020);; cellular component: organelle part (GO:0044422);; cellular component: membrane part (GO:0044425);; biological process: biologica…
ENSMUSG00000046240	Hepacam	0.926838	161	1.04659	198	2.31099	429	2.73567	501	0.00102842	1.09506	up	--	--	Molecular Function: protein binding (GO:0005515);; Cellular Component: cytoplasm (GO:0005737);; Cellular Component: cell-cell junction (GO:0005911);; Biological Process: cell cycle arrest (GO:0007050);; Biological Process: cell adhesion (GO:0007155);; Cellular Component: integral component of membrane (GO:0016021);; Cellular Component: axon (GO:0030424);; Biological Process: cellular protein loca…	--	--	--	--	Immunoglobulin domain;; Immunoglobulin I-set domain;; Immunoglobulin V-set domain;; Immunoglobulin domain;; Immunoglobulin domain	Hepatocyte cell adhesion molecule OS=Mus musculus OX=10090 GN=Hepacam PE=1 SV=2	U	Intracellular trafficking, secretion, and vesicular transport	hepatocyte cell adhesion molecule isoform X3 [Heterocephalus glaber]	molecular function: binding (GO:0005488);; cellular component: cell (GO:0005623);; cellular component: cell part (GO:0044464);; cellular component: cell junction (GO:0030054);; biological process: cellular process (GO:0009987);; biological process: single-organism process (GO:0044699);; biological process: biological regulation (GO:0065007);; biological process: biological adhesion (GO:0022610);;…
ENSMUSG00000031877	Ces2g	1.94217	297	1.37298	221	5.08271	823	7.15673	1132	4.26822e-06	1.50876	up	[I]	Lipid transport and metabolism	Biological Process: response to acid chemical (GO:0001101);; Cellular Component: extracellular space (GO:0005615);; Cellular Component: endoplasmic reticulum (GO:0005783);; Molecular Function: acylcarnitine hydrolase activity (GO:0047619);;	K03927|0|mmu:72361|K03927 carboxylesterase 2 [EC:3.1.1.1 3.1.1.84 3.1.1.56] | (RefSeq) Ces2g, 2210023G05Rik, Ces2l; carboxylesterase 2G	Drug metabolism - other enzymes (ko00983)	[R]	General function prediction only	Carboxylesterase family;; alpha/beta hydrolase fold;; Prolyl oligopeptidase family	Acylcarnitine hydrolase OS=Mus musculus OX=10090 GN=Ces2c PE=1 SV=1	I	Lipid transport and metabolism	carboxylesterase 2-like precursor [Mus musculus]	biological process: response to stimulus (GO:0050896);; cellular component: extracellular region (GO:0005576);; cellular component: extracellular region part (GO:0044421);; cellular component: cell (GO:0005623);; cellular component: organelle (GO:0043226);; cellular component: cell part (GO:0044464);; molecular function: catalytic activity (GO:0003824)
ENSMUSG00000031391	L1cam	0.108906	30	0.152265	44	0.993354	289	0.746453	212	1.44203e-06	1.88553	up	[X]	Mobilome: prophages, transposons	Molecular Function: integrin binding (GO:0005178);; Cellular Component: endosome (GO:0005768);; Cellular Component: focal adhesion (GO:0005925);; Biological Process: homophilic cell adhesion via plasma membrane adhesion molecules (GO:0007156);; Biological Process: heterophilic cell-cell adhesion via plasma membrane cell adhesion molecules (GO:0007157);; Biological Process: leukocyte cell-cell adh…	K06550|0|mmu:16728|K06550 L1 cell adhesion molecule | (RefSeq) L1cam, CD171, L1, N-CAM-L1, NCAM-L1; L1 cell adhesion molecule	Axon guidance (ko04360);; Cell adhesion molecules (CAMs) (ko04514)	[T]	Signal transduction mechanisms	Immunoglobulin domain;; Immunoglobulin I-set domain;; Fibronectin type III domain;; Immunoglobulin domain;; Immunoglobulin domain;; Bravo-like intracellular region;; Immunoglobulin V-set domain;; Ig-like domain on T-cell surface glycoprotein CD3 epsilon chain;; CD80-like C2-set immunoglobulin domain	Neural cell adhesion molecule L1 OS=Mus musculus OX=10090 GN=L1cam PE=1 SV=1	S	Function unknown	PREDICTED: neural cell adhesion molecule L1 isoform X1 [Mus musculus]	molecular function: binding (GO:0005488);; cellular component: cell (GO:0005623);; cellular component: organelle (GO:0043226);; cellular component: cell part (GO:0044464);; cellular component: cell junction (GO:0030054);; biological process: biological adhesion (GO:0022610);; biological process: single-organism process (GO:0044699);; biological process: cellular process (GO:0009987);; biological …
ENSMUSG00000046447	Camk2n1	3.7307	887	4.42066	1106	10.3246	2598	8.50084	2089	2.06524e-05	1.05157	up	--	--	Cellular Component: nucleus (GO:0005634);; Cellular Component: centrosome (GO:0005813);; Cellular Component: cytosol (GO:0005829);; Biological Process: negative regulation of protein kinase activity (GO:0006469);; Molecular Function: calcium-dependent protein kinase inhibitor activity (GO:0008427);; Cellular Component: postsynaptic density of dendrite (GO:0014069);; Molecular Function: protein ki…	--	--	--	--	Calcium/calmodulin-dependent protein kinase II inhibitor	Calcium/calmodulin-dependent protein kinase II inhibitor 1 OS=Rattus norvegicus OX=10116 GN=Camk2n1 PE=1 SV=1	T	Signal transduction mechanisms	unnamed protein product, partial [Mus musculus]	cellular component: cell (GO:0005623);; cellular component: organelle (GO:0043226);; cellular component: cell part (GO:0044464);; cellular component: organelle part (GO:0044422);; biological process: biological regulation (GO:0065007);; molecular function: molecular function regulator (GO:0098772);; cellular component: synapse part (GO:0044456);; cellular component: synapse (GO:0045202);; molecul…
ENSMUSG00000060044	Tmem26	2.07076	536	1.69964	483	5.04969	1437	4.10404	1087	0.000218009	1.07563	up	--	--	Cellular Component: integral component of membrane (GO:0016021);;	--	--	[S]	Function unknown	Transmembrane protein 26	Transmembrane protein 26 OS=Mus musculus OX=10090 GN=Tmem26 PE=2 SV=2	S	Function unknown	unnamed protein product [Mus musculus]	cellular component: membrane (GO:0016020);; cellular component: membrane part (GO:0044425)
ENSMUSG00000032218	Ccnb2	34.4062	2816	36.895	3179	14.8113	1284	17.4315	1476	8.16871e-08	-1.1252	down	--	--	Biological Process: in utero embryonic development (GO:0001701);; Cellular Component: nucleus (GO:0005634);; Cellular Component: centrosome (GO:0005813);; Cellular Component: cell-cell adherens junction (GO:0005913);; Biological Process: mitotic cell cycle (GO:0007067);; Cellular Component: membrane (GO:0016020);; Molecular Function: ligase activity (GO:0016874);; Biological Process: growth (GO:0…	K05868|0|mmu:12442|K05868 cyclin B | (RefSeq) Ccnb2, CycB2; cyclin B2	FoxO signaling pathway (ko04068);; Cell cycle (ko04110);; Oocyte meiosis (ko04114);; p53 signaling pathway (ko04115);; Progesterone-mediated oocyte maturation (ko04914);; HTLV-I infection (ko05166)	[D]	Cell cycle control, cell division, chromosome partitioning	Cyclin, N-terminal domain;; Cyclin, C-terminal domain	G2/mitotic-specific cyclin-B2 OS=Mus musculus OX=10090 GN=Ccnb2 PE=1 SV=2	D	Cell cycle control, cell division, chromosome partitioning	G2/mitotic-specific cyclin-B2 [Mus musculus]	biological process: multicellular organismal process (GO:0032501);; biological process: developmental process (GO:0032502);; biological process: single-organism process (GO:0044699);; cellular component: cell (GO:0005623);; cellular component: organelle (GO:0043226);; cellular component: cell part (GO:0044464);; cellular component: organelle part (GO:0044422);; cellular component: cell junction (…
ENSMUSG00000049265	Kcnk3	19.9649	4067	17.3018	3710	53.9063	11630	69.2312	14585	3.91809e-12	1.5335	up	--	--	Molecular Function: open rectifier potassium channel activity (GO:0005252);; Cellular Component: integral component of plasma membrane (GO:0005887);; Biological Process: brain development (GO:0007420);; Molecular Function: protein C-terminus binding (GO:0008022);; Molecular Function: potassium ion leak channel activity (GO:0022841);; Biological Process: stabilization of membrane potential (GO:003…	K04914|0|mmu:16527|K04914 potassium channel subfamily K member 3 | (RefSeq) Kcnk3, TASK, Task-1, cTBAK-1; potassium channel, subfamily K, member 3	Aldosterone synthesis and secretion (ko04925)	[P]	Inorganic ion transport and metabolism	Ion channel;; Ion transport protein	Potassium channel subfamily K member 3 OS=Mus musculus OX=10090 GN=Kcnk3 PE=1 SV=2	U	Intracellular trafficking, secretion, and vesicular transport	potassium channel subfamily K member 3 [Mus musculus]	biological process: cellular process (GO:0009987);; biological process: single-organism process (GO:0044699);; biological process: localization (GO:0051179);; biological process: biological regulation (GO:0065007);; molecular function: transporter activity (GO:0005215);; cellular component: cell (GO:0005623);; cellular component: membrane (GO:0016020);; cellular component: membrane part (GO:00444…
ENSMUSG00000072214	2021-09-05	3.89861	440	5.06494	633	11.4348	1397	7.19363	1406	1.54702e-05	1.16819	up	--	--	Cellular Component: stress fiber (GO:0001725);; Molecular Function: GTP binding (GO:0005525);; Cellular Component: plasma membrane (GO:0005886);; Biological Process: cell cycle (GO:0007049);; Cellular Component: synaptic vesicle (GO:0008021);; Cellular Component: integral component of membrane (GO:0016021);; Molecular Function: GDP binding (GO:0019003);; Molecular Function: syntaxin binding (GO:0…	K04557|0|ngi:103742064|K04557 septin 5 | (RefSeq) Sept5; septin 5	Parkinson's disease (ko05012)	[DZU]	Cell cycle control, cell division, chromosome partitioning;; Cytoskeleton;; Intracellular trafficking, secretion, and vesicular transport	Septin;; 50S ribosome-binding GTPase;; Leucine rich repeat C-terminal domain	Septin-5 OS=Mus musculus OX=10090 GN=Sept5 PE=1 SV=2	DZ	Cell cycle control, cell division, chromosome partitioning;; Cytoskeleton	PREDICTED: septin-5 isoform X1 [Microtus ochrogaster]	cellular component: cell (GO:0005623);; cellular component: organelle (GO:0043226);; cellular component: organelle part (GO:0044422);; cellular component: cell part (GO:0044464);; molecular function: binding (GO:0005488);; cellular component: membrane (GO:0016020);; biological process: cellular process (GO:0009987);; biological process: single-organism process (GO:0044699);; cellular component: s…
ENSMUSG00000020607	Fam84a	2.43956	526	2.63374	618	10.0431	2332	6.45782	1478	1.92254e-06	1.4219	up	--	--	--	--	--	--	--	Lecithin retinol acyltransferase	Protein FAM84A OS=Mus musculus OX=10090 GN=Fam84a PE=2 SV=1	S	Function unknown	expressed sequence AW125753, isoform CRA_b, partial [Mus musculus]	--
ENSMUSG00000027870	Hao2	5.65806	620	6.28306	725	13.0543	1515	18.6417	2112	2.18742e-05	1.19374	up	[CIR]	Energy production and conversion;; Lipid transport and metabolism;; General function prediction only	Molecular Function: receptor binding (GO:0005102);; Cellular Component: mitochondrion (GO:0005739);; Cellular Component: peroxisome (GO:0005777);; Molecular Function: FMN binding (GO:0010181);; Biological Process: mandelate metabolic process (GO:0018924);; Biological Process: fatty acid oxidation (GO:0019395);; Biological Process: protein homooligomerization (GO:0051260);; Molecular Function: ver…	K11517|0|mmu:56185|K11517 (S)-2-hydroxy-acid oxidase [EC:1.1.3.15] | (RefSeq) Hao2, AI325478, Hao-2, Hao3, Haox3; hydroxyacid oxidase 2	Glyoxylate and dicarboxylate metabolism (ko00630);; Carbon metabolism (ko01200);; Peroxisome (ko04146)	[C]	Energy production and conversion	FMN-dependent dehydrogenase;; IMP dehydrogenase / GMP reductase domain;; Conserved region in glutamate synthase	Hydroxyacid oxidase 2 OS=Mus musculus OX=10090 GN=Hao2 PE=1 SV=1	C	Energy production and conversion	Hydroxyacid oxidase (glycolate oxidase) 3 [Mus musculus]	molecular function: binding (GO:0005488);; cellular component: cell (GO:0005623);; cellular component: organelle (GO:0043226);; cellular component: cell part (GO:0044464);; biological process: metabolic process (GO:0008152);; biological process: cellular process (GO:0009987);; biological process: single-organism process (GO:0044699);; biological process: cellular component organization or biogene…
ENSMUSG00000038843	Gcnt1	0.59359	147	0.624887	162	1.58403	414	1.70808	436	0.000246918	1.17426	up	--	--	Molecular Function: beta-1,3-galactosyl-O-glycosyl-glycoprotein beta-1,6-N-acetylglucosaminyltransferase activity (GO:0003829);; Cellular Component: extracellular space (GO:0005615);; Cellular Component: trans-Golgi network (GO:0005802);; Biological Process: glycoprotein biosynthetic process (GO:0009101);; Cellular Component: integral component of membrane (GO:0016021);; Cellular Component: Golgi…	K00727|0|mmu:14537|K00727 beta-1,3-galactosyl-O-glycosyl-glycoprotein beta-1,6-N-acetylglucosaminyltransferase [EC:2.4.1.102] | (RefSeq) Gcnt1, 5630400D21Rik, B130048E03, C2_GlcNAcT, C2GNT, IGnT; glucosaminyl (N-acetyl) transferase 1, core 2	Mucin type O-Glycan biosynthesis (ko00512)	[G]	Carbohydrate transport and metabolism	Core-2/I-Branching enzyme	Beta-1,3-galactosyl-O-glycosyl-glycoprotein beta-1,6-N-acetylglucosaminyltransferase OS=Mus musculus OX=10090 GN=Gcnt1 PE=1 SV=2	S	Function unknown	PREDICTED: beta-1,3-galactosyl-O-glycosyl-glycoprotein beta-1,6-N-acetylglucosaminyltransferase isoform X1 [Mus musculus]	molecular function: catalytic activity (GO:0003824);; cellular component: extracellular region (GO:0005576);; cellular component: extracellular region part (GO:0044421);; cellular component: cell (GO:0005623);; cellular component: organelle (GO:0043226);; cellular component: organelle part (GO:0044422);; cellular component: cell part (GO:0044464);; biological process: metabolic process (GO:000815…
ENSMUSG00000000317	Bcl6b	8.27083	1460	9.2856	1726	4.1693	788	4.19078	735	1.44329e-06	-1.06755	down	--	--	Biological Process: negative regulation of transcription from RNA polymerase II promoter (GO:0000122);; Molecular Function: RNA polymerase II regulatory region sequence-specific DNA binding (GO:0000977);; Molecular Function: transcriptional repressor activity, RNA polymerase II transcription regulatory region sequence-specific binding (GO:0001227);; Molecular Function: protein binding (GO:0005515…	--	--	[R]	General function prediction only	Zinc-finger double domain;; BTB/POZ domain;; Zinc finger, C2H2 type;; C2H2-type zinc finger;; Zinc-finger of C2H2 type	B-cell CLL/lymphoma 6 member B protein OS=Mus musculus OX=10090 GN=Bcl6b PE=1 SV=1	S	Function unknown	B-cell CLL/lymphoma 6 member B protein [Mus musculus]	biological process: biological regulation (GO:0065007);; molecular function: binding (GO:0005488);; molecular function: nucleic acid binding transcription factor activity (GO:0001071);; cellular component: cell (GO:0005623);; cellular component: organelle (GO:0043226);; cellular component: cell part (GO:0044464);; biological process: cellular process (GO:0009987);; biological process: development…
ENSMUSG00000031428	Zcchc18	0.394071	61	0.212611	32	1.80027	228	1.43155	192	0.00363829	1.32984	up	--	--	Cellular Component: nuclear speck (GO:0016607);; Molecular Function: ligand-dependent nuclear receptor transcription coactivator activity (GO:0030374);; Biological Process: BMP signaling pathway (GO:0030509);; Molecular Function: metal ion binding (GO:0046872);;	--	--	--	--	PNMA	Zinc finger CCHC domain-containing protein 18 OS=Mus musculus OX=10090 GN=Zcchc18 PE=2 SV=1	K	Transcription	zinc finger, CCHC domain containing 18, isoform CRA_a, partial [Mus musculus]	cellular component: cell (GO:0005623);; cellular component: membrane-enclosed lumen (GO:0031974);; cellular component: organelle (GO:0043226);; cellular component: organelle part (GO:0044422);; cellular component: cell part (GO:0044464);; biological process: biological regulation (GO:0065007);; molecular function: transcription factor activity, protein binding (GO:0000988);; biological process: c…
ENSMUSG00000031438	Rnf128	1.21395	179	1.56556	241	3.62346	563	4.16045	619	9.666e-05	1.21425	up	--	--	Cellular Component: late endosome (GO:0005770);; Cellular Component: endoplasmic reticulum (GO:0005783);; Cellular Component: Golgi apparatus (GO:0005794);; Cellular Component: cytoskeleton (GO:0005856);; Molecular Function: zinc ion binding (GO:0008270);; Cellular Component: integral component of membrane (GO:0016021);; Biological Process: protein ubiquitination (GO:0016567);; Molecular Function…	K10629|0|mmu:66889|K10629 E3 ubiquitin-protein ligase RNF128 [EC:2.3.2.27] | (RefSeq) Rnf128, 1300002C13Rik, AI987883, GRAIL, Greul1; ring finger protein 128	--	[O]	Posttranslational modification, protein turnover, chaperones	Ring finger domain;; RING-H2 zinc finger domain;; RING-like zinc finger;; Zinc finger, C3HC4 type (RING finger);; Zinc finger, C3HC4 type (RING finger);; PA domain	E3 ubiquitin-protein ligase RNF128 OS=Mus musculus OX=10090 GN=Rnf128 PE=1 SV=1	O	Posttranslational modification, protein turnover, chaperones	ring finger protein 128, partial [Mus musculus]	cellular component: cell (GO:0005623);; cellular component: organelle (GO:0043226);; cellular component: cell part (GO:0044464);; molecular function: binding (GO:0005488);; cellular component: membrane (GO:0016020);; cellular component: membrane part (GO:0044425);; biological process: metabolic process (GO:0008152);; biological process: cellular process (GO:0009987);; molecular function: catalyti…
ENSMUSG00000023036	Pcdhgc4	1.18791	319	2.57817	729	0.55902	114	0.667663	186	0.00390349	-1.28195	down	[U]	Intracellular trafficking, secretion, and vesicular transport	Molecular Function: calcium ion binding (GO:0005509);; Cellular Component: plasma membrane (GO:0005886);; Biological Process: homophilic cell adhesion via plasma membrane adhesion molecules (GO:0007156);; Cellular Component: integral component of membrane (GO:0016021);; Biological Process: synapse organization (GO:0050808);;	K16497|0|mmu:93707|K16497 protocadherin gamma subfamily C | (RefSeq) Pcdhgc4; protocadherin gamma subfamily C, 4	--	[S]	Function unknown	Cadherin domain;; Cadherin-like;; Cadherin C-terminal cytoplasmic tail, catenin-binding region;; Cadherin-like	Protocadherin gamma-A4 OS=Mus musculus OX=10090 GN=Pcdhga4 PE=1 SV=1	U	Intracellular trafficking, secretion, and vesicular transport	protocadherin gamma-C4 [Mus musculus]	molecular function: binding (GO:0005488);; cellular component: cell (GO:0005623);; cellular component: membrane (GO:0016020);; cellular component: cell part (GO:0044464);; biological process: biological adhesion (GO:0022610);; cellular component: membrane part (GO:0044425);; biological process: cellular process (GO:0009987);; biological process: single-organism process (GO:0044699);; biological p…
ENSMUSG00000030865	Chp2	104.227	8111	85.4608	7001	24.0571	1983	48.7518	3924	0.00111831	-1.17734	down	--	--	Molecular Function: calcium ion binding (GO:0005509);; Cellular Component: nucleus (GO:0005634);; Cellular Component: cytoplasm (GO:0005737);; Biological Process: sodium ion transport (GO:0006814);; Biological Process: cellular sodium ion homeostasis (GO:0006883);; Biological Process: positive regulation of cell proliferation (GO:0008284);; Cellular Component: cytoplasmic side of plasma membrane …	K17611|4.90057e-130|mmu:70261|K17611 calcineurin B homologous protein 2 | (RefSeq) Chp2, 2010110P09Rik, Cbhp2; calcineurin-like EF hand protein 2	--	[T]	Signal transduction mechanisms	EF-hand domain pair;; EF-hand domain;; EF hand;; EF hand;; EF-hand domain pair;; Secreted protein acidic and rich in cysteine Ca binding region	Calcineurin B homologous protein 2 OS=Mus musculus OX=10090 GN=Chp2 PE=2 SV=4	DTZ	Cell cycle control, cell division, chromosome partitioning;; Signal transduction mechanisms;; Cytoskeleton	calcineurin B homologous protein 2 [Mus musculus]	molecular function: binding (GO:0005488);; cellular component: cell (GO:0005623);; cellular component: organelle (GO:0043226);; cellular component: cell part (GO:0044464);; biological process: localization (GO:0051179);; biological process: cellular process (GO:0009987);; biological process: single-organism process (GO:0044699);; biological process: biological regulation (GO:0065007);; cellular c…
ENSMUSG00000079679	Vwde	0.516342	154	0.984858	309	0.232234	74	0.174642	55	0.00533074	-1.27007	down	--	--	Cellular Component: extracellular region (GO:0005576);;	--	--	[T]	Signal transduction mechanisms	EGF-like domain;; von Willebrand factor type D domain;; EGF-like domain	von Willebrand factor D and EGF domain-containing protein OS=Mus musculus OX=10090 GN=Vwde PE=2 SV=2	S	Function unknown	PREDICTED: von Willebrand factor D and EGF domain-containing protein [Rattus norvegicus]	cellular component: extracellular region (GO:0005576)
ENSMUSG00000042684	Npl	30.5701	2835	22.9696	2243	9.0648	891	10.9681	1052	6.34663e-07	-1.32142	down	[EM]	Amino acid transport and metabolism;; Cell wall/membrane/envelope biogenesis	Cellular Component: cytoplasm (GO:0005737);; Biological Process: carbohydrate metabolic process (GO:0005975);; Molecular Function: N-acetylneuraminate lyase activity (GO:0008747);; Biological Process: N-acetylneuraminate catabolic process (GO:0019262);; Molecular Function: identical protein binding (GO:0042802);;	K01639|0|mmu:74091|K01639 N-acetylneuraminate lyase [EC:4.1.3.3] | (RefSeq) Npl, 0610033B02Rik; N-acetylneuraminate pyruvate lyase	Amino sugar and nucleotide sugar metabolism (ko00520)	--	--	Dihydrodipicolinate synthetase family	N-acetylneuraminate lyase OS=Mus musculus OX=10090 GN=Npl PE=1 SV=1	E	Amino acid transport and metabolism	N-acetylneuraminate lyase [Mus musculus]	cellular component: cell (GO:0005623);; cellular component: cell part (GO:0044464);; biological process: metabolic process (GO:0008152);; molecular function: catalytic activity (GO:0003824);; biological process: cellular process (GO:0009987);; biological process: single-organism process (GO:0044699);; molecular function: binding (GO:0005488)
ENSMUSG00000022025	Cnmd	6.85731	515	10.4134	821	23.0097	1822	18.7177	1465	0.000872745	1.05596	up	--	--	--	--	--	--	--	BRICHOS domain	Leukocyte cell-derived chemotaxin 1 OS=Mus musculus OX=10090 GN=Cnmd PE=1 SV=2	U	Intracellular trafficking, secretion, and vesicular transport	leukocyte cell-derived chemotaxin 1 isoform 2 [Mus musculus]	--
ENSMUSG00000028525	Pde4b	5.03148	949	3.96647	918	1.04661	224	1.8025	343	1.37405e-06	-1.52045	down	--	--	Cellular Component: gamma-tubulin complex (GO:0000930);; Biological Process: neutrophil homeostasis (GO:0001780);; Molecular Function: 3',5'-cyclic-AMP phosphodiesterase activity (GO:0004115);; Cellular Component: nucleus (GO:0005634);; Cellular Component: centrosome (GO:0005813);; Cellular Component: cytosol (GO:0005829);; Cellular Component: voltage-gated calcium channel complex (GO:0005891);; …	K13293|0|rno:24626|K13293 cAMP-specific phosphodiesterase 4 [EC:3.1.4.53] | (RefSeq) Pde4b, PDE4/IVb, Pde4B1, Pde4B2, Pde4B3, Pde4B4, Pde4b5; phosphodiesterase 4B	Purine metabolism (ko00230);; cAMP signaling pathway (ko04024);; Morphine addiction (ko05032)	[T]	Signal transduction mechanisms	3'5'-cyclic nucleotide phosphodiesterase	cAMP-specific 3&apos;,5&apos;-cyclic phosphodiesterase 4B OS=Rattus norvegicus OX=10116 GN=Pde4b PE=1 SV=4	T	Signal transduction mechanisms	cAMP-specific 3&apos;,5&apos;-cyclic phosphodiesterase 4B isoform 1 [Mus musculus]	cellular component: cell (GO:0005623);; cellular component: macromolecular complex (GO:0032991);; cellular component: organelle (GO:0043226);; cellular component: organelle part (GO:0044422);; cellular component: cell part (GO:0044464);; biological process: immune system process (GO:0002376);; biological process: biological regulation (GO:0065007);; molecular function: catalytic activity (GO:0003…
ENSMUSG00000029173	Sepsecs	0.731621	207	1.09821	316	3.9192	1161	2.21647	592	0.00174689	1.26003	up	[E]	Amino acid transport and metabolism	Molecular Function: tRNA binding (GO:0000049);; Biological Process: selenocysteine incorporation (GO:0001514);; Molecular Function: protein binding (GO:0005515);; Cellular Component: nucleus (GO:0005634);; Cellular Component: cytoplasm (GO:0005737);; Molecular Function: transferase activity, transferring selenium-containing groups (GO:0016785);; Biological Process: selenocysteinyl-tRNA(Sec) biosy…	K03341|0|mmu:211006|K03341 O-phospho-L-seryl-tRNASec:L-selenocysteinyl-tRNA synthase [EC:2.9.1.2] | (RefSeq) Sepsecs, AA986712, D5Ertd135e, SLA, SecS; Sep (O-phosphoserine) tRNA:Sec (selenocysteine) tRNA synthase	Selenocompound metabolism (ko00450);; Aminoacyl-tRNA biosynthesis (ko00970)	[J]	Translation, ribosomal structure and biogenesis	O-phosphoseryl-tRNA(Sec) selenium transferase, SepSecS	O-phosphoseryl-tRNA(Sec) selenium transferase OS=Mus musculus OX=10090 GN=Sepsecs PE=1 SV=2	E	Amino acid transport and metabolism	O-phosphoseryl-tRNA(Sec) selenium transferase [Mus musculus]	molecular function: binding (GO:0005488);; biological process: metabolic process (GO:0008152);; biological process: cellular process (GO:0009987);; biological process: biological regulation (GO:0065007);; cellular component: cell (GO:0005623);; cellular component: organelle (GO:0043226);; cellular component: cell part (GO:0044464);; molecular function: catalytic activity (GO:0003824)
ENSMUSG00000012350	Ehf	0.062134	15	0.138145	35	0.534007	128	1.26671	313	0.00065648	1.56787	up	--	--	--	K17102|0|mmu:13661|K17102 ETS homologous factor | (RefSeq) Ehf, 9030625L19Rik, AU019492; ets homologous factor	--	[K]	Transcription	Ets-domain;; Sterile alpha motif (SAM)/Pointed domain	ETS homologous factor OS=Mus musculus OX=10090 GN=Ehf PE=2 SV=1	K	Transcription	ets homologous factor, isoform CRA_d, partial [Mus musculus]	--
ENSMUSG00000056755	Grm7	0.14399	33	0.25392	52	1.42046	283	1.67606	367	1.99825e-08	2.087	up	[E]	Amino acid transport and metabolism	Molecular Function: group III metabotropic glutamate receptor activity (GO:0001642);; Biological Process: conditioned taste aversion (GO:0001661);; Biological Process: behavioral fear response (GO:0001662);; Molecular Function: voltage-gated calcium channel activity (GO:0005245);; Molecular Function: calcium channel regulator activity (GO:0005246);; Molecular Function: calcium ion binding (GO:000…	K04608|0|mmu:108073|K04608 metabotropic glutamate receptor 6/7/8 | (RefSeq) Grm7, 6330570A01Rik, BB176677, C030018L03, E130018M02Rik, Gpr1g, Gprc1g, SMN2, Tg(SMN2)89Ahmb, mGluR7; glutamate receptor, metabotropic 7	Phospholipase D signaling pathway (ko04072);; Neuroactive ligand-receptor interaction (ko04080);; Glutamatergic synapse (ko04724)	[PT]	Inorganic ion transport and metabolism;; Signal transduction mechanisms	7 transmembrane sweet-taste receptor of 3 GCPR;; Receptor family ligand binding region;; Nine Cysteines Domain of family 3 GPCR;; Receptor family ligand binding region	Metabotropic glutamate receptor 7 OS=Mus musculus OX=10090 GN=Grm7 PE=1 SV=1	U	Intracellular trafficking, secretion, and vesicular transport	metabotropic glutamate receptor 7 isoform 1 precursor [Mus musculus]	biological process: cellular process (GO:0009987);; biological process: signaling (GO:0023052);; biological process: single-organism process (GO:0044699);; biological process: response to stimulus (GO:0050896);; biological process: biological regulation (GO:0065007);; molecular function: signal transducer activity (GO:0004871);; molecular function: molecular transducer activity (GO:0060089);; bio…
ENSMUSG00000028600	Podn	0.952359	162	0.566553	102	3.40257	582	2.58244	432	0.000283112	1.40357	up	[K]	Transcription	Molecular Function: protein kinase inhibitor activity (GO:0004860);; Molecular Function: collagen binding (GO:0005518);; Cellular Component: proteinaceous extracellular matrix (GO:0005578);; Cellular Component: extracellular space (GO:0005615);; Cellular Component: cytoplasm (GO:0005737);; Biological Process: negative regulation of protein kinase activity (GO:0006469);; Biological Process: negati…	--	--	[R]	General function prediction only	Leucine rich repeat;; Leucine Rich repeats (2 copies);; Leucine Rich Repeat;; Leucine-rich repeat;; Leucine rich repeats (6 copies);; Leucine Rich repeat	Podocan OS=Mus musculus OX=10090 GN=Podn PE=2 SV=1	S	Function unknown	podocan precursor [Mus musculus]	biological process: biological regulation (GO:0065007);; molecular function: molecular function regulator (GO:0098772);; molecular function: binding (GO:0005488);; cellular component: extracellular region (GO:0005576);; cellular component: extracellular region part (GO:0044421);; cellular component: cell (GO:0005623);; cellular component: cell part (GO:0044464);; biological process: cellular proc…
ENSMUSG00000062510	Nsl1	6.06182	1387	5.50989	1340	2.4743	586	2.82482	635	8.35016e-07	-1.14822	down	--	--	Biological Process: mitotic sister chromatid segregation (GO:0000070);; Cellular Component: MIS12/MIND type complex (GO:0000444);; Cellular Component: nucleus (GO:0005634);; Biological Process: cell division (GO:0051301);;	K11545|2.0411e-177|mmu:381318|K11545 kinetochore-associated protein NSL1 | (RefSeq) Nsl1, 4833432M17Rik, AI451597, Gm105, Gm984; NSL1, MIS12 kinetochore complex component	--	--	--	Kinetochore protein Mis14 like	Kinetochore-associated protein NSL1 homolog OS=Mus musculus OX=10090 GN=Nsl1 PE=2 SV=1	S	Function unknown	kinetochore-associated protein NSL1 homolog [Mus musculus]	biological process: cellular process (GO:0009987);; biological process: single-organism process (GO:0044699);; biological process: cellular component organization or biogenesis (GO:0071840);; cellular component: cell (GO:0005623);; cellular component: macromolecular complex (GO:0032991);; cellular component: organelle (GO:0043226);; cellular component: organelle part (GO:0044422);; cellular compo…
ENSMUSG00000061132	Blnk	0.53235	57	0.389448	47	2.45075	291	1.74855	203	0.000148043	1.53951	up	--	--	Molecular Function: transmembrane receptor protein tyrosine kinase adaptor activity (GO:0005068);; Molecular Function: SH3/SH2 adaptor activity (GO:0005070);; Cellular Component: cytoplasm (GO:0005737);; Cellular Component: plasma membrane (GO:0005886);; Biological Process: immune response (GO:0006955);; Biological Process: transmembrane receptor protein tyrosine kinase signaling pathway (GO:0007…	K07371|0|mmu:17060|K07371 B-cell linker protein | (RefSeq) Blnk, BASH, Bca, Ly-57, Ly57, Lyw-57, SLP-65; B cell linker	NF-kappa B signaling pathway (ko04064);; Osteoclast differentiation (ko04380);; B cell receptor signaling pathway (ko04662);; Primary immunodeficiency (ko05340)	--	--	SH2 domain	B-cell linker protein OS=Mus musculus OX=10090 GN=Blnk PE=1 SV=1	S	Function unknown	B-cell linker, isoform CRA_a, partial [Mus musculus]	biological process: cellular process (GO:0009987);; biological process: signaling (GO:0023052);; biological process: single-organism process (GO:0044699);; biological process: response to stimulus (GO:0050896);; biological process: biological regulation (GO:0065007);; molecular function: signal transducer activity (GO:0004871);; molecular function: binding (GO:0005488);; cellular component: cell …
ENSMUSG00000074264	Amy1	0.222045	24	0.524876	53	2.22426	217	2.48084	239	0.000169584	1.61526	up	[G]	Carbohydrate transport and metabolism	Molecular Function: alpha-amylase activity (GO:0004556);; Molecular Function: calcium ion binding (GO:0005509);; Cellular Component: extracellular space (GO:0005615);; Biological Process: carbohydrate catabolic process (GO:0016052);; Molecular Function: chloride ion binding (GO:0031404);; Cellular Component: extracellular exosome (GO:0070062);;	K01176|0|mmu:11722|K01176 alpha-amylase [EC:3.2.1.1] | (RefSeq) Amy1, Amy-1, Amy1a, C030014B17Rik; amylase 1, salivary	Starch and sucrose metabolism (ko00500);; Carbohydrate digestion and absorption (ko04973)	[G]	Carbohydrate transport and metabolism	Alpha amylase, C-terminal all-beta domain;; Alpha amylase, catalytic domain	Alpha-amylase 1 OS=Mus musculus OX=10090 GN=Amy1 PE=1 SV=2	G	Carbohydrate transport and metabolism	alpha-amylase 1 precursor [Mus musculus]	molecular function: catalytic activity (GO:0003824);; molecular function: binding (GO:0005488);; cellular component: extracellular region (GO:0005576);; cellular component: extracellular region part (GO:0044421);; biological process: metabolic process (GO:0008152);; cellular component: organelle (GO:0043226)
ENSMUSG00000047407	Tgif1	52.4903	4019	56.3818	4495	20.8413	1656	32.1765	2473	0.000541574	-1.00134	down	--	--	Biological Process: negative regulation of transcription from RNA polymerase II promoter (GO:0000122);; Molecular Function: RNA polymerase II core promoter proximal region sequence-specific DNA binding (GO:0000978);; Molecular Function: transcriptional repressor activity, RNA polymerase II core promoter proximal region sequence-specific binding (GO:0001078);; Biological Process: neural tube closu…	K19383|2.88691e-147|mmu:21815|K19383 homeobox protein TGIF1 | (RefSeq) Tgif1, AA959811, AI462167, Tgif; TGFB-induced factor homeobox 1	TGF-beta signaling pathway (ko04350)	[K]	Transcription	Homeobox KN domain;; Homeobox domain	Homeobox protein TGIF1 OS=Mus musculus OX=10090 GN=Tgif1 PE=1 SV=2	K	Transcription	homeobox protein TGIF1 isoform a [Mus musculus]	biological process: biological regulation (GO:0065007);; molecular function: binding (GO:0005488);; molecular function: nucleic acid binding transcription factor activity (GO:0001071);; biological process: multicellular organismal process (GO:0032501);; biological process: developmental process (GO:0032502);; biological process: single-organism process (GO:0044699);; cellular component: cell (GO:…
ENSMUSG00000070533	Wfdc8	0.372965	65	1.71627	195	0.054743	10	0.057075	8	0.000221209	-1.677	down	--	--	Molecular Function: serine-type endopeptidase inhibitor activity (GO:0004867);; Cellular Component: extracellular region (GO:0005576);; Biological Process: negative regulation of endopeptidase activity (GO:0010951);; Cellular Component: integral component of membrane (GO:0016021);;	--	--	[O]	Posttranslational modification, protein turnover, chaperones	Kunitz/Bovine pancreatic trypsin inhibitor domain;; WAP-type (Whey Acidic Protein) 'four-disulfide core'	WAP four-disulfide core domain protein 8 OS=Mus musculus OX=10090 GN=Wfdc8 PE=2 SV=1	O	Posttranslational modification, protein turnover, chaperones	WAP four-disulfide core domain protein 8 isoform 1 [Mus musculus]	biological process: biological regulation (GO:0065007);; molecular function: molecular function regulator (GO:0098772);; cellular component: extracellular region (GO:0005576);; cellular component: membrane (GO:0016020);; cellular component: membrane part (GO:0044425)
ENSMUSG00000048458	Inka2	1.14977	289	1.96623	521	4.093	1090	6.58618	1649	0.000223087	1.34532	up	--	--	--	--	--	--	--	FAM212 family	PAK4-inhibitor INKA2 OS=Mus musculus OX=10090 GN=Fam212b PE=2 SV=1	O	Posttranslational modification, protein turnover, chaperones	PAK4-inhibitor INKA2 isoform 1 [Mus musculus]	--
ENSMUSG00000059187	Fam19a1	0.421648	66	0.315497	54	1.74909	299	1.53075	264	1.09136e-05	1.6307	up	--	--	Molecular Function: protein binding (GO:0005515);; Cellular Component: extracellular region (GO:0005576);; Cellular Component: endoplasmic reticulum (GO:0005783);;	--	--	--	--	TAFA family	Protein FAM19A1 OS=Mus musculus OX=10090 GN=Fam19a1 PE=2 SV=1	S	Function unknown	protein FAM19A1 isoform X2 [Mesocricetus auratus]	molecular function: binding (GO:0005488);; cellular component: extracellular region (GO:0005576);; cellular component: cell (GO:0005623);; cellular component: organelle (GO:0043226);; cellular component: cell part (GO:0044464)
ENSMUSG00000064225	Paqr9	0.275435	124	0.345513	163	0.839444	398	0.695702	322	0.00721598	1.01446	up	--	--	Molecular Function: steroid hormone receptor activity (GO:0003707);; Molecular Function: steroid binding (GO:0005496);; Cellular Component: plasma membrane (GO:0005886);; Cellular Component: integral component of membrane (GO:0016021);; Biological Process: steroid hormone mediated signaling pathway (GO:0043401);;	--	--	[RT]	General function prediction only;; Signal transduction mechanisms	Haemolysin-III related	Membrane progesterone receptor epsilon OS=Mus musculus OX=10090 GN=Paqr9 PE=1 SV=2	S	Function unknown	PREDICTED: progestin and adipoQ receptor family member 9 [Nannospalax galili]	biological process: cellular process (GO:0009987);; biological process: signaling (GO:0023052);; biological process: single-organism process (GO:0044699);; biological process: response to stimulus (GO:0050896);; biological process: biological regulation (GO:0065007);; molecular function: signal transducer activity (GO:0004871);; molecular function: molecular transducer activity (GO:0060089);; mol…
ENSMUSG00000051727	Kctd14	249.601	31175	374.998	49269	53.6303	7075	108.84	14042	3.08507e-06	-1.60826	down	--	--	Biological Process: protein homooligomerization (GO:0051260);;	--	--	[R]	General function prediction only	BTB/POZ domain	BTB/POZ domain-containing protein KCTD7 OS=Mus musculus OX=10090 GN=Kctd7 PE=1 SV=1	S	Function unknown	BTB/POZ domain-containing protein KCTD14 isoform b [Mus musculus]	biological process: cellular process (GO:0009987);; biological process: cellular component organization or biogenesis (GO:0071840)
ENSMUSG00000051375	Pcdh1	0.988838	223	1.03304	236	3.09401	755	2.50672	597	1.43667e-05	1.27977	up	[S]	Function unknown	Molecular Function: calcium ion binding (GO:0005509);; Molecular Function: protein binding (GO:0005515);; Cellular Component: integral component of plasma membrane (GO:0005887);; Cellular Component: cell-cell junction (GO:0005911);; Biological Process: homophilic cell adhesion via plasma membrane adhesion molecules (GO:0007156);; Biological Process: calcium-dependent cell-cell adhesion via plasma…	K16498|5.03076e-156|pon:100937211|K16498 protocadherin delta 1 | (RefSeq) PCDH1; protocadherin 1	--	--	--	Cadherin domain;; Cadherin-like	Protocadherin beta-14 OS=Mus musculus OX=10090 GN=Pcdhb14 PE=1 SV=2	U	Intracellular trafficking, secretion, and vesicular transport	protocadherin 1, partial [Mus musculus]	molecular function: binding (GO:0005488);; cellular component: cell (GO:0005623);; cellular component: membrane (GO:0016020);; cellular component: membrane part (GO:0044425);; cellular component: cell part (GO:0044464);; cellular component: cell junction (GO:0030054);; biological process: biological adhesion (GO:0022610)
ENSMUSG00000073530	Pappa2	0.235404	120	0.185149	100	0.945135	510	0.466901	246	0.00937186	1.17129	up	[S]	Function unknown	Molecular Function: metalloendopeptidase activity (GO:0004222);; Biological Process: proteolysis (GO:0006508);; Molecular Function: zinc ion binding (GO:0008270);; Biological Process: bone morphogenesis (GO:0060349);; Cellular Component: extracellular exosome (GO:0070062);;	K08647|0|mmu:23850|K08647 pappalysin-2 [EC:3.4.24.-] | (RefSeq) Pappa2, PAPP-A2, PLAC3, Pappe; pappalysin 2	--	--	--	Concanavalin A-like lectin/glucanases superfamily;; Pregnancy-associated plasma protein-A;; Sushi repeat (SCR repeat);; LNR domain	Pappalysin-1 OS=Mus musculus OX=10090 GN=Pappa PE=2 SV=2	O	Posttranslational modification, protein turnover, chaperones	pappalysin-2 precursor [Mus musculus]	biological process: metabolic process (GO:0008152);; molecular function: catalytic activity (GO:0003824);; molecular function: binding (GO:0005488);; biological process: multicellular organismal process (GO:0032501);; biological process: developmental process (GO:0032502);; biological process: single-organism process (GO:0044699);; cellular component: extracellular region (GO:0005576);; cellular …
ENSMUSG00000001349	Cnn1	16.7201	1980	8.69652	1072	6.33545	722	4.68916	344	0.00792712	-1.1656	down	--	--	--	--	--	[Z]	Cytoskeleton	Calponin family repeat;; Calponin homology (CH) domain	Calponin-1 OS=Mus musculus OX=10090 GN=Cnn1 PE=1 SV=1	Z	Cytoskeleton	calponin-1 [Mus musculus]	--
ENSMUSG00000019996	Map7	10.6335	2378	15.4333	3656	4.79569	1147	5.5835	1308	8.22291e-06	-1.22198	down	--	--	Biological Process: cell morphogenesis (GO:0000902);; Biological Process: microtubule bundle formation (GO:0001578);; Molecular Function: receptor binding (GO:0005102);; Molecular Function: structural molecule activity (GO:0005198);; Cellular Component: cytoplasm (GO:0005737);; Cellular Component: microtubule (GO:0005874);; Cellular Component: plasma membrane (GO:0005886);; Biological Process: gl…	K10433|0|mmu:17761|K10433 microtubule-associated protein 7 | (RefSeq) Map7, E-MAP-115, MAP-7, Mtap7, R75000, mshi, mste, ste; microtubule-associated protein 7	--	--	--	MAP7 (E-MAP-115) family	Ensconsin OS=Mus musculus OX=10090 GN=Map7 PE=1 SV=1	Z	Cytoskeleton	ensconsin isoform 1 [Mus musculus]	biological process: cellular process (GO:0009987);; biological process: developmental process (GO:0032502);; biological process: single-organism process (GO:0044699);; biological process: cellular component organization or biogenesis (GO:0071840);; molecular function: binding (GO:0005488);; molecular function: structural molecule activity (GO:0005198);; cellular component: cell (GO:0005623);; cel…
ENSMUSG00000022061	Nkx3-1	6.9893	1194	6.00149	1079	2.06912	375	2.12379	376	3.65328e-10	-1.5278	down	--	--	--	K09348|2.89404e-143|mmu:18095|K09348 homeobox protein Nkx-3.1 | (RefSeq) Nkx3-1, Bax, NKX3.1, NKX3A, Nkx-3.1, bagpipe; NK-3 transcription factor, locus 1 (Drosophila)	Pathways in cancer (ko05200);; Prostate cancer (ko05215)	[K]	Transcription	Homeobox domain	Homeobox protein Nkx-3.1 OS=Mus musculus OX=10090 GN=Nkx3-1 PE=1 SV=1	K	Transcription	homeobox protein Nkx-3.1 [Mus musculus]	--
Mus_musculus_newGene_6991	--	16.3974	226	21.5505	312	8.08628	118	7.56387	108	0.00810535	-1.05214	down	--	--	--	--	--	--	--	--	--	--	--	--	--
Mus_musculus_newGene_16123	--	2.12575	73	4.61412	166	0.631137	23	0.709	25	0.00925963	-1.27125	down	--	--	--	--	--	--	--	--	--	--	--	--	--
ENSMUSG00000026090	2010300C02Rik	0.867098	168	0.94938	175	2.54841	456	2.16526	407	0.00111914	1.06488	up	--	--	--	--	--	--	--	Domain of unknown function (DUF4592);; Ribosomal protein L37e	Uncharacterized protein KIAA1211 OS=Mus musculus OX=10090 GN=Kiaa1211 PE=1 SV=3	S	Function unknown	PREDICTED: uncharacterized protein KIAA1211-like homolog isoform X2 [Mus musculus]	--
ENSMUSG00000054667	Irs4	0.124317	42	0.174089	62	0.676968	242	0.434195	152	0.00709949	1.23021	up	--	--	--	K17446|0|mmu:16370|K17446 insulin receptor substrate 4 | (RefSeq) Irs4, IRS-4; insulin receptor substrate 4	cGMP-PKG signaling pathway (ko04022);; FoxO signaling pathway (ko04068);; AMPK signaling pathway (ko04152);; Longevity regulating pathway (ko04211);; Longevity regulating pathway - multiple species (ko04213);; Insulin signaling pathway (ko04910);; Adipocytokine signaling pathway (ko04920);; Regulation of lipolysis in adipocytes (ko04923);; Type II diabetes mellitus (ko04930)	--	--	PTB domain (IRS-1 type)	Insulin receptor substrate 4 OS=Mus musculus OX=10090 GN=Irs4 PE=1 SV=2	T	Signal transduction mechanisms	insulin receptor substrate 4 [Mus musculus]	--
Mus_musculus_newGene_3165	--	1.76689	562	1.7728	578	1.57078	280	1.29131	254	0.000312489	-1.04629	down	--	--	--	--	--	--	--	--	--	--	--	rCG44150, isoform CRA_c [Rattus norvegicus]	--
ENSMUSG00000041577	Prelp	2.16859	419	1.98248	404	6.945	1422	4.47616	895	0.000325005	1.18518	up	[K]	Transcription	Molecular Function: extracellular matrix structural constituent (GO:0005201);; Cellular Component: proteinaceous extracellular matrix (GO:0005578);; Cellular Component: extracellular space (GO:0005615);; Biological Process: axonogenesis (GO:0007409);; Biological Process: cell aging (GO:0007569);; Molecular Function: heparin binding (GO:0008201);; Cellular Component: extracellular exosome (GO:0070…	K08125|0|mmu:116847|K08125 proline arginine-rich end leucine-rich repeat protein | (RefSeq) Prelp, 7330409J17Rik, SLRR2A; proline arginine-rich end leucine-rich repeat	--	[R]	General function prediction only	Leucine rich repeat;; Leucine Rich repeats (2 copies);; Leucine Rich Repeat;; Leucine-rich repeat	Prolargin OS=Mus musculus OX=10090 GN=Prelp PE=1 SV=2	S	Function unknown	PREDICTED: prolargin isoform X1 [Mus musculus]	molecular function: structural molecule activity (GO:0005198);; cellular component: extracellular region (GO:0005576);; cellular component: extracellular region part (GO:0044421);; biological process: cellular process (GO:0009987);; biological process: multicellular organismal process (GO:0032501);; biological process: developmental process (GO:0032502);; biological process: single-organism proce…
ENSMUSG00000004791	Pgf	5.27497	475	5.02911	457	17.2589	1548	13.3579	1170	1.62041e-06	1.29488	up	--	--	--	K16859|2.76317e-91|mmu:18654|K16859 placenta growth factor | (RefSeq) Pgf, AI854365, PIGF, Plgf; placental growth factor	Ras signaling pathway (ko04014);; Rap1 signaling pathway (ko04015);; PI3K-Akt signaling pathway (ko04151);; Focal adhesion (ko04510);; Pathways in cancer (ko05200)	--	--	PDGF/VEGF domain	Placenta growth factor OS=Mus musculus OX=10090 GN=Pgf PE=2 SV=1	A	RNA processing and modification	placental growth factor, isoform CRA_b [Mus musculus]	--
ENSMUSG00000054679	Srsf12	2.24042	252	2.45501	313	5.55581	676	4.88178	659	0.000379372	1.02717	up	--	--	--	--	--	[R]	General function prediction only	--	Serine/arginine-rich splicing factor 12 OS=Mus musculus OX=10090 GN=Srsf12 PE=2 SV=2	S	Function unknown	serine/arginine-rich splicing factor 12 isoform 2 [Mus musculus]	--
ENSMUSG00000020974	Pole2	11.6932	1067	9.59082	921	5.39386	521	3.52665	334	0.00131288	-1.10081	down	--	--	--	K02325|0|mmu:18974|K02325 DNA polymerase epsilon subunit 2 [EC:2.7.7.7] | (RefSeq) Pole2; polymerase (DNA directed), epsilon 2 (p59 subunit)	Purine metabolism (ko00230);; Pyrimidine metabolism (ko00240);; DNA replication (ko03030);; Base excision repair (ko03410);; Nucleotide excision repair (ko03420);; HTLV-I infection (ko05166)	[L]	Replication, recombination and repair	DNA polymerase alpha/epsilon subunit B;; DNA polymerases epsilon N terminal	DNA polymerase epsilon subunit 2 OS=Mus musculus OX=10090 GN=Pole2 PE=2 SV=2	L	Replication, recombination and repair	DNA polymerase epsilon subunit 2 [Mus musculus]	--
ENSMUSG00000011263	Exoc3l2	33.7718	4031	35.3387	4430	10.9871	1404	19.5328	2432	0.001707	-1.04393	down	--	--	--	K19988|0|mmu:74463|K19988 exocyst complex component 3-like protein 2 | (RefSeq) Exoc3l2, 4933417E01Rik, AU042655, Gm19857; exocyst complex component 3-like 2	--	[U]	Intracellular trafficking, secretion, and vesicular transport	Exocyst complex component Sec6	Exocyst complex component 3 OS=Rattus norvegicus OX=10116 GN=Exoc3 PE=1 SV=1	U	Intracellular trafficking, secretion, and vesicular transport	PREDICTED: exocyst complex component 3-like protein 2 [Mus musculus]	--
ENSMUSG00000064220	Hist2h2aa1	2.54787	80	1.98974	66	7.8932	262	9.5701	311	0.000152247	1.44225	up	--	--	Cellular Component: nucleosome (GO:0000786);; Cellular Component: nuclear chromatin (GO:0000790);; Molecular Function: DNA binding (GO:0003677);; Biological Process: chromatin silencing (GO:0006342);; Biological Process: negative regulation of cell proliferation (GO:0008285);; Molecular Function: enzyme binding (GO:0019899);; Molecular Function: protein heterodimerization activity (GO:0046982);; …	K11251|1.75803e-70|ssc:100624086|K11251 histone H2A | (RefSeq) histone H2A type 2-A-like	Alcoholism (ko05034);; Systemic lupus erythematosus (ko05322)	[B]	Chromatin structure and dynamics	C-terminus of histone H2A;; Core histone H2A/H2B/H3/H4;; Histone-like transcription factor (CBF/NF-Y) and archaeal histone	Histone H2A type 2-A OS=Rattus norvegicus OX=10116 GN=Hist2h2aa3 PE=1 SV=1	B	Chromatin structure and dynamics	histone H2A, partial [Mus musculus domesticus]	cellular component: cell (GO:0005623);; cellular component: macromolecular complex (GO:0032991);; cellular component: organelle (GO:0043226);; cellular component: organelle part (GO:0044422);; cellular component: cell part (GO:0044464);; cellular component: membrane-enclosed lumen (GO:0031974);; molecular function: binding (GO:0005488);; biological process: cellular process (GO:0009987);; biologi…
ENSMUSG00000064293	Cntn4	3.29333	725	3.25133	774	1.33862	260	2.07167	420	0.00581767	-1.01204	down	[S]	Function unknown	Cellular Component: extracellular region (GO:0005576);; Cellular Component: plasma membrane (GO:0005886);; Biological Process: cell adhesion (GO:0007155);; Biological Process: axon guidance (GO:0007411);; Biological Process: brain development (GO:0007420);; Cellular Component: anchored component of membrane (GO:0031225);; Biological Process: negative regulation of neuron differentiation (GO:00456…	K06762|0|mmu:269784|K06762 contactin 4 | (RefSeq) Cntn4, 9630050B05, Axcam, BIG-2; contactin 4	--	[T]	Signal transduction mechanisms	Immunoglobulin domain;; Immunoglobulin I-set domain;; Immunoglobulin domain;; Immunoglobulin domain;; Fibronectin type III domain;; Immunoglobulin V-set domain;; Ig-like domain on T-cell surface glycoprotein CD3 epsilon chain;; Izumo-like Immunoglobulin domain;; CD80-like C2-set immunoglobulin domain	Contactin-4 OS=Mus musculus OX=10090 GN=Cntn4 PE=1 SV=2	S	Function unknown	contactin-4 isoform 1 precursor [Mus musculus]	cellular component: extracellular region (GO:0005576);; cellular component: cell (GO:0005623);; cellular component: membrane (GO:0016020);; cellular component: cell part (GO:0044464);; biological process: biological adhesion (GO:0022610);; biological process: cellular process (GO:0009987);; biological process: multicellular organismal process (GO:0032501);; biological process: developmental proce…
Mus_musculus_newGene_9407	--	2.94559	194	6.01269	415	14.4616	1004	16.2636	1103	0.000312521	1.34991	up	--	--	--	--	--	[R]	General function prediction only	--	--	S	Function unknown	LOW QUALITY PROTEIN: uncharacterized protein LOC106145365 [Ictidomys tridecemlineatus]	--
ENSMUSG00000029503	P2rx2	1.69161	157	1.04814	113	4.84275	506	4.80531	490	2.34696e-05	1.45227	up	--	--	Molecular Function: purinergic nucleotide receptor activity (GO:0001614);; Biological Process: response to hypoxia (GO:0001666);; Biological Process: detection of hypoxic conditions in blood by carotid body chemoreceptor signaling (GO:0003029);; Molecular Function: extracellular ATP-gated cation channel activity (GO:0004931);; Molecular Function: copper ion binding (GO:0005507);; Molecular Functi…	K05216|0|mmu:231602|K05216 P2X purinoceptor 2 | (RefSeq) P2rx2, P2X2a, P2x2; purinergic receptor P2X, ligand-gated ion channel, 2	Calcium signaling pathway (ko04020);; Neuroactive ligand-receptor interaction (ko04080);; Taste transduction (ko04742)	--	--	ATP P2X receptor	P2X purinoceptor 2 OS=Mus musculus OX=10090 GN=P2rx2 PE=1 SV=2	U	Intracellular trafficking, secretion, and vesicular transport	P2X purinoceptor 2 isoform a [Mus musculus]	biological process: cellular process (GO:0009987);; biological process: signaling (GO:0023052);; biological process: single-organism process (GO:0044699);; biological process: response to stimulus (GO:0050896);; biological process: biological regulation (GO:0065007);; molecular function: signal transducer activity (GO:0004871);; molecular function: molecular transducer activity (GO:0060089);; bio…
ENSMUSG00000004892	Bcan	12.9029	2156	14.4665	2529	3.75499	654	7.61296	1314	0.00503719	-1.07226	down	[R]	General function prediction only	--	K06795|0|mmu:12032|K06795 brevican | (RefSeq) Bcan, Cspg7; brevican	--	--	--	Extracellular link domain;; Lectin C-type domain;; Immunoglobulin V-set domain;; EGF-like domain;; Sushi repeat (SCR repeat)	Brevican core protein OS=Mus musculus OX=10090 GN=Bcan PE=1 SV=2	S	Function unknown	brevican core protein isoform 1 precursor [Mus musculus]	--
ENSMUSG00000063063	Ctnna2	10.9118	2252	10.3799	2235	4.06136	832	4.63076	967	2.92292e-09	-1.3021	down	--	--	Molecular Function: structural molecule activity (GO:0005198);; Cellular Component: nucleus (GO:0005634);; Cellular Component: cytoplasm (GO:0005737);; Cellular Component: cell-cell adherens junction (GO:0005913);; Biological Process: axonogenesis (GO:0007409);; Cellular Component: postsynaptic density of dendrite (GO:0014069);; Cellular Component: actin cytoskeleton (GO:0015629);; Cellular Compo…	K05691|0|bacu:103008224|K05691 catenin alpha | (RefSeq) CTNNA2; catenin alpha 2	Hippo signaling pathway (ko04390);; Adherens junction (ko04520);; Tight junction (ko04530);; Leukocyte transendothelial migration (ko04670);; Bacterial invasion of epithelial cells (ko05100);; Pathways in cancer (ko05200);; Endometrial cancer (ko05213);; Arrhythmogenic right ventricular cardiomyopathy (ARVC) (ko05412)	[W]	Extracellular structures	Vinculin family	Catenin alpha-2 OS=Mus musculus OX=10090 GN=Ctnna2 PE=1 SV=3	S	Function unknown	PREDICTED: catenin alpha-2 isoform X1 [Mus musculus]	molecular function: structural molecule activity (GO:0005198);; cellular component: cell (GO:0005623);; cellular component: organelle (GO:0043226);; cellular component: cell part (GO:0044464);; cellular component: cell junction (GO:0030054);; biological process: cellular process (GO:0009987);; biological process: multicellular organismal process (GO:0032501);; biological process: developmental pr…
ENSMUSG00000028402	Mpdz	5.75485	1654	6.13833	1830	12.0875	4401	9.8289	3697	3.19393e-07	1.06013	up	--	--	Cellular Component: bicellular tight junction (GO:0005923);; Biological Process: cell adhesion (GO:0007155);; Molecular Function: protein C-terminus binding (GO:0008022);; Cellular Component: endomembrane system (GO:0012505);; Cellular Component: postsynaptic density of dendrite (GO:0014069);; Cellular Component: apical plasma membrane (GO:0016324);; Cellular Component: apicolateral plasma membra…	K06095|0|mmu:17475|K06095 multiple PDZ domain protein | (RefSeq) Mpdz, AI225843, B930003D11Rik, MUPP1; multiple PDZ domain protein	Tight junction (ko04530)	[S]	Function unknown	PDZ domain (Also known as DHR or GLGF);; PDZ domain;; L27_2;; Unstructured region 10 on multiple PDZ protein;; Tricorn protease PDZ domain	Multiple PDZ domain protein OS=Mus musculus OX=10090 GN=Mpdz PE=1 SV=2	O	Posttranslational modification, protein turnover, chaperones	multiple PDZ domain protein isoform 2 [Mus musculus]	cellular component: cell junction (GO:0030054);; biological process: biological adhesion (GO:0022610);; molecular function: binding (GO:0005488);; cellular component: cell (GO:0005623);; cellular component: cell part (GO:0044464);; cellular component: organelle (GO:0043226);; cellular component: synapse part (GO:0044456);; cellular component: synapse (GO:0045202);; cellular component: membrane (G…
ENSMUSG00000020905	Usp43	0.749856	179	0.669194	168	2.11657	535	1.46012	361	0.00730007	1.03064	up	--	--	--	K11856|0|mmu:216835|K11856 ubiquitin carboxyl-terminal hydrolase 43 [EC:3.4.19.12] | (RefSeq) Usp43; ubiquitin specific peptidase 43	--	[O]	Posttranslational modification, protein turnover, chaperones	Ubiquitin carboxyl-terminal hydrolase;; Ubiquitin carboxyl-terminal hydrolase	Ubiquitin carboxyl-terminal hydrolase 43 OS=Mus musculus OX=10090 GN=Usp43 PE=1 SV=2	O	Posttranslational modification, protein turnover, chaperones	ubiquitin carboxyl-terminal hydrolase 43 isoform 1 [Mus musculus]	--
ENSMUSG00000032715	Trib3	1.72176	187	1.16512	133	8.42022	966	10.5151	1178	1.93558e-13	2.21452	up	[M]	Cell wall/membrane/envelope biogenesis	Biological Process: negative regulation of transcription from RNA polymerase II promoter (GO:0000122);; Molecular Function: transcription corepressor activity (GO:0003714);; Molecular Function: protein kinase activity (GO:0004672);; Molecular Function: protein kinase inhibitor activity (GO:0004860);; Molecular Function: ATP binding (GO:0005524);; Cellular Component: nucleoplasm (GO:0005654);; Cel…	K19518|0|mmu:228775|K19518 tribbles homolog 3 | (RefSeq) Trib3, Ifld2, Nipk, SINK, SKIP3, TRB-3, Trb3; tribbles pseudokinase 3	Insulin resistance (ko04931)	[T]	Signal transduction mechanisms	Protein kinase domain;; Protein tyrosine kinase	Tribbles homolog 3 OS=Mus musculus OX=10090 GN=Trib3 PE=1 SV=2	T	Signal transduction mechanisms	tribbles homolog 3 [Mus musculus]	biological process: biological regulation (GO:0065007);; molecular function: transcription factor activity, protein binding (GO:0000988);; biological process: metabolic process (GO:0008152);; biological process: cellular process (GO:0009987);; molecular function: catalytic activity (GO:0003824);; molecular function: molecular function regulator (GO:0098772);; molecular function: binding (GO:00054…
ENSMUSG00000005465	Il27ra	0.605639	87	1.03843	156	2.07697	314	2.7703	408	0.00856469	1.11793	up	--	--	--	K19598|0|mmu:50931|K19598 interleukin 27 receptor alpha | (RefSeq) Il27ra, CRL1, IL-27R, Tccr, WSX-1, Wsx1, zcytor1; interleukin 27 receptor, alpha	Jak-STAT signaling pathway (ko04630)	--	--	Fibronectin type III domain	Interleukin-27 receptor subunit alpha OS=Mus musculus OX=10090 GN=Il27ra PE=2 SV=2	U	Intracellular trafficking, secretion, and vesicular transport	interleukin-27 receptor subunit alpha precursor [Mus musculus]	--
Mus_musculus_newGene_11364	--	0.618667	213	0.518528	188	1.93124	703	1.83842	654	3.50187e-07	1.45484	up	--	--	--	--	--	--	--	--	--	--	--	--	--
ENSMUSG00000033569	Adgrb3	1.50561	439	0.99308	305	4.28726	1233	4.09721	1149	1.30927e-05	1.35036	up	--	--	Molecular Function: G-protein coupled receptor activity (GO:0004930);; Molecular Function: GTPase activator activity (GO:0005096);; Molecular Function: protein binding (GO:0005515);; Cellular Component: plasma membrane (GO:0005886);; Biological Process: cell surface receptor signaling pathway (GO:0007166);; Biological Process: G-protein coupled receptor signaling pathway (GO:0007186);; Biological…	K04598|0|mmu:210933|K04598 brain-specific angiogenesis inhibitor 3 | (RefSeq) Adgrb3, A830096D10Rik, Bai3; adhesion G protein-coupled receptor B3	--	--	--	7 transmembrane receptor (Secretin family);; Thrombospondin type 1 domain;; GPCR-Autoproteolysis INducing (GAIN) domain;; GPCR proteolysis site, GPS, motif;; Hormone receptor domain	Adhesion G protein-coupled receptor B3 OS=Mus musculus OX=10090 GN=Adgrb3 PE=1 SV=2	U	Intracellular trafficking, secretion, and vesicular transport	adhesion G protein-coupled receptor B3 precursor [Mus musculus]	biological process: cellular process (GO:0009987);; biological process: signaling (GO:0023052);; biological process: single-organism process (GO:0044699);; biological process: response to stimulus (GO:0050896);; biological process: biological regulation (GO:0065007);; molecular function: signal transducer activity (GO:0004871);; molecular function: molecular transducer activity (GO:0060089);; mol…
ENSMUSG00000026532	Spta1	2.8643	1287	4.63594	2193	0.590588	282	0.92573	431	5.01808e-09	-1.91556	down	--	--	Biological Process: lymphocyte homeostasis (GO:0002260);; Molecular Function: actin binding (GO:0003779);; Molecular Function: calcium ion binding (GO:0005509);; Biological Process: porphyrin-containing compound biosynthetic process (GO:0006779);; Biological Process: plasma membrane organization (GO:0007009);; Cellular Component: spectrin (GO:0008091);; Biological Process: regulation of cell shap…	K06114|0|mmu:20739|K06114 spectrin alpha | (RefSeq) Spta1, AF093576, AI451697, Spna-1, Spna1, ha, ihj, nmf4, sph; spectrin alpha, erythrocytic 1	Apoptosis (ko04210)	[Z]	Cytoskeleton	Spectrin repeat;; Ca2+ insensitive EF hand;; SH3 domain;; Variant SH3 domain;; Variant SH3 domain	Spectrin alpha chain, erythrocytic 1 OS=Mus musculus OX=10090 GN=Spta1 PE=1 SV=3	Z	Cytoskeleton	spectrin alpha chain, erythrocytic 1 [Mus musculus]	biological process: immune system process (GO:0002376);; biological process: biological regulation (GO:0065007);; molecular function: binding (GO:0005488);; biological process: metabolic process (GO:0008152);; biological process: cellular process (GO:0009987);; biological process: single-organism process (GO:0044699);; biological process: cellular component organization or biogenesis (GO:0071840)…
ENSMUSG00000039835	Nhsl1	13.8528	4849	19.9024	7572	5.88739	2225	8.92809	3174	0.000410565	-1.10436	down	--	--	--	--	--	--	--	NHS-like	NHS-like protein 1 OS=Mus musculus OX=10090 GN=Nhsl1 PE=1 SV=3	S	Function unknown	NHS-like protein 1 isoform 1 [Mus musculus]	--
ENSMUSG00000039323	Igfbp2	10.0471	702	7.4717	550	27.8823	2050	17.6887	1270	0.00186899	1.09179	up	--	--	Biological Process: regulation of cell growth (GO:0001558);; Cellular Component: extracellular space (GO:0005615);; Biological Process: multicellular organism development (GO:0007275);; Biological Process: female pregnancy (GO:0007565);; Biological Process: aging (GO:0007568);; Biological Process: response to nutrient (GO:0007584);; Biological Process: response to mechanical stimulus (GO:0009612)…	--	--	--	--	Thyroglobulin type-1 repeat;; Insulin-like growth factor binding protein	Insulin-like growth factor-binding protein 2 OS=Mus musculus OX=10090 GN=Igfbp2 PE=2 SV=2	A	RNA processing and modification	insulin-like growth factor-binding protein 2 isoform 1 precursor [Mus musculus]	biological process: biological regulation (GO:0065007);; cellular component: extracellular region (GO:0005576);; cellular component: extracellular region part (GO:0044421);; biological process: multicellular organismal process (GO:0032501);; biological process: developmental process (GO:0032502);; biological process: single-organism process (GO:0044699);; biological process: reproduction (GO:0000…
ENSMUSG00000069855	Slc47a2	5.95218	752	9.05673	1128	1.14413	154	1.3698	177	4.10949e-14	-2.19412	down	[V]	Defense mechanisms	Biological Process: drug transmembrane transport (GO:0006855);; Molecular Function: drug transmembrane transporter activity (GO:0015238);; Molecular Function: antiporter activity (GO:0015297);; Cellular Component: integral component of membrane (GO:0016021);;	K03327|0|mmu:380701|K03327 multidrug resistance protein, MATE family | (RefSeq) Slc47a2, 4933429E10Rik; solute carrier family 47, member 2	--	[R]	General function prediction only	MatE	Multidrug and toxin extrusion protein 2 OS=Mus musculus OX=10090 GN=Slc47a2 PE=1 SV=1	V	Defense mechanisms	multidrug and toxin extrusion protein 2 [Mus musculus]	biological process: single-organism process (GO:0044699);; biological process: response to stimulus (GO:0050896);; biological process: localization (GO:0051179);; molecular function: transporter activity (GO:0005215);; cellular component: membrane (GO:0016020);; cellular component: membrane part (GO:0044425)
ENSMUSG00000058979	Hdhd5	16.291	1679	15.2217	1652	6.51082	711	6.87068	733	2.09548e-08	-1.20426	down	--	--	Cellular Component: mitochondrion (GO:0005739);; Biological Process: glycerophospholipid biosynthetic process (GO:0046474);;	--	--	[R]	General function prediction only	Haloacid dehalogenase-like hydrolase;; HAD-hyrolase-like	Haloacid dehalogenase-like hydrolase domain-containing 5 OS=Mus musculus OX=10090 GN=Hdhd5 PE=1 SV=1	G	Carbohydrate transport and metabolism	haloacid dehalogenase-like hydrolase domain-containing 5 precursor [Mus musculus]	cellular component: cell (GO:0005623);; cellular component: organelle (GO:0043226);; cellular component: cell part (GO:0044464);; biological process: metabolic process (GO:0008152);; biological process: cellular process (GO:0009987);; biological process: single-organism process (GO:0044699)
ENSMUSG00000039450	Dcxr	2.95502	140	1.70227	84	7.11774	354	9.67916	467	0.0015483	1.3055	up	[IQR]	Lipid transport and metabolism;; Secondary metabolites biosynthesis, transport and catabolism;; General function prediction only	Cellular Component: acrosomal vesicle (GO:0001669);; Cellular Component: nucleus (GO:0005634);; Cellular Component: cytoplasmic microtubule (GO:0005881);; Cellular Component: plasma membrane (GO:0005886);; Cellular Component: microvillus (GO:0005902);; Cellular Component: brush border (GO:0005903);; Biological Process: xylulose metabolic process (GO:0005997);; Biological Process: glucose metaboli…	K03331|8.63095e-167|mmu:67880|K03331 L-xylulose reductase [EC:1.1.1.10] | (RefSeq) Dcxr, 0610038K04Rik, 1810027P18Rik, XR; dicarbonyl L-xylulose reductase	Pentose and glucuronate interconversions (ko00040)	[Q]	Secondary metabolites biosynthesis, transport and catabolism	Enoyl-(Acyl carrier protein) reductase;; short chain dehydrogenase;; KR domain;; NAD dependent epimerase/dehydratase family	L-xylulose reductase OS=Mus musculus OX=10090 GN=Dcxr PE=1 SV=2	S	Function unknown	L-xylulose reductase isoform 1 [Mus musculus]	cellular component: cell (GO:0005623);; cellular component: organelle (GO:0043226);; cellular component: cell part (GO:0044464);; cellular component: organelle part (GO:0044422);; cellular component: supramolecular complex (GO:0099080);; cellular component: membrane (GO:0016020);; biological process: metabolic process (GO:0008152);; biological process: single-organism process (GO:0044699);; biolo…
ENSMUSG00000079157	Fam155a	3.55008	557	3.66844	676	0.445639	86	1.39657	262	0.00796177	-1.23426	down	--	--	Cellular Component: plasma membrane (GO:0005886);; Molecular Function: stretch-activated, cation-selective, calcium channel activity (GO:0015275);; Cellular Component: integral component of membrane (GO:0016021);; Biological Process: calcium ion import across plasma membrane (GO:0098703);;	--	--	--	--	--	Transmembrane protein FAM155A OS=Mus musculus OX=10090 GN=Fam155a PE=2 SV=1	S	Function unknown	transmembrane protein FAM155A isoform 1 [Mus musculus]	cellular component: cell (GO:0005623);; cellular component: membrane (GO:0016020);; cellular component: cell part (GO:0044464);; biological process: localization (GO:0051179);; molecular function: transporter activity (GO:0005215);; cellular component: membrane part (GO:0044425);; biological process: cellular process (GO:0009987);; biological process: single-organism process (GO:0044699);; biolog…
ENSMUSG00000021509	Slc25a48	0.34954	64	0.210244	40	2.40141	459	2.11515	395	8.98123e-10	2.19957	up	--	--	Cellular Component: mitochondrial inner membrane (GO:0005743);; Cellular Component: integral component of membrane (GO:0016021);; Biological Process: transmembrane transport (GO:0055085);;	K15124|0|mmu:328258|K15124 solute carrier family 25, member 48 | (RefSeq) Slc25a48, AU042651, E230025K15; solute carrier family 25, member 48	--	[C]	Energy production and conversion	Mitochondrial carrier protein	Solute carrier family 25 member 48 OS=Mus musculus OX=10090 GN=Slc25a48 PE=1 SV=2	S	Function unknown	solute carrier family 25 member 48 [Mus musculus]	cellular component: cell (GO:0005623);; cellular component: membrane (GO:0016020);; cellular component: organelle (GO:0043226);; cellular component: organelle part (GO:0044422);; cellular component: cell part (GO:0044464);; cellular component: membrane part (GO:0044425);; biological process: localization (GO:0051179)
ENSMUSG00000026817	Ak1	6.08999	619	5.58373	612	17.8725	1913	18.2675	2007	1.3079e-12	1.47397	up	[F]	Nucleotide transport and metabolism	Cellular Component: outer dense fiber (GO:0001520);; Molecular Function: adenylate kinase activity (GO:0004017);; Molecular Function: nucleoside diphosphate kinase activity (GO:0004550);; Molecular Function: ATP binding (GO:0005524);; Cellular Component: plasma membrane (GO:0005886);; Biological Process: nucleoside diphosphate phosphorylation (GO:0006165);; Biological Process: ADP biosynthetic pr…	K00939|1.92329e-130|mmu:11636|K00939 adenylate kinase [EC:2.7.4.3] | (RefSeq) Ak1, Ak-1, B430205N08Rik; adenylate kinase 1	Purine metabolism (ko00230)	[F]	Nucleotide transport and metabolism	Adenylate kinase;; AAA domain;; AAA domain;; AAA domain	Adenylate kinase isoenzyme 1 OS=Mus musculus OX=10090 GN=Ak1 PE=1 SV=1	F	Nucleotide transport and metabolism	adenylate kinase isoenzyme 1 isoform 2 [Mus musculus]	cellular component: cell (GO:0005623);; cellular component: organelle (GO:0043226);; cellular component: organelle part (GO:0044422);; cellular component: cell part (GO:0044464);; cellular component: supramolecular complex (GO:0099080);; biological process: metabolic process (GO:0008152);; biological process: cellular process (GO:0009987);; biological process: single-organism process (GO:0044699)…
ENSMUSG00000091556	Gm14569	14.7847	4095	14.2748	4161	2.5133	738	4.06069	1163	1.6137e-12	-1.92475	down	--	--	--	--	--	--	--	Domain of unknown function (DUF4592)	Acrosomal protein KIAA1210 OS=Mus musculus OX=10090 GN=Kiaa1210 PE=1 SV=1	S	Function unknown	RecName: Full=Acrosomal protein KIAA1210	--
ENSMUSG00000022129	Dct	0.686484	81	0.965495	120	0.131403	17	0.024859	4	0.00565383	-1.33066	down	--	--	--	K01827|0|mmu:13190|K01827 dopachrome tautomerase [EC:5.3.3.12] | (RefSeq) Dct, DT, TRP-2, TRP2, Tyrp-2, Tyrp2, slaty, slt; dopachrome tautomerase	Tyrosine metabolism (ko00350);; Melanogenesis (ko04916)	--	--	Common central domain of tyrosinase	L-dopachrome tautomerase OS=Mus musculus OX=10090 GN=Dct PE=1 SV=2	U	Intracellular trafficking, secretion, and vesicular transport	dopachrome tautomerase [Mus musculus]	--
ENSMUSG00000044863	Defb36	79.5402	1990	61.2765	1614	24.8625	659	10.6307	276	8.07024e-05	-1.52899	down	--	--	Cellular Component: extracellular region (GO:0005576);; Cellular Component: cell surface (GO:0009986);; Biological Process: defense response to bacterium (GO:0042742);; Biological Process: innate immune response (GO:0045087);;	--	--	--	--	Beta defensin	Beta-defensin 36 OS=Mus musculus OX=10090 GN=Defb36 PE=3 SV=2	O	Posttranslational modification, protein turnover, chaperones	beta-defensin 36 precursor [Mus musculus]	cellular component: extracellular region (GO:0005576);; cellular component: cell (GO:0005623);; cellular component: cell part (GO:0044464);; biological process: response to stimulus (GO:0050896);; biological process: multi-organism process (GO:0051704);; biological process: immune system process (GO:0002376)
ENSMUSG00000048814	Lonrf2	0.782644	290	0.891067	348	2.99437	968	1.96135	604	0.00599165	1.00614	up	[S]	Function unknown	Molecular Function: ATP-dependent peptidase activity (GO:0004176);; Biological Process: proteolysis (GO:0006508);; Molecular Function: zinc ion binding (GO:0008270);;	--	--	[O]	Posttranslational modification, protein turnover, chaperones	ATP-dependent protease La (LON) substrate-binding domain;; zinc finger of C3HC4-type, RING;; Tetratricopeptide repeat;; Zinc finger, C3HC4 type (RING finger);; Tetratricopeptide repeat;; Zinc finger, C3HC4 type (RING finger);; RING-type zinc-finger;; Zinc finger, C3HC4 type (RING finger)	LON peptidase N-terminal domain and RING finger protein 3 OS=Mus musculus OX=10090 GN=Lonrf3 PE=2 SV=1	O	Posttranslational modification, protein turnover, chaperones	PREDICTED: LON peptidase N-terminal domain and RING finger protein 2 isoform X1 [Mus musculus]	biological process: metabolic process (GO:0008152);; molecular function: catalytic activity (GO:0003824);; molecular function: binding (GO:0005488)
ENSMUSG00000022309	Angpt1	1.54959	353	1.26177	303	4.92905	1189	3.14727	742	0.000533687	1.20788	up	--	--	Biological Process: ovarian follicle development (GO:0001541);; Biological Process: branching involved in blood vessel morphogenesis (GO:0001569);; Biological Process: response to hypoxia (GO:0001666);; Biological Process: in utero embryonic development (GO:0001701);; Biological Process: negative regulation of protein phosphorylation (GO:0001933);; Biological Process: regulation of endothelial ce…	K05465|0|mmu:11600|K05465 angiopoietin 1 | (RefSeq) Angpt1, 1110046O21Rik, Ang-1, Ang1; angiopoietin 1	Ras signaling pathway (ko04014);; Rap1 signaling pathway (ko04015);; HIF-1 signaling pathway (ko04066);; PI3K-Akt signaling pathway (ko04151);; Rheumatoid arthritis (ko05323)	[R]	General function prediction only	Fibrinogen beta and gamma chains, C-terminal globular domain	Angiopoietin-1 OS=Mus musculus OX=10090 GN=Angpt1 PE=1 SV=2	S	Function unknown	mKIAA0003 protein, partial [Mus musculus]	biological process: reproduction (GO:0000003);; biological process: reproductive process (GO:0022414);; biological process: multicellular organismal process (GO:0032501);; biological process: developmental process (GO:0032502);; biological process: single-organism process (GO:0044699);; biological process: rhythmic process (GO:0048511);; biological process: response to stimulus (GO:0050896);; bio…
ENSMUSG00000026414	Tnnt2	34.2453	1971	33.1582	2010	8.77144	541	6.90193	417	4.43738e-17	-1.94792	down	--	--	--	K12045|1.2741e-131|cge:100756913|K12045 troponin T, cardiac muscle | (RefSeq) Tnnt2; troponin T2, cardiac type	Cardiac muscle contraction (ko04260);; Adrenergic signaling in cardiomyocytes (ko04261);; Hypertrophic cardiomyopathy (HCM) (ko05410);; Dilated cardiomyopathy (ko05414)	[Z]	Cytoskeleton	Troponin	Troponin T, cardiac muscle OS=Mus musculus OX=10090 GN=Tnnt2 PE=1 SV=2	Z	Cytoskeleton	troponin T, cardiac muscle isoform g [Mus musculus]	--
ENSMUSG00000029189	Sel1l3	42.0527	10142	45.156	11463	11.4163	2916	25.0889	6258	0.00558099	-1.06127	down	[T]	Signal transduction mechanisms	Cellular Component: nucleoplasm (GO:0005654);; Cellular Component: integral component of membrane (GO:0016021);;	--	--	[MOT]	Cell wall/membrane/envelope biogenesis;; Posttranslational modification, protein turnover, chaperones;; Signal transduction mechanisms	Sel1 repeat	Protein sel-1 homolog 3 OS=Mus musculus OX=10090 GN=Sel1l3 PE=2 SV=3	S	Function unknown	mKIAA0746 protein, partial [Mus musculus]	cellular component: cell (GO:0005623);; cellular component: organelle (GO:0043226);; cellular component: organelle part (GO:0044422);; cellular component: cell part (GO:0044464);; cellular component: membrane (GO:0016020);; cellular component: membrane part (GO:0044425)
ENSMUSG00000028893	Sesn2	2.84596	529	3.33897	653	10.3948	2045	17.4786	3358	2.16176e-09	1.79335	up	--	--	Molecular Function: GDP-dissociation inhibitor activity (GO:0005092);; Molecular Function: protein binding (GO:0005515);; Cellular Component: nucleus (GO:0005634);; Cellular Component: mitochondrion (GO:0005739);; Biological Process: fatty acid beta-oxidation (GO:0006635);; Biological Process: response to glucose (GO:0009749);; Biological Process: positive regulation of macroautophagy (GO:0016239…	K20394|0|mmu:230784|K20394 sestrin 2 | (RefSeq) Sesn2, HI95, SEST2, Ses2; sestrin 2	p53 signaling pathway (ko04115);; mTOR signaling pathway (ko04150);; Longevity regulating pathway (ko04211)	[S]	Function unknown	PA26 p53-induced protein (sestrin)	Sestrin-2 OS=Mus musculus OX=10090 GN=Sesn2 PE=1 SV=1	S	Function unknown	sestrin-2 [Mus musculus]	biological process: biological regulation (GO:0065007);; molecular function: molecular function regulator (GO:0098772);; molecular function: binding (GO:0005488);; cellular component: cell (GO:0005623);; cellular component: organelle (GO:0043226);; cellular component: cell part (GO:0044464);; biological process: metabolic process (GO:0008152);; biological process: cellular process (GO:0009987);; …
ENSMUSG00000040907	Atp1a3	0.935843	186	0.538143	116	2.30983	483	3.68196	744	0.000259617	1.43919	up	[P]	Inorganic ion transport and metabolism	Biological Process: neurotransmitter uptake (GO:0001504);; Biological Process: regulation of the force of heart contraction (GO:0002026);; Biological Process: regulation of respiratory gaseous exchange by neurological system process (GO:0002087);; Molecular Function: ATP binding (GO:0005524);; Cellular Component: nucleus (GO:0005634);; Cellular Component: endoplasmic reticulum (GO:0005783);; Cell…	K01539|0|cjc:100410682|K01539 sodium/potassium-transporting ATPase subunit alpha [EC:3.6.3.9] | (RefSeq) ATP1A3; ATPase Na+/K+ transporting subunit alpha 3	cGMP-PKG signaling pathway (ko04022);; cAMP signaling pathway (ko04024);; Cardiac muscle contraction (ko04260);; Adrenergic signaling in cardiomyocytes (ko04261);; Insulin secretion (ko04911);; Thyroid hormone synthesis (ko04918);; Thyroid hormone signaling pathway (ko04919);; Aldosterone-regulated sodium reabsorption (ko04960);; Endocrine and other factor-regulated calcium reabsorption (ko04961)…	[P]	Inorganic ion transport and metabolism	E1-E2 ATPase;; Cation transporting ATPase, C-terminus;; Cation transport ATPase (P-type);; haloacid dehalogenase-like hydrolase;; Cation transporter/ATPase, N-terminus;; haloacid dehalogenase-like hydrolase	Sodium/potassium-transporting ATPase subunit alpha-3 OS=Rattus norvegicus OX=10116 GN=Atp1a3 PE=1 SV=2	P	Inorganic ion transport and metabolism	PREDICTED: sodium/potassium-transporting ATPase subunit alpha-3 isoform X1 [Mus musculus]	biological process: single-organism process (GO:0044699);; biological process: localization (GO:0051179);; biological process: biological regulation (GO:0065007);; biological process: multicellular organismal process (GO:0032501);; molecular function: binding (GO:0005488);; cellular component: cell (GO:0005623);; cellular component: organelle (GO:0043226);; cellular component: cell part (GO:00444…
ENSMUSG00000031613	Hpgd	17.2378	1551	19.663	1862	61.4337	5853	40.8684	3803	7.88543e-06	1.25094	up	[IQR]	Lipid transport and metabolism;; Secondary metabolites biosynthesis, transport and catabolism;; General function prediction only	Molecular Function: prostaglandin E receptor activity (GO:0004957);; Cellular Component: nucleoplasm (GO:0005654);; Cellular Component: cytoplasm (GO:0005737);; Biological Process: prostaglandin metabolic process (GO:0006693);; Biological Process: transforming growth factor beta receptor signaling pathway (GO:0007179);; Biological Process: female pregnancy (GO:0007565);; Biological Process: partu…	K00069|0|mmu:15446|K00069 15-hydroxyprostaglandin dehydrogenase (NAD) [EC:1.1.1.141] | (RefSeq) Hpgd, 15-PGDH, AV026552; hydroxyprostaglandin dehydrogenase 15 (NAD)	Transcriptional misregulation in cancer (ko05202)	[IR]	Lipid transport and metabolism;; General function prediction only	short chain dehydrogenase;; Enoyl-(Acyl carrier protein) reductase;; KR domain	15-hydroxyprostaglandin dehydrogenase [NAD(+)] OS=Mus musculus OX=10090 GN=Hpgd PE=1 SV=1	S	Function unknown	15-hydroxyprostaglandin dehydrogenase [NAD(+)] [Mus musculus]	biological process: cellular process (GO:0009987);; biological process: signaling (GO:0023052);; biological process: single-organism process (GO:0044699);; biological process: response to stimulus (GO:0050896);; biological process: biological regulation (GO:0065007);; molecular function: signal transducer activity (GO:0004871);; molecular function: molecular transducer activity (GO:0060089);; cel…
ENSMUSG00000028179	Cth	1.50308	146	1.69884	174	4.56922	470	5.07778	510	1.8655e-05	1.31381	up	[E]	Amino acid transport and metabolism	--	K01758|0|mmu:107869|K01758 cystathionine gamma-lyase [EC:4.4.1.1] | (RefSeq) Cth, 0610010I13Rik, AI314617, BC019483, CSE, Cys3; cystathionase (cystathionine gamma-lyase)	Glycine, serine and threonine metabolism (ko00260);; Cysteine and methionine metabolism (ko00270);; Selenocompound metabolism (ko00450);; Biosynthesis of amino acids (ko01230)	[E]	Amino acid transport and metabolism	Cys/Met metabolism PLP-dependent enzyme;; Aminotransferase class I and II;; DegT/DnrJ/EryC1/StrS aminotransferase family;; Aminotransferase class-V	Cystathionine gamma-lyase OS=Mus musculus OX=10090 GN=Cth PE=1 SV=1	E	Amino acid transport and metabolism	cystathionine gamma-lyase [Mus musculus]	--
ENSMUSG00000024818	Slc25a45	8.50862	970	10.7735	1213	2.93777	321	4.18149	452	4.56595e-06	-1.36473	down	--	--	Cellular Component: mitochondrial inner membrane (GO:0005743);; Cellular Component: integral component of membrane (GO:0016021);; Biological Process: transmembrane transport (GO:0055085);;	K15123|4.68142e-163|mmu:107375|K15123 solute carrier family 25, member 45/47 | (RefSeq) Slc25a45, AW491445; solute carrier family 25, member 45	--	[C]	Energy production and conversion	Mitochondrial carrier protein;; Mitochondrial carrier protein	Solute carrier family 25 member 45 OS=Mus musculus OX=10090 GN=Slc25a45 PE=1 SV=1	S	Function unknown	Slc25a45 protein, partial [Mus musculus]	cellular component: cell (GO:0005623);; cellular component: membrane (GO:0016020);; cellular component: organelle (GO:0043226);; cellular component: organelle part (GO:0044422);; cellular component: cell part (GO:0044464);; cellular component: membrane part (GO:0044425);; biological process: localization (GO:0051179)
ENSMUSG00000035948	Acss3	2.03976	492	2.49812	640	4.84145	1236	6.71133	1686	0.000158957	1.12762	up	[I]	Lipid transport and metabolism	Molecular Function: acetate-CoA ligase activity (GO:0003987);; Molecular Function: ATP binding (GO:0005524);; Cellular Component: mitochondrion (GO:0005739);; Biological Process: metabolic process (GO:0008152);;	K01908|0|mmu:380660|K01908 propionyl-CoA synthetase [EC:6.2.1.17] | (RefSeq) Acss3, 8430416H19Rik, Gm874; acyl-CoA synthetase short-chain family member 3	Propanoate metabolism (ko00640)	[I]	Lipid transport and metabolism	AMP-binding enzyme;; AMP-binding enzyme C-terminal domain;; Acetyl-coenzyme A synthetase N-terminus	Acyl-CoA synthetase short-chain family member 3, mitochondrial OS=Mus musculus OX=10090 GN=Acss3 PE=1 SV=2	I	Lipid transport and metabolism	acyl-CoA synthetase short-chain family member 3, mitochondrial isoform 1 [Mus musculus]	molecular function: catalytic activity (GO:0003824);; molecular function: binding (GO:0005488);; cellular component: cell (GO:0005623);; cellular component: organelle (GO:0043226);; cellular component: cell part (GO:0044464);; biological process: metabolic process (GO:0008152)
ENSMUSG00000020644	Id2	47.603	3692	16.6404	1431	114.184	8682	121.109	8567	0.00343652	1.22003	up	--	--	Biological Process: negative regulation of transcription from RNA polymerase II promoter (GO:0000122);; Cellular Component: chromatin (GO:0000785);; Biological Process: metanephros development (GO:0001656);; Biological Process: natural killer cell differentiation (GO:0001779);; Biological Process: thigmotaxis (GO:0001966);; Biological Process: membranous septum morphogenesis (GO:0003149);; Biolog…	K17693|1.00383e-97|mcf:101866775|K17693 DNA-binding protein inhibitor ID2 | (RefSeq) ID2; inhibitor of DNA binding 2, HLH protein	TGF-beta signaling pathway (ko04350);; Hippo signaling pathway (ko04390);; Signaling pathways regulating pluripotency of stem cells (ko04550);; Transcriptional misregulation in cancer (ko05202)	--	--	Helix-loop-helix DNA-binding domain	DNA-binding protein inhibitor ID-2 OS=Mus musculus OX=10090 GN=Id2 PE=1 SV=3	K	Transcription	DNA-binding protein inhibitor ID-2 [Cricetulus griseus]	biological process: biological regulation (GO:0065007);; cellular component: cell (GO:0005623);; cellular component: organelle (GO:0043226);; cellular component: organelle part (GO:0044422);; cellular component: cell part (GO:0044464);; biological process: multicellular organismal process (GO:0032501);; biological process: developmental process (GO:0032502);; biological process: single-organism p…
ENSMUSG00000030103	Bhlhe40	15.262	2488	13.2154	2204	5.53726	956	7.68712	1285	0.000265988	-1.03063	down	--	--	Biological Process: negative regulation of transcription from RNA polymerase II promoter (GO:0000122);; Molecular Function: transcriptional repressor activity, RNA polymerase II core promoter proximal region sequence-specific binding (GO:0001078);; Molecular Function: RNA polymerase II activating transcription factor binding (GO:0001102);; Molecular Function: transcriptional repressor activity, R…	K03729|0|mmu:20893|K03729 class B basic helix-loop-helix protein 2 | (RefSeq) Bhlhe40, Bhlhb2, C130042M06Rik, CR8, Clast5, Dec1, Sharp2, Stra13, Stra14; basic helix-loop-helix family, member e40	Circadian rhythm (ko04710)	[K]	Transcription	Helix-loop-helix DNA-binding domain;; Hairy Orange	Class E basic helix-loop-helix protein 40 OS=Mus musculus OX=10090 GN=Bhlhe40 PE=1 SV=1	K	Transcription	class E basic helix-loop-helix protein 40 [Mus musculus]	biological process: biological regulation (GO:0065007);; molecular function: nucleic acid binding transcription factor activity (GO:0001071);; molecular function: binding (GO:0005488);; molecular function: transcription factor activity, protein binding (GO:0000988);; cellular component: cell (GO:0005623);; cellular component: organelle (GO:0043226);; cellular component: organelle part (GO:0044422…
ENSMUSG00000062327	T	2.22737	188	1.62447	119	0.114355	14	0.439619	38	0.00515319	-1.35017	down	--	--	Biological Process: negative regulation of transcription from RNA polymerase II promoter (GO:0000122);; Cellular Component: nuclear chromatin (GO:0000790);; Molecular Function: RNA polymerase II core promoter proximal region sequence-specific DNA binding (GO:0000978);; Molecular Function: RNA polymerase II distal enhancer sequence-specific DNA binding (GO:0000980);; Molecular Function: RNA polyme…	K10172|0|mmu:20997|K10172 brachyury protein | (RefSeq) T, Bra, D17Mit170, Low, Lr, T1, Tl2, Tl3, cou, me75; brachyury	--	[K]	Transcription	T-box	Brachyury protein OS=Mus musculus OX=10090 GN=T PE=1 SV=1	K	Transcription	brachyury protein [Mus musculus]	biological process: biological regulation (GO:0065007);; cellular component: cell (GO:0005623);; cellular component: membrane-enclosed lumen (GO:0031974);; cellular component: organelle (GO:0043226);; cellular component: organelle part (GO:0044422);; cellular component: cell part (GO:0044464);; molecular function: binding (GO:0005488);; molecular function: transcription factor activity, protein b…
ENSMUSG00000007653	Gabrb2	0.549117	118	0.986922	222	3.81854	863	4.39182	969	1.19504e-08	1.89879	up	[X]	Mobilome: prophages, transposons	--	K05181|0|pps:100976384|K05181 gamma-aminobutyric acid receptor subunit beta | (RefSeq) GABRB2; gamma-aminobutyric acid type A receptor beta2 subunit	Neuroactive ligand-receptor interaction (ko04080);; Retrograde endocannabinoid signaling (ko04723);; Serotonergic synapse (ko04726);; GABAergic synapse (ko04727);; Morphine addiction (ko05032);; Nicotine addiction (ko05033)	[T]	Signal transduction mechanisms	Neurotransmitter-gated ion-channel ligand binding domain;; Neurotransmitter-gated ion-channel transmembrane region	Gamma-aminobutyric acid receptor subunit beta-2 OS=Rattus norvegicus OX=10116 GN=Gabrb2 PE=1 SV=1	U	Intracellular trafficking, secretion, and vesicular transport	PREDICTED: gamma-aminobutyric acid receptor subunit beta-2 isoform X1 [Fukomys damarensis]	--
ENSMUSG00000032006	Pdgfd	3.82206	526	4.92321	611	9.28489	1404	9.54245	1292	3.64154e-06	1.07194	up	--	--	Molecular Function: platelet-derived growth factor receptor binding (GO:0005161);; Cellular Component: extracellular space (GO:0005615);; Biological Process: blood coagulation (GO:0007596);; Molecular Function: growth factor activity (GO:0008083);; Biological Process: positive regulation of phosphatidylinositol 3-kinase signaling (GO:0014068);; Cellular Component: membrane (GO:0016020);; Biologic…	K05450|0|mmu:71785|K05450 platelet derived growth factor C/D | (RefSeq) Pdgfd, 1110003I09Rik; platelet-derived growth factor, D polypeptide	EGFR tyrosine kinase inhibitor resistance (ko01521);; Ras signaling pathway (ko04014);; Rap1 signaling pathway (ko04015);; Cytokine-cytokine receptor interaction (ko04060);; Phospholipase D signaling pathway (ko04072);; PI3K-Akt signaling pathway (ko04151);; Focal adhesion (ko04510);; Gap junction (ko04540);; Regulation of actin cytoskeleton (ko04810);; Prostate cancer (ko05215);; Melanoma (ko052…	--	--	CUB domain;; PDGF/VEGF domain	Platelet-derived growth factor D OS=Mus musculus OX=10090 GN=Pdgfd PE=2 SV=1	A	RNA processing and modification	platelet-derived growth factor D isoform 2 precursor [Mus musculus]	molecular function: binding (GO:0005488);; cellular component: extracellular region (GO:0005576);; cellular component: extracellular region part (GO:0044421);; biological process: multicellular organismal process (GO:0032501);; biological process: single-organism process (GO:0044699);; biological process: biological regulation (GO:0065007);; cellular component: membrane (GO:0016020);; biological …
ENSMUSG00000047307	Pcdhb13	0.984361	196	0.822519	172	1.94477	409	2.42816	498	0.00479235	1.01087	up	[S]	Function unknown	Molecular Function: calcium ion binding (GO:0005509);; Cellular Component: integral component of plasma membrane (GO:0005887);; Cellular Component: cell-cell junction (GO:0005911);; Biological Process: homophilic cell adhesion via plasma membrane adhesion molecules (GO:0007156);; Biological Process: chemical synaptic transmission (GO:0007268);; Biological Process: synapse assembly (GO:0007416);;	K16494|0|mmu:93884|K16494 protocadherin beta | (RefSeq) Pcdhb13, Pcdbh6, PcdhbM; protocadherin beta 13	--	[S]	Function unknown	Cadherin domain;; Cadherin-like;; Cadherin cytoplasmic C-terminal	Protocadherin beta-14 OS=Mus musculus OX=10090 GN=Pcdhb14 PE=1 SV=2	U	Intracellular trafficking, secretion, and vesicular transport	protocadherin beta-6 precursor [Mus musculus]	molecular function: binding (GO:0005488);; cellular component: cell (GO:0005623);; cellular component: membrane (GO:0016020);; cellular component: membrane part (GO:0044425);; cellular component: cell part (GO:0044464);; cellular component: cell junction (GO:0030054);; biological process: biological adhesion (GO:0022610);; biological process: cellular process (GO:0009987);; biological process: si…
ENSMUSG00000033825	Tpsb2	7.09473	426	1.99312	125	0.771083	49	0.950107	60	0.00803977	-1.29096	down	[O]	Posttranslational modification, protein turnover, chaperones	Molecular Function: serine-type endopeptidase activity (GO:0004252);; Molecular Function: protein binding (GO:0005515);; Cellular Component: extracellular space (GO:0005615);; Biological Process: proteolysis (GO:0006508);; Biological Process: inflammatory response (GO:0006954);; Molecular Function: heparin binding (GO:0008201);; Cellular Component: integral component of membrane (GO:0016021);; Ce…	K01340|4.51387e-101|mmu:17229|K01340 tryptase [EC:3.4.21.59] | (RefSeq) Tpsb2, AV011504, MMCP-6, Mcp-6, Mcp6, Mcpt6; tryptase beta 2	--	[E]	Amino acid transport and metabolism	Trypsin	Tryptase beta-2 OS=Mus musculus OX=10090 GN=Tpsb2 PE=1 SV=2	O	Posttranslational modification, protein turnover, chaperones	tryptase beta-2 precursor [Mus musculus]	biological process: metabolic process (GO:0008152);; molecular function: catalytic activity (GO:0003824);; molecular function: binding (GO:0005488);; cellular component: extracellular region (GO:0005576);; cellular component: extracellular region part (GO:0044421);; biological process: response to stimulus (GO:0050896);; cellular component: membrane (GO:0016020);; cellular component: membrane par…
ENSMUSG00000031262	Cenpi	5.95133	984	6.29694	1070	3.28793	526	2.96585	498	2.51564e-05	-1.00387	down	--	--	Cellular Component: kinetochore (GO:0000776);; Cellular Component: nucleus (GO:0005634);; Cellular Component: cytoplasm (GO:0005737);; Biological Process: centromere complex assembly (GO:0034508);; Biological Process: follicle-stimulating hormone signaling pathway (GO:0042699);;	K11501|0|mmu:102920|K11501 centromere protein I | (RefSeq) Cenpi, CENP-I, Fshprh1; centromere protein I	--	--	--	Mis6	Centromere protein I OS=Mus musculus OX=10090 GN=Cenpi PE=2 SV=1	S	Function unknown	centromere protein I [Mus musculus]	cellular component: cell (GO:0005623);; cellular component: macromolecular complex (GO:0032991);; cellular component: organelle (GO:0043226);; cellular component: organelle part (GO:0044422);; cellular component: cell part (GO:0044464);; biological process: cellular process (GO:0009987);; biological process: cellular component organization or biogenesis (GO:0071840);; biological process: reproduc…
ENSMUSG00000004952	Rasa4	3.01751	443	2.49738	410	7.60849	1223	5.41556	851	0.00140061	1.02718	up	--	--	--	K17630|0|mmu:54153|K17630 Ras GTPase-activating protein 4 | (RefSeq) Rasa4, AA793972, AW112107, BB079060, CAPRI, GAPL; RAS p21 protein activator 4	Ras signaling pathway (ko04014)	[T]	Signal transduction mechanisms	C2 domain;; GTPase-activator protein for Ras-like GTPase;; BTK motif;; PH domain	Ras GTPase-activating protein 4 OS=Mus musculus OX=10090 GN=Rasa4 PE=1 SV=1	S	Function unknown	mKIAA0538 protein, partial [Mus musculus]	--
ENSMUSG00000040258	Nxph4	1.96088	176	2.10892	199	0.230409	22	0.438989	41	5.83635e-05	-1.70602	down	--	--	Molecular Function: receptor binding (GO:0005102);; Cellular Component: extracellular region (GO:0005576);;	--	--	--	--	Neurexophilin	Neurexophilin-4 OS=Rattus norvegicus OX=10116 GN=Nxph4 PE=2 SV=1	O	Posttranslational modification, protein turnover, chaperones	neurexophilin-4 precursor [Mus musculus]	molecular function: binding (GO:0005488);; cellular component: extracellular region (GO:0005576)
ENSMUSG00000032128	Robo3	0.012202	4	0.034264	10	0.405021	115	0.487346	135	4.7745e-06	1.9877	up	[M]	Cell wall/membrane/envelope biogenesis	Biological Process: neuron migration (GO:0001764);; Molecular Function: protein binding (GO:0005515);; Cellular Component: integral component of membrane (GO:0016021);; Biological Process: axon midline choice point recognition (GO:0016199);; Cellular Component: axon (GO:0030424);; Biological Process: Roundabout signaling pathway (GO:0035385);; Biological Process: chemoattraction of axon (GO:00616…	K06755|0|mmu:19649|K06755 roundabout, axon guidance receptor 3 | (RefSeq) Robo3, Rbig1, Rig-1, Rig1, Robo3a, Robo3b; roundabout guidance receptor 3	Axon guidance (ko04360)	[T]	Signal transduction mechanisms	Immunoglobulin I-set domain;; Immunoglobulin domain;; Immunoglobulin domain;; Immunoglobulin domain;; Fibronectin type III domain;; Immunoglobulin V-set domain;; CD80-like C2-set immunoglobulin domain;; Ig-like domain on T-cell surface glycoprotein CD3 epsilon chain;; Purple acid Phosphatase, N-terminal domain	Roundabout homolog 3 OS=Mus musculus OX=10090 GN=Robo3 PE=1 SV=2	S	Function unknown	roundabout homolog 3 (Drosophila) [Mus musculus]	biological process: cellular process (GO:0009987);; biological process: locomotion (GO:0040011);; biological process: single-organism process (GO:0044699);; biological process: localization (GO:0051179);; molecular function: binding (GO:0005488);; cellular component: membrane (GO:0016020);; cellular component: membrane part (GO:0044425);; biological process: multicellular organismal process (GO:0…
ENSMUSG00000095280	Gm21738	4.46702	164	4.42097	171	1.29465	51	1.14876	44	0.0010717	-1.36595	down	--	--	--	--	--	--	--	--	--	S	Function unknown	unnamed protein product, partial [Mus musculus]	--
ENSMUSG00000038677	Scube3	1.07338	395	1.01573	268	5.1781	1849	2.59375	803	0.000939298	1.37157	up	--	--	Molecular Function: calcium ion binding (GO:0005509);; Cellular Component: extracellular space (GO:0005615);; Cellular Component: cell surface (GO:0009986);; Biological Process: cell differentiation (GO:0030154);; Biological Process: positive regulation of smoothened signaling pathway (GO:0045880);; Biological Process: protein homooligomerization (GO:0051260);; Biological Process: protein heteroo…	--	--	[T]	Signal transduction mechanisms	Coagulation Factor Xa inhibitory site;; Complement Clr-like EGF-like;; Putative ephrin-receptor like;; Calcium-binding EGF domain;; CUB domain;; EGF domain;; EGF-like domain	Signal peptide, CUB and EGF-like domain-containing protein 3 OS=Mus musculus OX=10090 GN=Scube3 PE=1 SV=1	S	Function unknown	signal peptide, CUB and EGF-like domain-containing protein 3 precursor [Mus musculus]	molecular function: binding (GO:0005488);; cellular component: extracellular region (GO:0005576);; cellular component: extracellular region part (GO:0044421);; cellular component: cell (GO:0005623);; cellular component: cell part (GO:0044464);; biological process: cellular process (GO:0009987);; biological process: developmental process (GO:0032502);; biological process: single-organism process (…
ENSMUSG00000104713	Gbp6	0.189165	43	0.541504	127	1.36005	274	3.07908	650	0.00482052	1.34474	up	--	--	Cellular Component: symbiont-containing vacuole membrane (GO:0020005);; Cellular Component: cytoplasmic vesicle (GO:0031410);; Biological Process: cellular response to interferon-beta (GO:0035458);; Biological Process: defense response to protozoan (GO:0042832);; Biological Process: adhesion of symbiont to host (GO:0044406);; Biological Process: defense response to Gram-positive bacterium (GO:005…	K20908|0|mmu:100702|K20908 guanylate-binding protein 6 | (RefSeq) Gbp6, AI595338, Mpa2l; guanylate binding protein 6	--	[R]	General function prediction only	Guanylate-binding protein, C-terminal domain;; Guanylate-binding protein, N-terminal domain;; Guanylate-binding protein, N-terminal domain	Guanylate-binding protein 4 OS=Mus musculus OX=10090 GN=Gbp4 PE=1 SV=1	S	Function unknown	PREDICTED: guanylate binding protein 6 isoform X4 [Mus musculus]	cellular component: extracellular region (GO:0005576);; cellular component: organelle (GO:0043226);; cellular component: other organism (GO:0044215);; cellular component: other organism part (GO:0044217);; cellular component: extracellular region part (GO:0044421);; cellular component: organelle part (GO:0044422);; cellular component: cell (GO:0005623);; cellular component: cell part (GO:0044464)…
ENSMUSG00000026655	Fam107b	2.69558	398	2.13284	258	7.00165	1240	4.85252	847	0.000655106	1.2555	up	--	--	Biological Process: sensory perception of sound (GO:0007605);;	--	--	--	--	Protein of unknown function (DUF1151)	Protein FAM107B OS=Mus musculus OX=10090 GN=Fam107b PE=1 SV=2	S	Function unknown	PREDICTED: protein FAM107B isoform X1 [Rattus norvegicus]	biological process: multicellular organismal process (GO:0032501)
ENSMUSG00000049350	Zg16	10.9803	420	14.4501	579	3.36554	138	5.66925	222	0.00163482	-1.21498	down	--	--	Cellular Component: proteinaceous extracellular matrix (GO:0005578);; Cellular Component: Golgi lumen (GO:0005796);; Biological Process: protein transport (GO:0015031);; Molecular Function: carbohydrate binding (GO:0030246);; Cellular Component: zymogen granule membrane (GO:0042589);; Cellular Component: cytoplasmic vesicle lumen (GO:0060205);;	--	--	--	--	--	Zymogen granule membrane protein 16 OS=Mus musculus OX=10090 GN=Zg16 PE=1 SV=1	U	Intracellular trafficking, secretion, and vesicular transport	zymogen granule membrane protein 16 precursor [Mus musculus]	cellular component: extracellular region (GO:0005576);; cellular component: extracellular region part (GO:0044421);; cellular component: cell (GO:0005623);; cellular component: membrane-enclosed lumen (GO:0031974);; cellular component: organelle (GO:0043226);; cellular component: organelle part (GO:0044422);; cellular component: cell part (GO:0044464);; biological process: localization (GO:005117…
ENSMUSG00000029212	Gabrb1	0.107345	79	0.199381	136	0.540873	421	0.387545	295	0.00326632	1.22858	up	[X]	Mobilome: prophages, transposons	Molecular Function: GABA-A receptor activity (GO:0004890);; Cellular Component: nuclear envelope (GO:0005635);; Cellular Component: cytoplasm (GO:0005737);; Cellular Component: integral component of plasma membrane (GO:0005887);; Biological Process: gamma-aminobutyric acid signaling pathway (GO:0007214);; Biological Process: response to toxic substance (GO:0009636);; Biological Process: central n…	K05181|0|mmu:14400|K05181 gamma-aminobutyric acid receptor subunit beta | (RefSeq) Gabrb1, AW061132, B230208N19Rik, Gabrb-1; gamma-aminobutyric acid (GABA) A receptor, subunit beta 1	Neuroactive ligand-receptor interaction (ko04080);; Retrograde endocannabinoid signaling (ko04723);; Serotonergic synapse (ko04726);; GABAergic synapse (ko04727);; Morphine addiction (ko05032);; Nicotine addiction (ko05033)	[T]	Signal transduction mechanisms	Neurotransmitter-gated ion-channel ligand binding domain;; Neurotransmitter-gated ion-channel transmembrane region	Gamma-aminobutyric acid receptor subunit beta-1 OS=Mus musculus OX=10090 GN=Gabrb1 PE=1 SV=1	U	Intracellular trafficking, secretion, and vesicular transport	gamma-aminobutyric acid receptor subunit beta-1 precursor [Mus musculus]	biological process: cellular process (GO:0009987);; biological process: signaling (GO:0023052);; biological process: single-organism process (GO:0044699);; biological process: response to stimulus (GO:0050896);; biological process: biological regulation (GO:0065007);; molecular function: signal transducer activity (GO:0004871);; molecular function: molecular transducer activity (GO:0060089);; cel…
ENSMUSG00000046180	4930550L24Rik	54.9954	4777	56.4357	5132	9.1572	844	13.009	1169	2.05757e-20	-2.15858	down	--	--	--	--	--	[S]	Function unknown	MAGE family	Melanoma-associated antigen B16 OS=Rattus norvegicus OX=10116 GN=Mageb16 PE=2 SV=1	S	Function unknown	mage-k1 [Mus musculus]	--
Mus_musculus_newGene_21361	--	0.272886	27	0.538187	50	1.23608	117	3.64978	342	0.00730804	1.3034	up	--	--	--	--	--	--	--	--	--	--	--	mCG147332 [Mus musculus]	--
ENSMUSG00000058966	Fam57b	2.12955	218	2.02428	237	0.698502	77	0.692315	89	0.00227386	-1.19751	down	--	--	Cellular Component: endoplasmic reticulum (GO:0005783);; Cellular Component: Golgi apparatus (GO:0005794);; Cellular Component: integral component of membrane (GO:0016021);; Biological Process: negative regulation of fat cell differentiation (GO:0045599);; Biological Process: ceramide biosynthetic process (GO:0046513);; Molecular Function: sphingosine N-acyltransferase activity (GO:0050291);;	--	--	[TR]	Signal transduction mechanisms;; General function prediction only	TLC domain	Protein FAM57B OS=Mus musculus OX=10090 GN=Fam57b PE=2 SV=2	U	Intracellular trafficking, secretion, and vesicular transport	protein FAM57B isoform 1 [Mus musculus]	cellular component: cell (GO:0005623);; cellular component: organelle (GO:0043226);; cellular component: cell part (GO:0044464);; cellular component: membrane (GO:0016020);; cellular component: membrane part (GO:0044425);; biological process: biological regulation (GO:0065007);; biological process: metabolic process (GO:0008152);; biological process: cellular process (GO:0009987);; biological pro…
ENSMUSG00000027452	Acss1	18.0991	3500	16.7146	3403	6.44088	1320	7.89167	1579	1.54712e-08	-1.24189	down	[I]	Lipid transport and metabolism	Molecular Function: acetate-CoA ligase activity (GO:0003987);; Molecular Function: ATP binding (GO:0005524);; Cellular Component: mitochondrial matrix (GO:0005759);; Molecular Function: AMP binding (GO:0016208);; Biological Process: acetate biosynthetic process (GO:0019413);; Biological Process: acetyl-CoA biosynthetic process from acetate (GO:0019427);; Biological Process: propionate biosyntheti…	K01895|0|mmu:68738|K01895 acetyl-CoA synthetase [EC:6.2.1.1] | (RefSeq) Acss1, 1110032O15Rik, AI788978, Acas2, Acas2l, AceCS2; acyl-CoA synthetase short-chain family member 1	Glycolysis / Gluconeogenesis (ko00010);; Pyruvate metabolism (ko00620);; Propanoate metabolism (ko00640);; Carbon metabolism (ko01200)	[I]	Lipid transport and metabolism	AMP-binding enzyme;; AMP-binding enzyme C-terminal domain;; Acetyl-coenzyme A synthetase N-terminus	Acetyl-coenzyme A synthetase 2-like, mitochondrial OS=Mus musculus OX=10090 GN=Acss1 PE=1 SV=1	I	Lipid transport and metabolism	mKIAA1846 protein, partial [Mus musculus]	molecular function: catalytic activity (GO:0003824);; molecular function: binding (GO:0005488);; cellular component: cell (GO:0005623);; cellular component: membrane-enclosed lumen (GO:0031974);; cellular component: organelle (GO:0043226);; cellular component: organelle part (GO:0044422);; cellular component: cell part (GO:0044464);; biological process: metabolic process (GO:0008152);; biological…
ENSMUSG00000029757	Dync1i1	7.27327	991	7.53394	1081	1.83399	266	2.66811	377	1.01437e-07	-1.53724	down	--	--	Cellular Component: condensed chromosome kinetochore (GO:0000777);; Cellular Component: spindle pole (GO:0000922);; Molecular Function: microtubule motor activity (GO:0003777);; Cellular Component: nucleus (GO:0005634);; Cellular Component: cytoplasmic dynein complex (GO:0005868);; Cellular Component: microtubule (GO:0005874);; Molecular Function: microtubule binding (GO:0008017);; Molecular Func…	K10415|0|mmu:13426|K10415 dynein intermediate chain, cytosolic | (RefSeq) Dync1i1, DH_IC-1, DHIC-1, DIC, Dncic1, IC74; dynein cytoplasmic 1 intermediate chain 1	Phagosome (ko04145);; Vasopressin-regulated water reabsorption (ko04962);; Salmonella infection (ko05132)	[Z]	Cytoskeleton	Cytoplasmic dynein 1 intermediate chain 2;; WD domain, G-beta repeat	Cytoplasmic dynein 1 intermediate chain 1 OS=Mus musculus OX=10090 GN=Dync1i1 PE=1 SV=2	S	Function unknown	cytoplasmic dynein 1 intermediate chain 1 isoform 3 [Mus musculus]	cellular component: cell (GO:0005623);; cellular component: macromolecular complex (GO:0032991);; cellular component: organelle (GO:0043226);; cellular component: organelle part (GO:0044422);; cellular component: cell part (GO:0044464);; molecular function: catalytic activity (GO:0003824);; cellular component: supramolecular complex (GO:0099080);; molecular function: binding (GO:0005488);; biolog…
ENSMUSG00000027270	Lamp5	1.06474	109	1.5003	166	5.62825	623	5.31264	572	8.5719e-08	1.69901	up	--	--	--	--	--	--	--	Lysosome-associated membrane glycoprotein (Lamp)	Lysosome-associated membrane glycoprotein 5 OS=Mus musculus OX=10090 GN=Lamp5 PE=1 SV=2	U	Intracellular trafficking, secretion, and vesicular transport	lysosome-associated membrane glycoprotein 5 precursor [Mus musculus]	--
ENSMUSG00000013483	Card14	0.38161	86	0.484734	115	1.66805	374	1.21562	266	0.00193214	1.22481	up	--	--	--	K20913|0|mmu:170720|K20913 caspase recruitment domain-containing protein 14 | (RefSeq) Card14, Bimp2, CARMA2; caspase recruitment domain family, member 14	--	--	--	Caspase recruitment domain	Caspase recruitment domain-containing protein 14 OS=Mus musculus OX=10090 GN=Card14 PE=2 SV=2	F	Nucleotide transport and metabolism	caspase recruitment domain-containing protein 14 [Mus musculus]	--
ENSMUSG00000029153	Ociad2	3.45615	465	3.939	560	1.21589	168	1.10858	157	3.02545e-07	-1.50359	down	--	--	Cellular Component: mitochondrial inner membrane (GO:0005743);; Cellular Component: endosome (GO:0005768);;	--	--	--	--	Ovarian carcinoma immunoreactive antigen (OCIA)	OCIA domain-containing protein 2 OS=Mus musculus OX=10090 GN=Ociad2 PE=1 SV=1	S	Function unknown	OCIA domain-containing protein 2 [Cricetulus griseus]	cellular component: cell (GO:0005623);; cellular component: membrane (GO:0016020);; cellular component: organelle (GO:0043226);; cellular component: organelle part (GO:0044422);; cellular component: cell part (GO:0044464)
ENSMUSG00000022613	Miox	6.69678	405	4.51311	287	0.027723	2	0.547082	35	0.00195092	-1.42781	down	--	--	Molecular Function: aldo-keto reductase (NADP) activity (GO:0004033);; Cellular Component: cytoplasm (GO:0005737);; Molecular Function: ferric iron binding (GO:0008199);; Cellular Component: inclusion body (GO:0016234);; Molecular Function: oxidoreductase activity, acting on NAD(P)H (GO:0016651);; Biological Process: inositol catabolic process (GO:0019310);; Molecular Function: inositol oxygenase…	K00469|0|mmu:56727|K00469 inositol oxygenase [EC:1.13.99.1] | (RefSeq) Miox, 0610009I10Rik, AI314022, Aldrl6, C85427, RSOR; myo-inositol oxygenase	Ascorbate and aldarate metabolism (ko00053);; Inositol phosphate metabolism (ko00562)	[R]	General function prediction only	Myo-inositol oxygenase	Inositol oxygenase OS=Mus musculus OX=10090 GN=Miox PE=1 SV=2	S	Function unknown	inositol oxygenase [Mus musculus]	biological process: metabolic process (GO:0008152);; biological process: single-organism process (GO:0044699);; molecular function: catalytic activity (GO:0003824);; cellular component: cell (GO:0005623);; cellular component: cell part (GO:0044464);; molecular function: binding (GO:0005488);; biological process: cellular process (GO:0009987);; cellular component: extracellular region (GO:0005576)…
ENSMUSG00000021364	Elovl2	35.042	7161	46.3461	10005	2.7955	608	6.00789	1276	1.17514e-15	-2.59783	down	--	--	Biological Process: unsaturated fatty acid biosynthetic process (GO:0006636);; Molecular Function: fatty acid elongase activity (GO:0009922);; Biological Process: fatty acid elongation, saturated fatty acid (GO:0019367);; Biological Process: sphingolipid biosynthetic process (GO:0030148);; Cellular Component: integral component of endoplasmic reticulum membrane (GO:0030176);; Biological Process: …	K10205|0|mmu:54326|K10205 elongation of very long chain fatty acids protein 2 [EC:2.3.1.199] | (RefSeq) Elovl2, AI317360, Ssc2; elongation of very long chain fatty acids (FEN1/Elo2, SUR4/Elo3, yeast)-like 2	Fatty acid elongation (ko00062);; Biosynthesis of unsaturated fatty acids (ko01040);; Fatty acid metabolism (ko01212)	[I]	Lipid transport and metabolism	GNS1/SUR4 family	Elongation of very long chain fatty acids protein 2 OS=Mus musculus OX=10090 GN=Elovl2 PE=1 SV=1	I	Lipid transport and metabolism	elongation of very long chain fatty acids (FEN1/Elo2, SUR4/Elo3, yeast)-like 2, isoform CRA_a, partial [Mus musculus]	biological process: metabolic process (GO:0008152);; biological process: cellular process (GO:0009987);; biological process: single-organism process (GO:0044699);; molecular function: catalytic activity (GO:0003824);; cellular component: cell (GO:0005623);; cellular component: membrane (GO:0016020);; cellular component: organelle (GO:0043226);; cellular component: organelle part (GO:0044422);; ce…
ENSMUSG00000037605	Adgrl3	6.83053	1858	5.10831	1313	16.41	4278	13.1187	3357	0.00106315	1.01941	up	--	--	Biological Process: neuron migration (GO:0001764);; Molecular Function: G-protein coupled receptor activity (GO:0004930);; Molecular Function: calcium ion binding (GO:0005509);; Molecular Function: protein binding (GO:0005515);; Cellular Component: integral component of plasma membrane (GO:0005887);; Cellular Component: cell-cell junction (GO:0005911);; Biological Process: cell surface receptor s…	K04594|0|mmu:319387|K04594 latrophilin 3 | (RefSeq) Adgrl3, 5430402I23Rik, CIRL-3, D130075K09Rik, Gm1379, LEC3, Lphn3, mKIAA0768; adhesion G protein-coupled receptor L3	--	[T]	Signal transduction mechanisms	Latrophilin Cytoplasmic C-terminal region;; Olfactomedin-like domain;; 7 transmembrane receptor (Secretin family);; GPCR-Autoproteolysis INducing (GAIN) domain;; GPCR proteolysis site, GPS, motif;; Hormone receptor domain	Adhesion G protein-coupled receptor L3 OS=Mus musculus OX=10090 GN=Adgrl3 PE=1 SV=3	S	Function unknown	adhesion G protein-coupled receptor L3 isoform 7 precursor [Mus musculus]	biological process: cellular process (GO:0009987);; biological process: locomotion (GO:0040011);; biological process: single-organism process (GO:0044699);; biological process: localization (GO:0051179);; biological process: signaling (GO:0023052);; biological process: response to stimulus (GO:0050896);; biological process: biological regulation (GO:0065007);; molecular function: signal transduce…
ENSMUSG00000004328	Hif3a	7.56956	2218	7.7884	2557	16.3024	5363	16.1211	5155	3.7522e-08	1.00363	up	[T]	Signal transduction mechanisms	--	K09096|0|mmu:53417|K09096 hypoxia-inducible factor 3 alpha | (RefSeq) Hif3a, Ipas, MOP7, NEPAS, bHLHe17; hypoxia inducible factor 3, alpha subunit	--	[TK]	Signal transduction mechanisms;; Transcription	PAS fold;; PAS domain;; PAS fold;; Hypoxia-inducible factor-1;; PAS fold;; PAS domain	Hypoxia-inducible factor 3-alpha OS=Mus musculus OX=10090 GN=Hif3a PE=1 SV=2	K	Transcription	hypoxia-inducible factor 3-alpha isoform 1 [Mus musculus]	--
ENSMUSG00000063954	Hist2h2aa2	2.17976	62	2.36069	71	6.30115	189	10.4646	306	0.00284547	1.28546	up	--	--	Cellular Component: nucleosome (GO:0000786);; Cellular Component: nuclear chromatin (GO:0000790);; Molecular Function: DNA binding (GO:0003677);; Biological Process: chromatin silencing (GO:0006342);; Biological Process: negative regulation of cell proliferation (GO:0008285);; Molecular Function: enzyme binding (GO:0019899);; Molecular Function: protein heterodimerization activity (GO:0046982);; …	K11251|5.71779e-71|ssc:100624086|K11251 histone H2A | (RefSeq) histone H2A type 2-A-like	Alcoholism (ko05034);; Systemic lupus erythematosus (ko05322)	[B]	Chromatin structure and dynamics	C-terminus of histone H2A;; Core histone H2A/H2B/H3/H4;; Histone-like transcription factor (CBF/NF-Y) and archaeal histone	Histone H2A type 2-A OS=Rattus norvegicus OX=10116 GN=Hist2h2aa3 PE=1 SV=1	B	Chromatin structure and dynamics	histone H2A, partial [Mus musculus domesticus]	cellular component: cell (GO:0005623);; cellular component: macromolecular complex (GO:0032991);; cellular component: organelle (GO:0043226);; cellular component: organelle part (GO:0044422);; cellular component: cell part (GO:0044464);; cellular component: membrane-enclosed lumen (GO:0031974);; molecular function: binding (GO:0005488);; biological process: cellular process (GO:0009987);; biologi…
ENSMUSG00000020374	Rasgef1c	1.85994	216	2.13528	267	0.43874	56	0.546197	65	2.32623e-05	-1.58279	down	[F]	Nucleotide transport and metabolism	--	--	--	[T]	Signal transduction mechanisms	RasGEF domain;; RasGEF N-terminal motif	Ras-GEF domain-containing family member 1C OS=Mus musculus OX=10090 GN=Rasgef1c PE=2 SV=1	S	Function unknown	ras-GEF domain-containing family member 1C isoform 1 [Mus musculus]	--
ENSMUSG00000043753	Dmrta1	4.8541	1059	7.04321	1617	1.5318	354	2.6999	609	0.000676737	-1.2447	down	--	--	Molecular Function: core promoter proximal region sequence-specific DNA binding (GO:0000987);; Biological Process: ovarian follicle development (GO:0001541);; Molecular Function: transcription factor activity, sequence-specific DNA binding (GO:0003700);; Cellular Component: nucleus (GO:0005634);; Biological Process: regulation of transcription, DNA-templated (GO:0006355);; Molecular Function: pro…	K19491|0|mmu:242523|K19491 doublesex- and mab-3-related transcription factor 4/5 | (RefSeq) Dmrta1, Dmrt4; doublesex and mab-3 related transcription factor like family A1	--	[K]	Transcription	DM DNA binding domain;; DMRTA motif	Doublesex- and mab-3-related transcription factor A1 OS=Mus musculus OX=10090 GN=Dmrta1 PE=2 SV=1	K	Transcription	doublesex- and mab-3-related transcription factor A1 [Mus musculus]	molecular function: binding (GO:0005488);; biological process: reproduction (GO:0000003);; biological process: reproductive process (GO:0022414);; biological process: multicellular organismal process (GO:0032501);; biological process: developmental process (GO:0032502);; biological process: single-organism process (GO:0044699);; biological process: rhythmic process (GO:0048511);; biological proce…
Mus_musculus_newGene_9890	--	0.414205	40	0.564839	58	1.93267	197	1.48362	148	0.00925801	1.18477	up	--	--	Biological Process: generation of precursor metabolites and energy (GO:0006091);; Biological Process: adult feeding behavior (GO:0008343);; Cellular Component: integral component of membrane (GO:0016021);; Cellular Component: viral envelope (GO:0019031);; Molecular Function: type 3 melanocortin receptor binding (GO:0031781);; Molecular Function: type 4 melanocortin receptor binding (GO:0031782);;…	--	--	--	--	--	Retrovirus-related Env polyprotein from Fv-4 locus OS=Mus musculus OX=10090 GN=Fv4 PE=1 SV=2	S	Function unknown	Envelope glycoprotein [Cricetulus griseus]	biological process: metabolic process (GO:0008152);; biological process: cellular process (GO:0009987);; biological process: behavior (GO:0007610);; biological process: multicellular organismal process (GO:0032501);; biological process: single-organism process (GO:0044699);; cellular component: membrane (GO:0016020);; cellular component: membrane part (GO:0044425);; cellular component: virion (GO…
ENSMUSG00000031654	Cbln1	129.025	19309	104.947	16533	18.2921	2900	49.2171	7618	0.000426987	-1.39304	down	--	--	Cellular Component: extracellular space (GO:0005615);; Biological Process: heterophilic cell-cell adhesion via plasma membrane cell adhesion molecules (GO:0007157);; Biological Process: protein secretion (GO:0009306);; Biological Process: cerebellar granule cell differentiation (GO:0021707);; Cellular Component: cell junction (GO:0030054);; Molecular Function: protein homodimerization activity (G…	--	--	--	--	C1q domain	Cerebellin-1 OS=Mus musculus OX=10090 GN=Cbln1 PE=1 SV=1	O	Posttranslational modification, protein turnover, chaperones	cerebellin-1 precursor [Mus musculus]	cellular component: extracellular region (GO:0005576);; cellular component: extracellular region part (GO:0044421);; biological process: biological adhesion (GO:0022610);; biological process: cellular process (GO:0009987);; biological process: single-organism process (GO:0044699);; biological process: localization (GO:0051179);; biological process: multicellular organismal process (GO:0032501);; …
ENSMUSG00000024302	Dtna	20.0647	5509	21.8167	6901	5.85976	1766	11.7902	3450	0.0026108	-1.09256	down	--	--	Cellular Component: cytoplasm (GO:0005737);; Molecular Function: zinc ion binding (GO:0008270);; Cellular Component: dystrobrevin complex (GO:0016014);; Cellular Component: cell junction (GO:0030054);; Molecular Function: PDZ domain binding (GO:0030165);; Cellular Component: axon (GO:0030424);; Cellular Component: extrinsic component of cytoplasmic side of plasma membrane (GO:0031234);; Cellular …	--	--	[Z]	Cytoskeleton	EF hand;; EF-hand;; Zinc finger, ZZ type	Dystrobrevin alpha OS=Mus musculus OX=10090 GN=Dtna PE=1 SV=2	S	Function unknown	dystrobrevin alpha, isoform CRA_b, partial [Mus musculus]	cellular component: cell (GO:0005623);; cellular component: cell part (GO:0044464);; molecular function: binding (GO:0005488);; cellular component: membrane (GO:0016020);; cellular component: macromolecular complex (GO:0032991);; cellular component: membrane part (GO:0044425);; cellular component: cell junction (GO:0030054);; cellular component: synapse (GO:0045202)
Mus_musculus_newGene_11907	--	11.5608	2103	8.88787	1684	3.61777	704	4.43075	811	2.56673e-06	-1.26272	down	--	--	--	--	--	--	--	--	--	--	--	mCG148344 [Mus musculus]	--
ENSMUSG00000042453	Reln	0.584654	366	0.536005	353	2.12491	1383	1.00519	651	0.00925963	1.07916	up	[S]	Function unknown	--	K06249|0|mmu:19699|K06249 reelin [EC:3.4.21.-] | (RefSeq) Reln, reeler, rl; reelin	PI3K-Akt signaling pathway (ko04151);; Focal adhesion (ko04510);; ECM-receptor interaction (ko04512)	--	--	BNR/Asp-box repeat;; EGF-like domain;; Chitobiase/beta-hexosaminidase C-terminal domain;; Reeler domain	Reelin OS=Mus musculus OX=10090 GN=Reln PE=1 SV=3	O	Posttranslational modification, protein turnover, chaperones	reelin isoform 1 precursor [Mus musculus]	--
ENSMUSG00000086040	Wipf3	22.0512	5201	27.5412	6860	10.0357	2510	12.9464	3160	1.71532e-05	-1.06667	down	--	--	Biological Process: actin cortical patch assembly (GO:0000147);; Cellular Component: cytoplasm (GO:0005737);; Cellular Component: actin filament (GO:0005884);; Biological Process: endocytosis (GO:0006897);; Biological Process: multicellular organism development (GO:0007275);; Biological Process: spermatogenesis (GO:0007283);; Biological Process: regulation of cell shape (GO:0008360);; Molecular F…	K19475|0|mmu:330319|K19475 WAS/WASL-interacting protein | (RefSeq) Wipf3, 9030621G03, BQ952480; WAS/WASL interacting protein family, member 3	Endocytosis (ko04144)	[Z]	Cytoskeleton	WH2 motif	WAS/WASL-interacting protein family member 3 OS=Mus musculus OX=10090 GN=Wipf3 PE=1 SV=1	S	Function unknown	WAS/WASL-interacting protein family member 3 isoform a [Mus musculus]	biological process: cellular process (GO:0009987);; biological process: single-organism process (GO:0044699);; biological process: cellular component organization or biogenesis (GO:0071840);; cellular component: cell (GO:0005623);; cellular component: cell part (GO:0044464);; cellular component: organelle (GO:0043226);; cellular component: organelle part (GO:0044422);; cellular component: supramo…
ENSMUSG00000041417	Pik3r1	13.9723	4055	11.599	3829	37.5349	12273	22.6012	7569	0.000283026	1.08699	up	--	--	Biological Process: cellular glucose homeostasis (GO:0001678);; Biological Process: response to yeast (GO:0001878);; Biological Process: positive regulation of protein phosphorylation (GO:0001934);; Biological Process: negative regulation of cell-matrix adhesion (GO:0001953);; Molecular Function: insulin receptor binding (GO:0005158);; Molecular Function: insulin-like growth factor receptor bindi…	K02649|0|mmu:18708|K02649 phosphoinositide-3-kinase regulatory subunit alpha/beta/delta | (RefSeq) Pik3r1, PI3K, p50alpha, p55alpha, p85alpha; phosphatidylinositol 3-kinase, regulatory subunit, polypeptide 1 (p85 alpha)	EGFR tyrosine kinase inhibitor resistance (ko01521);; Endocrine resistance (ko01522);; Platinum drug resistance (ko01524);; ErbB signaling pathway (ko04012);; Ras signaling pathway (ko04014);; Rap1 signaling pathway (ko04015);; cGMP-PKG signaling pathway (ko04022);; cAMP signaling pathway (ko04024);; Chemokine signaling pathway (ko04062);; HIF-1 signaling pathway (ko04066);; FoxO signaling pathwa…	[T]	Signal transduction mechanisms	Phosphatidylinositol 3-kinase regulatory subunit P85 inter-SH2 domain;; SH2 domain;; RhoGAP domain;; SH3 domain;; Variant SH3 domain	Phosphatidylinositol 3-kinase regulatory subunit alpha OS=Mus musculus OX=10090 GN=Pik3r1 PE=1 SV=2	T	Signal transduction mechanisms	phosphatidylinositol 3-kinase regulatory subunit alpha isoform 2 [Mus musculus]	biological process: cellular process (GO:0009987);; biological process: single-organism process (GO:0044699);; biological process: biological regulation (GO:0065007);; biological process: response to stimulus (GO:0050896);; biological process: multi-organism process (GO:0051704);; molecular function: binding (GO:0005488);; cellular component: cell (GO:0005623);; cellular component: organelle (GO:…
ENSMUSG00000000303	Cdh1	2.06537	490	2.9863	745	7.75189	1944	5.68986	1394	0.00026898	1.16125	up	[U]	Intracellular trafficking, secretion, and vesicular transport	Biological Process: trophectodermal cell differentiation (GO:0001829);; Molecular Function: protein binding (GO:0001948);; Biological Process: epithelial cell morphogenesis (GO:0003382);; Molecular Function: calcium ion binding (GO:0005509);; Cellular Component: endosome (GO:0005768);; Cellular Component: trans-Golgi network (GO:0005802);; Cellular Component: cell-cell adherens junction (GO:00059…	K05689|0|mmu:12550|K05689 cadherin 1, type 1, E-cadherin | (RefSeq) Cdh1, AA960649, ARC-1, E-cad, Ecad, L-CAM, UVO, Um; cadherin 1	Rap1 signaling pathway (ko04015);; Hippo signaling pathway (ko04390);; Cell adhesion molecules (CAMs) (ko04514);; Adherens junction (ko04520);; Bacterial invasion of epithelial cells (ko05100);; Pathways in cancer (ko05200);; Endometrial cancer (ko05213);; Thyroid cancer (ko05216);; Melanoma (ko05218);; Bladder cancer (ko05219)	[S]	Function unknown	Cadherin domain;; Cadherin cytoplasmic region;; Cadherin prodomain like;; Cadherin-like	Cadherin-1 OS=Mus musculus OX=10090 GN=Cdh1 PE=1 SV=1	U	Intracellular trafficking, secretion, and vesicular transport	cadherin-1 preproprotein [Mus musculus]	biological process: cellular process (GO:0009987);; biological process: developmental process (GO:0032502);; biological process: single-organism process (GO:0044699);; biological process: cellular component organization or biogenesis (GO:0071840);; molecular function: binding (GO:0005488);; cellular component: cell (GO:0005623);; cellular component: organelle (GO:0043226);; cellular component: ce…
ENSMUSG00000026235	Epha4	0.956951	292	0.840237	300	2.62254	904	2.4415	851	8.34827e-08	1.33946	up	--		--	K05105|0|mmu:13838|K05105 Eph receptor A4 [EC:2.7.10.1] | (RefSeq) Epha4, 2900005C20Rik, AI385584, Cek8, Hek8, Sek, Sek1, Tyro1, rb; Eph receptor A4	Axon guidance (ko04360)	[T]	Signal transduction mechanisms	Protein tyrosine kinase;; Ephrin receptor ligand binding domain;; Protein kinase domain;; Fibronectin type III domain;; Ephrin type-A receptor 2 transmembrane domain;; SAM domain (Sterile alpha motif);; SAM domain (Sterile alpha motif)	Ephrin type-A receptor 4 OS=Mus musculus OX=10090 GN=Epha4 PE=1 SV=2	T	Signal transduction mechanisms	ephrin type-A receptor 4 precursor [Mus musculus]	--
ENSMUSG00000052302	Tbc1d30	3.03256	898	2.46438	730	1.04502	272	1.05562	333	2.16406e-05	-1.30485	down	--	--	Molecular Function: GTPase activator activity (GO:0005096);; Cellular Component: plasma membrane (GO:0005886);; Biological Process: intracellular protein transport (GO:0006886);; Cellular Component: endomembrane system (GO:0012505);; Molecular Function: Rab GTPase binding (GO:0017137);; Biological Process: regulation of vesicle fusion (GO:0031338);; Cellular Component: ciliary basal body (GO:0036…	--	--	[U]	Intracellular trafficking, secretion, and vesicular transport	Domain of unknown function (DUF4682);; Rab-GTPase-TBC domain	TBC1 domain family member 30 OS=Mus musculus OX=10090 GN=Tbc1d30 PE=1 SV=2	S	Function unknown	mKIAA0984 protein, partial [Mus musculus]	biological process: biological regulation (GO:0065007);; molecular function: molecular function regulator (GO:0098772);; cellular component: cell (GO:0005623);; cellular component: membrane (GO:0016020);; cellular component: cell part (GO:0044464);; biological process: localization (GO:0051179);; molecular function: binding (GO:0005488);; cellular component: organelle (GO:0043226);; cellular comp…
ENSMUSG00000039519	Cyp7b1	1.46754	170	1.59967	195	4.43408	544	3.28819	394	0.00315433	1.05825	up	[QV]	Secondary metabolites biosynthesis, transport and catabolism;; Defense mechanisms	Molecular Function: iron ion binding (GO:0005506);; Cellular Component: endoplasmic reticulum membrane (GO:0005789);; Biological Process: bile acid biosynthetic process (GO:0006699);; Biological Process: digestion (GO:0007586);; Biological Process: memory (GO:0007613);; Biological Process: circadian rhythm (GO:0007623);; Biological Process: cholesterol metabolic process (GO:0008203);; Molecular F…	K07430|0|mmu:13123|K07430 25/26-hydroxycholesterol 7alpha-hydroxylase [EC:1.14.14.29] | (RefSeq) Cyp7b1, AW261589, D3Ertd552e, hct-1; cytochrome P450, family 7, subfamily b, polypeptide 1	Primary bile acid biosynthesis (ko00120);; Steroid hormone biosynthesis (ko00140)	[Q]	Secondary metabolites biosynthesis, transport and catabolism	Cytochrome P450	25-hydroxycholesterol 7-alpha-hydroxylase OS=Mus musculus OX=10090 GN=Cyp7b1 PE=1 SV=2	Q	Secondary metabolites biosynthesis, transport and catabolism	unnamed protein product [Mus musculus]	molecular function: binding (GO:0005488);; cellular component: cell (GO:0005623);; cellular component: membrane (GO:0016020);; cellular component: organelle (GO:0043226);; cellular component: organelle part (GO:0044422);; cellular component: membrane part (GO:0044425);; cellular component: cell part (GO:0044464);; biological process: metabolic process (GO:0008152);; biological process: cellular p…
ENSMUSG00000020256	Aldh1l2	0.546776	177	0.531175	181	3.76113	1282	5.08711	1545	5.00764e-27	2.58859	up	[C]	Energy production and conversion	--	K00289|0|mmu:216188|K00289 formyltetrahydrofolate dehydrogenase [EC:1.5.1.6] | (RefSeq) Aldh1l2, D330038I09Rik, mtFDH; aldehyde dehydrogenase 1 family, member L2	One carbon pool by folate (ko00670)	[F]	Nucleotide transport and metabolism	Aldehyde dehydrogenase family;; Formyl transferase;; Formyl transferase, C-terminal domain;; Phosphopantetheine attachment site	Mitochondrial 10-formyltetrahydrofolate dehydrogenase OS=Mus musculus OX=10090 GN=Aldh1l2 PE=1 SV=2	C	Energy production and conversion	mitochondrial 10-formyltetrahydrofolate dehydrogenase [Mus musculus]	--
ENSMUSG00000031112	Stk26	4.94406	962	5.6115	1149	12.1109	2495	12.2072	2456	1.58393e-07	1.07587	up	[T]	Signal transduction mechanisms	Cellular Component: Golgi membrane (GO:0000139);; Biological Process: mitotic cell cycle (GO:0000278);; Molecular Function: magnesium ion binding (GO:0000287);; Molecular Function: signal transducer, downstream of receptor, with serine/threonine kinase activity (GO:0004702);; Molecular Function: ATP binding (GO:0005524);; Cellular Component: nucleus (GO:0005634);; Cellular Component: Golgi-associ…	K08838|0|mmu:70415|K08838 serine/threonine-protein kinase 24/25/MST4 [EC:2.7.11.1] | (RefSeq) Stk26, 2610018G03Rik, Mst4; serine/threonine kinase 26	--	[T]	Signal transduction mechanisms	Protein kinase domain;; Protein tyrosine kinase	Serine/threonine-protein kinase 26 OS=Mus musculus OX=10090 GN=Stk26 PE=1 SV=1	T	Signal transduction mechanisms	serine/threonine-protein kinase 26 [Mus caroli]	cellular component: cell (GO:0005623);; cellular component: membrane (GO:0016020);; cellular component: organelle (GO:0043226);; cellular component: organelle part (GO:0044422);; cellular component: cell part (GO:0044464);; biological process: cellular process (GO:0009987);; biological process: single-organism process (GO:0044699);; molecular function: binding (GO:0005488);; biological process: m…
ENSMUSG00000001288	Rarg	5.30698	756	5.25573	776	12.2545	1951	10.5089	1586	2.28133e-05	1.02679	up	--	--	--	K08529|0|pon:100444155|K08529 retinoic acid receptor gamma | (RefSeq) RARG; retinoic acid receptor gamma	--	[T]	Signal transduction mechanisms	Zinc finger, C4 type (two domains);; Ligand-binding domain of nuclear hormone receptor	Retinoic acid receptor gamma OS=Mus musculus OX=10090 GN=Rarg PE=1 SV=3	K	Transcription	retinoic acid receptor gamma isoform 1 [Mus musculus]	--
ENSMUSG00000045004	Spata21	7.1192	962	8.03838	1143	0.28948	42	0.835042	117	1.6137e-12	-2.63859	down	--	--	Molecular Function: calcium ion binding (GO:0005509);;	--	--	[T]	Signal transduction mechanisms	--	Spermatogenesis-associated protein 21 OS=Mus musculus OX=10090 GN=Spata21 PE=2 SV=1	DTZ	Cell cycle control, cell division, chromosome partitioning;; Signal transduction mechanisms;; Cytoskeleton	spermatogenesis-associated protein 21 [Mus musculus]	molecular function: binding (GO:0005488)
ENSMUSG00000041536	Serpina3a	24.7368	1714	29.0127	2159	5.65513	420	2.55498	182	1.96633e-09	-2.12091	down	[O]	Posttranslational modification, protein turnover, chaperones	Molecular Function: serine-type endopeptidase inhibitor activity (GO:0004867);; Biological Process: negative regulation of peptidase activity (GO:0010466);; Biological Process: response to cytokine (GO:0034097);; Biological Process: response to peptide hormone (GO:0043434);; Cellular Component: extracellular exosome (GO:0070062);; Cellular Component: blood microparticle (GO:0072562);;	K04525|0|mmu:238395|K04525 serpin peptidase inhibitor, clade A | (RefSeq) Serpina3j, AI506554, EG238395, Gm4931; serine (or cysteine) peptidase inhibitor, clade A (alpha-1 antiproteinase, antitrypsin), member 3J	--	[V]	Defense mechanisms	Serpin (serine protease inhibitor)	Serine protease inhibitor A3A OS=Mus musculus OX=10090 GN=Serpina3a PE=1 SV=2	O	Posttranslational modification, protein turnover, chaperones	PREDICTED: serine protease inhibitor A3A isoform X1 [Mus musculus]	biological process: biological regulation (GO:0065007);; molecular function: molecular function regulator (GO:0098772);; biological process: response to stimulus (GO:0050896);; cellular component: extracellular region (GO:0005576);; cellular component: organelle (GO:0043226);; cellular component: extracellular region part (GO:0044421)
ENSMUSG00000037989	Wnk2	0.16601	62	0.148623	51	0.817851	305	0.659916	219	0.000101639	1.54405	up	[M]	Cell wall/membrane/envelope biogenesis	Molecular Function: protein serine/threonine kinase activity (GO:0004674);; Molecular Function: ATP binding (GO:0005524);; Cellular Component: cytosol (GO:0005829);; Cellular Component: plasma membrane (GO:0005886);; Biological Process: negative regulation of cell proliferation (GO:0008285);; Biological Process: protein autophosphorylation (GO:0046777);; Biological Process: negative regulation of…	K08867|0|mmu:75607|K08867 WNK lysine deficient protein kinase [EC:2.7.11.1] | (RefSeq) Wnk2, 1810073P09Rik, AW122246, ESTM15, X83337, mKIAA1760; WNK lysine deficient protein kinase 2	--	--	--	Protein kinase domain;; Protein tyrosine kinase;; Oxidative-stress-responsive kinase 1 C-terminal domain	Serine/threonine-protein kinase WNK2 OS=Mus musculus OX=10090 GN=Wnk2 PE=1 SV=2	T	Signal transduction mechanisms	serine/threonine-protein kinase WNK2 isoform a [Mus musculus]	biological process: metabolic process (GO:0008152);; biological process: cellular process (GO:0009987);; molecular function: catalytic activity (GO:0003824);; molecular function: binding (GO:0005488);; cellular component: cell (GO:0005623);; cellular component: cell part (GO:0044464);; cellular component: membrane (GO:0016020);; biological process: biological regulation (GO:0065007)
ENSMUSG00000030310	Slc6a1	0.070978	17	0.041068	10	0.530216	130	0.395626	95	0.000846408	1.53945	up	[R]	General function prediction only	--	K05034|0|rno:79212|K05034 solute carrier family 6 (neurotransmitter transporter, GABA) member 1 | (RefSeq) Slc6a1, Gabt1, Gat1; solute carrier family 6 member 1	GABAergic synapse (ko04727)	[T]	Signal transduction mechanisms	Sodium:neurotransmitter symporter family	Sodium- and chloride-dependent GABA transporter 1 OS=Rattus norvegicus OX=10116 GN=Slc6a1 PE=1 SV=1	P	Inorganic ion transport and metabolism	sodium- and chloride-dependent GABA transporter 1 isoform X1 [Meriones unguiculatus]	--
ENSMUSG00000048387	Osr1	53.0279	5688	89.4104	8553	217.507	24740	203.675	22643	1.01437e-10	1.51193	up	--	--	Biological Process: negative regulation of transcription from RNA polymerase II promoter (GO:0000122);; Biological Process: ureteric bud development (GO:0001657);; Biological Process: chondrocyte differentiation (GO:0002062);; Molecular Function: nucleic acid binding (GO:0003676);; Molecular Function: protein serine/threonine kinase activity (GO:0004674);; Cellular Component: nucleolus (GO:000573…	K09215|1.08867e-174|rno:298878|K09215 odd-skipped | (RefSeq) Osr1, Odd1; odd-skipped related transciption factor 1	--	[R]	General function prediction only	Zinc finger, C2H2 type;; Zinc-finger double domain;; C2H2-type zinc finger;; C2H2-type zinc finger	Protein odd-skipped-related 1 OS=Rattus norvegicus OX=10116 GN=Osr1 PE=2 SV=1	S	Function unknown	protein odd-skipped-related 1 [Mus musculus]	biological process: biological regulation (GO:0065007);; biological process: multicellular organismal process (GO:0032501);; biological process: developmental process (GO:0032502);; biological process: single-organism process (GO:0044699);; biological process: cellular process (GO:0009987);; molecular function: binding (GO:0005488);; biological process: metabolic process (GO:0008152);; molecular …
ENSMUSG00000021319	Sfrp4	6.92565	777	6.39403	782	1.46197	182	2.25373	281	2.07517e-06	-1.53069	down	--	--	Biological Process: positive regulation of receptor internalization (GO:0002092);; Molecular Function: G-protein coupled receptor activity (GO:0004930);; Cellular Component: extracellular space (GO:0005615);; Cellular Component: nucleus (GO:0005634);; Cellular Component: cytoplasm (GO:0005737);; Biological Process: G-protein coupled receptor signaling pathway (GO:0007186);; Biological Process: ne…	K02185|0|mmu:20379|K02185 secreted frizzled-related protein 4 | (RefSeq) Sfrp4; secreted frizzled-related protein 4	Wnt signaling pathway (ko04310)	[T]	Signal transduction mechanisms	Fz domain;; UNC-6/NTR/C345C module	Secreted frizzled-related sequence protein 4 OS=Mus musculus OX=10090 GN=Sfrp4 PE=2 SV=1	U	Intracellular trafficking, secretion, and vesicular transport	unnamed protein product [Mus musculus]	biological process: biological regulation (GO:0065007);; biological process: cellular process (GO:0009987);; biological process: signaling (GO:0023052);; biological process: single-organism process (GO:0044699);; biological process: response to stimulus (GO:0050896);; molecular function: signal transducer activity (GO:0004871);; molecular function: molecular transducer activity (GO:0060089);; cel…
ENSMUSG00000103677	Pcdhga4	0.562405	143	0.402676	108	1.78721	479	2.30931	604	1.88011e-06	1.62586	up	[S]	Function unknown	Molecular Function: calcium ion binding (GO:0005509);; Cellular Component: integral component of plasma membrane (GO:0005887);; Biological Process: homophilic cell adhesion via plasma membrane adhesion molecules (GO:0007156);; Biological Process: cell-cell signaling (GO:0007267);; Biological Process: nervous system development (GO:0007399);; Biological Process: synapse organization (GO:0050808);;…	K16495|0|mmu:93712|K16495 protocadherin gamma subfamily A | (RefSeq) Pcdhga4; protocadherin gamma subfamily A, 4	--	[S]	Function unknown	Cadherin domain;; Cadherin-like;; Cadherin C-terminal cytoplasmic tail, catenin-binding region;; Cadherin cytoplasmic C-terminal;; Cadherin-like	Protocadherin gamma-A4 OS=Mus musculus OX=10090 GN=Pcdhga4 PE=1 SV=1	U	Intracellular trafficking, secretion, and vesicular transport	protocadherin gamma-A4 precursor [Mus musculus]	molecular function: binding (GO:0005488);; cellular component: cell (GO:0005623);; cellular component: membrane (GO:0016020);; cellular component: membrane part (GO:0044425);; cellular component: cell part (GO:0044464);; biological process: biological adhesion (GO:0022610);; biological process: cellular process (GO:0009987);; biological process: signaling (GO:0023052);; biological process: single…
ENSMUSG00000025582	Nptx1	0.24564	69	0.298791	88	0.816516	242	0.753198	218	0.00562008	1.12861	up	[U]	Intracellular trafficking, secretion, and vesicular transport	Cellular Component: mitochondrion (GO:0005739);; Cellular Component: plasma membrane (GO:0005886);; Biological Process: mitochondrial transport (GO:0006839);; Cellular Component: transport vesicle (GO:0030133);; Biological Process: cellular response to potassium ion (GO:0035865);; Cellular Component: neuron projection (GO:0043005);; Biological Process: mitochondrial fragmentation involved in apop…	--	--	--	--	Pentaxin family;; Concanavalin A-like lectin/glucanases superfamily	Neuronal pentraxin-1 OS=Mus musculus OX=10090 GN=Nptx1 PE=1 SV=1	S	Function unknown	neuronal pentraxin-1 [Mus caroli]	cellular component: cell (GO:0005623);; cellular component: organelle (GO:0043226);; cellular component: cell part (GO:0044464);; cellular component: membrane (GO:0016020);; biological process: localization (GO:0051179);; biological process: cellular process (GO:0009987);; biological process: response to stimulus (GO:0050896);; biological process: single-organism process (GO:0044699);; biological…
ENSMUSG00000017733	Eppin	5.29762	221	5.72093	251	1.66635	74	2.05937	89	0.00125504	-1.25418	down	--	--	Cellular Component: acrosomal vesicle (GO:0001669);; Molecular Function: serine-type endopeptidase inhibitor activity (GO:0004867);; Cellular Component: extracellular space (GO:0005615);; Cellular Component: cell surface (GO:0009986);; Biological Process: negative regulation of endopeptidase activity (GO:0010951);; Biological Process: defense response to bacterium (GO:0042742);; Cellular Componen…	--	--	[O]	Posttranslational modification, protein turnover, chaperones	Kunitz/Bovine pancreatic trypsin inhibitor domain;; WAP-type (Whey Acidic Protein) 'four-disulfide core'	Eppin OS=Mus musculus OX=10090 GN=Eppin PE=1 SV=1	O	Posttranslational modification, protein turnover, chaperones	eppin precursor [Mus musculus]	cellular component: cell (GO:0005623);; cellular component: organelle (GO:0043226);; cellular component: cell part (GO:0044464);; biological process: biological regulation (GO:0065007);; molecular function: molecular function regulator (GO:0098772);; cellular component: extracellular region (GO:0005576);; cellular component: extracellular region part (GO:0044421);; biological process: response to…
ENSMUSG00000020142	Slc1a4	4.52311	937	2.71413	595	9.77606	2144	11.835	2535	8.90786e-05	1.27564	up	[C]	Energy production and conversion	--	K05615|0|mmu:55963|K05615 solute carrier family 1 (glutamate/neutral amino acid transporter), member 4 | (RefSeq) Slc1a4, ASCT-1, ASCT1, AW045657, SATT; solute carrier family 1 (glutamate/neutral amino acid transporter), member 4	--	[E]	Amino acid transport and metabolism	Sodium:dicarboxylate symporter family	Neutral amino acid transporter A OS=Mus musculus OX=10090 GN=Slc1a4 PE=1 SV=1	C	Energy production and conversion	neutral amino acid transporter A [Mus musculus]	--
ENSMUSG00000060572	Mfap2	135.57	7775	91.4553	5522	315.268	19150	241.285	14312	0.000324914	1.08038	up	--	--	Cellular Component: microfibril (GO:0001527);; Molecular Function: fibronectin binding (GO:0001968);; Cellular Component: proteinaceous extracellular matrix (GO:0005578);; Biological Process: platelet formation (GO:0030220);; Biological Process: embryonic eye morphogenesis (GO:0048048);; Biological Process: post-embryonic eye morphogenesis (GO:0048050);; Molecular Function: fibrinogen binding (GO…	--	--	--	--	Microfibril-associated glycoprotein (MAGP)	Microfibrillar-associated protein 2 OS=Mus musculus OX=10090 GN=Mfap2 PE=2 SV=1	O	Posttranslational modification, protein turnover, chaperones	microfibrillar-associated protein 2 [Mus caroli]	cellular component: extracellular region (GO:0005576);; cellular component: extracellular region part (GO:0044421);; cellular component: supramolecular complex (GO:0099080);; molecular function: binding (GO:0005488);; biological process: immune system process (GO:0002376);; biological process: cellular process (GO:0009987);; biological process: multicellular organismal process (GO:0032501);; biol…
ENSMUSG00000064137	Rhox8	158.052	10171	222.266	15057	18.283	1247	20.9237	1393	1.21875e-42	-3.0298	down	--	--	Molecular Function: DNA binding (GO:0003677);; Cellular Component: nucleus (GO:0005634);;	--	--	[R]	General function prediction only	Homeobox domain	Homeobox protein aristaless-like 3 OS=Mus musculus OX=10090 GN=Alx3 PE=2 SV=1	K	Transcription	reproductive homeobox on X chromosome 8 [Mus musculus]	molecular function: binding (GO:0005488);; cellular component: cell (GO:0005623);; cellular component: organelle (GO:0043226);; cellular component: cell part (GO:0044464)
ENSMUSG00000031376	Atp2b3	1.02995	254	1.23941	324	3.64152	956	3.94772	1008	3.74888e-09	1.50813	up	[P]	Inorganic ion transport and metabolism	Biological Process: neural retina development (GO:0003407);; Molecular Function: calcium-transporting ATPase activity (GO:0005388);; Molecular Function: calmodulin binding (GO:0005516);; Molecular Function: ATP binding (GO:0005524);; Cellular Component: Golgi apparatus (GO:0005794);; Cellular Component: integral component of plasma membrane (GO:0005887);; Biological Process: cellular calcium ion …	K05850|0|rno:29599|K05850 Ca2+ transporting ATPase, plasma membrane [EC:3.6.3.8] | (RefSeq) Atp2b3, Pmca3; ATPase plasma membrane Ca2+ transporting 3	Calcium signaling pathway (ko04020);; cGMP-PKG signaling pathway (ko04022);; cAMP signaling pathway (ko04024);; Adrenergic signaling in cardiomyocytes (ko04261);; Salivary secretion (ko04970);; Pancreatic secretion (ko04972)	[P]	Inorganic ion transport and metabolism	Cation transporting ATPase, C-terminus;; E1-E2 ATPase;; Cation transport ATPase (P-type);; haloacid dehalogenase-like hydrolase;; Cation transporter/ATPase, N-terminus;; Plasma membrane calcium transporter ATPase C terminal;; haloacid dehalogenase-like hydrolase	Plasma membrane calcium-transporting ATPase 3 OS=Rattus norvegicus OX=10116 GN=Atp2b3 PE=1 SV=2	P	Inorganic ion transport and metabolism	PREDICTED: plasma membrane calcium-transporting ATPase 3 isoform X4 [Mus musculus]	biological process: developmental process (GO:0032502);; biological process: single-organism process (GO:0044699);; biological process: localization (GO:0051179);; molecular function: catalytic activity (GO:0003824);; molecular function: transporter activity (GO:0005215);; molecular function: binding (GO:0005488);; cellular component: cell (GO:0005623);; cellular component: organelle (GO:0043226)…
ENSMUSG00000002083	Bbc3	1.37386	103	2.1794	190	5.5672	509	8.85022	751	5.41714e-05	1.53847	up	--	--	--	K10132|4.92068e-67|mmu:170770|K10132 Bcl-2-binding component 3 | (RefSeq) Bbc3, PUMA, PUMA/JFY1; BCL2 binding component 3	Platinum drug resistance (ko01524);; p53 signaling pathway (ko04115);; Apoptosis (ko04210);; Apoptosis - multiple species (ko04215);; Hippo signaling pathway (ko04390);; Huntington's disease (ko05016);; Measles (ko05162)	--	--	Bcl-2-binding component 3, p53 upregulated modulator of apoptosis	Bcl-2-binding component 3 OS=Mus musculus OX=10090 GN=Bbc3 PE=1 SV=1	S	Function unknown	PREDICTED: bcl-2-binding component 3 isoform X1 [Mus musculus]	--
Mus_musculus_newGene_26401	--	0.379855	95	0.643313	169	1.28581	339	1.89746	489	0.00558099	1.17118	up	--	--	--	--	--	--	--	--	--	--	--	unnamed protein product [Mus musculus]	--
ENSMUSG00000074923	Pak6	3.08895	693	4.26494	946	1.28509	321	1.73289	415	0.000966239	-1.06164	down	[M]	Cell wall/membrane/envelope biogenesis	Molecular Function: signal transducer, downstream of receptor, with serine/threonine kinase activity (GO:0004702);; Molecular Function: ATP binding (GO:0005524);; Cellular Component: nucleus (GO:0005634);; Cellular Component: cytoplasm (GO:0005737);; Cellular Component: cell-cell adherens junction (GO:0005913);; Biological Process: mitotic spindle assembly checkpoint (GO:0007094);; Biological Pro…	K05735|0|mmu:214230|K05735 p21-activated kinase 6 [EC:2.7.11.1] | (RefSeq) Pak6, 4732456M09; p21 protein (Cdc42/Rac)-activated kinase 6	ErbB signaling pathway (ko04012);; Ras signaling pathway (ko04014);; Axon guidance (ko04360);; Focal adhesion (ko04510);; T cell receptor signaling pathway (ko04660);; Regulation of actin cytoskeleton (ko04810);; Renal cell carcinoma (ko05211)	[T]	Signal transduction mechanisms	Protein kinase domain;; Protein tyrosine kinase;; P21-Rho-binding domain;; Kinase-like	Serine/threonine-protein kinase PAK 6 OS=Mus musculus OX=10090 GN=Pak6 PE=2 SV=1	T	Signal transduction mechanisms	serine/threonine-protein kinase PAK 6 [Mus musculus]	biological process: metabolic process (GO:0008152);; biological process: cellular process (GO:0009987);; biological process: signaling (GO:0023052);; biological process: single-organism process (GO:0044699);; biological process: response to stimulus (GO:0050896);; biological process: biological regulation (GO:0065007);; molecular function: catalytic activity (GO:0003824);; molecular function: sig…
ENSMUSG00000027663	Zmat3	4.20644	1698	3.01709	1324	8.92525	3858	12.0577	5014	2.92895e-06	1.29319	up	--	--	Molecular Function: p53 binding (GO:0002039);; Cellular Component: nucleolus (GO:0005730);; Biological Process: cellular response to DNA damage stimulus (GO:0006974);; Molecular Function: zinc ion binding (GO:0008270);; Biological Process: protein transport (GO:0015031);; Biological Process: negative regulation of cell growth (GO:0030308);; Biological Process: positive regulation of apoptotic pro…	K10137|0|mmu:22401|K10137 zinc finger, matrin type 3 | (RefSeq) Zmat3, Wig1; zinc finger matrin type 3	p53 signaling pathway (ko04115)	--	--	Zinc-finger of C2H2 type;; Zinc-finger double-stranded RNA-binding;; C2H2 type zinc-finger (2 copies);; U1 zinc finger	Zinc finger matrin-type protein 3 OS=Mus musculus OX=10090 GN=Zmat3 PE=2 SV=1	S	Function unknown	zinc finger matrin-type protein 3 [Mus musculus]	molecular function: binding (GO:0005488);; cellular component: cell (GO:0005623);; cellular component: organelle (GO:0043226);; cellular component: organelle part (GO:0044422);; cellular component: cell part (GO:0044464);; biological process: cellular process (GO:0009987);; biological process: response to stimulus (GO:0050896);; biological process: localization (GO:0051179);; biological process: …
ENSMUSG00000029695	Aass	3.11703	617	3.94957	821	1.28671	270	1.66316	341	0.00034061	-1.1312	down	[E]	Amino acid transport and metabolism	Cellular Component: mitochondrion (GO:0005739);; Biological Process: generation of precursor metabolites and energy (GO:0006091);; Biological Process: lysine biosynthetic process via aminoadipic acid (GO:0019878);; Biological Process: L-lysine catabolic process to acetyl-CoA via saccharopine (GO:0033512);; Molecular Function: saccharopine dehydrogenase (NADP+, L-lysine-forming) activity (GO:00471…	K14157|0|mmu:30956|K14157 alpha-aminoadipic semialdehyde synthase [EC:1.5.1.8 1.5.1.9] | (RefSeq) Aass, LKR, LKR/SDH, LOR, LOR/SDH, Lorsdh, SDH; aminoadipate-semialdehyde synthase	Lysine degradation (ko00310)	[E]	Amino acid transport and metabolism	Saccharopine dehydrogenase C-terminal domain;; Alanine dehydrogenase/PNT, N-terminal domain;; Saccharopine dehydrogenase NADP binding domain;; Alanine dehydrogenase/PNT, C-terminal domain	Alpha-aminoadipic semialdehyde synthase, mitochondrial OS=Mus musculus OX=10090 GN=Aass PE=1 SV=1	E	Amino acid transport and metabolism	alpha-aminoadipic semialdehyde synthase, mitochondrial isoform X1 [Mus caroli]	cellular component: cell (GO:0005623);; cellular component: organelle (GO:0043226);; cellular component: cell part (GO:0044464);; biological process: metabolic process (GO:0008152);; biological process: cellular process (GO:0009987);; biological process: single-organism process (GO:0044699);; molecular function: catalytic activity (GO:0003824)
ENSMUSG00000100235	Gm28557	0.039659	9	0.008712	2	1.07046	236	0.526241	114	9.35644e-06	1.93871	up	[R]	General function prediction only	Molecular Function: RNA polymerase II core promoter proximal region sequence-specific DNA binding (GO:0000978);; Molecular Function: transcription factor activity, sequence-specific DNA binding (GO:0003700);; Cellular Component: nucleus (GO:0005634);; Biological Process: regulation of transcription, DNA-templated (GO:0006355);; Molecular Function: metal ion binding (GO:0046872);;	K09228|0|mmu:432769|K09228 KRAB domain-containing zinc finger protein | (RefSeq) Zfp708, Rslcan11; zinc finger protein 708	--	[R]	General function prediction only	Zinc-finger double domain;; Zinc finger, C2H2 type;; C2H2-type zinc finger;; C2H2-type zinc finger;; KRAB box;; Zinc ribbon domain;; zinc-finger C2H2-type;; Phorbol esters/diacylglycerol binding domain (C1 domain);; XPA protein N-terminal;; Zinc-finger double-stranded RNA-binding;; zinc-ribbon family;; Probable zinc-ribbon domain;; Zinc-finger double domain;; Zinc finger, C2H2 type;; C2H2-type zi…	Zinc finger protein 728 OS=Mus musculus OX=10090 GN=Znf728 PE=2 SV=1	S	Function unknown	zinc finger protein 708 isoform a [Mus musculus]	molecular function: binding (GO:0005488);; biological process: biological regulation (GO:0065007);; molecular function: nucleic acid binding transcription factor activity (GO:0001071);; cellular component: cell (GO:0005623);; cellular component: organelle (GO:0043226);; cellular component: cell part (GO:0044464)
ENSMUSG00000029596	Sdsl	6.81032	538	7.72081	642	2.53357	212	3.27642	268	0.000144507	-1.18766	down	[E]	Amino acid transport and metabolism	Molecular Function: L-serine ammonia-lyase activity (GO:0003941);; Molecular Function: L-threonine ammonia-lyase activity (GO:0004794);; Cellular Component: mitochondrion (GO:0005739);; Molecular Function: pyridoxal phosphate binding (GO:0030170);; Molecular Function: identical protein binding (GO:0042802);; Cellular Component: extracellular exosome (GO:0070062);;	K17989|0|mmu:257635|K17989 L-serine/L-threonine ammonia-lyase [EC:4.3.1.17 4.3.1.19] | (RefSeq) Sdsl, 4432411H13Rik, AI504310, SDH1, SDS-RS1, TDH; serine dehydratase-like	Glycine, serine and threonine metabolism (ko00260);; Cysteine and methionine metabolism (ko00270);; Valine, leucine and isoleucine biosynthesis (ko00290);; Carbon metabolism (ko01200);; Biosynthesis of amino acids (ko01230)	[E]	Amino acid transport and metabolism	Pyridoxal-phosphate dependent enzyme	Serine dehydratase-like OS=Mus musculus OX=10090 GN=Sdsl PE=1 SV=1	E	Amino acid transport and metabolism	serine dehydratase [Mus musculus]	molecular function: catalytic activity (GO:0003824);; cellular component: cell (GO:0005623);; cellular component: organelle (GO:0043226);; cellular component: cell part (GO:0044464);; molecular function: binding (GO:0005488);; cellular component: extracellular region (GO:0005576);; cellular component: extracellular region part (GO:0044421)
ENSMUSG00000023034	Nr4a1	52.4995	6884	40.257	5251	13.6158	1858	18.8492	2563	2.16369e-06	-1.35666	down	--	--	Molecular Function: transcriptional activator activity, RNA polymerase II core promoter proximal region sequence-specific binding (GO:0001077);; Biological Process: positive regulation of endothelial cell proliferation (GO:0001938);; Biological Process: cell migration involved in sprouting angiogenesis (GO:0002042);; Molecular Function: steroid hormone receptor activity (GO:0003707);; Molecular F…	K04465|0|mmu:15370|K04465 nuclear receptor subfamily 4 group A member 1 | (RefSeq) Nr4a1, GFRP1, Gfrp, Hbr-1, Hbr1, Hmr, N10, NGFI-B, NGFIB, NP10, TIS1, TR3, nur77; nuclear receptor subfamily 4, group A, member 1	MAPK signaling pathway (ko04010);; PI3K-Akt signaling pathway (ko04151);; Aldosterone synthesis and secretion (ko04925)	[K]	Transcription	Ligand-binding domain of nuclear hormone receptor;; Zinc finger, C4 type (two domains)	Nuclear receptor subfamily 4 group A member 1 OS=Mus musculus OX=10090 GN=Nr4a1 PE=1 SV=1	K	Transcription	PREDICTED: nuclear receptor subfamily 4 group A member 1 isoform X1 [Mus musculus]	biological process: metabolic process (GO:0008152);; biological process: cellular process (GO:0009987);; biological process: biological regulation (GO:0065007);; molecular function: nucleic acid binding transcription factor activity (GO:0001071);; biological process: multicellular organismal process (GO:0032501);; biological process: locomotion (GO:0040011);; biological process: single-organism p…
ENSMUSG00000041245	Wnk3	1.96341	825	2.08563	632	0.946658	288	0.918164	275	6.70675e-05	-1.2537	down	[M]	Cell wall/membrane/envelope biogenesis	Molecular Function: protein serine/threonine kinase activity (GO:0004674);; Molecular Function: ATP binding (GO:0005524);; Cellular Component: cytosol (GO:0005829);; Cellular Component: adherens junction (GO:0005912);; Cellular Component: bicellular tight junction (GO:0005923);; Biological Process: positive regulation of peptidyl-threonine phosphorylation (GO:0010800);; Molecular Function: chlori…	K08867|0|mmu:279561|K08867 WNK lysine deficient protein kinase [EC:2.7.11.1] | (RefSeq) Wnk3, Prkwnk3, Wnk3-ps; WNK lysine deficient protein kinase 3	--	[R]	General function prediction only	Protein kinase domain;; Protein tyrosine kinase;; Oxidative-stress-responsive kinase 1 C-terminal domain	Serine/threonine-protein kinase WNK3 OS=Mus musculus OX=10090 GN=Wnk3 PE=1 SV=3	T	Signal transduction mechanisms	serine/threonine-protein kinase WNK3 isoform 1 [Mus musculus]	biological process: metabolic process (GO:0008152);; biological process: cellular process (GO:0009987);; molecular function: catalytic activity (GO:0003824);; molecular function: binding (GO:0005488);; cellular component: cell (GO:0005623);; cellular component: cell part (GO:0044464);; cellular component: cell junction (GO:0030054);; biological process: biological regulation (GO:0065007);; molecu…
ENSMUSG00000067860	Zic3	0.430321	88	0.565646	126	0.09509	22	0.067769	15	0.00153549	-1.46676	down	[R]	General function prediction only	Molecular Function: RNA polymerase II core promoter proximal region sequence-specific DNA binding (GO:0000978);; Molecular Function: transcriptional activator activity, RNA polymerase II core promoter proximal region sequence-specific binding (GO:0001077);; Biological Process: heart looping (GO:0001947);; Molecular Function: protein binding (GO:0005515);; Cellular Component: nucleus (GO:0005634);…	K18487|0|mmu:22773|K18487 zinc finger protein ZIC 3 | (RefSeq) Zic3, Bn, Ka; zinc finger protein of the cerebellum 3	Signaling pathways regulating pluripotency of stem cells (ko04550)	[R]	General function prediction only	Zinc finger, C2H2 type;; Zinc-finger double domain;; Zinc-finger double-stranded RNA-binding;; C2H2-type zinc finger	Zinc finger protein ZIC 3 OS=Mus musculus OX=10090 GN=Zic3 PE=1 SV=2	S	Function unknown	PREDICTED: zinc finger protein ZIC 3 isoform X2 [Mus musculus]	molecular function: binding (GO:0005488);; biological process: metabolic process (GO:0008152);; biological process: cellular process (GO:0009987);; biological process: biological regulation (GO:0065007);; molecular function: nucleic acid binding transcription factor activity (GO:0001071);; biological process: multicellular organismal process (GO:0032501);; biological process: developmental proces…
Mus_musculus_newGene_30786	--	7.32116	805	17.7768	2058	1.19506	140	1.86706	213	8.41085e-09	-2.1878	down	--	--	--	--	--	--	--	--	--	--	--	--	--
ENSMUSG00000002324	Rec8	0.558252	66	0.569766	71	1.8969	235	2.16732	262	0.000290769	1.37402	up	--	--	--	K13054|0|mmu:56739|K13054 meiotic recombination protein REC8, animal type | (RefSeq) Rec8, Rec8L1, mrec; REC8 meiotic recombination protein	Oocyte meiosis (ko04114)	[D]	Cell cycle control, cell division, chromosome partitioning	N terminus of Rad21 / Rec8 like protein;; Conserved region of Rad21 / Rec8 like protein	Meiotic recombination protein REC8 homolog OS=Mus musculus OX=10090 GN=Rec8 PE=1 SV=1	S	Function unknown	meiotic recombination protein REC8 homolog isoform 1 [Mus musculus]	--
ENSMUSG00000051043	Gprc5c	1.69624	305	1.44504	269	3.78073	674	3.853	675	0.000788433	1.00583	up	--	--	Molecular Function: G-protein coupled receptor activity (GO:0004930);; Molecular Function: sevenless binding (GO:0005118);; Cellular Component: mitochondrion (GO:0005739);; Cellular Component: plasma membrane (GO:0005886);; Biological Process: G-protein coupled receptor signaling pathway (GO:0007186);; Biological Process: visual perception (GO:0007601);; Cellular Component: integral component of …	K04620|0|mmu:70355|K04620 G protein-coupled receptor family C group 5 member C | (RefSeq) Gprc5c, 1110028I06Rik, 3200002M13Rik, Raig3; G protein-coupled receptor, family C, group 5, member C	--	--	--	7 transmembrane sweet-taste receptor of 3 GCPR	G-protein coupled receptor family C group 5 member C OS=Mus musculus OX=10090 GN=Gprc5c PE=1 SV=2	U	Intracellular trafficking, secretion, and vesicular transport	G-protein coupled receptor family C group 5 member C isoform X1 [Mus caroli]	biological process: cellular process (GO:0009987);; biological process: signaling (GO:0023052);; biological process: single-organism process (GO:0044699);; biological process: response to stimulus (GO:0050896);; biological process: biological regulation (GO:0065007);; molecular function: signal transducer activity (GO:0004871);; molecular function: molecular transducer activity (GO:0060089);; mol…
ENSMUSG00000049709	Nlrp10	1.16585	281	1.45008	368	0.294375	76	0.321545	81	8.22567e-07	-1.69762	down	[T]	Signal transduction mechanisms	Biological Process: positive regulation of T-helper 1 type immune response (GO:0002827);; Molecular Function: ATP binding (GO:0005524);; Cellular Component: cytoplasm (GO:0005737);; Cellular Component: extrinsic component of plasma membrane (GO:0019897);; Biological Process: helper T cell enhancement of adaptive immune response (GO:0035397);; Biological Process: dendritic cell migration (GO:00363…	--	--	--	--	NACHT domain;; PAAD/DAPIN/Pyrin domain	NACHT, LRR and PYD domains-containing protein 10 OS=Mus musculus OX=10090 GN=Nlrp10 PE=1 SV=1	S	Function unknown	NACHT, LRR and PYD domains-containing protein 10 [Mus musculus]	biological process: biological regulation (GO:0065007);; molecular function: binding (GO:0005488);; cellular component: cell (GO:0005623);; cellular component: cell part (GO:0044464);; cellular component: membrane (GO:0016020);; cellular component: membrane part (GO:0044425);; biological process: immune system process (GO:0002376);; biological process: cellular process (GO:0009987);; biological p…
ENSMUSG00000042377	Fam83g	0.301181	77	0.353005	95	1.13536	308	0.983943	260	0.000543956	1.29361	up	--	--	--	--	--	--	--	Protein of unknown function (DUF1669);; PLD-like domain;; Sodium:solute symporter family	Protein FAM83G OS=Mus musculus OX=10090 GN=Fam83g PE=1 SV=1	S	Function unknown	protein FAM83G [Mus musculus]	--
ENSMUSG00000027524	Edn3	0.944241	158	1.15134	202	2.65729	469	2.73185	471	0.000543956	1.11502	up	--	--	Biological Process: neural crest cell migration (GO:0001755);; Biological Process: positive regulation of leukocyte chemotaxis (GO:0002690);; Biological Process: regulation of systemic arterial blood pressure by endothelin (GO:0003100);; Molecular Function: hormone activity (GO:0005179);; Cellular Component: extracellular space (GO:0005615);; Cellular Component: intracellular (GO:0005622);; Biolo…	K05227|3.34375e-133|mmu:13616|K05227 endothelin-3 | (RefSeq) Edn3, ET-3, PPET3, ls, tmgc48; endothelin 3	--	--	--	Endothelin family	Endothelin-3 OS=Mus musculus OX=10090 GN=Edn3 PE=2 SV=1	O	Posttranslational modification, protein turnover, chaperones	endothelin-3 preproprotein [Mus musculus]	biological process: cellular process (GO:0009987);; biological process: locomotion (GO:0040011);; biological process: single-organism process (GO:0044699);; biological process: localization (GO:0051179);; biological process: biological regulation (GO:0065007);; biological process: multicellular organismal process (GO:0032501);; molecular function: binding (GO:0005488);; cellular component: extrac…
ENSMUSG00000015476	Prrt1	0.67568	71	0.965323	106	2.93242	323	2.62762	282	0.000624994	1.31259	up	--	--	Cellular Component: plasma membrane (GO:0005886);; Biological Process: response to biotic stimulus (GO:0009607);; Cellular Component: integral component of membrane (GO:0016021);; Cellular Component: cell junction (GO:0030054);; Cellular Component: synapse (GO:0045202);;	--	--	--	--	Interferon-induced transmembrane protein	Proline-rich transmembrane protein 1 OS=Mus musculus OX=10090 GN=Prrt1 PE=1 SV=1	S	Function unknown	proline-rich transmembrane protein 1 [Castor canadensis]	cellular component: cell (GO:0005623);; cellular component: membrane (GO:0016020);; cellular component: cell part (GO:0044464);; biological process: response to stimulus (GO:0050896);; cellular component: membrane part (GO:0044425);; cellular component: cell junction (GO:0030054);; cellular component: synapse (GO:0045202)
ENSMUSG00000033122	Hsd17b3	274.54	16737	278.622	17896	42.8727	3051	72.9647	4594	4.05383e-16	-2.02387	down	[R]	General function prediction only	Molecular Function: estradiol 17-beta-dehydrogenase activity (GO:0004303);; Cellular Component: endoplasmic reticulum (GO:0005783);; Biological Process: organic acid metabolic process (GO:0006082);; Biological Process: response to herbicide (GO:0009635);; Biological Process: response to lead ion (GO:0010288);; Biological Process: response to activity (GO:0014823);; Biological Process: insecticide…	K10207|0|mmu:15487|K10207 testosterone 17beta-dehydrogenase (NADP+) [EC:1.1.1.64] | (RefSeq) Hsd17b3; hydroxysteroid (17-beta) dehydrogenase 3	Steroid hormone biosynthesis (ko00140)	[I]	Lipid transport and metabolism	short chain dehydrogenase;; Enoyl-(Acyl carrier protein) reductase	Testosterone 17-beta-dehydrogenase 3 OS=Mus musculus OX=10090 GN=Hsd17b3 PE=1 SV=2	S	Function unknown	testosterone 17-beta-dehydrogenase 3 [Mus musculus]	biological process: metabolic process (GO:0008152);; biological process: single-organism process (GO:0044699);; molecular function: catalytic activity (GO:0003824);; cellular component: cell (GO:0005623);; cellular component: organelle (GO:0043226);; cellular component: cell part (GO:0044464);; biological process: cellular process (GO:0009987);; biological process: response to stimulus (GO:005089…
Mus_musculus_newGene_15423	--	4.75028	644	6.07498	1123	1.72208	337	1.3593	313	0.000237498	-1.25701	down	[O]	Posttranslational modification, protein turnover, chaperones	Biological Process: protein peptidyl-prolyl isomerization (GO:0000413);; Molecular Function: DNA binding (GO:0003677);; Molecular Function: peptidyl-prolyl cis-trans isomerase activity (GO:0003755);; Molecular Function: protein binding (GO:0005515);; Cellular Component: extracellular space (GO:0005615);; Cellular Component: nucleus (GO:0005634);; Cellular Component: cytosol (GO:0005829);; Cellula…	--	--	[O]	Posttranslational modification, protein turnover, chaperones	Cyclophilin type peptidyl-prolyl cis-trans isomerase/CLD;; Cyclophilin type peptidyl-prolyl cis-trans isomerase/CLD	Peptidyl-prolyl cis-trans isomerase A OS=Mus musculus OX=10090 GN=Ppia PE=1 SV=2	O	Posttranslational modification, protein turnover, chaperones	PREDICTED: peptidyl-prolyl cis-trans isomerase A-like [Rattus norvegicus]	biological process: metabolic process (GO:0008152);; biological process: cellular process (GO:0009987);; molecular function: binding (GO:0005488);; molecular function: catalytic activity (GO:0003824);; cellular component: extracellular region (GO:0005576);; cellular component: extracellular region part (GO:0044421);; cellular component: cell (GO:0005623);; cellular component: organelle (GO:004322…
ENSMUSG00000049313	Sorl1	1.1094	636	1.22165	737	5.36423	3254	4.15585	2462	1.7583e-14	1.7927	up	--	--	Biological Process: protein targeting to Golgi (GO:0000042);; Molecular Function: amyloid-beta binding (GO:0001540);; Cellular Component: nuclear envelope lumen (GO:0005641);; Cellular Component: early endosome (GO:0005769);; Cellular Component: multivesicular body (GO:0005771);; Cellular Component: endoplasmic reticulum (GO:0005783);; Cellular Component: trans-Golgi network (GO:0005802);; Biolog…	--	--	[T]	Signal transduction mechanisms	Sortilin, neurotensin receptor 3,;; Low-density lipoprotein receptor domain class A;; Sortilin, neurotensin receptor 3, C-terminal;; Fibronectin type III domain;; Low-density lipoprotein receptor repeat class B;; Purple acid Phosphatase, N-terminal domain;; Interferon-alpha/beta receptor, fibronectin type III	Sortilin-related receptor OS=Mus musculus OX=10090 GN=Sorl1 PE=1 SV=3	U	Intracellular trafficking, secretion, and vesicular transport	sortilin-related receptor isoform 1 precursor [Mus musculus]	biological process: localization (GO:0051179);; molecular function: binding (GO:0005488);; cellular component: cell (GO:0005623);; cellular component: membrane-enclosed lumen (GO:0031974);; cellular component: organelle (GO:0043226);; cellular component: organelle part (GO:0044422);; cellular component: cell part (GO:0044464);; biological process: single-organism process (GO:0044699);; biological…
Mus_musculus_newGene_23270	--	5.45871	239	4.02858	232	1.30009	76	2.2573	103	0.00639896	-1.12814	down	--	--	--	--	--	--	--	--	--	S	Function unknown	small lysine-rich protein 1 [Mus caroli]	--
ENSMUSG00000098374	Gm28043	8.34863	2910	16.4944	6052	2.41822	893	4.42508	1596	0.00010432	-1.46937	down	--	--	Cellular Component: ubiquitin ligase complex (GO:0000151);; Cellular Component: chromosome, telomeric region (GO:0000781);; Molecular Function: chromatin binding (GO:0003682);; Cellular Component: nucleus (GO:0005634);; Cellular Component: cytoplasm (GO:0005737);; Biological Process: double-strand break repair via nonhomologous end joining (GO:0006303);; Biological Process: ubiquitin-dependent pr…	K10667|0|mmu:58230|K10667 E3 ubiquitin-protein ligase RNF8 [EC:2.3.2.27] | (RefSeq) Rnf8, 3830404E21Rik, AIP37, laXp180; ring finger protein 8	--	[T]	Signal transduction mechanisms	FHA domain;; G-patch domain;; Zinc finger, C3HC4 type (RING finger);; Zinc finger, C3HC4 type (RING finger);; Zinc finger, C3HC4 type (RING finger);; zinc finger of C3HC4-type, RING;; Ring finger domain;; zinc-RING finger domain;; RING-type zinc-finger;; FtsJ-like methyltransferase	E3 ubiquitin-protein ligase RNF8 OS=Mus musculus OX=10090 GN=Rnf8 PE=1 SV=1	T	Signal transduction mechanisms	mKIAA0646 protein, partial [Mus musculus]	cellular component: cell (GO:0005623);; cellular component: macromolecular complex (GO:0032991);; cellular component: cell part (GO:0044464);; cellular component: organelle (GO:0043226);; cellular component: organelle part (GO:0044422);; molecular function: binding (GO:0005488);; biological process: metabolic process (GO:0008152);; biological process: cellular process (GO:0009987);; biological pr…
ENSMUSG00000001313	Rnd2	83.1433	6195	84.6735	6641	34.8037	2747	42.3845	3267	6.01372e-08	-1.10661	down	[R]	General function prediction only	--	K07858|1.82762e-149|mmu:11858|K07858 Rho family GTPase 2 | (RefSeq) Rnd2, Arhn, Rohn; Rho family GTPase 2	--	[R]	General function prediction only	Ras family;; Ras of Complex, Roc, domain of DAPkinase;; ADP-ribosylation factor family	Rho-related GTP-binding protein RhoN OS=Mus musculus OX=10090 GN=Rnd2 PE=2 SV=1	S	Function unknown	rho-related GTP-binding protein RhoN precursor [Mus musculus]	--
ENSMUSG00000026107	Nabp1	24.9561	1932	54.9552	4201	12.5236	1098	13.8808	1326	0.0027062	-1.13071	down	--	--	--	--	--	[R]	General function prediction only	--	SOSS complex subunit B2 OS=Mus musculus OX=10090 GN=Nabp1 PE=2 SV=1	S	Function unknown	Obfc2a protein, partial [Mus musculus]	--
ENSMUSG00000027533	Fabp5	111.262	5870	102.701	5704	36.4102	2035	46.4338	2534	1.96633e-09	-1.32187	down	--	--	Molecular Function: transporter activity (GO:0005215);; Molecular Function: fatty acid binding (GO:0005504);; Cellular Component: cytoplasm (GO:0005737);; Biological Process: glucose metabolic process (GO:0006006);; Biological Process: phosphatidylcholine biosynthetic process (GO:0006656);; Biological Process: response to wounding (GO:0009611);; Biological Process: glucose transport (GO:0015758);…	K08754|2.98147e-83|mmu:16592|K08754 fatty acid-binding protein 5, epidermal | (RefSeq) Fabp5, E-FABP, Fabpe, Klbp, PA-FABP, mal1; fatty acid binding protein 5, epidermal	PPAR signaling pathway (ko03320)	[I]	Lipid transport and metabolism	Lipocalin / cytosolic fatty-acid binding protein family	Fatty acid-binding protein, epidermal OS=Mus musculus OX=10090 GN=Fabp5 PE=1 SV=3	I	Lipid transport and metabolism	fatty acid-binding protein, epidermal isoform 1 [Mus musculus]	molecular function: transporter activity (GO:0005215);; molecular function: binding (GO:0005488);; cellular component: cell (GO:0005623);; cellular component: cell part (GO:0044464);; biological process: metabolic process (GO:0008152);; biological process: single-organism process (GO:0044699);; biological process: cellular process (GO:0009987);; biological process: response to stimulus (GO:005089…
ENSMUSG00000031789	Cngb1	4.52	536	2.22679	313	1.0659	154	0.908077	164	0.0065926	-1.14	down	[T]	Signal transduction mechanisms	Cellular Component: photoreceptor outer segment (GO:0001750);; Molecular Function: intracellular cAMP activated cation channel activity (GO:0005222);; Molecular Function: intracellular cGMP activated cation channel activity (GO:0005223);; Molecular Function: voltage-gated potassium channel activity (GO:0005249);; Cellular Component: integral component of plasma membrane (GO:0005887);; Biological …	K04952|0|mmu:333329|K04952 cyclic nucleotide gated channel beta 1 | (RefSeq) Cngb1, Cngb1b, Garp2, Gm1959; cyclic nucleotide gated channel beta 1	cGMP-PKG signaling pathway (ko04022);; cAMP signaling pathway (ko04024);; Olfactory transduction (ko04740);; Phototransduction (ko04744)	[PT]	Inorganic ion transport and metabolism;; Signal transduction mechanisms	Cyclic nucleotide-binding domain	Cyclic nucleotide-gated cation channel beta-3 OS=Mus musculus OX=10090 GN=Cngb3 PE=1 SV=1	U	Intracellular trafficking, secretion, and vesicular transport	cyclic nucleotide-gated cation channel beta-1 isoform 1 [Mus musculus]	cellular component: cell (GO:0005623);; cellular component: organelle (GO:0043226);; cellular component: organelle part (GO:0044422);; cellular component: cell part (GO:0044464);; biological process: localization (GO:0051179);; molecular function: transporter activity (GO:0005215);; molecular function: molecular transducer activity (GO:0060089);; biological process: cellular process (GO:0009987);…
ENSMUSG00000053626	Tll1	0.684259	175	0.921542	248	2.92926	787	2.82653	745	1.01965e-07	1.5399	up	[NW]	Cell motility;; Extracellular structures	Molecular Function: metalloendopeptidase activity (GO:0004222);; Molecular Function: calcium ion binding (GO:0005509);; Molecular Function: collagen binding (GO:0005518);; Cellular Component: extracellular region (GO:0005576);; Biological Process: proteolysis (GO:0006508);; Biological Process: multicellular organism development (GO:0007275);; Molecular Function: zinc ion binding (GO:0008270);; Bi…	K09608|0|mmu:21892|K09608 tolloid-like protein 1 [EC:3.4.24.-] | (RefSeq) Tll1, Tll, Tll-1; tolloid-like	--	[O]	Posttranslational modification, protein turnover, chaperones	CUB domain;; Astacin (Peptidase family M12A);; Coagulation Factor Xa inhibitory site;; Calcium-binding EGF domain;; Complement Clr-like EGF-like;; EGF-like domain;; CUB-like domain	Tolloid-like protein 1 OS=Mus musculus OX=10090 GN=Tll1 PE=1 SV=1	O	Posttranslational modification, protein turnover, chaperones	tolloid-like protein 1 precursor [Mus musculus]	biological process: metabolic process (GO:0008152);; molecular function: catalytic activity (GO:0003824);; molecular function: binding (GO:0005488);; cellular component: extracellular region (GO:0005576);; biological process: multicellular organismal process (GO:0032501);; biological process: developmental process (GO:0032502);; biological process: single-organism process (GO:0044699);; biologica…
ENSMUSG00000023011	Faim2	0.911947	228	1.05068	276	0.323548	86	0.274451	71	0.000270603	-1.37382	down	--	--	--	--	--	[T]	Signal transduction mechanisms	Inhibitor of apoptosis-promoting Bax1	Protein lifeguard 2 OS=Mus musculus OX=10090 GN=Faim2 PE=2 SV=1	S	Function unknown	mKIAA0950 protein, partial [Mus musculus]	--
ENSMUSG00000027208	Fgf7	1.94666	271	2.50986	371	5.27416	792	6.15741	894	9.49026e-05	1.15129	up	--	--	--	K04358|2.25735e-120|mmu:14178|K04358 fibroblast growth factor | (RefSeq) Fgf7, Kgf; fibroblast growth factor 7	MAPK signaling pathway (ko04010);; Ras signaling pathway (ko04014);; Rap1 signaling pathway (ko04015);; PI3K-Akt signaling pathway (ko04151);; Regulation of actin cytoskeleton (ko04810);; Pathways in cancer (ko05200);; Melanoma (ko05218)	[T]	Signal transduction mechanisms	Fibroblast growth factor	Fibroblast growth factor 7 OS=Mus musculus OX=10090 GN=Fgf7 PE=2 SV=1	T	Signal transduction mechanisms	keratinocyte growth factor-like protein [Cricetulus griseus]	--
ENSMUSG00000098650	Gm28048	10.7831	1583	8.75189	1353	0.000193	1	0	0	1.61279e-93	-6.45734	down	--	--	Cellular Component: Golgi membrane (GO:0000139);; Biological Process: protein glycosylation (GO:0006486);; Biological Process: axon guidance (GO:0007411);; Biological Process: sensory perception of smell (GO:0007608);; Molecular Function: galactosyltransferase activity (GO:0008378);; Molecular Function: N-acetyllactosaminide beta-1,3-N-acetylglucosaminyltransferase activity (GO:0008532);; Cellula…	K00741|0|mmu:53625|K00741 N-acetyllactosaminide beta-1,3-N-acetylglucosaminyltransferase [EC:2.4.1.149] | (RefSeq) B3gnt2, AA408337, AA409404, AW260308, B3Galt6, B3gnt1, BGnT-1, BGnT-2, BGnT1, BGnT2, Beta3gnt; UDP-GlcNAc:betaGal beta-1,3-N-acetylglucosaminyltransferase 2	Glycosaminoglycan biosynthesis - keratan sulfate (ko00533);; Glycosphingolipid biosynthesis - lacto and neolacto series (ko00601)	[G]	Carbohydrate transport and metabolism	Galactosyltransferase;; COMMD1 N-terminal domain;; COMM domain	N-acetyllactosaminide beta-1,3-N-acetylglucosaminyltransferase 2 OS=Mus musculus OX=10090 GN=B3GNT2 PE=1 SV=3	S	Function unknown	N-acetyllactosaminide beta-1,3-N-acetylglucosaminyltransferase 2 [Mus musculus]	cellular component: cell (GO:0005623);; cellular component: membrane (GO:0016020);; cellular component: organelle (GO:0043226);; cellular component: organelle part (GO:0044422);; cellular component: cell part (GO:0044464);; biological process: metabolic process (GO:0008152);; biological process: cellular process (GO:0009987);; biological process: single-organism process (GO:0044699);; biological …
ENSMUSG00000050088	1600012H06Rik	11.3414	1517	13.2431	1866	5.28509	742	5.72486	780	3.92726e-07	-1.14254	down	--	--	Biological Process: apoptotic process (GO:0006915);; Cellular Component: extracellular exosome (GO:0070062);;	--	--	--	--	Putative cytokine, C6ORF120	UPF0669 protein C6orf120 homolog OS=Mus musculus OX=10090 PE=2 SV=1	S	Function unknown	RIKEN cDNA 1600012H06 gene, partial [Mus musculus]	biological process: cellular process (GO:0009987);; biological process: single-organism process (GO:0044699);; cellular component: extracellular region (GO:0005576);; cellular component: organelle (GO:0043226);; cellular component: extracellular region part (GO:0044421)
ENSMUSG00000029123	Stk32b	0.072033	14	0.052771	11	0.447737	88	0.672729	129	0.000533687	1.58426	up	[T]	Signal transduction mechanisms	Molecular Function: protein serine/threonine kinase activity (GO:0004674);; Molecular Function: ATP binding (GO:0005524);; Cellular Component: intracellular (GO:0005622);; Biological Process: peptidyl-serine phosphorylation (GO:0018105);; Biological Process: intracellular signal transduction (GO:0035556);; Molecular Function: metal ion binding (GO:0046872);;	K08793|0|mmu:64293|K08793 serine/threonine kinase 32 [EC:2.7.11.1] | (RefSeq) Stk32b, 2510009F08Rik, STKG6, Stk32, YANK2; serine/threonine kinase 32B	--	[RT]	General function prediction only;; Signal transduction mechanisms	Protein kinase domain;; Protein tyrosine kinase;; Kinase-like	Serine/threonine-protein kinase 32B OS=Mus musculus OX=10090 GN=Stk32b PE=2 SV=2	T	Signal transduction mechanisms	serine/threonine-protein kinase 32B [Mus musculus]	biological process: metabolic process (GO:0008152);; biological process: cellular process (GO:0009987);; molecular function: catalytic activity (GO:0003824);; molecular function: binding (GO:0005488);; cellular component: cell (GO:0005623);; cellular component: cell part (GO:0044464);; biological process: signaling (GO:0023052);; biological process: single-organism process (GO:0044699);; biologic…
ENSMUSG00000027331	Knstrn	23.5856	5429	26.6898	6062	12.9223	2738	13.3829	2612	6.04326e-11	-1.13355	down	--	--	Biological Process: mitotic sister chromatid segregation (GO:0000070);; Cellular Component: condensed chromosome kinetochore (GO:0000777);; Cellular Component: spindle pole (GO:0000922);; Molecular Function: protein binding (GO:0005515);; Cellular Component: nucleus (GO:0005634);; Cellular Component: cytoplasm (GO:0005737);; Biological Process: spindle organization (GO:0007051);; Cellular Compone…	--	--	--	--	--	Small kinetochore-associated protein OS=Mus musculus OX=10090 GN=Knstrn PE=2 SV=2	Z	Cytoskeleton	DNA segment, Chr 2, ERATO Doi 750, expressed, isoform CRA_d, partial [Mus musculus]	biological process: cellular process (GO:0009987);; biological process: single-organism process (GO:0044699);; biological process: cellular component organization or biogenesis (GO:0071840);; cellular component: cell (GO:0005623);; cellular component: macromolecular complex (GO:0032991);; cellular component: organelle (GO:0043226);; cellular component: organelle part (GO:0044422);; cellular compo…
ENSMUSG00000037628	Cdkn3	10.9118	570	11.249	611	5.48169	328	3.83939	210	0.0054775	-1.013	down	--	--	Biological Process: G1/S transition of mitotic cell cycle (GO:0000082);; Molecular Function: protein serine/threonine phosphatase activity (GO:0004722);; Molecular Function: protein tyrosine phosphatase activity (GO:0004725);; Molecular Function: protein binding (GO:0005515);; Cellular Component: nucleus (GO:0005634);; Biological Process: cellular response to DNA damage stimulus (GO:0006974);; Bi…	K14167|3.44362e-96|rno:289993|K14167 cyclin-dependent kinase inhibitor 3 [EC:3.1.3.16 3.1.3.48] | (RefSeq) Cdkn3; cyclin-dependent kinase inhibitor 3	--	[V]	Defense mechanisms	Cyclin-dependent kinase inhibitor 3 (CDKN3)	Cyclin-dependent kinase inhibitor 3 OS=Mus musculus OX=10090 GN=Cdkn3 PE=2 SV=1	T	Signal transduction mechanisms	unnamed protein product [Mus musculus]	biological process: cellular process (GO:0009987);; biological process: single-organism process (GO:0044699);; biological process: metabolic process (GO:0008152);; molecular function: catalytic activity (GO:0003824);; molecular function: binding (GO:0005488);; cellular component: cell (GO:0005623);; cellular component: organelle (GO:0043226);; cellular component: cell part (GO:0044464);; biologic…
ENSMUSG00000017723	Wfdc2	0.58448	23	0.901595	38	2.41677	112	4.24534	200	0.00530633	1.32558	up	--	--	Molecular Function: serine-type endopeptidase inhibitor activity (GO:0004867);; Molecular Function: cysteine-type endopeptidase inhibitor activity (GO:0004869);; Biological Process: negative regulation of endopeptidase activity (GO:0010951);; Molecular Function: aspartic-type endopeptidase inhibitor activity (GO:0019828);; Cellular Component: extracellular exosome (GO:0070062);;	--	--	--	--	WAP-type (Whey Acidic Protein) 'four-disulfide core'	WAP four-disulfide core domain protein 2 OS=Mus musculus OX=10090 GN=Wfdc2 PE=1 SV=1	O	Posttranslational modification, protein turnover, chaperones	WAP four-disulfide core domain protein 2 precursor [Mus musculus]	biological process: biological regulation (GO:0065007);; molecular function: molecular function regulator (GO:0098772);; cellular component: extracellular region (GO:0005576);; cellular component: organelle (GO:0043226);; cellular component: extracellular region part (GO:0044421)
ENSMUSG00000041731	Pgm5	3.33346	578	2.82091	515	8.50209	1559	8.13511	1457	1.87929e-07	1.25423	up	[G]	Carbohydrate transport and metabolism	Molecular Function: magnesium ion binding (GO:0000287);; Cellular Component: stress fiber (GO:0001725);; Molecular Function: phosphoglucomutase activity (GO:0004614);; Molecular Function: protein binding (GO:0005515);; Cellular Component: cytosol (GO:0005829);; Cellular Component: spot adherens junction (GO:0005914);; Cellular Component: focal adhesion (GO:0005925);; Biological Process: glycogen …	K15636|0|mmu:226041|K15636 phosphoglucomutase-like protein 5 | (RefSeq) Pgm5, 4833423B07, 9530034F03Rik, D830025G17, aciculin; phosphoglucomutase 5	--	[G]	Carbohydrate transport and metabolism	Phosphoglucomutase/phosphomannomutase, alpha/beta/alpha domain I;; Phosphoglucomutase/phosphomannomutase, alpha/beta/alpha domain III;; Phosphoglucomutase/phosphomannomutase, alpha/beta/alpha domain II	Phosphoglucomutase-like protein 5 OS=Mus musculus OX=10090 GN=Pgm5 PE=1 SV=2	G	Carbohydrate transport and metabolism	phosphoglucomutase-like protein 5 [Mus musculus]	molecular function: binding (GO:0005488);; cellular component: cell (GO:0005623);; cellular component: organelle (GO:0043226);; cellular component: organelle part (GO:0044422);; cellular component: cell part (GO:0044464);; molecular function: catalytic activity (GO:0003824);; cellular component: cell junction (GO:0030054);; biological process: metabolic process (GO:0008152);; biological process: …
Mus_musculus_newGene_32785	--	0.114702	19	0.372468	70	1.64651	312	3.5588	544	5.35503e-05	1.7792	up	--	--	--	--	--	--	--	--	--	--	--	mCG145343, partial [Mus musculus]	--
ENSMUSG00000074595	Wfdc6a	5.97193	258	9.38567	426	1.29484	59	1.82215	82	7.72586e-06	-1.72236	down	--	--	Molecular Function: serine-type endopeptidase inhibitor activity (GO:0004867);; Cellular Component: extracellular space (GO:0005615);; Cellular Component: cell surface (GO:0009986);; Biological Process: negative regulation of endopeptidase activity (GO:0010951);; Biological Process: defense response to bacterium (GO:0042742);; Cellular Component: protein complex (GO:0043234);; Biological Process:…	--	--	[O]	Posttranslational modification, protein turnover, chaperones	Kunitz/Bovine pancreatic trypsin inhibitor domain;; WAP-type (Whey Acidic Protein) 'four-disulfide core'	WAP four-disulfide core domain protein 6A OS=Mus musculus OX=10090 GN=Wfdc6a PE=2 SV=1	O	Posttranslational modification, protein turnover, chaperones	mCG141701, partial [Mus musculus]	biological process: biological regulation (GO:0065007);; molecular function: molecular function regulator (GO:0098772);; cellular component: extracellular region (GO:0005576);; cellular component: extracellular region part (GO:0044421);; cellular component: cell (GO:0005623);; cellular component: cell part (GO:0044464);; biological process: response to stimulus (GO:0050896);; biological process: …
ENSMUSG00000021071	Trim9	2.88692	573	2.4384	516	8.55224	1779	7.57087	1572	3.65761e-09	1.39709	up	--	--	--	K10649|0|mmu:94090|K10649 tripartite motif-containing protein 9/67 | (RefSeq) Trim9; tripartite motif-containing 9	--	[S]	Function unknown	Fibronectin type III domain;; B-box zinc finger;; Zinc finger, C3HC4 type (RING finger);; RING-type zinc-finger;; Zinc finger, C3HC4 type (RING finger)	E3 ubiquitin-protein ligase TRIM9 OS=Mus musculus OX=10090 GN=Trim9 PE=1 SV=2	S	Function unknown	mKIAA0282 protein, partial [Mus musculus]	--
ENSMUSG00000035504	Reep6	8.29506	913	7.26399	844	13.5509	1566	25.0799	2872	0.00566599	1.02641	up	--	--	Molecular Function: protein binding (GO:0005515);; Cellular Component: nucleus (GO:0005634);; Cellular Component: endoplasmic reticulum membrane (GO:0005789);; Cellular Component: plasma membrane (GO:0005886);; Cellular Component: integral component of membrane (GO:0016021);; Biological Process: regulation of intracellular transport (GO:0032386);; Cellular Component: rod spherule (GO:0044317);; C…	K17279|5.13255e-116|mmu:70335|K17279 receptor expression-enhancing protein 5/6 | (RefSeq) Reep6, 0610011M24Rik, Dp1l1; receptor accessory protein 6	--	[U]	Intracellular trafficking, secretion, and vesicular transport	TB2/DP1, HVA22 family	Receptor expression-enhancing protein 6 OS=Mus musculus OX=10090 GN=Reep6 PE=1 SV=1	U	Intracellular trafficking, secretion, and vesicular transport	PREDICTED: receptor expression-enhancing protein 6 isoform X1 [Mus musculus]	molecular function: binding (GO:0005488);; cellular component: cell (GO:0005623);; cellular component: organelle (GO:0043226);; cellular component: cell part (GO:0044464);; cellular component: membrane (GO:0016020);; cellular component: organelle part (GO:0044422);; cellular component: membrane part (GO:0044425);; biological process: biological regulation (GO:0065007)
ENSMUSG00000038094	Atp13a4	0.375899	66	0.270702	65	0.008253	2	0.020717	5	0.000823932	-1.53242	down	[S]	Function unknown	Molecular Function: calcium-transporting ATPase activity (GO:0005388);; Molecular Function: ATP binding (GO:0005524);; Cellular Component: endoplasmic reticulum membrane (GO:0005789);; Cellular Component: integral component of plasma membrane (GO:0005887);; Biological Process: cellular calcium ion homeostasis (GO:0006874);; Molecular Function: metal ion binding (GO:0046872);; Biological Process: …	K14951|0|rno:288026|K14951 cation-transporting ATPase 13A3/4/5 [EC:3.6.3.-] | (RefSeq) Atp13a4, RGD1306927; ATPase 13A4	--	[P]	Inorganic ion transport and metabolism	P5-type ATPase cation transporter;; E1-E2 ATPase;; haloacid dehalogenase-like hydrolase;; Cation transporter/ATPase, N-terminus;; Cation transport ATPase (P-type)	Probable cation-transporting ATPase 13A4 OS=Mus musculus OX=10090 GN=Atp13a4 PE=2 SV=1	U	Intracellular trafficking, secretion, and vesicular transport	probable cation-transporting ATPase 13A4 isoform 1 [Mus musculus]	biological process: localization (GO:0051179);; molecular function: catalytic activity (GO:0003824);; molecular function: transporter activity (GO:0005215);; molecular function: binding (GO:0005488);; cellular component: cell (GO:0005623);; cellular component: membrane (GO:0016020);; cellular component: organelle (GO:0043226);; cellular component: organelle part (GO:0044422);; cellular component:…
ENSMUSG00000022226	Mcpt2	9.4355	536	2.26211	136	1.02065	62	0.767029	45	0.00346744	-1.39706	down	[O]	Posttranslational modification, protein turnover, chaperones	Biological Process: regulation of angiotensin levels in blood (GO:0002002);; Molecular Function: serine-type endopeptidase activity (GO:0004252);; Cellular Component: extracellular space (GO:0005615);; Cellular Component: cytoplasm (GO:0005737);; Biological Process: immune response (GO:0006955);; Biological Process: protein processing (GO:0016485);; Biological Process: cellular response to drug (…	K08662|1.64907e-159|mmu:17225|K08662 mast cell peptidase 2 [EC:3.4.21.-] | (RefSeq) Mcpt2, MMCP-2, Mcp-2; mast cell protease 2	--	[E]	Amino acid transport and metabolism	Trypsin;; Trypsin-like peptidase domain	Mast cell protease 2 OS=Mus musculus OX=10090 GN=Mcpt2 PE=2 SV=2	O	Posttranslational modification, protein turnover, chaperones	mast cell protease 2 precursor [Mus musculus]	biological process: biological regulation (GO:0065007);; biological process: metabolic process (GO:0008152);; molecular function: catalytic activity (GO:0003824);; cellular component: extracellular region (GO:0005576);; cellular component: extracellular region part (GO:0044421);; cellular component: cell (GO:0005623);; cellular component: cell part (GO:0044464);; biological process: immune system…
ENSMUSG00000037868	Egr2	3.73012	584	9.48085	994	1.77792	299	2.52248	405	0.0093238	-1.0016	down	--	--	Molecular Function: RNA polymerase II core promoter proximal region sequence-specific DNA binding (GO:0000978);; Molecular Function: transcriptional activator activity, RNA polymerase II core promoter proximal region sequence-specific binding (GO:0001077);; Molecular Function: RNA polymerase II activating transcription factor binding (GO:0001102);; Molecular Function: chromatin binding (GO:000368…	K12496|0|mmu:13654|K12496 early growth response protein 2 | (RefSeq) Egr2, Egr-2, Krox-20, Krox20, NGF1-B, Zfp-25, Zfp-6; early growth response 2	Hepatitis B (ko05161);; HTLV-I infection (ko05166);; Viral carcinogenesis (ko05203)	[R]	General function prediction only	Domain of unknown function (DUF3446);; Zinc finger, C2H2 type;; Zinc-finger double domain;; C2H2-type zinc finger	E3 SUMO-protein ligase EGR2 OS=Mus musculus OX=10090 GN=Egr2 PE=1 SV=3	S	Function unknown	E3 SUMO-protein ligase EGR2 isoform X1 [Mus caroli]	molecular function: binding (GO:0005488);; biological process: metabolic process (GO:0008152);; biological process: cellular process (GO:0009987);; biological process: biological regulation (GO:0065007);; molecular function: nucleic acid binding transcription factor activity (GO:0001071);; cellular component: cell (GO:0005623);; cellular component: organelle (GO:0043226);; cellular component: cel…
ENSMUSG00000070720	Tmem200b	30.0686	2202	27.3755	2111	8.53195	662	11.8586	899	1.05767e-07	-1.39016	down	--	--	Cellular Component: integral component of membrane (GO:0016021);;	--	--	[S]	Function unknown	Uncharacterised conserved protein (DUF2371)	Transmembrane protein 200A OS=Mus musculus OX=10090 GN=Tmem200a PE=1 SV=1	S	Function unknown	transmembrane protein 200B [Mus musculus]	cellular component: membrane (GO:0016020);; cellular component: membrane part (GO:0044425)
ENSMUSG00000023232	Serinc2	6.47922	629	4.20027	446	12.9273	1367	12.7334	1311	0.000834015	1.05591	up	--	--	Cellular Component: endoplasmic reticulum membrane (GO:0005789);; Cellular Component: plasma membrane (GO:0005886);; Biological Process: phosphatidylserine metabolic process (GO:0006658);; Biological Process: sphingolipid metabolic process (GO:0006665);; Molecular Function: L-serine transmembrane transporter activity (GO:0015194);; Biological Process: L-serine transport (GO:0015825);; Cellular Co…	--	--	[S]	Function unknown	Serine incorporator (Serinc)	Serine incorporator 2 OS=Mus musculus OX=10090 GN=Serinc2 PE=2 SV=1	S	Function unknown	PREDICTED: serine incorporator 2 isoform X1 [Mus musculus]	cellular component: cell (GO:0005623);; cellular component: membrane (GO:0016020);; cellular component: organelle (GO:0043226);; cellular component: organelle part (GO:0044422);; cellular component: membrane part (GO:0044425);; cellular component: cell part (GO:0044464);; biological process: metabolic process (GO:0008152);; biological process: cellular process (GO:0009987);; biological process: s…
ENSMUSG00000031430	Vsig1	2.29081	332	4.34586	662	0.77121	119	0.590086	89	9.85189e-06	-1.70574	down	--	--	Biological Process: epithelial cell morphogenesis (GO:0003382);; Cellular Component: integral component of membrane (GO:0016021);; Cellular Component: basolateral plasma membrane (GO:0016323);; Biological Process: maintenance of gastrointestinal epithelium (GO:0030277);;	--	--	--	--	Immunoglobulin V-set domain;; Immunoglobulin domain;; Immunoglobulin I-set domain;; Immunoglobulin domain;; Immunoglobulin domain	V-set and immunoglobulin domain-containing protein 1 OS=Mus musculus OX=10090 GN=Vsig1 PE=1 SV=1	U	Intracellular trafficking, secretion, and vesicular transport	V-set and immunoglobulin domain containing 1, partial [Mus musculus]	biological process: cellular process (GO:0009987);; biological process: developmental process (GO:0032502);; biological process: single-organism process (GO:0044699);; biological process: cellular component organization or biogenesis (GO:0071840);; cellular component: membrane (GO:0016020);; cellular component: membrane part (GO:0044425);; cellular component: cell (GO:0005623);; cellular componen…
ENSMUSG00000032036	Kirrel3	1.56008	243	0.902566	177	3.06814	542	3.6592	632	0.00130417	1.14348	up	[R]	General function prediction only	Biological Process: neuron migration (GO:0001764);; Biological Process: inter-male aggressive behavior (GO:0002121);; Cellular Component: extracellular region (GO:0005576);; Cellular Component: plasma membrane (GO:0005886);; Biological Process: homophilic cell adhesion via plasma membrane adhesion molecules (GO:0007156);; Biological Process: synapse assembly (GO:0007416);; Cellular Component: int…	--	--	[T]	Signal transduction mechanisms	Immunoglobulin domain;; Immunoglobulin I-set domain;; Immunoglobulin domain;; Immunoglobulin domain;; Immunoglobulin V-set domain;; CD80-like C2-set immunoglobulin domain;; Immunoglobulin C1-set domain	Kin of IRRE-like protein 3 OS=Mus musculus OX=10090 GN=Kirrel3 PE=1 SV=1	S	Function unknown	kin of IRRE-like protein 3 isoform 4 [Cricetulus griseus]	biological process: cellular process (GO:0009987);; biological process: locomotion (GO:0040011);; biological process: single-organism process (GO:0044699);; biological process: localization (GO:0051179);; biological process: behavior (GO:0007610);; biological process: multi-organism process (GO:0051704);; cellular component: extracellular region (GO:0005576);; cellular component: cell (GO:0005623…
ENSMUSG00000075410	Prcd	40.4346	1767	33.5137	1609	7.76424	352	11.6751	518	4.1749e-10	-1.7701	down	--	--	Cellular Component: cytoplasm (GO:0005737);; Biological Process: visual perception (GO:0007601);; Cellular Component: integral component of membrane (GO:0016021);; Biological Process: response to stimulus (GO:0050896);;	K19637|1.57463e-27|mmu:100038570|K19637 progressive rod-cone degeneration protein | (RefSeq) Prcd, Gm11744, OTTMUSG00000003947; progressive rod cone degeneration protein	--	--	--	Progressive rod-cone degeneration	Progressive rod-cone degeneration protein homolog OS=Mus musculus OX=10090 GN=Prcd PE=3 SV=1	O	Posttranslational modification, protein turnover, chaperones	unnamed protein product [Mus musculus]	cellular component: cell (GO:0005623);; cellular component: cell part (GO:0044464);; biological process: multicellular organismal process (GO:0032501);; cellular component: membrane (GO:0016020);; cellular component: membrane part (GO:0044425);; biological process: response to stimulus (GO:0050896)
ENSMUSG00000115388	Eppk1	0.343588	227	0.377575	262	0.872815	610	1.48811	1015	0.000163153	1.33624	up	--	--	Cellular Component: cytoplasm (GO:0005737);; Cellular Component: bicellular tight junction (GO:0005923);; Biological Process: negative regulation of keratinocyte proliferation (GO:0010839);; Cellular Component: apicolateral plasma membrane (GO:0016327);; Cellular Component: hemidesmosome (GO:0030056);; Biological Process: regulation of epithelial cell differentiation (GO:0030856);; Cellular Compo…	--	--	[Z]	Cytoskeleton	Plectin repeat;; HTH DNA binding domain	Epiplakin OS=Mus musculus OX=10090 GN=Eppk1 PE=1 SV=2	Z	Cytoskeleton	epiplakin [Mus musculus]	cellular component: cell (GO:0005623);; cellular component: cell part (GO:0044464);; cellular component: cell junction (GO:0030054);; biological process: biological regulation (GO:0065007);; cellular component: membrane (GO:0016020);; cellular component: membrane part (GO:0044425);; cellular component: organelle (GO:0043226);; cellular component: organelle part (GO:0044422);; cellular component: …
ENSMUSG00000021200	Asb2	8.35909	1097	8.10812	1112	2.12115	288	2.98827	402	5.66326e-08	-1.53924	down	[D]	Cell cycle control, cell division, chromosome partitioning	--	K10324|0|mmu:65256|K10324 ankyrin repeat and SOCS box protein 2 | (RefSeq) Asb2, 1110008E15Rik; ankyrin repeat and SOCS box-containing 2	--	[R]	General function prediction only	Ankyrin repeats (3 copies);; Ankyrin repeats (many copies);; Ankyrin repeat;; Ankyrin repeats (many copies);; Ankyrin repeat;; SOCS box	Ankyrin repeat and SOCS box protein 2 OS=Mus musculus OX=10090 GN=Asb2 PE=1 SV=1	S	Function unknown	ankyrin repeat and SOCS box protein 2 [Mus musculus]	--
Mus_musculus_newGene_18504	--	0	0	0	0	12.7585	385	19.0774	421	1.12143e-36	4.55784	up	--	--	--	--	--	--	--	--	--	--	--	PREDICTED: uncharacterized protein LOC108168680 [Mus musculus]	--
ENSMUSG00000081058	Hist2h3c2	0.354725	20	0.57128	33	1.84101	107	4.63319	262	0.00208225	1.44598	up	--	--	Biological Process: negative regulation of transcription from RNA polymerase II promoter (GO:0000122);; Cellular Component: nuclear chromosome, telomeric region (GO:0000784);; Cellular Component: nuclear nucleosome (GO:0000788);; Cellular Component: cell-cell adherens junction (GO:0005913);; Biological Process: DNA replication-dependent nucleosome assembly (GO:0006335);; Cellular Component: membr…	K11253|8.03743e-92|mgp:100542975|K11253 histone H3 | (RefSeq) histone H3	--	[B]	Chromatin structure and dynamics	Core histone H2A/H2B/H3/H4	Histone H3.2 OS=Mus pahari OX=10093 GN=H312 PE=2 SV=3	B	Chromatin structure and dynamics	histone protein Hist2h3c1 [Mus musculus]	biological process: biological regulation (GO:0065007);; cellular component: cell (GO:0005623);; cellular component: membrane-enclosed lumen (GO:0031974);; cellular component: organelle (GO:0043226);; cellular component: organelle part (GO:0044422);; cellular component: cell part (GO:0044464);; cellular component: macromolecular complex (GO:0032991);; cellular component: cell junction (GO:0030054…
ENSMUSG00000051669	AU021092	4.59246	336	3.15318	243	8.03115	622	11.1023	840	0.00698856	1.01474	up	--	--	Cellular Component: cytosol (GO:0005829);; Cellular Component: membrane (GO:0016020);; Molecular Function: protein homodimerization activity (GO:0042803);; Cellular Component: extracellular exosome (GO:0070062);;	--	--	--	--	Domain of unknown function (DUF4735)	UPF0764 protein C16orf89 homolog OS=Mus musculus OX=10090 PE=2 SV=2	S	Function unknown	UPF0764 protein C16orf89 homolog precursor [Mus musculus]	cellular component: cell (GO:0005623);; cellular component: cell part (GO:0044464);; cellular component: membrane (GO:0016020);; molecular function: binding (GO:0005488);; cellular component: extracellular region (GO:0005576);; cellular component: organelle (GO:0043226);; cellular component: extracellular region part (GO:0044421)
ENSMUSG00000044177	Wfikkn2	5.25099	987	5.34933	1059	15.1212	3010	11.1763	2173	1.35542e-05	1.13141	up	--	--	Biological Process: skeletal system development (GO:0001501);; Molecular Function: serine-type endopeptidase inhibitor activity (GO:0004867);; Molecular Function: protein binding (GO:0005515);; Cellular Component: extracellular region (GO:0005576);; Biological Process: transforming growth factor beta receptor signaling pathway (GO:0007179);; Molecular Function: metalloendopeptidase inhibitor acti…	--	--	[O]	Posttranslational modification, protein turnover, chaperones	Kunitz/Bovine pancreatic trypsin inhibitor domain;; Immunoglobulin I-set domain;; Immunoglobulin domain;; UNC-6/NTR/C345C module;; Immunoglobulin domain;; WAP-type (Whey Acidic Protein) 'four-disulfide core';; Immunoglobulin domain	WAP, Kazal, immunoglobulin, Kunitz and NTR domain-containing protein 2 OS=Mus musculus OX=10090 GN=Wfikkn2 PE=1 SV=2	O	Posttranslational modification, protein turnover, chaperones	PREDICTED: WAP, Kazal, immunoglobulin, Kunitz and NTR domain-containing protein 2 isoform X1 [Mus musculus]	biological process: multicellular organismal process (GO:0032501);; biological process: developmental process (GO:0032502);; biological process: single-organism process (GO:0044699);; biological process: biological regulation (GO:0065007);; molecular function: molecular function regulator (GO:0098772);; molecular function: binding (GO:0005488);; cellular component: extracellular region (GO:000557…
ENSMUSG00000033192	Lpcat2	14.8856	2106	12.2569	1772	5.79609	817	6.40465	880	2.92895e-06	-1.16739	down	[I]	Lipid transport and metabolism	Cellular Component: Golgi membrane (GO:0000139);; Molecular Function: 1-acylglycerol-3-phosphate O-acyltransferase activity (GO:0003841);; Molecular Function: calcium ion binding (GO:0005509);; Cellular Component: endoplasmic reticulum membrane (GO:0005789);; Cellular Component: Golgi stack (GO:0005795);; Cellular Component: lipid droplet (GO:0005811);; Biological Process: platelet activating fac…	K13510|0|mmu:270084|K13510 lysophosphatidylcholine acyltransferase / lyso-PAF acetyltransferase [EC:2.3.1.23 2.3.1.67] | (RefSeq) Lpcat2, A330042H22, Aytl1, Aytl1a, lpafat1; lysophosphatidylcholine acyltransferase 2	Glycerophospholipid metabolism (ko00564);; Ether lipid metabolism (ko00565)	[I]	Lipid transport and metabolism	EF hand;; EF-hand domain pair;; EF-hand domain;; Acyltransferase;; EF-hand domain pair;; EF hand;; Cytoskeletal-regulatory complex EF hand	Lysophosphatidylcholine acyltransferase 2 OS=Mus musculus OX=10090 GN=Lpcat2 PE=1 SV=1	I	Lipid transport and metabolism	lysophosphatidylcholine acyltransferase 2 isoform a [Mus musculus]	cellular component: cell (GO:0005623);; cellular component: membrane (GO:0016020);; cellular component: organelle (GO:0043226);; cellular component: organelle part (GO:0044422);; cellular component: cell part (GO:0044464);; molecular function: catalytic activity (GO:0003824);; molecular function: binding (GO:0005488);; cellular component: membrane part (GO:0044425);; biological process: metabolic…
ENSMUSG00000036534	Slc38a7	2.93269	430	3.55618	546	5.82112	1004	7.1486	1264	0.00057441	1.00634	up	--	--	Molecular Function: L-aspartate:2-oxoglutarate aminotransferase activity (GO:0004069);; Molecular Function: L-histidine transmembrane transporter activity (GO:0005290);; Molecular Function: L-glutamate transmembrane transporter activity (GO:0005313);; Biological Process: cellular amino acid metabolic process (GO:0006520);; Biological Process: sodium ion transport (GO:0006814);; Biological Process…	K14994|0|mmu:234595|K14994 solute carrier family 38 (sodium-coupled neutral amino acid transporter), member 7/8 | (RefSeq) Slc38a7, D430050E18; solute carrier family 38, member 7	--	[E]	Amino acid transport and metabolism	Transmembrane amino acid transporter protein;; Tryptophan/tyrosine permease family	Putative sodium-coupled neutral amino acid transporter 7 OS=Mus musculus OX=10090 GN=Slc38a7 PE=1 SV=1	E	Amino acid transport and metabolism	putative sodium-coupled neutral amino acid transporter 7 [Mus musculus]	molecular function: catalytic activity (GO:0003824);; biological process: single-organism process (GO:0044699);; biological process: response to stimulus (GO:0050896);; biological process: localization (GO:0051179);; molecular function: transporter activity (GO:0005215);; biological process: metabolic process (GO:0008152);; biological process: cellular process (GO:0009987);; cellular component: m…
ENSMUSG00000030268	Bcat1	0.365795	62	0.623228	109	4.27401	589	7.05818	1004	9.64155e-11	2.33117	up	[EH]	Amino acid transport and metabolism;; Coenzyme transport and metabolism	--	K00826|0|mmu:12035|K00826 branched-chain amino acid aminotransferase [EC:2.6.1.42] | (RefSeq) Bcat1, BCATc, Eca39; branched chain aminotransferase 1, cytosolic	Cysteine and methionine metabolism (ko00270);; Valine, leucine and isoleucine degradation (ko00280);; Valine, leucine and isoleucine biosynthesis (ko00290);; Pantothenate and CoA biosynthesis (ko00770);; 2-Oxocarboxylic acid metabolism (ko01210);; Biosynthesis of amino acids (ko01230)	[E]	Amino acid transport and metabolism	Amino-transferase class IV	Branched-chain-amino-acid aminotransferase, cytosolic OS=Mus musculus OX=10090 GN=Bcat1 PE=1 SV=2	E	Amino acid transport and metabolism	branched-chain-amino-acid aminotransferase, cytosolic isoform 1 [Mus musculus]	--
ENSMUSG00000073207	Ccdc160	16.5851	1362	20.759	1794	5.75422	501	7.03217	598	1.54712e-08	-1.43995	down	--	--	--	--	--	--	--	--	Coiled-coil domain-containing protein 160 OS=Mus musculus OX=10090 GN=Ccdc160 PE=2 SV=1	S	Function unknown	coiled-coil domain-containing protein 160 [Mus musculus]	--
ENSMUSG00000032323	Cyp11a1	70.2532	5247	54.0644	4955	92.423	11080	133.805	15662	5.76044e-06	1.17531	up	[QV]	Secondary metabolites biosynthesis, transport and catabolism;; Defense mechanisms	--	K00498|0|mmu:13070|K00498 cholesterol monooxygenase (side-chain-cleaving) [EC:1.14.15.6] | (RefSeq) Cyp11a1, Cyp11a, Cypxia1, D9Ertd411e, P450scc, Scc, cscc; cytochrome P450, family 11, subfamily a, polypeptide 1	Steroid hormone biosynthesis (ko00140);; Ovarian steroidogenesis (ko04913);; Aldosterone synthesis and secretion (ko04925)	[Q]	Secondary metabolites biosynthesis, transport and catabolism	Cytochrome P450	Cholesterol side-chain cleavage enzyme, mitochondrial OS=Mus musculus OX=10090 GN=Cyp11a1 PE=1 SV=1	Q	Secondary metabolites biosynthesis, transport and catabolism	cholesterol side-chain cleavage enzyme, mitochondrial isoform 1 precursor [Mus musculus]	--
ENSMUSG00000022537	Tmem44	5.09159	908	4.55509	900	2.05215	373	1.92312	360	2.80273e-07	-1.26441	down	--	--	Cellular Component: lysosomal membrane (GO:0005765);; Molecular Function: arginine transmembrane transporter activity (GO:0015181);; Molecular Function: L-lysine transmembrane transporter activity (GO:0015189);; Cellular Component: integral component of membrane (GO:0016021);;	--	--	--	--	--	--	S	Function unknown	transmembrane protein 44, isoform CRA_i, partial [Mus musculus]	cellular component: cell (GO:0005623);; cellular component: membrane (GO:0016020);; cellular component: organelle (GO:0043226);; cellular component: organelle part (GO:0044422);; cellular component: cell part (GO:0044464);; biological process: single-organism process (GO:0044699);; biological process: localization (GO:0051179);; molecular function: transporter activity (GO:0005215);; cellular com…
ENSMUSG00000015217	Hmgb3	594.059	49901	654.199	57612	251.077	22243	310.093	26938	1.84932e-08	-1.13775	down	--	--	Molecular Function: four-way junction DNA binding (GO:0000400);; Cellular Component: nucleus (GO:0005634);; Cellular Component: chromosome (GO:0005694);; Cellular Component: cytoplasm (GO:0005737);; Biological Process: regulation of transcription, DNA-templated (GO:0006355);; Molecular Function: DNA binding, bending (GO:0008301);; Biological Process: DNA geometric change (GO:0032392);; Molecular …	--	--	[R]	General function prediction only	HMG-box domain;; HMG (high mobility group) box	High mobility group protein B3 OS=Mus musculus OX=10090 GN=Hmgb3 PE=1 SV=3	B	Chromatin structure and dynamics	PREDICTED: high mobility group protein B3 isoform X1 [Rattus norvegicus]	molecular function: binding (GO:0005488);; cellular component: cell (GO:0005623);; cellular component: organelle (GO:0043226);; cellular component: cell part (GO:0044464);; biological process: biological regulation (GO:0065007);; biological process: cellular process (GO:0009987);; biological process: cellular component organization or biogenesis (GO:0071840);; biological process: immune system pr…
ENSMUSG00000018920	Cxcl16	6.82496	957	5.02325	742	13.5442	2042	14.0167	2070	0.000107918	1.05891	up	--	--	Molecular Function: low-density lipoprotein receptor activity (GO:0005041);; Molecular Function: scavenger receptor activity (GO:0005044);; Cellular Component: extracellular space (GO:0005615);; Biological Process: receptor-mediated endocytosis (GO:0006898);; Molecular Function: chemokine activity (GO:0008009);; Biological Process: T cell chemotaxis (GO:0010818);; Cellular Component: integral com…	K10035|2.11931e-152|mmu:66102|K10035 C-X-C motif chemokine 16 | (RefSeq) Cxcl16, 0910001K24Rik, AV290116, BB024863, CXCL16v1, CXCL16v2, SR-PSOX, Zmynd15, b2b498Clo; chemokine (C-X-C motif) ligand 16	Cytokine-cytokine receptor interaction (ko04060);; Chemokine signaling pathway (ko04062)	--	--	--	C-X-C motif chemokine 16 OS=Mus musculus OX=10090 GN=Cxcl16 PE=1 SV=2	U	Intracellular trafficking, secretion, and vesicular transport	unnamed protein product, partial [Mus musculus]	biological process: localization (GO:0051179);; molecular function: molecular transducer activity (GO:0060089);; cellular component: extracellular region (GO:0005576);; cellular component: extracellular region part (GO:0044421);; molecular function: binding (GO:0005488);; biological process: immune system process (GO:0002376);; biological process: cellular process (GO:0009987);; biological proces…
ENSMUSG00000060534	Dcc	0.128749	36	0.093718	28	0.575362	170	0.400649	116	0.00612776	1.28465	up	[X]	Mobilome: prophages, transposons	Biological Process: neuron migration (GO:0001764);; Biological Process: response to amphetamine (GO:0001975);; Molecular Function: transcription coactivator activity (GO:0003713);; Molecular Function: netrin receptor activity (GO:0005042);; Biological Process: apoptotic process (GO:0006915);; Biological Process: positive regulation of neuron projection development (GO:0010976);; Cellular Componen…	K06765|0|mmu:13176|K06765 deleted in colorectal carcinoma | (RefSeq) Dcc, C030036D22Rik, Igdcc1; deleted in colorectal carcinoma	Axon guidance (ko04360);; Pathways in cancer (ko05200);; Colorectal cancer (ko05210)	[T]	Signal transduction mechanisms	Neogenin C-terminus;; Fibronectin type III domain;; Immunoglobulin I-set domain;; Immunoglobulin domain;; Immunoglobulin domain;; Immunoglobulin domain;; Immunoglobulin V-set domain;; Purple acid Phosphatase, N-terminal domain;; CD80-like C2-set immunoglobulin domain;; Interferon-alpha/beta receptor, fibronectin type III;; Ig-like domain on T-cell surface glycoprotein CD3 epsilon chain	Netrin receptor DCC OS=Mus musculus OX=10090 GN=Dcc PE=1 SV=2	S	Function unknown	netrin receptor DCC precursor [Mus musculus]	biological process: cellular process (GO:0009987);; biological process: locomotion (GO:0040011);; biological process: single-organism process (GO:0044699);; biological process: localization (GO:0051179);; biological process: response to stimulus (GO:0050896);; biological process: biological regulation (GO:0065007);; molecular function: transcription factor activity, protein binding (GO:0000988);;…
ENSMUSG00000038068	Rnf144b	5.40834	1340	6.69291	1748	1.91291	388	1.92629	494	1.25596e-10	-1.6771	down	--	--	Cellular Component: ubiquitin ligase complex (GO:0000151);; Biological Process: protein polyubiquitination (GO:0000209);; Biological Process: apoptotic process (GO:0006915);; Molecular Function: zinc ion binding (GO:0008270);; Cellular Component: integral component of membrane (GO:0016021);; Molecular Function: ligase activity (GO:0016874);; Molecular Function: ubiquitin conjugating enzyme bindin…	K11975|0|mmu:218215|K11975 E3 ubiquitin-protein ligase RNF144 [EC:2.3.2.27] | (RefSeq) Rnf144b, BC025007, E130105P19Rik, Ibrdc2, Pir2; ring finger protein 144B	--	[O]	Posttranslational modification, protein turnover, chaperones	IBR domain, a half RING-finger domain	E3 ubiquitin-protein ligase RNF144B OS=Mus musculus OX=10090 GN=Rnf144b PE=2 SV=2	O	Posttranslational modification, protein turnover, chaperones	E3 ubiquitin-protein ligase RNF144B [Mus musculus]	cellular component: cell (GO:0005623);; cellular component: macromolecular complex (GO:0032991);; cellular component: cell part (GO:0044464);; biological process: metabolic process (GO:0008152);; biological process: cellular process (GO:0009987);; biological process: single-organism process (GO:0044699);; molecular function: binding (GO:0005488);; cellular component: membrane (GO:0016020);; cellu…
ENSMUSG00000055639	Dach1	0.476438	133	0.377149	111	1.08954	322	1.45515	420	0.00156205	1.19995	up	--	--	Biological Process: negative regulation of transcription from RNA polymerase II promoter (GO:0000122);; Molecular Function: transcription factor activity, RNA polymerase II core promoter sequence-specific binding involved in preinitiation complex assembly (GO:0001075);; Molecular Function: transcriptional repressor activity, RNA polymerase II core promoter proximal region sequence-specific bindin…	--	--	[K]	Transcription	SKI/SNO/DAC family	Dachshund homolog 1 OS=Mus musculus OX=10090 GN=Dach1 PE=1 SV=1	S	Function unknown	dachshund variant 1 [Mus musculus]	biological process: biological regulation (GO:0065007);; molecular function: nucleic acid binding transcription factor activity (GO:0001071);; biological process: behavior (GO:0007610);; biological process: multi-organism process (GO:0051704);; molecular function: binding (GO:0005488);; cellular component: cell (GO:0005623);; cellular component: organelle (GO:0043226);; cellular component: cell p…
ENSMUSG00000062248	Cks2	112.058	4145	126.263	4916	58.0217	2273	61.2606	2344	1.65898e-07	-1.00029	down	--	--	Cellular Component: cyclin-dependent protein kinase holoenzyme complex (GO:0000307);; Molecular Function: chromatin binding (GO:0003682);; Biological Process: regulation of transcription from RNA polymerase II promoter (GO:0006357);; Biological Process: meiosis I (GO:0007127);; Biological Process: regulation of mitotic cell cycle (GO:0007346);; Biological Process: cell proliferation (GO:0008283);…	K02219|1.78294e-48|shr:100915745|K02219 cyclin-dependent kinase regulatory subunit CKS1 | (RefSeq) CKS2; CDC28 protein kinase regulatory subunit 2	Pathways in cancer (ko05200);; Small cell lung cancer (ko05222)	[D]	Cell cycle control, cell division, chromosome partitioning	Cyclin-dependent kinase regulatory subunit	Cyclin-dependent kinases regulatory subunit 2 OS=Mus musculus OX=10090 GN=Cks2 PE=1 SV=1	T	Signal transduction mechanisms	mCG1274, isoform CRA_b, partial [Mus musculus]	cellular component: cell (GO:0005623);; cellular component: macromolecular complex (GO:0032991);; cellular component: cell part (GO:0044464);; molecular function: binding (GO:0005488);; biological process: biological regulation (GO:0065007);; biological process: reproduction (GO:0000003);; biological process: cellular process (GO:0009987);; biological process: reproductive process (GO:0022414);; …
ENSMUSG00000038668	Lpar1	31.8456	5520	28.4968	5090	14.2745	2348	10.4781	1537	6.9589e-07	-1.36356	down	--	--	Biological Process: activation of MAPK activity (GO:0000187);; Molecular Function: G-protein alpha-subunit binding (GO:0001965);; Cellular Component: endosome (GO:0005768);; Cellular Component: integral component of plasma membrane (GO:0005887);; Biological Process: adenylate cyclase-inhibiting G-protein coupled receptor signaling pathway (GO:0007193);; Biological Process: activation of phospholi…	K04289|0|rno:116744|K04289 lysophosphatidic acid receptor 1 | (RefSeq) Lpar1, Edg2; lysophosphatidic acid receptor 1	Rap1 signaling pathway (ko04015);; Phospholipase D signaling pathway (ko04072);; Neuroactive ligand-receptor interaction (ko04080);; PI3K-Akt signaling pathway (ko04151);; Gap junction (ko04540);; Pathways in cancer (ko05200)	[R]	General function prediction only	7 transmembrane receptor (rhodopsin family)	Lysophosphatidic acid receptor 1 OS=Rattus norvegicus OX=10116 GN=Lpar1 PE=1 SV=1	U	Intracellular trafficking, secretion, and vesicular transport	endothelial differentiation, lysophosphatidic acid G-protein-coupled receptor, 2, isoform CRA_a, partial [Mus musculus]	biological process: biological regulation (GO:0065007);; molecular function: binding (GO:0005488);; cellular component: cell (GO:0005623);; cellular component: organelle (GO:0043226);; cellular component: cell part (GO:0044464);; cellular component: membrane (GO:0016020);; cellular component: membrane part (GO:0044425);; biological process: cellular process (GO:0009987);; biological process: sign…
ENSMUSG00000028024	Enpep	18.8278	4199	22.9374	5319	7.87526	1833	8.33377	1903	1.57205e-11	-1.34184	down	[E]	Amino acid transport and metabolism	--	K11141|0|mmu:13809|K11141 glutamyl aminopeptidase [EC:3.4.11.7] | (RefSeq) Enpep, 6030431M22Rik, APA, Bp-1/6C3, Ly-51, Ly51; glutamyl aminopeptidase	Renin-angiotensin system (ko04614)	[EO]	Amino acid transport and metabolism;; Posttranslational modification, protein turnover, chaperones	Peptidase family M1 domain;; ERAP1-like C-terminal domain	Glutamyl aminopeptidase OS=Mus musculus OX=10090 GN=Enpep PE=1 SV=1	E	Amino acid transport and metabolism	glutamyl aminopeptidase [Mus musculus]	--
ENSMUSG00000051022	Hs3st1	1.21642	110	1.00361	96	2.58141	248	3.41313	313	0.00974992	1.05398	up	[R]	General function prediction only	Cellular Component: Golgi lumen (GO:0005796);; Molecular Function: [heparan sulfate]-glucosamine 3-sulfotransferase 1 activity (GO:0008467);;	K01024|0|mmu:15476|K01024 [heparan sulfate]-glucosamine 3-sulfotransferase 1 [EC:2.8.2.23] | (RefSeq) Hs3st1, 3-Ost, D5Wsu110e, Hsg3ost; heparan sulfate (glucosamine) 3-O-sulfotransferase 1	Glycosaminoglycan biosynthesis - heparan sulfate / heparin (ko00534)	[O]	Posttranslational modification, protein turnover, chaperones	Sulfotransferase domain;; Sulfotransferase family	Heparan sulfate glucosamine 3-O-sulfotransferase 1 OS=Mus musculus OX=10090 GN=Hs3st1 PE=1 SV=1	S	Function unknown	heparan sulfate glucosamine 3-O-sulfotransferase 1 precursor [Mus musculus]	cellular component: cell (GO:0005623);; cellular component: membrane-enclosed lumen (GO:0031974);; cellular component: organelle (GO:0043226);; cellular component: organelle part (GO:0044422);; cellular component: cell part (GO:0044464);; molecular function: catalytic activity (GO:0003824)
ENSMUSG00000075014	Gm10800	26.18	931	31.482	1178	7.50776	283	6.70866	247	1.45681e-13	-1.85501	down	--	--	--	--	--	--	--	--	--	S	Function unknown	unnamed protein product, partial [Mus musculus]	--
ENSMUSG00000050345	4930486L24Rik	25.4558	1949	22.5676	1819	3.08199	250	6.93549	550	6.34663e-07	-1.79175	down	[O]	Posttranslational modification, protein turnover, chaperones	Molecular Function: cysteine-type endopeptidase activity (GO:0004197);; Cellular Component: extracellular space (GO:0005615);; Cellular Component: lysosome (GO:0005764);; Cellular Component: cell junction (GO:0030054);; Biological Process: proteolysis involved in cellular protein catabolic process (GO:0051603);;	--	--	[O]	Posttranslational modification, protein turnover, chaperones	Papain family cysteine protease;; Cathepsin propeptide inhibitor domain (I29);; Peptidase C1-like family	Testin-2 OS=Mus musculus OX=10090 PE=2 SV=1	O	Posttranslational modification, protein turnover, chaperones	RIKEN cDNA 4930486L24, partial [Mus musculus]	biological process: metabolic process (GO:0008152);; molecular function: catalytic activity (GO:0003824);; cellular component: extracellular region (GO:0005576);; cellular component: extracellular region part (GO:0044421);; cellular component: cell (GO:0005623);; cellular component: organelle (GO:0043226);; cellular component: cell part (GO:0044464);; cellular component: cell junction (GO:0030054)
ENSMUSG00000042724	Map3k9	0.663375	162	0.874766	225	2.67066	691	1.7189	434	0.0026108	1.15586	up	[M]	Cell wall/membrane/envelope biogenesis	Molecular Function: JUN kinase kinase kinase activity (GO:0004706);; Molecular Function: ATP binding (GO:0005524);; Cellular Component: cytoplasm (GO:0005737);; Biological Process: regulation of transcription, DNA-templated (GO:0006355);; Biological Process: activation of JNKK activity (GO:0007256);; Biological Process: activation of JUN kinase activity (GO:0007257);; Biological Process: positive…	K04417|0|mmu:338372|K04417 mitogen-activated protein kinase kinase kinase 9 [EC:2.7.11.25] | (RefSeq) Map3k9, E130314H24Rik, Mlk1, Prke1; mitogen-activated protein kinase kinase kinase 9	--	[T]	Signal transduction mechanisms	Protein kinase domain;; Protein tyrosine kinase;; Variant SH3 domain;; SH3 domain;; Variant SH3 domain	Mitogen-activated protein kinase kinase kinase 9 OS=Mus musculus OX=10090 GN=Map3k9 PE=2 SV=2	T	Signal transduction mechanisms	mitogen-activated protein kinase kinase kinase 9 isoform 1 [Mus musculus]	biological process: metabolic process (GO:0008152);; biological process: cellular process (GO:0009987);; biological process: signaling (GO:0023052);; biological process: single-organism process (GO:0044699);; biological process: response to stimulus (GO:0050896);; biological process: biological regulation (GO:0065007);; molecular function: catalytic activity (GO:0003824);; molecular function: sig…
ENSMUSG00000103897	Pcdhga8	0.118995	31	0.200113	54	1.01328	272	1.3304	348	2.21518e-07	1.98976	up	[S]	Function unknown	Molecular Function: calcium ion binding (GO:0005509);; Cellular Component: integral component of plasma membrane (GO:0005887);; Biological Process: homophilic cell adhesion via plasma membrane adhesion molecules (GO:0007156);; Biological Process: cell-cell signaling (GO:0007267);; Biological Process: nervous system development (GO:0007399);;	K16495|0|mmu:93716|K16495 protocadherin gamma subfamily A | (RefSeq) Pcdhga8, mKIAA4054; protocadherin gamma subfamily A, 8	--	[S]	Function unknown	Cadherin domain;; Cadherin-like;; Cadherin C-terminal cytoplasmic tail, catenin-binding region;; Cadherin cytoplasmic C-terminal;; Cadherin-like	Protocadherin gamma-A4 OS=Mus musculus OX=10090 GN=Pcdhga4 PE=1 SV=1	U	Intracellular trafficking, secretion, and vesicular transport	mKIAA0327 protein, partial [Mus musculus]	molecular function: binding (GO:0005488);; cellular component: cell (GO:0005623);; cellular component: membrane (GO:0016020);; cellular component: membrane part (GO:0044425);; cellular component: cell part (GO:0044464);; biological process: biological adhesion (GO:0022610);; biological process: cellular process (GO:0009987);; biological process: signaling (GO:0023052);; biological process: single…
ENSMUSG00000035910	Dcdc2a	0.279995	89	0.312907	111	1.18645	432	0.700052	256	0.00222702	1.2607	up	--	--	Biological Process: neuron migration (GO:0001764);; Cellular Component: nucleus (GO:0005634);; Cellular Component: cytoplasm (GO:0005737);; Cellular Component: axoneme (GO:0005930);; Biological Process: sensory perception of sound (GO:0007605);; Biological Process: visual learning (GO:0008542);; Biological Process: regulation of Wnt signaling pathway (GO:0030111);; Biological Process: intracellul…	--	--	[DZ]	Cell cycle control, cell division, chromosome partitioning;; Cytoskeleton	Doublecortin	Doublecortin domain-containing protein 2 OS=Mus musculus OX=10090 GN=Dcdc2 PE=1 SV=2	S	Function unknown	mKIAA1154 protein, partial [Mus musculus]	biological process: cellular process (GO:0009987);; biological process: locomotion (GO:0040011);; biological process: single-organism process (GO:0044699);; biological process: localization (GO:0051179);; cellular component: cell (GO:0005623);; cellular component: organelle (GO:0043226);; cellular component: cell part (GO:0044464);; cellular component: organelle part (GO:0044422);; biological pro…
ENSMUSG00000031870	Pgr	0.364494	135	0.528341	196	0.123475	49	0.132838	51	0.00432958	-1.25741	down	--	--	Molecular Function: RNA polymerase II core promoter proximal region sequence-specific DNA binding (GO:0000978);; Molecular Function: transcriptional activator activity, RNA polymerase II core promoter proximal region sequence-specific binding (GO:0001077);; Biological Process: ovulation from ovarian follicle (GO:0001542);; Biological Process: luteinization (GO:0001553);; Biological Process: epith…	K08556|0|mmu:18667|K08556 progesterone receptor | (RefSeq) Pgr, 9930019P03Rik, BB114106, NR3C3, PR, PR-A, PR-B; progesterone receptor	Oocyte meiosis (ko04114);; Progesterone-mediated oocyte maturation (ko04914)	[T]	Signal transduction mechanisms	Progesterone receptor;; Ligand-binding domain of nuclear hormone receptor;; Zinc finger, C4 type (two domains)	Progesterone receptor OS=Mus musculus OX=10090 GN=Pgr PE=1 SV=2	K	Transcription	progesterone receptor [Mus musculus]	molecular function: binding (GO:0005488);; biological process: metabolic process (GO:0008152);; biological process: cellular process (GO:0009987);; biological process: biological regulation (GO:0065007);; molecular function: nucleic acid binding transcription factor activity (GO:0001071);; biological process: reproduction (GO:0000003);; biological process: reproductive process (GO:0022414);; biol…
ENSMUSG00000042155	Klhl23	97.4863	24057	112.956	29342	32.3768	8462	49.4141	12612	2.02271e-06	-1.27051	down	[M]	Cell wall/membrane/envelope biogenesis	Molecular Function: ubiquitin-protein transferase activity (GO:0004842);; Biological Process: protein ubiquitination (GO:0016567);; Cellular Component: Cul3-RING ubiquitin ligase complex (GO:0031463);;	K10460|0|mmu:277396|K10460 kelch-like protein 23 | (RefSeq) Klhl23, C130068N17Rik; kelch-like 23	--	[TR]	Signal transduction mechanisms;; General function prediction only	Kelch motif;; Kelch motif;; BTB/POZ domain;; BTB And C-terminal Kelch;; Kelch motif;; Galactose oxidase, central domain;; Galactose oxidase, central domain;; Kelch motif	Kelch-like protein 23 OS=Mus musculus OX=10090 GN=Klhl23 PE=2 SV=1	S	Function unknown	kelch-like 23 (Drosophila), isoform CRA_a, partial [Mus musculus]	molecular function: catalytic activity (GO:0003824);; biological process: metabolic process (GO:0008152);; biological process: cellular process (GO:0009987);; cellular component: cell (GO:0005623);; cellular component: macromolecular complex (GO:0032991);; cellular component: cell part (GO:0044464)
ENSMUSG00000033214	Slitrk5	2.72579	641	2.28751	608	5.24252	1299	6.76473	1626	0.000162108	1.02506	up	--	--	Biological Process: chemical synaptic transmission (GO:0007268);; Biological Process: axonogenesis (GO:0007409);; Biological Process: grooming behavior (GO:0007625);; Biological Process: response to xenobiotic stimulus (GO:0009410);; Cellular Component: integral component of membrane (GO:0016021);; Biological Process: striatum development (GO:0021756);; Biological Process: adult behavior (GO:0030…	--	--	--	--	Leucine rich repeat;; Leucine Rich repeats (2 copies);; Leucine rich repeats (6 copies);; Leucine Rich Repeat	SLIT and NTRK-like protein 5 OS=Mus musculus OX=10090 GN=Slitrk5 PE=2 SV=1	S	Function unknown	PREDICTED: SLIT and NTRK-like protein 5 isoform X1 [Mus musculus]	biological process: cellular process (GO:0009987);; biological process: signaling (GO:0023052);; biological process: single-organism process (GO:0044699);; biological process: multicellular organismal process (GO:0032501);; biological process: developmental process (GO:0032502);; biological process: cellular component organization or biogenesis (GO:0071840);; biological process: behavior (GO:0007…
ENSMUSG00000045330	4933402E13Rik	24.7653	2608	27.5438	3053	7.36684	822	6.48122	706	9.48796e-20	-1.83814	down	--	--	Cellular Component: nucleus (GO:0005634);; Cellular Component: cytoplasm (GO:0005737);; Molecular Function: ubiquitin protein ligase binding (GO:0031625);; Biological Process: cellular protein catabolic process (GO:0044257);; Biological Process: positive regulation of ubiquitin-protein transferase activity (GO:0051443);;	--	--	[S]	Function unknown	MAGE family	Melanoma-associated antigen B4 OS=Mus musculus OX=10090 GN=Mageb4 PE=1 SV=1	S	Function unknown	melanoma-associated antigen 11-like [Mus musculus]	cellular component: cell (GO:0005623);; cellular component: organelle (GO:0043226);; cellular component: cell part (GO:0044464);; molecular function: binding (GO:0005488);; biological process: metabolic process (GO:0008152);; biological process: cellular process (GO:0009987);; biological process: biological regulation (GO:0065007)
ENSMUSG00000051279	Gdf6	0.448157	85	0.453893	91	2.95731	592	1.89346	370	2.29609e-07	1.83523	up	--	--	Molecular Function: cytokine activity (GO:0005125);; Molecular Function: transforming growth factor beta receptor binding (GO:0005160);; Cellular Component: extracellular space (GO:0005615);; Molecular Function: growth factor activity (GO:0008083);; Biological Process: positive regulation of pathway-restricted SMAD protein phosphorylation (GO:0010862);; Biological Process: BMP signaling pathway (…	K20012|0|mmu:242316|K20012 growth differentiation factor 6 | (RefSeq) Gdf6, BMP-13, BMP13, GDF16; growth differentiation factor 6	TGF-beta signaling pathway (ko04350);; Hippo signaling pathway (ko04390)	[T]	Signal transduction mechanisms	Transforming growth factor beta like domain;; TGF-beta propeptide	Growth/differentiation factor 6 OS=Mus musculus OX=10090 GN=Gdf6 PE=2 SV=2	O	Posttranslational modification, protein turnover, chaperones	growth/differentiation factor 6 preproprotein [Mus musculus]	molecular function: binding (GO:0005488);; cellular component: extracellular region (GO:0005576);; cellular component: extracellular region part (GO:0044421);; biological process: biological regulation (GO:0065007);; biological process: cellular process (GO:0009987);; biological process: signaling (GO:0023052);; biological process: single-organism process (GO:0044699);; biological process: respon…
ENSMUSG00000027296	Itpka	5.32479	518	4.7314	484	2.3639	244	2.26363	228	0.00105654	-1.02334	down	--	--	--	K00911|0|mmu:228550|K00911 1D-myo-inositol-triphosphate 3-kinase [EC:2.7.1.127] | (RefSeq) Itpka; inositol 1,4,5-trisphosphate 3-kinase A	Inositol phosphate metabolism (ko00562);; Calcium signaling pathway (ko04020);; Phosphatidylinositol signaling system (ko04070)	[I]	Lipid transport and metabolism	Inositol polyphosphate kinase	Inositol-trisphosphate 3-kinase A OS=Mus musculus OX=10090 GN=Itpka PE=1 SV=1	I	Lipid transport and metabolism	inositol-trisphosphate 3-kinase A [Mus musculus]	--
Mus_musculus_newGene_28561	--	0.228474	27	0.423594	52	0.893451	234	1.20435	276	1.02193e-05	1.78559	up	[L]	Replication, recombination and repair	Cellular Component: endoplasmic reticulum membrane (GO:0005789);; Cellular Component: plasma membrane (GO:0005886);; Biological Process: phosphatidylserine metabolic process (GO:0006658);; Biological Process: sphingolipid metabolic process (GO:0006665);; Biological Process: phospholipid biosynthetic process (GO:0008654);; Molecular Function: L-serine transmembrane transporter activity (GO:0015194…	--	--	[R]	General function prediction only	L1 transposable element RBD-like domain;; L1 transposable element trimerization domain;; Endonuclease/Exonuclease/phosphatase family;; Reverse transcriptase (RNA-dependent DNA polymerase);; L1 transposable element dsRBD-like domain	LINE-1 retrotransposable element ORF2 protein OS=Mus musculus OX=10090 GN=Pol PE=1 SV=2	S	Function unknown	ORF2 [Mus musculus domesticus]	cellular component: cell (GO:0005623);; cellular component: membrane (GO:0016020);; cellular component: organelle (GO:0043226);; cellular component: organelle part (GO:0044422);; cellular component: membrane part (GO:0044425);; cellular component: cell part (GO:0044464);; biological process: metabolic process (GO:0008152);; biological process: cellular process (GO:0009987);; biological process: s…
ENSMUSG00000090394	4930523C07Rik	1.96405	578	2.19839	684	0.777804	232	0.707814	208	3.37038e-07	-1.41339	down	--	--	Cellular Component: integral component of membrane (GO:0016021);;	--	--	--	--	--	--	--	--	mCG145053, isoform CRA_a, partial [Mus musculus]	cellular component: membrane (GO:0016020);; cellular component: membrane part (GO:0044425)
ENSMUSG00000031202	Rab39b	0.155797	29	0.248173	48	0.768714	148	0.864102	163	0.00559092	1.27022	up	[R]	General function prediction only	Molecular Function: GTP binding (GO:0005525);; Cellular Component: lysosome (GO:0005764);; Cellular Component: Golgi apparatus (GO:0005794);; Cellular Component: plasma membrane (GO:0005886);; Biological Process: autophagy (GO:0006914);; Biological Process: small GTPase mediated signal transduction (GO:0007264);; Biological Process: protein transport (GO:0015031);; Molecular Function: myosin V bi…	K07925|9.86229e-151|lve:103083371|K07925 Ras-related protein Rab-39B | (RefSeq) RAB39B; RAB39B, member RAS oncogene family	--	[R]	General function prediction only	Ras family;; Ras of Complex, Roc, domain of DAPkinase;; ADP-ribosylation factor family;; 50S ribosome-binding GTPase;; Gtr1/RagA G protein conserved region	Ras-related protein Rab-39B OS=Mus musculus OX=10090 GN=Rab39b PE=1 SV=1	S	Function unknown	ras-related protein Rab-39B [Mus musculus]	molecular function: binding (GO:0005488);; cellular component: cell (GO:0005623);; cellular component: organelle (GO:0043226);; cellular component: cell part (GO:0044464);; cellular component: membrane (GO:0016020);; biological process: metabolic process (GO:0008152);; biological process: cellular process (GO:0009987);; biological process: signaling (GO:0023052);; biological process: single-organ…
ENSMUSG00000091561	Gm6665	31.32	432	22.8941	333	9.25277	136	10.8087	155	0.00121025	-1.19664	down	--	--	Molecular Function: glutathione transferase activity (GO:0004364);; Cellular Component: cytosol (GO:0005829);; Cellular Component: plasma membrane (GO:0005886);; Biological Process: xenobiotic metabolic process (GO:0006805);; Biological Process: aging (GO:0007568);; Biological Process: response to metal ion (GO:0010038);; Biological Process: response to genistein (GO:0033595);; Molecular Function…	K00799|3.26286e-30|mmu:14863|K00799 glutathione S-transferase [EC:2.5.1.18] | (RefSeq) Gstm2, Gstb-2, Gstb2; glutathione S-transferase, mu 2	Glutathione metabolism (ko00480);; Metabolism of xenobiotics by cytochrome P450 (ko00980);; Drug metabolism - cytochrome P450 (ko00982);; Platinum drug resistance (ko01524);; Chemical carcinogenesis (ko05204)	[O]	Posttranslational modification, protein turnover, chaperones	Glutathione S-transferase, N-terminal domain	Glutathione S-transferase Mu 2 OS=Mus musculus OX=10090 GN=Gstm2 PE=1 SV=2	O	Posttranslational modification, protein turnover, chaperones	glutathione S-transferase Mu 2 isoform X2 [Mus pahari]	molecular function: catalytic activity (GO:0003824);; cellular component: cell (GO:0005623);; cellular component: cell part (GO:0044464);; cellular component: membrane (GO:0016020);; biological process: metabolic process (GO:0008152);; biological process: cellular process (GO:0009987);; biological process: developmental process (GO:0032502);; biological process: single-organism process (GO:004469…
ENSMUSG00000057363	Uxs1	59.0908	9099	27.2259	3994	18.3579	2306	17.6547	2280	0.00140141	-1.25191	down	[M]	Cell wall/membrane/envelope biogenesis	--	K08678|0|mmu:67883|K08678 UDP-glucuronate decarboxylase [EC:4.1.1.35] | (RefSeq) Uxs1, 1600025I13Rik, AI451869, AI649125, AW550562; UDP-glucuronate decarboxylase 1	Starch and sucrose metabolism (ko00500);; Amino sugar and nucleotide sugar metabolism (ko00520)	[GM]	Carbohydrate transport and metabolism;; Cell wall/membrane/envelope biogenesis	GDP-mannose 4,6 dehydratase;; NAD dependent epimerase/dehydratase family;; UDP-glucuronate decarboxylase N-terminal;; Male sterility protein;; RmlD substrate binding domain;; 3-beta hydroxysteroid dehydrogenase/isomerase family;; Polysaccharide biosynthesis protein	UDP-glucuronic acid decarboxylase 1 OS=Rattus norvegicus OX=10116 GN=Uxs1 PE=1 SV=1	M	Cell wall/membrane/envelope biogenesis	RecName: Full=UDP-glucuronic acid decarboxylase 1; AltName: Full=UDP-glucuronate decarboxylase 1; Short=UGD; Short=UXS-1	--
ENSMUSG00000054545	Ugt1a6a	3.67496	449	3.87702	501	13.5709	1765	8.16664	1037	0.000237246	1.23277	up	[G]	Carbohydrate transport and metabolism	--	K00699|0|mmu:94284|K00699 glucuronosyltransferase [EC:2.4.1.17] | (RefSeq) Ugt1a6a, UDPGT, UDPGT_1-6, UGT1-06, UGT1.6, Ugt1a6, Ugt1a7; UDP glucuronosyltransferase 1 family, polypeptide A6A	Pentose and glucuronate interconversions (ko00040);; Ascorbate and aldarate metabolism (ko00053);; Steroid hormone biosynthesis (ko00140);; Starch and sucrose metabolism (ko00500);; Retinol metabolism (ko00830);; Porphyrin and chlorophyll metabolism (ko00860);; Metabolism of xenobiotics by cytochrome P450 (ko00980);; Drug metabolism - cytochrome P450 (ko00982);; Drug metabolism - other enzymes (k…	[GC]	Carbohydrate transport and metabolism;; Energy production and conversion	UDP-glucoronosyl and UDP-glucosyl transferase;; Glycosyltransferase family 28 C-terminal domain	UDP-glucuronosyltransferase 1-6 OS=Mus musculus OX=10090 GN=Ugt1a6 PE=1 SV=1	S	Function unknown	UDP-glucuronosyltransferase 1-6 precursor [Mus musculus]	--
ENSMUSG00000000753	Serpinf1	69.9436	5078	46.0142	3492	137.721	10644	157.833	11504	8.09825e-05	1.12623	up	[O]	Posttranslational modification, protein turnover, chaperones	Biological Process: kidney development (GO:0001822);; Molecular Function: serine-type endopeptidase inhibitor activity (GO:0004867);; Cellular Component: basement membrane (GO:0005604);; Cellular Component: extracellular space (GO:0005615);; Biological Process: aging (GO:0007568);; Biological Process: short-term memory (GO:0007614);; Biological Process: response to acidic pH (GO:0010447);; Biolog…	K19614|0|mmu:20317|K19614 pigment epithelium-derived factor | (RefSeq) Serpinf1, AI195227, EPC-1, Pedf, Pedfl, Sdf3; serine (or cysteine) peptidase inhibitor, clade F, member 1	Wnt signaling pathway (ko04310)	[V]	Defense mechanisms	Serpin (serine protease inhibitor)	Pigment epithelium-derived factor OS=Mus musculus OX=10090 GN=Serpinf1 PE=1 SV=2	O	Posttranslational modification, protein turnover, chaperones	pigment epithelium-derived factor precursor [Mus musculus]	biological process: multicellular organismal process (GO:0032501);; biological process: developmental process (GO:0032502);; biological process: single-organism process (GO:0044699);; biological process: biological regulation (GO:0065007);; molecular function: molecular function regulator (GO:0098772);; cellular component: extracellular region (GO:0005576);; cellular component: extracellular regi…
ENSMUSG00000068744	Psrc1	10.0582	810	13.5993	1138	25.3022	2034	32.2548	2655	0.000285941	1.05287	up	--	--	Cellular Component: spindle pole (GO:0000922);; Biological Process: microtubule bundle formation (GO:0001578);; Cellular Component: cytosol (GO:0005829);; Cellular Component: spindle microtubule (GO:0005876);; Biological Process: mitotic metaphase plate congression (GO:0007080);; Molecular Function: microtubule binding (GO:0008017);; Biological Process: negative regulation of cell growth (GO:0030…	--	--	--	--	G-2 and S-phase expressed 1	Proline/serine-rich coiled-coil protein 1 OS=Mus musculus OX=10090 GN=Psrc1 PE=1 SV=2	Z	Cytoskeleton	proline/serine-rich coiled-coil protein 1 [Mus musculus]	cellular component: cell (GO:0005623);; cellular component: organelle (GO:0043226);; cellular component: organelle part (GO:0044422);; cellular component: cell part (GO:0044464);; biological process: cellular process (GO:0009987);; biological process: cellular component organization or biogenesis (GO:0071840);; cellular component: supramolecular complex (GO:0099080);; biological process: single-o…
ENSMUSG00000008658	Rbfox1	0.380644	31	0.715702	116	2.30576	350	2.37288	402	0.00483733	1.33659	up	[J]	Translation, ribosomal structure and biogenesis	--	K14946|0|tup:102495910|K14946 RNA binding protein fox-1 | (RefSeq) RBFOX1; RNA binding protein, fox-1 homolog 1	--	[R]	General function prediction only	Calcitonin gene-related peptide regulator C terminal;; RNA recognition motif. (a.k.a. RRM, RBD, or RNP domain)	RNA binding protein fox-1 homolog 1 OS=Mus musculus OX=10090 GN=Rbfox1 PE=1 SV=3	A	RNA processing and modification	PREDICTED: RNA binding protein fox-1 homolog 1 isoform X4 [Peromyscus maniculatus bairdii]	--
ENSMUSG00000028417	Tal2	0.822667	131	0.486062	82	0.137869	24	0.110372	19	0.00612698	-1.32028	down	--	--	Molecular Function: RNA polymerase II regulatory region sequence-specific DNA binding (GO:0000977);; Molecular Function: RNA polymerase II transcription factor activity, sequence-specific DNA binding (GO:0000981);; Cellular Component: nucleus (GO:0005634);; Biological Process: regulation of transcription from RNA polymerase II promoter (GO:0006357);; Biological Process: post-embryonic development…	K09068|1.56192e-58|mmu:21350|K09068 T-cell acute lymphocytic leukemia protein | (RefSeq) Tal2, bHLHa19; T cell acute lymphocytic leukemia 2	--	[K]	Transcription	Helix-loop-helix DNA-binding domain	T-cell acute lymphocytic leukemia protein 2 homolog OS=Mus musculus OX=10090 GN=Tal2 PE=4 SV=1	K	Transcription	T-cell acute lymphocytic leukemia protein 2 homolog [Mus musculus]	molecular function: binding (GO:0005488);; biological process: biological regulation (GO:0065007);; molecular function: nucleic acid binding transcription factor activity (GO:0001071);; cellular component: cell (GO:0005623);; cellular component: organelle (GO:0043226);; cellular component: cell part (GO:0044464);; biological process: multicellular organismal process (GO:0032501);; biological proc…
ENSMUSG00000005045	Chd5	0.405056	206	0.430132	230	2.63286	1366	1.41613	717	1.09304e-06	1.71052	up	[S]	Function unknown	--	K14435|0|mmu:269610|K14435 chromodomain-helicase-DNA-binding protein 5 [EC:3.6.4.12] | (RefSeq) Chd5, 4930532L22Rik, AW060752, B230399N07Rik, CHD-5; chromodomain helicase DNA binding protein 5	--	[R]	General function prediction only	CHDCT2 (NUC038) domain;; SNF2 family N-terminal domain;; Domain of Unknown Function (DUF1086);; Domain of Unknown Function (DUF1087);; CHDNT (NUC034) domain;; Helicase conserved C-terminal domain;; PHD-finger;; Chromo (CHRromatin Organisation MOdifier) domain;; Type III restriction enzyme, res subunit	Chromodomain-helicase-DNA-binding protein 5 OS=Mus musculus OX=10090 GN=Chd5 PE=1 SV=1	L	Replication, recombination and repair	PREDICTED: chromodomain-helicase-DNA-binding protein 5 isoform X5 [Rattus norvegicus]	--
ENSMUSG00000050625	Ccdc121	0.156619	16	0.122663	13	0.939189	97	0.912698	92	0.00267611	1.41543	up	--	--	--	--	--	--	--	Domain of unknown function (DUF4515)	--	S	Function unknown	coiled-coil domain containing 121 [Mus musculus]	--
Mus_musculus_newGene_27145	--	158.958	10340	206.198	14119	49.9113	3439	97.6536	6570	0.0015483	-1.12682	down	--	--	--	--	--	--	--	--	--	--	--	disintegrin and metalloproteinase domain-containing protein 8 [Cricetulus griseus]	--
ENSMUSG00000027519	Rab22a	9.42152	3535	9.75203	3887	4.16306	1351	3.91547	1345	7.60345e-17	-1.46871	down	[R]	General function prediction only	Molecular Function: GTPase activity (GO:0003924);; Molecular Function: protein binding (GO:0005515);; Molecular Function: GTP binding (GO:0005525);; Cellular Component: early endosome (GO:0005769);; Cellular Component: plasma membrane (GO:0005886);; Biological Process: endocytosis (GO:0006897);; Biological Process: endosome organization (GO:0007032);; Biological Process: small GTPase mediated sig…	K07891|3.39542e-128|ocu:100350969|K07891 Ras-related protein Rab-22 | (RefSeq) RAB22A; RAB22A, member RAS oncogene family	Endocytosis (ko04144)	[U]	Intracellular trafficking, secretion, and vesicular transport	Ras family;; Ras of Complex, Roc, domain of DAPkinase;; ADP-ribosylation factor family;; 50S ribosome-binding GTPase;; Gtr1/RagA G protein conserved region	Ras-related protein Rab-22A OS=Mus musculus OX=10090 GN=Rab22a PE=1 SV=2	S	Function unknown	ras-related protein Rab-22A [Mus musculus]	molecular function: catalytic activity (GO:0003824);; molecular function: binding (GO:0005488);; cellular component: cell (GO:0005623);; cellular component: organelle (GO:0043226);; cellular component: cell part (GO:0044464);; cellular component: membrane (GO:0016020);; biological process: localization (GO:0051179);; biological process: cellular process (GO:0009987);; biological process: cellular…
ENSMUSG00000025608	Podxl	4.79946	1380	5.48212	1660	26.9543	8208	16.3585	4865	1.10243e-09	1.74424	up	--	--	Cellular Component: ruffle (GO:0001726);; Biological Process: glomerular filtration (GO:0003094);; Molecular Function: protein binding (GO:0005515);; Cellular Component: extracellular space (GO:0005615);; Cellular Component: cytoplasm (GO:0005737);; Cellular Component: integral component of membrane (GO:0016021);; Cellular Component: apical plasma membrane (GO:0016324);; Biological Process: negat…	K06817|0|mmu:27205|K06817 podocalyxin-like | (RefSeq) Podxl, AW121214, Ly102, PC, PCLP-1, Pclp1; podocalyxin-like	--	--	--	CD34/Podocalyxin family	Podocalyxin OS=Mus musculus OX=10090 GN=Podxl PE=1 SV=2	U	Intracellular trafficking, secretion, and vesicular transport	podocalyxin precursor [Mus musculus]	cellular component: cell (GO:0005623);; cellular component: cell part (GO:0044464);; biological process: multicellular organismal process (GO:0032501);; molecular function: binding (GO:0005488);; cellular component: extracellular region (GO:0005576);; cellular component: extracellular region part (GO:0044421);; cellular component: membrane (GO:0016020);; cellular component: membrane part (GO:0044…
Mus_musculus_newGene_2777	--	3.57011	970	4.27967	1415	0.516801	176	1.15018	359	4.01117e-06	-1.70179	down	--	--	Biological Process: ribosomal large subunit assembly (GO:0000027);; Molecular Function: structural constituent of ribosome (GO:0003735);; Molecular Function: metalloendopeptidase activity (GO:0004222);; Molecular Function: protein binding (GO:0005515);; Cellular Component: extracellular space (GO:0005615);; Cellular Component: nucleus (GO:0005634);; Cellular Component: mitochondrial inner membran…	--	--	--	--	--	--	S	Function unknown	mCG145184, partial [Mus musculus]	biological process: cellular process (GO:0009987);; biological process: cellular component organization or biogenesis (GO:0071840);; molecular function: structural molecule activity (GO:0005198);; biological process: metabolic process (GO:0008152);; molecular function: catalytic activity (GO:0003824);; molecular function: binding (GO:0005488);; cellular component: extracellular region (GO:0005576…
ENSMUSG00000039639	Kcne1	2.89946	371	3.77901	581	1.03731	159	1.75517	203	0.00163952	-1.17806	down	--	--	Biological Process: epithelial cell maturation (GO:0002070);; Molecular Function: delayed rectifier potassium channel activity (GO:0005251);; Cellular Component: lysosome (GO:0005764);; Cellular Component: endoplasmic reticulum (GO:0005783);; Cellular Component: Golgi apparatus (GO:0005794);; Biological Process: protein N-linked glycosylation (GO:0006487);; Biological Process: protein O-linked gl…	K04894|1.93578e-81|mmu:16509|K04894 potassium voltage-gated channel Isk-related subfamily E member 1 | (RefSeq) Kcne1, Isk, MinK, nmf190; potassium voltage-gated channel, Isk-related subfamily, member 1	Adrenergic signaling in cardiomyocytes (ko04261)	--	--	Slow voltage-gated potassium channel	Potassium voltage-gated channel subfamily E member 1 OS=Mus musculus OX=10090 GN=Kcne1 PE=1 SV=1	U	Intracellular trafficking, secretion, and vesicular transport	potassium voltage-gated channel subfamily E member 1 [Mus caroli]	biological process: cellular process (GO:0009987);; biological process: developmental process (GO:0032502);; biological process: single-organism process (GO:0044699);; biological process: localization (GO:0051179);; biological process: biological regulation (GO:0065007);; molecular function: transporter activity (GO:0005215);; cellular component: cell (GO:0005623);; cellular component: organelle …
ENSMUSG00000048281	Dleu7	9.32281	656	10.5495	781	4.59927	343	4.47077	326	8.66767e-05	-1.06542	down	--	--	--	--	--	--	--	Leukemia-associated protein 7	Leukemia-associated protein 7 homolog OS=Mus musculus OX=10090 GN=Dleu7 PE=2 SV=1	S	Function unknown	leukemia-associated protein 7 homolog [Mus musculus]	--
ENSMUSG00000038539	Atf5	39.849	3868	41.7016	4259	92.6191	9519	91.2194	9140	1.7684e-10	1.06631	up	--	--	Molecular Function: RNA polymerase II regulatory region sequence-specific DNA binding (GO:0000977);; Molecular Function: RNA polymerase II transcription factor activity, sequence-specific DNA binding (GO:0000981);; Molecular Function: chromatin binding (GO:0003682);; Cellular Component: nucleoplasm (GO:0005654);; Cellular Component: transcription factor complex (GO:0005667);; Cellular Component: …	K09044|1.36371e-65|mmu:107503|K09044 activating transcription factor 5 | (RefSeq) Atf5, AFTA, Atf7, Atfx, ODA-10; activating transcription factor 5	--	[K]	Transcription	bZIP transcription factor;; Basic region leucine zipper	Cyclic AMP-dependent transcription factor ATF-5 OS=Mus musculus OX=10090 GN=Atf5 PE=1 SV=2	K	Transcription	cyclic AMP-dependent transcription factor ATF-5 [Mus caroli]	molecular function: binding (GO:0005488);; biological process: biological regulation (GO:0065007);; molecular function: nucleic acid binding transcription factor activity (GO:0001071);; cellular component: cell (GO:0005623);; cellular component: organelle (GO:0043226);; cellular component: organelle part (GO:0044422);; cellular component: cell part (GO:0044464);; cellular component: macromolecula…
ENSMUSG00000027748	Trpc4	0.251307	47	0.199473	40	0.7104	141	1.18268	215	0.00479235	1.28374	up	--	--	Cellular Component: integral component of plasma membrane (GO:0005887);; Cellular Component: caveola (GO:0005901);; Cellular Component: cell-cell junction (GO:0005911);; Biological Process: manganese ion transport (GO:0006828);; Molecular Function: beta-catenin binding (GO:0008013);; Cellular Component: cell surface (GO:0009986);; Biological Process: gamma-aminobutyric acid secretion (GO:0014051)…	K04967|0|mmu:22066|K04967 transient receptor potential cation channel subfamily C member 4 | (RefSeq) Trpc4, CCE1, STRPC4, Trp4, Trrp4; transient receptor potential cation channel, subfamily C, member 4	Axon guidance (ko04360)	[PT]	Inorganic ion transport and metabolism;; Signal transduction mechanisms	Ion transport protein;; Transient receptor ion channel II;; Ankyrin repeats (3 copies);; Ankyrin repeats (many copies);; Ankyrin repeat;; Ankyrin repeat	Short transient receptor potential channel 4 OS=Mus musculus OX=10090 GN=Trpc4 PE=1 SV=1	U	Intracellular trafficking, secretion, and vesicular transport	short transient receptor potential channel 4 isoform 1 [Mus musculus]	cellular component: cell (GO:0005623);; cellular component: membrane (GO:0016020);; cellular component: membrane part (GO:0044425);; cellular component: cell part (GO:0044464);; cellular component: cell junction (GO:0030054);; biological process: localization (GO:0051179);; molecular function: binding (GO:0005488);; biological process: single-organism process (GO:0044699);; molecular function: tr…
ENSMUSG00000054252	Fgfr3	0.782551	108	0.52827	92	2.23786	485	1.76252	326	5.90793e-05	1.49227	up	[M]	Cell wall/membrane/envelope biogenesis	Biological Process: negative regulation of transcription from RNA polymerase II promoter (GO:0000122);; Biological Process: positive regulation of endothelial cell proliferation (GO:0001938);; Biological Process: morphogenesis of an epithelium (GO:0002009);; Biological Process: lens morphogenesis in camera-type eye (GO:0002089);; Molecular Function: fibroblast growth factor-activated receptor act…	K05094|0|mmu:14184|K05094 fibroblast growth factor receptor 3 [EC:2.7.10.1] | (RefSeq) Fgfr3, CD333, FR3, Fgfr-3, Flg-2, HBGFR, Mfr3, sam3; fibroblast growth factor receptor 3	EGFR tyrosine kinase inhibitor resistance (ko01521);; MAPK signaling pathway (ko04010);; Ras signaling pathway (ko04014);; Rap1 signaling pathway (ko04015);; Endocytosis (ko04144);; PI3K-Akt signaling pathway (ko04151);; Signaling pathways regulating pluripotency of stem cells (ko04550);; Regulation of actin cytoskeleton (ko04810);; Pathways in cancer (ko05200);; MicroRNAs in cancer (ko05206);; B…	[T]	Signal transduction mechanisms	Protein tyrosine kinase;; Protein kinase domain;; Immunoglobulin I-set domain;; Immunoglobulin domain;; Immunoglobulin domain;; Immunoglobulin domain;; Immunoglobulin V-set domain;; CD80-like C2-set immunoglobulin domain	Fibroblast growth factor receptor 3 OS=Mus musculus OX=10090 GN=Fgfr3 PE=1 SV=1	T	Signal transduction mechanisms	fibroblast growth factor receptor 3 isoform 1 precursor [Mus musculus]	biological process: biological regulation (GO:0065007);; biological process: developmental process (GO:0032502);; biological process: single-organism process (GO:0044699);; biological process: metabolic process (GO:0008152);; biological process: cellular process (GO:0009987);; biological process: signaling (GO:0023052);; biological process: response to stimulus (GO:0050896);; molecular function: …
ENSMUSG00000038119	Cdon	9.7938	3858	10.2519	4162	32.9124	13442	27.6194	10973	1.45681e-13	1.42875	up	[X]	Mobilome: prophages, transposons	Biological Process: cell fate specification (GO:0001708);; Biological Process: lens development in camera-type eye (GO:0002088);; Molecular Function: protein binding (GO:0005515);; Cellular Component: integral component of plasma membrane (GO:0005887);; Biological Process: smoothened signaling pathway (GO:0007224);; Biological Process: myoblast fusion (GO:0007520);; Biological Process: anterior/p…	K20033|0|mmu:57810|K20033 cell adhesion molecule-related/down-regulated by oncogenes | (RefSeq) Cdon, CDO, Cd0, Orcam; cell adhesion molecule-related/down-regulated by oncogenes	Hedgehog signaling pathway (ko04340)	--	--	Immunoglobulin domain;; Immunoglobulin I-set domain;; Immunoglobulin domain;; Immunoglobulin domain;; Fibronectin type III domain;; Immunoglobulin V-set domain;; Ig-like domain on T-cell surface glycoprotein CD3 epsilon chain;; CD80-like C2-set immunoglobulin domain;; Purple acid Phosphatase, N-terminal domain;; Izumo-like Immunoglobulin domain	Cell adhesion molecule-related/down-regulated by oncogenes OS=Mus musculus OX=10090 GN=Cdon PE=1 SV=2	U	Intracellular trafficking, secretion, and vesicular transport	cell adhesion molecule-related/down-regulated by oncogenes precursor [Mus musculus]	biological process: cellular process (GO:0009987);; biological process: developmental process (GO:0032502);; biological process: single-organism process (GO:0044699);; molecular function: binding (GO:0005488);; cellular component: cell (GO:0005623);; cellular component: membrane (GO:0016020);; cellular component: membrane part (GO:0044425);; cellular component: cell part (GO:0044464);; biological…
ENSMUSG00000031558	Slit2	6.53816	3450	5.60662	3084	21.403	8928	18.3588	7665	5.27074e-08	1.16743	up	[K]	Transcription	Biological Process: metanephros development (GO:0001656);; Biological Process: ureteric bud development (GO:0001657);; Biological Process: in utero embryonic development (GO:0001701);; Biological Process: negative regulation of protein phosphorylation (GO:0001933);; Biological Process: cell migration involved in sprouting angiogenesis (GO:0002042);; Molecular Function: GTPase inhibitor activity (…	K06839|0|mmu:20563|K06839 slit 2 | (RefSeq) Slit2, Drad-1, E030015M03Rik, E130320P19Rik, Slil3, mKIAA4141, slit-2; slit homolog 2 (Drosophila)	Axon guidance (ko04360)	[WT]	Extracellular structures;; Signal transduction mechanisms	Leucine rich repeat;; Leucine rich repeats (6 copies);; Leucine Rich repeats (2 copies);; EGF-like domain;; Laminin G domain;; Laminin G domain;; Leucine-rich repeat;; Leucine rich repeat N-terminal domain;; Leucine rich repeat C-terminal domain;; Human growth factor-like EGF;; Leucine Rich Repeat	Slit homolog 2 protein OS=Mus musculus OX=10090 GN=Slit2 PE=2 SV=2	S	Function unknown	slit homolog 2 (Drosophila), isoform CRA_a, partial [Mus musculus]	biological process: multicellular organismal process (GO:0032501);; biological process: developmental process (GO:0032502);; biological process: single-organism process (GO:0044699);; biological process: biological regulation (GO:0065007);; biological process: cellular process (GO:0009987);; biological process: locomotion (GO:0040011);; biological process: localization (GO:0051179);; molecular fu…
ENSMUSG00000078630	Tomt	4.683	699	5.95878	938	1.73754	276	2.19152	339	1.27088e-05	-1.29502	down	[R]	General function prediction only	Cellular Component: cytoplasm (GO:0005737);; Biological Process: sensory perception of sound (GO:0007605);; Cellular Component: integral component of membrane (GO:0016021);; Molecular Function: catechol O-methyltransferase activity (GO:0016206);; Biological Process: methylation (GO:0032259);; Biological Process: neurotransmitter catabolic process (GO:0042135);; Biological Process: catecholamine c…	--	--	[Q]	Secondary metabolites biosynthesis, transport and catabolism	O-methyltransferase;; Methyltransferase domain;; Anaphase-promoting complex subunit 15	Transmembrane O-methyltransferase homolog OS=Mus musculus OX=10090 GN=Tomt PE=1 SV=1	S	Function unknown	transmembrane O-methyltransferase homolog [Mus musculus]	cellular component: cell (GO:0005623);; cellular component: cell part (GO:0044464);; biological process: multicellular organismal process (GO:0032501);; cellular component: membrane (GO:0016020);; cellular component: membrane part (GO:0044425);; biological process: metabolic process (GO:0008152);; molecular function: catalytic activity (GO:0003824);; biological process: cellular process (GO:00099…
ENSMUSG00000036377	C530008M17Rik	12.1503	3526	9.78594	3413	3.08679	843	5.04068	1379	5.43579e-07	-1.48871	down	--	--	--	--	--	--	--	Domain of unknown function (DUF4592)	Uncharacterized protein KIAA1211 OS=Mus musculus OX=10090 GN=Kiaa1211 PE=1 SV=3	S	Function unknown	PREDICTED: uncharacterized protein KIAA1211 isoform X6 [Mus musculus]	--
Mus_musculus_newGene_2807	--	2.20265	381	3.81784	697	0.090713	24	0.413768	69	1.05767e-07	-2.18969	down	--	--	--	--	--	--	--	--	--	--	--	--	--
ENSMUSG00000020053	Igf1	42.5347	15159	48.8995	18575	146.591	54455	139.039	52202	1.33858e-18	1.50275	up	--	--	Biological Process: activation of MAPK activity (GO:0000187);; Biological Process: response to hypoxia (GO:0001666);; Biological Process: blood vessel remodeling (GO:0001974);; Molecular Function: insulin receptor binding (GO:0005158);; Molecular Function: insulin-like growth factor receptor binding (GO:0005159);; Molecular Function: integrin binding (GO:0005178);; Molecular Function: hormone act…	K05459|4.68594e-97|mmu:16000|K05459 insulin-like growth factor 1 | (RefSeq) Igf1, C730016P09Rik, Igf-1, Igf-I; insulin-like growth factor 1	EGFR tyrosine kinase inhibitor resistance (ko01521);; Endocrine resistance (ko01522);; Ras signaling pathway (ko04014);; Rap1 signaling pathway (ko04015);; HIF-1 signaling pathway (ko04066);; FoxO signaling pathway (ko04068);; Oocyte meiosis (ko04114);; p53 signaling pathway (ko04115);; mTOR signaling pathway (ko04150);; PI3K-Akt signaling pathway (ko04151);; AMPK signaling pathway (ko04152);; Lo…	--	--	Insulin/IGF/Relaxin family	Insulin-like growth factor I OS=Mus musculus OX=10090 GN=Igf1 PE=1 SV=2	K	Transcription	insulin-like growth factor I isoform 4 preproprotein [Mus musculus]	biological process: biological regulation (GO:0065007);; biological process: response to stimulus (GO:0050896);; biological process: multicellular organismal process (GO:0032501);; biological process: single-organism process (GO:0044699);; molecular function: binding (GO:0005488);; cellular component: extracellular region (GO:0005576);; cellular component: extracellular region part (GO:0044421);;…
ENSMUSG00000059430	Actg2	11.5945	826	5.53639	411	1.89671	143	0.822733	61	6.70675e-05	-1.70904	down	[Z]	Cytoskeleton	Molecular Function: ATP binding (GO:0005524);; Cellular Component: focal adhesion (GO:0005925);; Biological Process: regulation of blood pressure (GO:0008217);; Biological Process: positive regulation of gene expression (GO:0010628);; Biological Process: vascular smooth muscle contraction (GO:0014829);; Cellular Component: membrane (GO:0016020);; Molecular Function: ATPase activity (GO:0016887);;…	K12315|0|cge:100768744|K12315 actin, gamma-enteric smooth muscle | (RefSeq) Actg2; actin, gamma 2, smooth muscle, enteric	Vascular smooth muscle contraction (ko04270)	[Z]	Cytoskeleton	Actin	Actin, gamma-enteric smooth muscle OS=Rattus norvegicus OX=10116 GN=Actg2 PE=2 SV=1	Z	Cytoskeleton	hypothetical protein A6R68_10896, partial [Neotoma lepida]	molecular function: binding (GO:0005488);; cellular component: cell junction (GO:0030054);; biological process: biological regulation (GO:0065007);; biological process: multicellular organismal process (GO:0032501);; cellular component: membrane (GO:0016020);; molecular function: catalytic activity (GO:0003824);; cellular component: cell (GO:0005623);; cellular component: cell part (GO:0044464);;…
ENSMUSG00000020388	Pdlim4	59.6773	3755	54.9337	3610	24.7455	1656	31.2325	2025	1.55753e-05	-1.00587	down	--	--	--	--	--	[TZ]	Signal transduction mechanisms;; Cytoskeleton	PDZ domain (Also known as DHR or GLGF);; LIM domain;; Domain of unknown function (DUF4749)	PDZ and LIM domain protein 4 OS=Mus musculus OX=10090 GN=Pdlim4 PE=1 SV=3	S	Function unknown	PDZ and LIM domain protein 4 [Mus musculus]	--
ENSMUSG00000061080	Lsamp	1.12989	278	1.53004	232	2.20623	641	2.89811	925	0.000220896	1.26523	up	[S]	Function unknown	Cellular Component: plasma membrane (GO:0005886);; Biological Process: cell adhesion (GO:0007155);; Cellular Component: integral component of membrane (GO:0016021);; Cellular Component: anchored component of membrane (GO:0031225);; Biological Process: locomotory exploration behavior (GO:0035641);;	K06772|0|rno:29561|K06772 limbic system-associated membrane protein | (RefSeq) Lsamp; limbic system-associated membrane protein	--	[T]	Signal transduction mechanisms	Immunoglobulin I-set domain;; Immunoglobulin domain;; Immunoglobulin domain;; Immunoglobulin domain;; Immunoglobulin V-set domain;; Ig-like domain on T-cell surface glycoprotein CD3 epsilon chain;; Izumo-like Immunoglobulin domain;; CD80-like C2-set immunoglobulin domain;; CD47 immunoglobulin-like domain	Limbic system-associated membrane protein OS=Rattus norvegicus OX=10116 GN=Lsamp PE=1 SV=1	S	Function unknown	limbic system-associated membrane protein isoform 2 precursor [Mus musculus]	cellular component: cell (GO:0005623);; cellular component: membrane (GO:0016020);; cellular component: cell part (GO:0044464);; biological process: biological adhesion (GO:0022610);; cellular component: membrane part (GO:0044425);; biological process: behavior (GO:0007610);; biological process: single-organism process (GO:0044699)
ENSMUSG00000026437	Cdk18	0.627017	115	0.470699	116	1.90572	423	1.64219	396	4.11249e-06	1.46198	up	[R]	General function prediction only	Molecular Function: cyclin-dependent protein serine/threonine kinase activity (GO:0004693);; Molecular Function: ATP binding (GO:0005524);; Cellular Component: nucleus (GO:0005634);; Cellular Component: cytoplasm (GO:0005737);; Biological Process: protein phosphorylation (GO:0006468);; Biological Process: regulation of cell cycle (GO:0051726);;	K15596|0|mmu:18557|K15596 cyclin-dependent kinase 18 [EC:2.7.11.22] | (RefSeq) Cdk18, AA682070, Ctk18, Pctk3; cyclin-dependent kinase 18	--	[R]	General function prediction only	Protein kinase domain;; Protein tyrosine kinase;; Kinase-like	Cyclin-dependent kinase 18 OS=Mus musculus OX=10090 GN=Cdk18 PE=1 SV=1	T	Signal transduction mechanisms	cyclin-dependent kinase 18 [Mus musculus]	biological process: metabolic process (GO:0008152);; biological process: cellular process (GO:0009987);; biological process: biological regulation (GO:0065007);; molecular function: catalytic activity (GO:0003824);; molecular function: binding (GO:0005488);; cellular component: cell (GO:0005623);; cellular component: organelle (GO:0043226);; cellular component: cell part (GO:0044464)
ENSMUSG00000060882	Kcnd2	0.358517	99	0.284782	83	1.23239	360	0.812724	232	0.00493764	1.18861	up	[T]	Signal transduction mechanisms	Molecular Function: A-type (transient outward) potassium channel activity (GO:0005250);; Molecular Function: delayed rectifier potassium channel activity (GO:0005251);; Cellular Component: caveola (GO:0005901);; Cellular Component: voltage-gated potassium channel complex (GO:0008076);; Cellular Component: postsynaptic density of dendrite (GO:0014069);; Biological Process: neuronal action potentia…	K04892|0|mmu:16508|K04892 potassium voltage-gated channel Shal-related subfamily D member 2 | (RefSeq) Kcnd2, AI839615, AW555701, Kv4.2, R75121, mKIAA1044; potassium voltage-gated channel, Shal-related family, member 2	Serotonergic synapse (ko04726)	[P]	Inorganic ion transport and metabolism	Ion transport protein;; Domain of unknown function (DUF3399);; BTB/POZ domain;; Ion channel;; Shal-type voltage-gated potassium channels, N-terminal;; BTB/POZ domain	Potassium voltage-gated channel subfamily D member 2 OS=Mus musculus OX=10090 GN=Kcnd2 PE=1 SV=1	P	Inorganic ion transport and metabolism	mKIAA1044 protein, partial [Mus musculus]	biological process: cellular process (GO:0009987);; biological process: single-organism process (GO:0044699);; biological process: localization (GO:0051179);; biological process: biological regulation (GO:0065007);; molecular function: transporter activity (GO:0005215);; cellular component: cell (GO:0005623);; cellular component: membrane (GO:0016020);; cellular component: membrane part (GO:00444…
ENSMUSG00000028211	Trp53inp1	10.148	2932	12.7222	3869	24.5839	7521	31.158	9308	2.50485e-06	1.12576	up	--	--	Biological Process: autophagosome assembly (GO:0000045);; Cellular Component: nucleolus (GO:0005730);; Cellular Component: autophagosome (GO:0005776);; Cellular Component: cytosol (GO:0005829);; Biological Process: cell cycle arrest (GO:0007050);; Biological Process: response to heat (GO:0009408);; Biological Process: positive regulation of autophagy (GO:0010508);; Biological Process: negative re…	K15310|1.03462e-139|rno:297822|K15310 tumor protein p53-inducible nuclear protein 1 | (RefSeq) Tp53inp1, Stinp, Trp53inp1; tumor protein p53 inducible nuclear protein 1	HTLV-I infection (ko05166)	--	--	DOR family	Tumor protein p53-inducible nuclear protein 1 OS=Mus musculus OX=10090 GN=Trp53inp1 PE=2 SV=1	K	Transcription	tumor protein p53-inducible nuclear protein 1 isoform 1 [Mus musculus]	biological process: metabolic process (GO:0008152);; biological process: cellular process (GO:0009987);; biological process: cellular component organization or biogenesis (GO:0071840);; cellular component: cell (GO:0005623);; cellular component: organelle (GO:0043226);; cellular component: organelle part (GO:0044422);; cellular component: cell part (GO:0044464);; biological process: single-organi…
ENSMUSG00000022021	Diaph3	12.7691	3128	16.9368	4217	6.42731	1650	7.64936	1921	2.79208e-05	-1.02598	down	--	--	--	K05745|0|mmu:56419|K05745 diaphanous 3 | (RefSeq) Diaph3, 4930417P13Rik, Dia2, Diap3, Drf3, mDia2, mKIAA4117, p134MDia2; diaphanous related formin 3	Regulation of actin cytoskeleton (ko04810)	[TZ]	Signal transduction mechanisms;; Cytoskeleton	Formin Homology 2 Domain;; Diaphanous FH3 Domain;; Diaphanous GTPase-binding Domain;; DRF Autoregulatory Domain	Protein diaphanous homolog 3 OS=Mus musculus OX=10090 GN=Diaph3 PE=1 SV=1	S	Function unknown	protein diaphanous homolog 3 [Mus musculus]	--
ENSMUSG00000089809	Rasgef1b	20.1691	3214	16.2318	2723	6.62908	1120	9.82102	1619	0.000491047	-1.05626	down	--	--	Molecular Function: Ras guanyl-nucleotide exchange factor activity (GO:0005088);; Cellular Component: intracellular (GO:0005622);; Biological Process: small GTPase mediated signal transduction (GO:0007264);; Biological Process: positive regulation of GTPase activity (GO:0043547);;	--	--	--	--	--	--	--	--	mCG144685, partial [Mus musculus]	biological process: biological regulation (GO:0065007);; molecular function: molecular function regulator (GO:0098772);; cellular component: cell (GO:0005623);; cellular component: cell part (GO:0044464);; biological process: cellular process (GO:0009987);; biological process: signaling (GO:0023052);; biological process: single-organism process (GO:0044699);; biological process: response to stimu…
ENSMUSG00000032719	Sbspon	1.65671	244	1.37368	213	4.01043	624	4.03444	613	9.77353e-05	1.17178	up	--	--	Molecular Function: scavenger receptor activity (GO:0005044);; Cellular Component: proteinaceous extracellular matrix (GO:0005578);; Biological Process: receptor-mediated endocytosis (GO:0006898);; Biological Process: immune response (GO:0006955);; Molecular Function: polysaccharide binding (GO:0030247);;	--	--	--	--	--	Somatomedin-B and thrombospondin type-1 domain-containing protein OS=Mus musculus OX=10090 GN=Sbspon PE=2 SV=1	S	Function unknown	mCG51650, partial [Mus musculus]	biological process: localization (GO:0051179);; molecular function: molecular transducer activity (GO:0060089);; cellular component: extracellular region (GO:0005576);; cellular component: extracellular region part (GO:0044421);; biological process: immune system process (GO:0002376);; biological process: response to stimulus (GO:0050896);; molecular function: binding (GO:0005488)
ENSMUSG00000093769	Hist2h3c1	0.90346	89	0.962461	99	3.51042	363	7.02581	709	4.34324e-06	1.76968	up	--	--	Biological Process: negative regulation of transcription from RNA polymerase II promoter (GO:0000122);; Cellular Component: nuclear chromosome, telomeric region (GO:0000784);; Cellular Component: nuclear nucleosome (GO:0000788);; Cellular Component: cell-cell adherens junction (GO:0005913);; Biological Process: DNA replication-dependent nucleosome assembly (GO:0006335);; Cellular Component: membr…	K11253|1.21845e-88|mgp:100542975|K11253 histone H3 | (RefSeq) histone H3	--	[B]	Chromatin structure and dynamics	Core histone H2A/H2B/H3/H4	Histone H3.2 OS=Mus pahari OX=10093 GN=H312 PE=2 SV=3	B	Chromatin structure and dynamics	histone protein Hist2h3c1 [Mus musculus]	biological process: biological regulation (GO:0065007);; cellular component: cell (GO:0005623);; cellular component: membrane-enclosed lumen (GO:0031974);; cellular component: organelle (GO:0043226);; cellular component: organelle part (GO:0044422);; cellular component: cell part (GO:0044464);; cellular component: macromolecular complex (GO:0032991);; cellular component: cell junction (GO:0030054…
ENSMUSG00000070529	Wfdc10	177.048	4344	203.053	5244	10.5935	276	22.8105	579	2.20309e-19	-2.856	down	--	--	--	--	--	--	--	WAP-type (Whey Acidic Protein) 'four-disulfide core'	--	S	Function unknown	mCG141699, partial [Mus musculus]	--
ENSMUSG00000067219	Nipal1	2.58673	582	1.7753	421	0.463552	111	0.989957	231	0.0090017	-1.16327	down	--	--	Molecular Function: magnesium ion transmembrane transporter activity (GO:0015095);; Biological Process: magnesium ion transport (GO:0015693);; Cellular Component: integral component of membrane (GO:0016021);; Biological Process: magnesium ion transmembrane transport (GO:1903830);;	--	--	[S]	Function unknown	Magnesium transporter NIPA;; EamA-like transporter family	Magnesium transporter NIPA3 OS=Mus musculus OX=10090 GN=Nipal1 PE=1 SV=2	S	Function unknown	magnesium transporter NIPA3 [Mus musculus]	biological process: localization (GO:0051179);; molecular function: transporter activity (GO:0005215);; cellular component: membrane (GO:0016020);; cellular component: membrane part (GO:0044425)
ENSMUSG00000063415	Cyp26b1	88.8804	21279	74.9925	18846	34.5053	8741	43.2854	10692	5.93438e-06	-1.04946	down	[QV]	Secondary metabolites biosynthesis, transport and catabolism;; Defense mechanisms	--	K12664|0|mmu:232174|K12664 cytochrome P450 family 26 subfamily B | (RefSeq) Cyp26b1, CP26, P450RAI-2; cytochrome P450, family 26, subfamily b, polypeptide 1	Retinol metabolism (ko00830)	[QI]	Secondary metabolites biosynthesis, transport and catabolism;; Lipid transport and metabolism	Cytochrome P450	Cytochrome P450 26B1 OS=Mus musculus OX=10090 GN=Cyp26b1 PE=1 SV=1	Q	Secondary metabolites biosynthesis, transport and catabolism	cytochrome P450, family 26, subfamily b, polypeptide 1, isoform CRA_b, partial [Mus musculus]	--
ENSMUSG00000038145	Snrk	11.5201	2308	11.6383	2323	6.07363	650	6.023	756	2.99041e-15	-1.67294	down	[T]	Signal transduction mechanisms	Molecular Function: magnesium ion binding (GO:0000287);; Molecular Function: protein serine/threonine kinase activity (GO:0004674);; Molecular Function: ATP binding (GO:0005524);; Cellular Component: nucleus (GO:0005634);; Cellular Component: cytoplasm (GO:0005737);; Biological Process: protein phosphorylation (GO:0006468);; Biological Process: intracellular signal transduction (GO:0035556);; Bio…	K08802|0|mmu:20623|K08802 SNF related kinase [EC:2.7.11.1] | (RefSeq) Snrk, 2010012F07Rik, AI448042, AW547029, E030034B15, R74830, mKIAA0096; SNF related kinase	--	[T]	Signal transduction mechanisms	Protein kinase domain;; Protein tyrosine kinase;; Kinase-like	SNF-related serine/threonine-protein kinase OS=Mus musculus OX=10090 GN=Snrk PE=1 SV=1	T	Signal transduction mechanisms	SNF-related serine/threonine-protein kinase [Mus musculus]	molecular function: binding (GO:0005488);; biological process: metabolic process (GO:0008152);; biological process: cellular process (GO:0009987);; molecular function: catalytic activity (GO:0003824);; cellular component: cell (GO:0005623);; cellular component: organelle (GO:0043226);; cellular component: cell part (GO:0044464);; biological process: signaling (GO:0023052);; biological process: si…
ENSMUSG00000047989	Ino80c	14.7009	1853	10.9665	1541	4.00622	564	4.63247	632	1.82863e-08	-1.43512	down	--	--	Cellular Component: nucleolus (GO:0005730);; Biological Process: DNA repair (GO:0006281);; Biological Process: DNA recombination (GO:0006310);; Biological Process: chromatin remodeling (GO:0006338);; Biological Process: regulation of transcription, DNA-templated (GO:0006355);; Cellular Component: Ino80 complex (GO:0031011);; Cellular Component: MLL1 complex (GO:0071339);;	K11667|3.28552e-112|mmu:225280|K11667 INO80 complex subunit C | (RefSeq) Ino80c, D030070L09Rik; INO80 complex subunit C	--	[S]	Function unknown	YL1 nuclear protein C-terminal domain	INO80 complex subunit C OS=Mus musculus OX=10090 GN=Ino80c PE=1 SV=1	S	Function unknown	INO80 complex subunit C isoform X1 [Mesocricetus auratus]	cellular component: cell (GO:0005623);; cellular component: organelle (GO:0043226);; cellular component: organelle part (GO:0044422);; cellular component: cell part (GO:0044464);; biological process: metabolic process (GO:0008152);; biological process: cellular process (GO:0009987);; biological process: response to stimulus (GO:0050896);; biological process: cellular component organization or bio…
Mus_musculus_newGene_23508	--	1.16008	153	4.11913	547	0.014338	2	0.014535	2	7.88879e-12	-2.81196	down	--	--	--	--	--	--	--	Protein of unknown function (DUF3704);; Protein of unknown function (DUF1725)	LINE-1 retrotransposable element ORF2 protein OS=Mus musculus OX=10090 GN=Pol PE=1 SV=2	S	Function unknown	ORF2 [Mus musculus domesticus]	--
ENSMUSG00000047591	Mafa	32.7991	4802	32.6682	5035	5.50208	854	12.0193	1820	6.37685e-06	-1.5717	down	--	--	Molecular Function: RNA polymerase II core promoter proximal region sequence-specific DNA binding (GO:0000978);; Molecular Function: transcriptional activator activity, RNA polymerase II core promoter proximal region sequence-specific binding (GO:0001077);; Molecular Function: protein binding (GO:0005515);; Cellular Component: nucleus (GO:0005634);; Cellular Component: plasma membrane (GO:0005886…	K07595|2.16026e-96|mmu:378435|K07595 transcription factor MAFA | (RefSeq) Mafa, RIPE3b1; v-maf musculoaponeurotic fibrosarcoma oncogene family, protein A (avian)	Type II diabetes mellitus (ko04930);; Maturity onset diabetes of the young (ko04950)	[K]	Transcription	bZIP Maf transcription factor;; Maf N-terminal region	Transcription factor MafA OS=Mus musculus OX=10090 GN=Mafa PE=1 SV=1	K	Transcription	transcription factor MafA [Mus musculus]	molecular function: binding (GO:0005488);; biological process: metabolic process (GO:0008152);; biological process: cellular process (GO:0009987);; biological process: biological regulation (GO:0065007);; molecular function: nucleic acid binding transcription factor activity (GO:0001071);; cellular component: cell (GO:0005623);; cellular component: organelle (GO:0043226);; cellular component: cel…
ENSMUSG00000061082	Plac1	6.45092	315	7.98042	420	0.93454	50	2.42649	135	0.00436713	-1.31467	down	--	--	Cellular Component: extracellular region (GO:0005576);; Biological Process: spongiotrophoblast layer developmental growth (GO:0090214);;	--	--	--	--	--	Placenta-specific protein 1 OS=Mus musculus OX=10090 GN=Plac1 PE=2 SV=1	O	Posttranslational modification, protein turnover, chaperones	placenta-specific protein 1 precursor [Mus musculus]	cellular component: extracellular region (GO:0005576);; biological process: reproduction (GO:0000003);; biological process: reproductive process (GO:0022414);; biological process: developmental process (GO:0032502);; biological process: growth (GO:0040007);; biological process: single-organism process (GO:0044699)
ENSMUSG00000042429	Adora1	24.7567	6297	34.8548	9192	10.1119	2619	16.5928	4232	0.00121481	-1.06855	down	--	--	--	K04265|6.60963e-164|mmu:11539|K04265 adenosine A1 receptor | (RefSeq) Adora1, A1-AR, A1AR, A1R, AA1R, AI848715, BB176431, Ri; adenosine A1 receptor	cGMP-PKG signaling pathway (ko04022);; cAMP signaling pathway (ko04024);; Sphingolipid signaling pathway (ko04071);; Neuroactive ligand-receptor interaction (ko04080);; Regulation of lipolysis in adipocytes (ko04923);; Renin secretion (ko04924);; Morphine addiction (ko05032)	[R]	General function prediction only	7 transmembrane receptor (rhodopsin family);; Serpentine type 7TM GPCR chemoreceptor Srsx;; Olfactory receptor;; Immunoglobulin I-set domain	Adenosine receptor A1 OS=Mus musculus OX=10090 GN=Adora1 PE=2 SV=4	U	Intracellular trafficking, secretion, and vesicular transport	mCG50903, isoform CRA_a, partial [Mus musculus]	--
ENSMUSG00000002504	Slc9a3r2	10.0315	1054	6.55746	761	23.723	2538	22.654	2380	3.04009e-05	1.18475	up	--	--	--	K13358|0|mmu:65962|K13358 Na(+)/H(+) exchange regulatory cofactor NHE-RF2 | (RefSeq) Slc9a3r2, 0610011L07Rik, 1200011K07Rik, 2010007A20Rik, E3karp, NHERF-2, Nherf2, Octs2, Sip-1, Sip1, Sryip1, Tka-1; solute carrier family 9 (sodium/hydrogen exchanger), member 3 regulator 2	Aldosterone-regulated sodium reabsorption (ko04960)	[S]	Function unknown	PDZ domain (Also known as DHR or GLGF);; EBP50, C-terminal;; PDZ domain	Na(+)/H(+) exchange regulatory cofactor NHE-RF2 OS=Mus musculus OX=10090 GN=Slc9a3r2 PE=1 SV=2	K	Transcription	solute carrier family 9 (sodium/hydrogen exchanger), isoform 3 regulator 2, isoform CRA_b, partial [Mus musculus]	--
ENSMUSG00000028444	Cntfr	4.22273	451	3.55139	386	11.2414	1204	9.47634	1004	3.71645e-05	1.15874	up	--	--	Biological Process: suckling behavior (GO:0001967);; Biological Process: brainstem development (GO:0003360);; Molecular Function: ciliary neurotrophic factor receptor activity (GO:0004897);; Molecular Function: receptor binding (GO:0005102);; Biological Process: sex differentiation (GO:0007548);; Biological Process: positive regulation of cell proliferation (GO:0008284);; Cellular Component: apic…	K05059|0|mmu:12804|K05059 ciliary neurotrophic factor receptor | (RefSeq) Cntfr, Cntfralpha; ciliary neurotrophic factor receptor	Cytokine-cytokine receptor interaction (ko04060);; Jak-STAT signaling pathway (ko04630)	--	--	Fibronectin type III domain	Ciliary neurotrophic factor receptor subunit alpha OS=Mus musculus OX=10090 GN=Cntfr PE=1 SV=2	A	RNA processing and modification	PREDICTED: ciliary neurotrophic factor receptor subunit alpha isoform X1 [Mus musculus]	biological process: behavior (GO:0007610);; biological process: multi-organism process (GO:0051704);; biological process: developmental process (GO:0032502);; biological process: single-organism process (GO:0044699);; biological process: cellular process (GO:0009987);; biological process: signaling (GO:0023052);; biological process: response to stimulus (GO:0050896);; biological process: biologic…
Mus_musculus_newGene_20505	--	0.061108	14	0.099129	23	0.45208	105	0.592828	134	0.0012033	1.48822	up	--	--	Molecular Function: protein binding (GO:0005515);; Cellular Component: nucleus (GO:0005634);; Cellular Component: mitochondrial inner membrane (GO:0005743);; Cellular Component: mitochondrial intermembrane space (GO:0005758);; Cellular Component: mitochondrial matrix (GO:0005759);; Cellular Component: cytosol (GO:0005829);; Molecular Function: zinc ion binding (GO:0008270);; Biological Process: r…	--	--	--	--	--	--	S	Function unknown	PREDICTED: uncharacterized protein Gm13067 [Mus musculus]	molecular function: binding (GO:0005488);; cellular component: cell (GO:0005623);; cellular component: organelle (GO:0043226);; cellular component: cell part (GO:0044464);; cellular component: membrane (GO:0016020);; cellular component: organelle part (GO:0044422);; cellular component: membrane-enclosed lumen (GO:0031974);; biological process: biological regulation (GO:0065007);; biological proce…
Mus_musculus_newGene_34423	--	20.6617	1657	21.4758	1813	48.2014	4093	43.4102	3600	3.85819e-07	1.00267	up	--	--	Cellular Component: integral component of membrane (GO:0016021);;	--	--	--	--	--	--	S	Function unknown	uncharacterized protein LOC110304180 [Mus caroli]	cellular component: membrane (GO:0016020);; cellular component: membrane part (GO:0044425)
ENSMUSG00000043518	Rai2	1.45891	172	2.29082	281	6.81777	842	8.05583	969	3.10184e-07	1.61246	up	--	--	--	--	--	--	--	Sine oculis-binding protein	Retinoic acid-induced protein 2 OS=Mus musculus OX=10090 GN=Rai2 PE=2 SV=2	O	Posttranslational modification, protein turnover, chaperones	retinoic acid-induced protein 2 [Mus musculus]	--
ENSMUSG00000030287	Itpr2	0.951731	513	0.775071	398	1.95345	1158	1.72147	1099	0.000313978	1.06843	up	--	--	--	K04959|0|mmu:16439|K04959 inositol 1,4,5-triphosphate receptor type 2 | (RefSeq) Itpr2, AI649341, InsP3R-2, InsP3R-5, Ip3r2, Itpr5, insP3R2; inositol 1,4,5-triphosphate receptor 2	Calcium signaling pathway (ko04020);; cGMP-PKG signaling pathway (ko04022);; Phosphatidylinositol signaling system (ko04070);; Oocyte meiosis (ko04114);; Apoptosis (ko04210);; Vascular smooth muscle contraction (ko04270);; Gap junction (ko04540);; Platelet activation (ko04611);; Long-term potentiation (ko04720);; Retrograde endocannabinoid signaling (ko04723);; Glutamatergic synapse (ko04724);; C…	[T]	Signal transduction mechanisms	RIH domain;; Inositol 1,4,5-trisphosphate/ryanodine receptor;; MIR domain;; RyR and IP3R Homology associated;; Ion transport protein	Inositol 1,4,5-trisphosphate receptor type 2 OS=Mus musculus OX=10090 GN=Itpr2 PE=1 SV=4	U	Intracellular trafficking, secretion, and vesicular transport	inositol 1,4,5-trisphosphate receptor type 2 isoform 2 [Mus musculus]	--
ENSMUSG00000005667	Mthfd2	14.149	1536	13.5669	1497	32.0101	3692	40.6966	4672	5.52245e-08	1.26394	up	[H]	Coenzyme transport and metabolism	--	K13403|0|mmu:17768|K13403 methylenetetrahydrofolate dehydrogenase(NAD+) / 5,10-methenyltetrahydrofolate cyclohydrolase [EC:1.5.1.15 3.5.4.9] | (RefSeq) Mthfd2, AW558851, NMDMC; methylenetetrahydrofolate dehydrogenase (NAD+ dependent), methenyltetrahydrofolate cyclohydrolase	One carbon pool by folate (ko00670)	[H]	Coenzyme transport and metabolism	Tetrahydrofolate dehydrogenase/cyclohydrolase, NAD(P)-binding domain;; Tetrahydrofolate dehydrogenase/cyclohydrolase, catalytic domain	Bifunctional methylenetetrahydrofolate dehydrogenase/cyclohydrolase, mitochondrial OS=Mus musculus OX=10090 GN=Mthfd2 PE=1 SV=1	H	Coenzyme transport and metabolism	bifunctional methylenetetrahydrofolate dehydrogenase/cyclohydrolase, mitochondrial precursor [Mus musculus]	--
ENSMUSG00000019942	Cdk1	31.5224	7342	30.3553	7445	13.5264	3138	15.8715	3831	3.06429e-07	-1.09393	down	[T]	Signal transduction mechanisms	Biological Process: microtubule cytoskeleton organization (GO:0000226);; Cellular Component: nuclear chromosome, telomeric region (GO:0000784);; Molecular Function: chromatin binding (GO:0003682);; Molecular Function: cyclin-dependent protein serine/threonine kinase activity (GO:0004693);; Molecular Function: ATP binding (GO:0005524);; Cellular Component: mitochondrion (GO:0005739);; Cellular Com…	K02087|0|mmu:12534|K02087 cyclin-dependent kinase 1 [EC:2.7.11.22 2.7.11.23] | (RefSeq) Cdk1, Cdc2, Cdc2a, p34<CDC2>; cyclin-dependent kinase 1	Cell cycle (ko04110);; Oocyte meiosis (ko04114);; p53 signaling pathway (ko04115);; Gap junction (ko04540);; Progesterone-mediated oocyte maturation (ko04914);; Herpes simplex infection (ko05168);; Epstein-Barr virus infection (ko05169);; Viral carcinogenesis (ko05203)	[R]	General function prediction only	Protein kinase domain;; Protein tyrosine kinase	Cyclin-dependent kinase 1 OS=Mus musculus OX=10090 GN=Cdk1 PE=1 SV=3	T	Signal transduction mechanisms	cyclin-dependent kinase 1 [Mus musculus]	biological process: cellular process (GO:0009987);; biological process: cellular component organization or biogenesis (GO:0071840);; cellular component: cell (GO:0005623);; cellular component: membrane-enclosed lumen (GO:0031974);; cellular component: organelle (GO:0043226);; cellular component: organelle part (GO:0044422);; cellular component: cell part (GO:0044464);; molecular function: binding…
ENSMUSG00000034457	Eda2r	1.17652	299	1.65296	433	7.96987	2094	12.7245	3297	1.7324e-15	2.35525	up	--	--	Molecular Function: receptor activity (GO:0004872);; Cellular Component: intracellular (GO:0005622);; Cellular Component: integral component of plasma membrane (GO:0005887);; Biological Process: multicellular organism development (GO:0007275);; Biological Process: tissue development (GO:0009888);; Biological Process: cell differentiation (GO:0030154);; Biological Process: positive regulation of I…	K05163|0|mmu:245527|K05163 tumor necrosis factor receptor superfamily member 27 | (RefSeq) Eda2r, 9430060M22Rik, TNFRSF27, Xedar; ectodysplasin A2 receptor	Cytokine-cytokine receptor interaction (ko04060)	--	--	TNFR/NGFR cysteine-rich region	Tumor necrosis factor receptor superfamily member 27 OS=Mus musculus OX=10090 GN=Eda2r PE=2 SV=1	U	Intracellular trafficking, secretion, and vesicular transport	ectodysplasin A2 isoform receptor, isoform CRA_b, partial [Mus musculus]	molecular function: molecular transducer activity (GO:0060089);; cellular component: cell (GO:0005623);; cellular component: cell part (GO:0044464);; cellular component: membrane (GO:0016020);; cellular component: membrane part (GO:0044425);; biological process: multicellular organismal process (GO:0032501);; biological process: developmental process (GO:0032502);; biological process: single-orga…
ENSMUSG00000020154	Ptprb	0.581838	286	0.777951	418	1.97428	1295	1.54093	1013	2.02273e-06	1.41077	up	[T]	Signal transduction mechanisms	--	K05694|0|mmu:19263|K05694 receptor-type tyrosine-protein phosphatase beta [EC:3.1.3.48] | (RefSeq) Ptprb, 3230402H02Rik, C130094E24, Ptpz, Rptpb, VE-PTP, Veptp; protein tyrosine phosphatase, receptor type, B	Adherens junction (ko04520)	[T]	Signal transduction mechanisms	Fibronectin type III domain;; Protein-tyrosine phosphatase;; SdrD B-like domain;; Domain of unknown function (DUF4249)	Receptor-type tyrosine-protein phosphatase beta OS=Mus musculus OX=10090 GN=Ptprb PE=1 SV=1	T	Signal transduction mechanisms	receptor-type tyrosine-protein phosphatase beta precursor [Mus musculus]	--
ENSMUSG00000029544	Cabp1	15.9319	1342	17.3937	1503	4.2798	316	7.19686	508	2.32354e-07	-1.58666	down	[T]	Signal transduction mechanisms	Cellular Component: Golgi membrane (GO:0000139);; Molecular Function: protein disulfide isomerase activity (GO:0003756);; Molecular Function: calcium ion binding (GO:0005509);; Cellular Component: extracellular space (GO:0005615);; Cellular Component: nucleus (GO:0005634);; Cellular Component: endoplasmic reticulum lumen (GO:0005788);; Cellular Component: smooth endoplasmic reticulum (GO:0005790)…	--	--	[T]	Signal transduction mechanisms	EF hand;; EF-hand domain pair;; EF-hand domain;; EF-hand domain pair;; EF hand	Calcium-binding protein 1 OS=Rattus norvegicus OX=10116 GN=Cabp1 PE=1 SV=2	DTZ	Cell cycle control, cell division, chromosome partitioning;; Signal transduction mechanisms;; Cytoskeleton	calcium-binding protein 1 isoform 1 [Mus musculus]	cellular component: cell (GO:0005623);; cellular component: membrane (GO:0016020);; cellular component: organelle (GO:0043226);; cellular component: organelle part (GO:0044422);; cellular component: cell part (GO:0044464);; molecular function: catalytic activity (GO:0003824);; molecular function: binding (GO:0005488);; cellular component: extracellular region (GO:0005576);; cellular component: ex…
Mus_musculus_newGene_15967	--	4.86163	1250	8.00777	2167	2.44633	666	2.41908	643	7.31189e-05	-1.24733	down	--	--	Biological Process: generation of precursor metabolites and energy (GO:0006091);; Biological Process: adult feeding behavior (GO:0008343);; Cellular Component: membrane (GO:0016020);; Molecular Function: type 3 melanocortin receptor binding (GO:0031781);; Molecular Function: type 4 melanocortin receptor binding (GO:0031782);; Biological Process: melanosome transport (GO:0032402);; Biological Proc…	--	--	--	--	Retroviral GAG p10 protein	--	S	Function unknown	mCG1041449, partial [Mus musculus]	biological process: metabolic process (GO:0008152);; biological process: cellular process (GO:0009987);; biological process: behavior (GO:0007610);; biological process: multicellular organismal process (GO:0032501);; biological process: single-organism process (GO:0044699);; cellular component: membrane (GO:0016020);; molecular function: binding (GO:0005488);; biological process: localization (GO…
ENSMUSG00000058145	Adamts17	2.28336	686	1.96665	503	6.31769	2046	5.97161	1409	0.000229926	1.21568	up	--	--	--	K08631|0|mmu:233332|K08631 a disintegrin and metalloproteinase with thrombospondin motifs 17 [EC:3.4.24.-] | (RefSeq) Adamts17, AU023434; a disintegrin-like and metallopeptidase (reprolysin type) with thrombospondin type 1 motif, 17	--	[O]	Posttranslational modification, protein turnover, chaperones	Thrombospondin type 1 domain;; Reprolysin (M12B) family zinc metalloprotease;; Reprolysin family propeptide;; ADAM-TS Spacer 1;; Metallo-peptidase family M12;; Metallo-peptidase family M12B Reprolysin-like;; Metallo-peptidase family M12B Reprolysin-like;; Metallo-peptidase family M12B Reprolysin-like	A disintegrin and metalloproteinase with thrombospondin motifs 19 OS=Mus musculus OX=10090 GN=Adamts19 PE=2 SV=1	O	Posttranslational modification, protein turnover, chaperones	A disintegrin and metalloproteinase with thrombospondin motifs 17 isoform X2 [Mus caroli]	--
ENSMUSG00000022270	Retreg1	1.46349	230	1.77244	324	5.10424	806	4.61916	798	1.17225e-05	1.27162	up	--	--	Molecular Function: nucleic acid binding (GO:0003676);; Cellular Component: Golgi apparatus (GO:0005794);; Cellular Component: cis-Golgi network (GO:0005801);; Molecular Function: zinc ion binding (GO:0008270);; Biological Process: sensory perception of pain (GO:0019233);; Cellular Component: integral component of endoplasmic reticulum membrane (GO:0030176);; Biological Process: negative regulati…	--	--	--	--	--	Reticulophagy regulator 1 OS=Mus musculus OX=10090 GN=Retreg1d PE=1 SV=2	U	Intracellular trafficking, secretion, and vesicular transport	reticulophagy regulator 1 isoform 1 [Mus musculus]	molecular function: binding (GO:0005488);; cellular component: cell (GO:0005623);; cellular component: organelle (GO:0043226);; cellular component: cell part (GO:0044464);; biological process: multicellular organismal process (GO:0032501);; cellular component: membrane (GO:0016020);; cellular component: organelle part (GO:0044422);; cellular component: membrane part (GO:0044425);; biological proc…
ENSMUSG00000019851	Perp	0.690696	73	0.70696	78	6.37942	705	7.43039	802	2.07026e-24	2.77678	up	--	--	Biological Process: desmosome organization (GO:0002934);; Cellular Component: mitochondrion (GO:0005739);; Cellular Component: Golgi apparatus (GO:0005794);; Cellular Component: integral component of plasma membrane (GO:0005887);; Biological Process: Notch signaling pathway (GO:0007219);; Cellular Component: cell junction (GO:0030054);; Biological Process: heterotypic cell-cell adhesion (GO:00341…	K10136|4.0371e-104|mmu:64058|K10136 TP53 apoptosis effector | (RefSeq) Perp, 1110017A08Rik, KCP1, KRTCAP1, PIGPC1, THW; PERP, TP53 apoptosis effector	p53 signaling pathway (ko04115)	[R]	General function prediction only	PMP-22/EMP/MP20/Claudin family	p53 apoptosis effector related to PMP-22 OS=Mus musculus OX=10090 GN=Perp PE=1 SV=1	S	Function unknown	p53 apoptosis effector related to PMP-22 [Mus musculus]	biological process: cellular process (GO:0009987);; biological process: single-organism process (GO:0044699);; biological process: cellular component organization or biogenesis (GO:0071840);; cellular component: cell (GO:0005623);; cellular component: organelle (GO:0043226);; cellular component: cell part (GO:0044464);; cellular component: membrane (GO:0016020);; cellular component: membrane part…
ENSMUSG00000027947	Il6ra	0.400246	77	0.270876	90	0.821898	265	0.535488	254	0.00115115	1.22817	up	--	--	Molecular Function: ciliary neurotrophic factor receptor activity (GO:0004897);; Molecular Function: interleukin-6 receptor activity (GO:0004915);; Molecular Function: interleukin-6 receptor binding (GO:0005138);; Cellular Component: extracellular space (GO:0005615);; Cellular Component: interleukin-6 receptor complex (GO:0005896);; Cellular Component: cell surface (GO:0009986);; Biological Proce…	K05055|0|mmu:16194|K05055 interleukin 6 receptor | (RefSeq) Il6ra, CD126, IL-6R, IL-6R-alpha, IL-6RA, Il6r; interleukin 6 receptor, alpha	EGFR tyrosine kinase inhibitor resistance (ko01521);; Cytokine-cytokine receptor interaction (ko04060);; HIF-1 signaling pathway (ko04066);; PI3K-Akt signaling pathway (ko04151);; Jak-STAT signaling pathway (ko04630);; Hematopoietic cell lineage (ko04640);; Non-alcoholic fatty liver disease (NAFLD) (ko04932)	--	--	Interleukin-6 receptor alpha chain, binding;; Immunoglobulin domain	Interleukin-6 receptor subunit alpha OS=Mus musculus OX=10090 GN=Il6ra PE=2 SV=2	U	Intracellular trafficking, secretion, and vesicular transport	interleukin-6 receptor subunit alpha isoform 2 precursor [Mus musculus]	biological process: cellular process (GO:0009987);; biological process: signaling (GO:0023052);; biological process: single-organism process (GO:0044699);; biological process: response to stimulus (GO:0050896);; biological process: biological regulation (GO:0065007);; molecular function: signal transducer activity (GO:0004871);; molecular function: molecular transducer activity (GO:0060089);; mol…
ENSMUSG00000026831	1700007K13Rik	1.02751	45	0.952625	44	2.89119	133	5.14471	231	0.00674734	1.25625	up	--	--	--	--	--	--	--	Domain of unknown function (DUF4490)	UPF0691 protein C9orf116 homolog OS=Mus musculus OX=10090 PE=2 SV=1	S	Function unknown	UPF0691 protein C9orf116 homolog [Mus musculus]	--
ENSMUSG00000061068	Mcpt4	4.10268	243	1.14527	72	0.316536	20	0.338293	21	0.00403729	-1.37963	down	[O]	Posttranslational modification, protein turnover, chaperones	Biological Process: regulation of angiotensin levels in blood (GO:0002002);; Molecular Function: serine-type endopeptidase activity (GO:0004252);; Cellular Component: extracellular region (GO:0005576);; Cellular Component: cytoplasm (GO:0005737);; Biological Process: immune response (GO:0006955);; Biological Process: protein processing (GO:0016485);; Cellular Component: intracellular membrane-bou…	--	--	[E]	Amino acid transport and metabolism	Trypsin;; Trypsin-like peptidase domain	Mast cell protease 4 OS=Mus musculus OX=10090 GN=Mcpt4 PE=1 SV=1	O	Posttranslational modification, protein turnover, chaperones	serine protease 4, partial [Mus musculus]	biological process: biological regulation (GO:0065007);; biological process: metabolic process (GO:0008152);; molecular function: catalytic activity (GO:0003824);; cellular component: extracellular region (GO:0005576);; cellular component: cell (GO:0005623);; cellular component: cell part (GO:0044464);; biological process: immune system process (GO:0002376);; biological process: response to stimu…
Mus_musculus_newGene_21811	--	0.600358	270	0.445817	211	1.02208	486	3.38723	1250	0.00715087	1.21153	up	--	--	--	--	--	--	--	--	--	--	--	unnamed protein product [Mus musculus]	--
ENSMUSG00000020072	Pbld2	0.838197	100	1.16805	129	3.05508	269	3.92935	384	0.00648691	1.10638	up	[R]	General function prediction only	--	--	--	[R]	General function prediction only	Phenazine biosynthesis-like protein	Phenazine biosynthesis-like domain-containing protein 2 OS=Mus musculus OX=10090 GN=Pbld2 PE=1 SV=1	S	Function unknown	phenazine biosynthesis-like domain-containing protein [Mus pahari]	--
ENSMUSG00000070576	Mn1	1.70875	627	1.64287	635	5.4991	2136	3.90641	1482	6.06998e-06	1.26431	up	--	--	Biological Process: intramembranous ossification (GO:0001957);; Cellular Component: intracellular (GO:0005622);; Biological Process: regulation of transcription, DNA-templated (GO:0006355);; Biological Process: transport (GO:0006810);; Biological Process: multicellular organism development (GO:0007275);;	--	--	--	--	--	Transcriptional activator MN1 OS=Mus musculus OX=10090 GN=Mn1 PE=2 SV=1	U	Intracellular trafficking, secretion, and vesicular transport	transcriptional activator MN1 [Mus musculus]	biological process: multicellular organismal process (GO:0032501);; biological process: single-organism process (GO:0044699);; cellular component: cell (GO:0005623);; cellular component: cell part (GO:0044464);; biological process: biological regulation (GO:0065007);; biological process: localization (GO:0051179);; biological process: developmental process (GO:0032502)
ENSMUSG00000030101	Sumf1	33.8986	4699	29.8715	4342	13.7759	2024	14.3416	2057	5.01808e-09	-1.16366	down	[O]	Posttranslational modification, protein turnover, chaperones	Cellular Component: endoplasmic reticulum (GO:0005783);; Molecular Function: oxidoreductase activity (GO:0016491);; Molecular Function: protein homodimerization activity (GO:0042803);; Molecular Function: metal ion binding (GO:0046872);; Biological Process: oxidation-reduction process (GO:0055114);;	K13444|0|mmu:58911|K13444 sulfatase modifying factor 1 | (RefSeq) Sumf1, AA543204, AI463102, AI851573, FGE; sulfatase modifying factor 1	Lysosome (ko04142)	--	--	Sulfatase-modifying factor enzyme 1	Sulfatase-modifying factor 1 OS=Mus musculus OX=10090 GN=Sumf1 PE=1 SV=2	S	Function unknown	unnamed protein product [Mus musculus]	cellular component: cell (GO:0005623);; cellular component: organelle (GO:0043226);; cellular component: cell part (GO:0044464);; molecular function: catalytic activity (GO:0003824);; molecular function: binding (GO:0005488);; biological process: metabolic process (GO:0008152);; biological process: single-organism process (GO:0044699)
ENSMUSG00000027313	Chac1	0.113608	10	0.186228	18	5.16235	479	7.09791	643	1.49394e-28	3.76207	up	[P]	Inorganic ion transport and metabolism	--	K07232|1.20405e-154|fca:101085130|K07232 cation transport protein ChaC | (RefSeq) CHAC1; ChaC glutathione specific gamma-glutamylcyclotransferase 1	--	[P]	Inorganic ion transport and metabolism	ChaC-like protein	Glutathione-specific gamma-glutamylcyclotransferase 1 OS=Mus musculus OX=10090 GN=Chac1 PE=1 SV=2	P	Inorganic ion transport and metabolism	glutathione-specific gamma-glutamylcyclotransferase 1 [Mus musculus]	--
ENSMUSG00000018698	Lhx1	2.24761	368	4.11282	831	0.21679	48	0.793526	157	0.00127638	-1.48433	down	--	--	Molecular Function: enhancer sequence-specific DNA binding (GO:0001158);; Biological Process: ectoderm formation (GO:0001705);; Biological Process: endoderm formation (GO:0001706);; Molecular Function: transcription factor activity, sequence-specific DNA binding (GO:0003700);; Molecular Function: transcription corepressor activity (GO:0003714);; Molecular Function: protein binding (GO:0005515);; …	K09372|0|ngi:103732636|K09372 LIM homeobox protein 1 | (RefSeq) Lhx1; LIM homeobox 1	--	[R]	General function prediction only	LIM domain;; Homeobox domain;; Homeobox KN domain	LIM/homeobox protein Lhx1 OS=Rattus norvegicus OX=10116 GN=Lhx1 PE=1 SV=1	K	Transcription	PREDICTED: LIM/homeobox protein Lhx1 isoform X2 [Nannospalax galili]	molecular function: binding (GO:0005488);; biological process: multicellular organismal process (GO:0032501);; biological process: developmental process (GO:0032502);; biological process: single-organism process (GO:0044699);; biological process: biological regulation (GO:0065007);; molecular function: nucleic acid binding transcription factor activity (GO:0001071);; molecular function: transcrip…
ENSMUSG00000032503	Arpp21	1.50322	276	1.01091	195	0.071026	14	0.192486	39	3.34485e-05	-1.81208	down	--	--	--	--	--	[A]	RNA processing and modification	R3H domain;; SUZ domain	cAMP-regulated phosphoprotein 21 OS=Mus musculus OX=10090 GN=Arpp21 PE=1 SV=2	S	Function unknown	cAMP-regulated phosphoprotein 21 isoform 2 [Mus musculus]	--
ENSMUSG00000039313	Minar1	2.21144	818	2.74948	1056	0.15723	65	0.728286	248	0.000234049	-1.62244	down	--	--	Cellular Component: integral component of membrane (GO:0016021);;	--	--	--	--	Uncharacterised protein family (UPF0258)	UPF0258 protein KIAA1024 OS=Mus musculus OX=10090 GN=Kiaa1024 PE=1 SV=1	S	Function unknown	UPF0258 protein KIAA1024 [Mus musculus]	cellular component: membrane (GO:0016020);; cellular component: membrane part (GO:0044425)
ENSMUSG00000017929	B4galt5	4.99756	1075	5.27278	1219	11.3415	2703	11.5662	2692	2.2998e-08	1.08497	up	[G]	Carbohydrate transport and metabolism	Cellular Component: Golgi apparatus (GO:0005794);; Biological Process: carbohydrate metabolic process (GO:0005975);; Cellular Component: integral component of membrane (GO:0016021);; Molecular Function: transferase activity, transferring glycosyl groups (GO:0016757);; Molecular Function: metal ion binding (GO:0046872);; Cellular Component: extracellular exosome (GO:0070062);;	K09905|0|mmu:56336|K09905 beta-1,4-galactosyltransferase 5 [EC:2.4.1.-] | (RefSeq) B4galt5, 9430078I07Rik, AW049941, AW539721; UDP-Gal:betaGlcNAc beta 1,4-galactosyltransferase, polypeptide 5	Mucin type O-Glycan biosynthesis (ko00512)	[G]	Carbohydrate transport and metabolism	N-terminal region of glycosyl transferase group 7;; N-terminal domain of galactosyltransferase	Beta-1,4-galactosyltransferase 5 OS=Mus musculus OX=10090 GN=B4galt5 PE=2 SV=2	U	Intracellular trafficking, secretion, and vesicular transport	beta-1,4-galactosyltransferase V [Mus musculus]	cellular component: cell (GO:0005623);; cellular component: organelle (GO:0043226);; cellular component: cell part (GO:0044464);; biological process: metabolic process (GO:0008152);; cellular component: membrane (GO:0016020);; cellular component: membrane part (GO:0044425);; molecular function: catalytic activity (GO:0003824);; molecular function: binding (GO:0005488);; cellular component: extrac…
ENSMUSG00000057604	Lmcd1	8.20681	759	5.16964	504	22.9442	2247	19.5435	1869	1.10698e-05	1.36739	up	--	--	--	--	--	[TZR]	Signal transduction mechanisms;; Cytoskeleton;; General function prediction only	PET Domain;; LIM domain	LIM and cysteine-rich domains protein 1 OS=Mus musculus OX=10090 GN=Lmcd1 PE=1 SV=1	K	Transcription	LIM and cysteine-rich domains protein 1 [Mus musculus]	--
ENSMUSG00000022033	Pbk	62.8656	5547	61.2346	5909	27.0647	2497	27.1918	2526	7.49707e-13	-1.21818	down	[NW]	Cell motility;; Extracellular structures	--	K08865|0|mmu:52033|K08865 PDZ-binding kinase [EC:2.7.12.2] | (RefSeq) Pbk, 2810434B10Rik, AW538537, D14Ertd732e, TOPK; PDZ binding kinase	--	[T]	Signal transduction mechanisms	Protein kinase domain;; Protein tyrosine kinase	Lymphokine-activated killer T-cell-originated protein kinase OS=Mus musculus OX=10090 GN=Pbk PE=1 SV=1	T	Signal transduction mechanisms	lymphokine-activated killer T-cell-originated protein kinase [Mus musculus]	--
ENSMUSG00000026173	Plcd4	0.039905	10	0.049344	13	0.31304	83	0.774715	200	0.000223251	1.67663	up	--	--	--	K05857|0|mmu:18802|K05857 phosphatidylinositol phospholipase C, delta [EC:3.1.4.11] | (RefSeq) Plcd4, 4921507K24Rik; phospholipase C, delta 4	Inositol phosphate metabolism (ko00562);; Calcium signaling pathway (ko04020);; Phosphatidylinositol signaling system (ko04070);; Thyroid hormone signaling pathway (ko04919);; AGE-RAGE signaling pathway in diabetic complications (ko04933)	[T]	Signal transduction mechanisms	Phosphatidylinositol-specific phospholipase C, X domain;; Phosphoinositide-specific phospholipase C, efhand-like;; EF hand;; PH domain;; EF-hand domain;; Phosphatidylinositol-specific phospholipase C, Y domain;; C2 domain;; Zinc finger, C2H2 type;; Zinc-finger double domain;; C2H2-type zinc finger	1-phosphatidylinositol 4,5-bisphosphate phosphodiesterase delta-4 OS=Mus musculus OX=10090 GN=Plcd4 PE=1 SV=2	S	Function unknown	PREDICTED: 1-phosphatidylinositol 4,5-bisphosphate phosphodiesterase delta-4 isoform X7 [Mus musculus]	--
ENSMUSG00000002633	Shh	0.111326	17	0.214197	35	1.29185	209	2.00396	316	5.49287e-07	2.05547	up	--	--	--	K11988|0|mmu:20423|K11988 sonic hedgehog | (RefSeq) Shh, 9530036O11Rik, Dsh, Hhg1, Hx, Hxl3, M100081; sonic hedgehog	Hedgehog signaling pathway (ko04340);; Axon guidance (ko04360);; Pathways in cancer (ko05200);; Proteoglycans in cancer (ko05205);; Basal cell carcinoma (ko05217)	[T]	Signal transduction mechanisms	Hedgehog amino-terminal signalling domain;; Hint module	Sonic hedgehog protein OS=Mus musculus OX=10090 GN=Shh PE=1 SV=2	O	Posttranslational modification, protein turnover, chaperones	sonic hedgehog protein precursor [Mus musculus]	--
ENSMUSG00000024066	Xdh	0.732535	181	0.449635	117	1.44907	378	1.96747	501	0.00721094	1.11385	up	[F]	Nucleotide transport and metabolism	Biological Process: negative regulation of protein phosphorylation (GO:0001933);; Biological Process: negative regulation of endothelial cell proliferation (GO:0001937);; Molecular Function: xanthine dehydrogenase activity (GO:0004854);; Molecular Function: xanthine oxidase activity (GO:0004855);; Molecular Function: iron ion binding (GO:0005506);; Cellular Component: extracellular space (GO:0005…	K00106|0|mmu:22436|K00106 xanthine dehydrogenase/oxidase [EC:1.17.1.4 1.17.3.2] | (RefSeq) Xdh, XO, Xor, Xox-1, Xox1; xanthine dehydrogenase	Purine metabolism (ko00230);; Caffeine metabolism (ko00232);; Drug metabolism - other enzymes (ko00983);; Peroxisome (ko04146)	[F]	Nucleotide transport and metabolism	Molybdopterin-binding domain of aldehyde dehydrogenase;; FAD binding domain in molybdopterin dehydrogenase;; Aldehyde oxidase and xanthine dehydrogenase, a/b hammerhead domain;; [2Fe-2S] binding domain;; CO dehydrogenase flavoprotein C-terminal domain;; 2Fe-2S iron-sulfur cluster binding domain	Xanthine dehydrogenase/oxidase OS=Mus musculus OX=10090 GN=Xdh PE=1 SV=5	F	Nucleotide transport and metabolism	xanthine dehydrogenase, isoform CRA_a, partial [Mus musculus]	biological process: biological regulation (GO:0065007);; biological process: metabolic process (GO:0008152);; biological process: single-organism process (GO:0044699);; molecular function: catalytic activity (GO:0003824);; molecular function: binding (GO:0005488);; cellular component: extracellular region (GO:0005576);; cellular component: extracellular region part (GO:0044421);; cellular compone…
ENSMUSG00000042436	Mfap4	369.684	33772	327.587	31505	861.238	82993	948.928	89446	1.25888e-11	1.2434	up	--	--	--	--	--	[R]	General function prediction only	Fibrinogen beta and gamma chains, C-terminal globular domain	Microfibril-associated glycoprotein 4 OS=Mus musculus OX=10090 GN=Mfap4 PE=1 SV=1	S	Function unknown	microfibril-associated glycoprotein 4 isoform X2 [Mus caroli]	--
ENSMUSG00000046999	1110032F04Rik	5.83027	804	7.83065	1136	0.724214	106	1.33424	191	1.18861e-10	-2.18365	down	--	--	Cellular Component: integral component of membrane (GO:0016021);;	--	--	--	--	Domain of unknown function (DUF4719)	Uncharacterized membrane protein C3orf80 homolog OS=Mus musculus OX=10090 PE=2 SV=1	S	Function unknown	uncharacterized membrane protein C3orf80 homolog [Mus pahari]	cellular component: membrane (GO:0016020);; cellular component: membrane part (GO:0044425)
ENSMUSG00000042581	Thsd7b	1.21153	403	1.33188	466	4.3299	1523	2.87533	988	7.95823e-05	1.23756	up	--	--	--	--	--	[O]	Posttranslational modification, protein turnover, chaperones	Thrombospondin type 1 domain	Thrombospondin type-1 domain-containing protein 7B OS=Mus musculus OX=10090 GN=Thsd7b PE=2 SV=1	S	Function unknown	thrombospondin type-1 domain-containing protein 7B precursor [Mus musculus]	--
ENSMUSG00000030849	Fgfr2	8.13943	1755	6.05276	1380	22.7306	5212	17.529	3919	2.75416e-06	1.28444	up	[M]	Cell wall/membrane/envelope biogenesis	--	K05093|0|mmu:14183|K05093 fibroblast growth factor receptor 2 [EC:2.7.10.1] | (RefSeq) Fgfr2, AU043015, AW556123, Bek, Fgfr-2, Fgfr-7, Fgfr7, KGFR, KGFRTr, svs; fibroblast growth factor receptor 2	EGFR tyrosine kinase inhibitor resistance (ko01521);; MAPK signaling pathway (ko04010);; Ras signaling pathway (ko04014);; Rap1 signaling pathway (ko04015);; Endocytosis (ko04144);; PI3K-Akt signaling pathway (ko04151);; Signaling pathways regulating pluripotency of stem cells (ko04550);; Regulation of actin cytoskeleton (ko04810);; Pathways in cancer (ko05200);; Prostate cancer (ko05215);; Centr…	[T]	Signal transduction mechanisms	Protein tyrosine kinase;; Protein kinase domain;; Immunoglobulin domain;; Immunoglobulin I-set domain;; Immunoglobulin domain;; Immunoglobulin domain;; Immunoglobulin V-set domain;; Ig-like domain on T-cell surface glycoprotein CD3 epsilon chain;; CD80-like C2-set immunoglobulin domain	Fibroblast growth factor receptor 2 OS=Mus musculus OX=10090 GN=Fgfr2 PE=1 SV=4	T	Signal transduction mechanisms	FGFR2 [Mus musculus]	--
ENSMUSG00000035840	Lysmd3	3.83453	741	5.25776	1212	1.71138	257	1.20063	187	2.13822e-08	-1.81519	down	--	--	Cellular Component: integral component of membrane (GO:0016021);;	--	--	[R]	General function prediction only	LysM domain	LysM and putative peptidoglycan-binding domain-containing protein 3 OS=Mus musculus OX=10090 GN=Lysmd3 PE=2 SV=1	S	Function unknown	lysM and putative peptidoglycan-binding domain-containing protein 3 [Mus musculus]	cellular component: membrane (GO:0016020);; cellular component: membrane part (GO:0044425)
Mus_musculus_newGene_34236	--	0.285192	65	1.65098	143	1.87579	390	1.73839	382	0.00203691	1.30687	up	--	--	Biological Process: behavioral fear response (GO:0001662);; Cellular Component: ruffle (GO:0001726);; Biological Process: receptor recycling (GO:0001881);; Molecular Function: protease binding (GO:0002020);; Molecular Function: diacylglycerol cholinephosphotransferase activity (GO:0004142);; Molecular Function: GTPase activator activity (GO:0005096);; Molecular Function: death receptor binding (G…	--	--	--	--	--	--	--	--	PREDICTED: sterile alpha motif domain-containing protein 15 isoform X1 [Mus musculus]	biological process: behavior (GO:0007610);; biological process: multicellular organismal process (GO:0032501);; biological process: single-organism process (GO:0044699);; biological process: response to stimulus (GO:0050896);; cellular component: cell (GO:0005623);; cellular component: cell part (GO:0044464);; biological process: metabolic process (GO:0008152);; biological process: cellular proce…
ENSMUSG00000032937	Fshr	25.1917	3178	21.9863	2920	2.21462	296	5.22349	682	2.5773e-09	-2.09635	down	--	--	Biological Process: primary ovarian follicle growth (GO:0001545);; Biological Process: regulation of systemic arterial blood pressure (GO:0003073);; Molecular Function: follicle-stimulating hormone receptor activity (GO:0004963);; Molecular Function: protein binding (GO:0005515);; Cellular Component: endosome (GO:0005768);; Cellular Component: integral component of plasma membrane (GO:0005887);; …	K04247|0|mmu:14309|K04247 follicle stimulating hormone receptor | (RefSeq) Fshr; follicle stimulating hormone receptor	cAMP signaling pathway (ko04024);; Neuroactive ligand-receptor interaction (ko04080);; Ovarian steroidogenesis (ko04913)	[T]	Signal transduction mechanisms	7 transmembrane receptor (rhodopsin family);; Gonadotropin hormone receptor transmembrane region;; Leucine rich repeat;; Leucine rich repeats (6 copies);; Leucine rich repeat N-terminal domain	Follicle-stimulating hormone receptor OS=Mus musculus OX=10090 GN=Fshr PE=2 SV=2	S	Function unknown	follicle-stimulating hormone receptor precursor [Mus musculus]	biological process: reproduction (GO:0000003);; biological process: reproductive process (GO:0022414);; biological process: multicellular organismal process (GO:0032501);; biological process: growth (GO:0040007);; biological process: single-organism process (GO:0044699);; biological process: rhythmic process (GO:0048511);; biological process: biological regulation (GO:0065007);; biological proces…
ENSMUSG00000026638	Irf6	0.720685	159	0.919713	213	2.22576	519	1.94988	444	0.00129127	1.0894	up	--	--	Molecular Function: regulatory region DNA binding (GO:0000975);; Molecular Function: transcription factor activity, sequence-specific DNA binding (GO:0003700);; Cellular Component: nucleus (GO:0005634);; Cellular Component: cytoplasm (GO:0005737);; Biological Process: cell cycle arrest (GO:0007050);; Biological Process: negative regulation of cell proliferation (GO:0008285);; Biological Process: …	K10154|0|mmu:54139|K10154 interferon regulatory factor 6 | (RefSeq) Irf6, AI876454, E230028I05Rik, mirf6; interferon regulatory factor 6	--	--	--	Interferon-regulatory factor 3;; Interferon regulatory factor transcription factor	Interferon regulatory factor 6 OS=Mus musculus OX=10090 GN=Irf6 PE=1 SV=2	K	Transcription	interferon regulatory factor 6 [Mus musculus]	molecular function: binding (GO:0005488);; biological process: biological regulation (GO:0065007);; molecular function: nucleic acid binding transcription factor activity (GO:0001071);; cellular component: cell (GO:0005623);; cellular component: organelle (GO:0043226);; cellular component: cell part (GO:0044464);; biological process: cellular process (GO:0009987);; biological process: single-orga…
ENSMUSG00000028871	Rspo1	8.68894	852	10.7181	1106	31.0305	3222	19.4251	1970	0.000434538	1.13213	up	--	--	Molecular Function: G-protein coupled receptor binding (GO:0001664);; Biological Process: positive regulation of protein phosphorylation (GO:0001934);; Biological Process: regulation of receptor internalization (GO:0002090);; Cellular Component: extracellular space (GO:0005615);; Cellular Component: nucleus (GO:0005634);; Biological Process: male meiotic nuclear division (GO:0007140);; Molecular …	K19471|3.96303e-165|mmu:192199|K19471 R-spondin-1 | (RefSeq) Rspo1, R-spondin, Rspondin; R-spondin 1	--	[O]	Posttranslational modification, protein turnover, chaperones	Furin-like repeat, cysteine-rich;; Thrombospondin type 1 domain	R-spondin-1 OS=Mus musculus OX=10090 GN=Rspo1 PE=1 SV=1	O	Posttranslational modification, protein turnover, chaperones	R-spondin-1 precursor [Mus musculus]	molecular function: binding (GO:0005488);; biological process: biological regulation (GO:0065007);; cellular component: extracellular region (GO:0005576);; cellular component: extracellular region part (GO:0044421);; cellular component: cell (GO:0005623);; cellular component: organelle (GO:0043226);; cellular component: cell part (GO:0044464);; biological process: reproduction (GO:0000003);; biol…
ENSMUSG00000084897	Gm14226	8.25042	1431	16.8947	3083	1.31049	241	1.31081	235	4.05383e-16	-2.63617	down	--	--	Biological Process: generation of precursor metabolites and energy (GO:0006091);; Biological Process: adult feeding behavior (GO:0008343);; Cellular Component: integral component of membrane (GO:0016021);; Cellular Component: viral envelope (GO:0019031);; Molecular Function: type 3 melanocortin receptor binding (GO:0031781);; Molecular Function: type 4 melanocortin receptor binding (GO:0031782);;…	--	--	--	--	ENV polyprotein (coat polyprotein)	Retrovirus-related Env polyprotein from Fv-4 locus OS=Mus musculus OX=10090 GN=Fv4 PE=1 SV=2	S	Function unknown	PREDICTED: agouti-signaling protein isoform X2 [Mus musculus]	biological process: metabolic process (GO:0008152);; biological process: cellular process (GO:0009987);; biological process: behavior (GO:0007610);; biological process: multicellular organismal process (GO:0032501);; biological process: single-organism process (GO:0044699);; cellular component: membrane (GO:0016020);; cellular component: membrane part (GO:0044425);; cellular component: virion (GO…
ENSMUSG00000042817	Flt3	1.27175	249	1.60175	330	0.172383	36	0.325865	66	6.95547e-06	-1.79608	down	[T]	Signal transduction mechanisms	Biological Process: positive regulation of protein phosphorylation (GO:0001934);; Biological Process: myeloid progenitor cell differentiation (GO:0002318);; Biological Process: pro-B cell differentiation (GO:0002328);; Biological Process: pro-T cell differentiation (GO:0002572);; Molecular Function: transmembrane receptor protein tyrosine kinase activity (GO:0004714);; Molecular Function: cytokin…	K05092|0|mmu:14255|K05092 fms-related tyrosine kinase 3 [EC:2.7.10.1] | (RefSeq) Flt3, B230315G04, CD135, Flk-2, Flk2, Flt-3, Ly72, wmfl; FMS-like tyrosine kinase 3	Cytokine-cytokine receptor interaction (ko04060);; Hematopoietic cell lineage (ko04640);; Pathways in cancer (ko05200);; Transcriptional misregulation in cancer (ko05202);; Acute myeloid leukemia (ko05221);; Central carbon metabolism in cancer (ko05230)	[T]	Signal transduction mechanisms	Protein tyrosine kinase;; Protein kinase domain;; Immunoglobulin domain;; Immunoglobulin domain;; Immunoglobulin I-set domain;; Immunoglobulin domain	Receptor-type tyrosine-protein kinase FLT3 OS=Mus musculus OX=10090 GN=Flt3 PE=1 SV=2	T	Signal transduction mechanisms	FMS-like tyrosine kinase 3, isoform CRA_b, partial [Mus musculus]	biological process: biological regulation (GO:0065007);; biological process: immune system process (GO:0002376);; biological process: cellular process (GO:0009987);; biological process: multicellular organismal process (GO:0032501);; biological process: developmental process (GO:0032502);; biological process: single-organism process (GO:0044699);; biological process: metabolic process (GO:0008152…
Mus_musculus_newGene_27455	--	1.27308	332	0.953238	262	0.340191	94	0.449392	122	0.0029697	-1.19206	down	--	--	Biological Process: generation of precursor metabolites and energy (GO:0006091);; Biological Process: adult feeding behavior (GO:0008343);; Cellular Component: integral component of membrane (GO:0016021);; Cellular Component: viral envelope (GO:0019031);; Molecular Function: type 3 melanocortin receptor binding (GO:0031781);; Molecular Function: type 4 melanocortin receptor binding (GO:0031782);;…	--	--	--	--	--	--	S	Function unknown	mCG1041449, partial [Mus musculus]	biological process: metabolic process (GO:0008152);; biological process: cellular process (GO:0009987);; biological process: behavior (GO:0007610);; biological process: multicellular organismal process (GO:0032501);; biological process: single-organism process (GO:0044699);; cellular component: membrane (GO:0016020);; cellular component: membrane part (GO:0044425);; cellular component: virion (GO…
ENSMUSG00000031111	Igsf1	1.09155	136	0.499248	94	2.92371	409	2.67805	496	6.25837e-05	1.47104	up	--	--	Cellular Component: extracellular region (GO:0005576);; Biological Process: regulation of transcription, DNA-templated (GO:0006355);; Biological Process: signal transduction (GO:0007165);; Molecular Function: coreceptor activity (GO:0015026);; Cellular Component: integral component of membrane (GO:0016021);; Molecular Function: inhibin binding (GO:0034711);;	--	--	--	--	Immunoglobulin domain;; Immunoglobulin domain;; Immunoglobulin domain;; Immunoglobulin I-set domain;; Immunoglobulin V-set domain	Immunoglobulin superfamily member 1 OS=Mus musculus OX=10090 GN=Igsf1 PE=1 SV=1	U	Intracellular trafficking, secretion, and vesicular transport	immunoglobulin superfamily member 1 isoform long precursor [Mus musculus]	cellular component: extracellular region (GO:0005576);; biological process: biological regulation (GO:0065007);; biological process: cellular process (GO:0009987);; biological process: signaling (GO:0023052);; biological process: single-organism process (GO:0044699);; biological process: response to stimulus (GO:0050896);; molecular function: signal transducer activity (GO:0004871);; molecular fu…
ENSMUSG00000023067	Cdkn1a	2.03574	209	1.80451	189	29.8481	3100	47.9401	4902	9.60285e-41	3.61821	up	--	--	Biological Process: G2/M transition of mitotic cell cycle (GO:0000086);; Cellular Component: cyclin-dependent protein kinase holoenzyme complex (GO:0000307);; Molecular Function: cyclin-dependent protein serine/threonine kinase inhibitor activity (GO:0004861);; Cellular Component: nucleoplasm (GO:0005654);; Cellular Component: nucleolus (GO:0005730);; Cellular Component: cytosol (GO:0005829);; Bi…	K06625|7.33161e-105|mmu:12575|K06625 cyclin-dependent kinase inhibitor 1A | (RefSeq) Cdkn1a, CAP20, CDKI, CIP1, Cdkn1, P21, SDI1, Waf1, mda6, p21Cip1, p21WAF; cyclin-dependent kinase inhibitor 1A (P21)	Endocrine resistance (ko01522);; Platinum drug resistance (ko01524);; ErbB signaling pathway (ko04012);; HIF-1 signaling pathway (ko04066);; FoxO signaling pathway (ko04068);; Cell cycle (ko04110);; p53 signaling pathway (ko04115);; PI3K-Akt signaling pathway (ko04151);; Jak-STAT signaling pathway (ko04630);; Oxytocin signaling pathway (ko04921);; Hepatitis C (ko05160);; Hepatitis B (ko05161);; H…	[T]	Signal transduction mechanisms	Cyclin-dependent kinase inhibitor	Cyclin-dependent kinase inhibitor 1 OS=Mus musculus OX=10090 GN=Cdkn1a PE=1 SV=4	T	Signal transduction mechanisms	cyclin-dependent kinase inhibitor 1A (P21), isoform CRA_b [Mus musculus]	biological process: cellular process (GO:0009987);; biological process: single-organism process (GO:0044699);; cellular component: cell (GO:0005623);; cellular component: macromolecular complex (GO:0032991);; cellular component: cell part (GO:0044464);; biological process: biological regulation (GO:0065007);; molecular function: molecular function regulator (GO:0098772);; cellular component: orga…
ENSMUSG00000026832	Cytip	1.81144	592	0.979586	337	0.369889	128	0.33571	114	0.00011666	-1.51356	down	--	--	Cellular Component: nucleoplasm (GO:0005654);; Cellular Component: early endosome (GO:0005769);; Cellular Component: cell cortex (GO:0005938);; Biological Process: regulation of cell adhesion (GO:0030155);;	--	--	[S]	Function unknown	PDZ domain (Also known as DHR or GLGF)	Cytohesin-interacting protein OS=Mus musculus OX=10090 GN=Cytip PE=1 SV=1	O	Posttranslational modification, protein turnover, chaperones	cytohesin-interacting protein [Mus musculus]	cellular component: cell (GO:0005623);; cellular component: organelle (GO:0043226);; cellular component: organelle part (GO:0044422);; cellular component: cell part (GO:0044464);; biological process: biological regulation (GO:0065007)
ENSMUSG00000057000	Nxf3	2.48682	356	3.8712	608	0.97153	154	0.624653	104	8.75762e-05	-1.50036	down	--	--	Molecular Function: nucleotide binding (GO:0000166);; Molecular Function: mRNA binding (GO:0003729);; Molecular Function: protein binding (GO:0005515);; Cellular Component: cytoplasm (GO:0005737);; Biological Process: poly(A)+ mRNA export from nucleus (GO:0016973);; Cellular Component: nuclear RNA export factor complex (GO:0042272);;	K14284|0|mmu:245610|K14284 nuclear RNA export factor | (RefSeq) Nxf3, Gm384; nuclear RNA export factor 3	Ribosome biogenesis in eukaryotes (ko03008);; RNA transport (ko03013);; mRNA surveillance pathway (ko03015);; Influenza A (ko05164);; Herpes simplex infection (ko05168)	[A]	RNA processing and modification	Tap, RNA-binding;; Nuclear transport factor 2 (NTF2) domain;; TAP C-terminal domain	Nuclear RNA export factor 1 OS=Mus musculus OX=10090 GN=Nxf1 PE=1 SV=3	J	Translation, ribosomal structure and biogenesis	nuclear RNA export factor 3 [Mus musculus]	molecular function: binding (GO:0005488);; cellular component: cell (GO:0005623);; cellular component: cell part (GO:0044464);; biological process: metabolic process (GO:0008152);; biological process: localization (GO:0051179);; cellular component: membrane-enclosed lumen (GO:0031974);; cellular component: macromolecular complex (GO:0032991);; cellular component: organelle (GO:0043226);; cellular…
ENSMUSG00000039239	Tgfb2	9.97251	2719	8.61293	2480	27.5379	7898	21.4114	5989	4.20262e-07	1.2126	up	--	--	Biological Process: cartilage condensation (GO:0001502);; Molecular Function: amyloid-beta binding (GO:0001540);; Biological Process: response to hypoxia (GO:0001666);; Biological Process: kidney development (GO:0001822);; Biological Process: neural tube closure (GO:0001843);; Biological Process: blood vessel remodeling (GO:0001974);; Biological Process: outflow tract septum morphogenesis (GO:000…	K13376|0|mmu:21808|K13376 transforming growth factor beta-2 | (RefSeq) Tgfb2, BB105277, Tgf-beta2, Tgfb-2; transforming growth factor, beta 2	MAPK signaling pathway (ko04010);; Cytokine-cytokine receptor interaction (ko04060);; FoxO signaling pathway (ko04068);; Cell cycle (ko04110);; Endocytosis (ko04144);; TGF-beta signaling pathway (ko04350);; Osteoclast differentiation (ko04380);; Hippo signaling pathway (ko04390);; AGE-RAGE signaling pathway in diabetic complications (ko04933);; Leishmaniasis (ko05140);; Chagas disease (American t…	[T]	Signal transduction mechanisms	TGF-beta propeptide;; Transforming growth factor beta like domain	Transforming growth factor beta-2 OS=Mus musculus OX=10090 GN=Tgfb2 PE=1 SV=2	O	Posttranslational modification, protein turnover, chaperones	transforming growth factor, beta 2, partial [Mus musculus]	biological process: cell aggregation (GO:0098743);; molecular function: binding (GO:0005488);; biological process: response to stimulus (GO:0050896);; biological process: multicellular organismal process (GO:0032501);; biological process: developmental process (GO:0032502);; biological process: single-organism process (GO:0044699);; biological process: biological adhesion (GO:0022610);; biologica…
ENSMUSG00000004035	Gstm7	97.408	6886	98.4054	7358	20.4247	1530	29.8262	2184	4.49213e-14	-1.82579	down	--	--	--	K00799|1.85183e-157|mmu:68312|K00799 glutathione S-transferase [EC:2.5.1.18] | (RefSeq) Gstm7, 0610005A07Rik, AI894236, Cd203c; glutathione S-transferase, mu 7	Glutathione metabolism (ko00480);; Metabolism of xenobiotics by cytochrome P450 (ko00980);; Drug metabolism - cytochrome P450 (ko00982);; Platinum drug resistance (ko01524);; Chemical carcinogenesis (ko05204)	[O]	Posttranslational modification, protein turnover, chaperones	Glutathione S-transferase, N-terminal domain;; Glutathione S-transferase, C-terminal domain;; Glutathione S-transferase, C-terminal domain	Glutathione S-transferase Mu 7 OS=Mus musculus OX=10090 GN=Gstm7 PE=1 SV=1	O	Posttranslational modification, protein turnover, chaperones	glutathione S-transferase Mu 7 isoform 1 [Mus musculus]	--
Mus_musculus_newGene_13370	--	1.19071	179	1.00043	142	2.94425	452	3.78261	589	0.000226036	1.3048	up	--	--	--	--	--	--	--	--	--	--	--	mCG128170 [Mus musculus]	--
ENSMUSG00000062257	Opcml	0.031221	4	0.068407	10	0.259681	89	0.152504	57	0.00758179	1.29063	up	--	--	Cellular Component: plasma membrane (GO:0005886);; Biological Process: cell adhesion (GO:0007155);; Cellular Component: anchored component of membrane (GO:0031225);; Cellular Component: extracellular exosome (GO:0070062);;	K06773|0|mmu:330908|K06773 opioid binding protein/cell adhesion molecule-like | (RefSeq) Opcml, 2900075O15Rik, 3732419F12, AI844366, B930023M13Rik, C230027C17, Gm181, Obcam; opioid binding protein/cell adhesion molecule-like	--	[T]	Signal transduction mechanisms	Immunoglobulin I-set domain;; Immunoglobulin domain;; Immunoglobulin domain;; Immunoglobulin domain;; Immunoglobulin V-set domain;; Izumo-like Immunoglobulin domain;; Ig-like domain on T-cell surface glycoprotein CD3 epsilon chain	Opioid-binding protein/cell adhesion molecule OS=Rattus norvegicus OX=10116 GN=Opcml PE=1 SV=2	S	Function unknown	PREDICTED: opioid-binding protein/cell adhesion molecule isoform X4 [Dipodomys ordii]	cellular component: cell (GO:0005623);; cellular component: membrane (GO:0016020);; cellular component: cell part (GO:0044464);; biological process: biological adhesion (GO:0022610);; cellular component: membrane part (GO:0044425);; cellular component: extracellular region (GO:0005576);; cellular component: organelle (GO:0043226);; cellular component: extracellular region part (GO:0044421)
ENSMUSG00000052485	Tmem171	0.176517	11	0.09995	7	2.26485	148	1.46093	94	4.19901e-05	1.81393	up	--	--	--	--	--	--	--	Transmembrane protein family 171	Transmembrane protein 171 OS=Mus musculus OX=10090 GN=Tmem171 PE=2 SV=1	S	Function unknown	gene model 905, (NCBI), partial [Mus musculus]	--
ENSMUSG00000007908	Hmgcll1	0.099132	20	0.094174	20	1.02538	217	1.53074	317	9.6696e-11	2.46777	up	[E]	Amino acid transport and metabolism	--	K01640|0|mmu:208982|K01640 hydroxymethylglutaryl-CoA lyase [EC:4.1.3.4] | (RefSeq) Hmgcll1, BC037381; 3-hydroxymethyl-3-methylglutaryl-Coenzyme A lyase-like 1	Synthesis and degradation of ketone bodies (ko00072);; Valine, leucine and isoleucine degradation (ko00280);; Butanoate metabolism (ko00650);; Peroxisome (ko04146)	[CE]	Energy production and conversion;; Amino acid transport and metabolism	HMGL-like	3-hydroxymethyl-3-methylglutaryl-CoA lyase, cytoplasmic OS=Mus musculus OX=10090 GN=Hmgcll1 PE=2 SV=1	E	Amino acid transport and metabolism	3-hydroxymethyl-3-methylglutaryl-CoA lyase, cytoplasmic [Mus musculus]	--
ENSMUSG00000036564	Ndrg4	2.8536	412	4.34329	678	12.1014	1815	7.28424	1116	0.0035087	1.09387	up	--	--	Molecular Function: protein binding (GO:0005515);; Cellular Component: mitochondrion (GO:0005739);; Cellular Component: endoplasmic reticulum membrane (GO:0005789);; Cellular Component: cytosol (GO:0005829);; Biological Process: brain development (GO:0007420);; Biological Process: visual learning (GO:0008542);; Biological Process: negative regulation of platelet-derived growth factor receptor sig…	--	--	[S]	Function unknown	Ndr family	Protein NDRG4 OS=Mus musculus OX=10090 GN=Ndrg4 PE=1 SV=1	S	Function unknown	mKIAA1180 protein, partial [Mus musculus]	molecular function: binding (GO:0005488);; cellular component: cell (GO:0005623);; cellular component: organelle (GO:0043226);; cellular component: cell part (GO:0044464);; cellular component: membrane (GO:0016020);; cellular component: organelle part (GO:0044422);; cellular component: membrane part (GO:0044425);; biological process: multicellular organismal process (GO:0032501);; biological proc…
ENSMUSG00000055044	Pdlim1	19.3577	2639	25.12	2269	6.82973	994	7.75908	1103	4.54924e-07	-1.20617	down	--	--	--	--	--	[TZ]	Signal transduction mechanisms;; Cytoskeleton	Domain of unknown function (DUF4749);; PDZ domain (Also known as DHR or GLGF);; LIM domain	PDZ and LIM domain protein 1 OS=Mus musculus OX=10090 GN=Pdlim1 PE=1 SV=4	S	Function unknown	PDZ and LIM domain protein 1 [Mus musculus]	--
ENSMUSG00000031853	Map3k21	21.0233	6397	23.6658	7581	7.54615	2432	12.59	3963	0.000711044	-1.05186	down	[M]	Cell wall/membrane/envelope biogenesis	Molecular Function: JUN kinase kinase kinase activity (GO:0004706);; Molecular Function: ATP binding (GO:0005524);; Cellular Component: cytoplasm (GO:0005737);; Biological Process: activation of JUN kinase activity (GO:0007257);;	K17534|0|mmu:234878|K17534 mitogen-activated protein kinase kinase kinase MLK4 [EC:2.7.11.25] | (RefSeq) Map3k21, Mlk4, mKIAA1804; mitogen-activated protein kinase kinase kinase 21	--	[T]	Signal transduction mechanisms	Protein tyrosine kinase;; Protein kinase domain;; Variant SH3 domain;; SH3 domain;; Variant SH3 domain	Mitogen-activated protein kinase kinase kinase 21 OS=Mus musculus OX=10090 GN=Map3k21 PE=1 SV=2	T	Signal transduction mechanisms	mitogen-activated protein kinase kinase kinase 21 [Mus musculus]	biological process: metabolic process (GO:0008152);; biological process: cellular process (GO:0009987);; biological process: signaling (GO:0023052);; biological process: single-organism process (GO:0044699);; biological process: response to stimulus (GO:0050896);; biological process: biological regulation (GO:0065007);; molecular function: catalytic activity (GO:0003824);; molecular function: sig…
ENSMUSG00000042784	Muc1	0.604929	73	0.77619	98	2.39576	305	2.2251	276	0.000367584	1.32623	up	--	--	Cellular Component: nuclear chromatin (GO:0000790);; Molecular Function: RNA polymerase II core promoter proximal region sequence-specific DNA binding (GO:0000978);; Biological Process: response to hypoxia (GO:0001666);; Biological Process: in utero embryonic development (GO:0001701);; Molecular Function: p53 binding (GO:0002039);; Molecular Function: transcription cofactor activity (GO:0003712);…	K06568|0|mmu:17829|K06568 mucin 1, transmembrane | (RefSeq) Muc1, CD227, EMA, Muc-1; mucin 1, transmembrane	--	--	--	SEA domain	Mucin-1 OS=Mus musculus OX=10090 GN=Muc1 PE=1 SV=2	U	Intracellular trafficking, secretion, and vesicular transport	mucin-1 precursor [Mus musculus]	cellular component: cell (GO:0005623);; cellular component: membrane-enclosed lumen (GO:0031974);; cellular component: organelle (GO:0043226);; cellular component: organelle part (GO:0044422);; cellular component: cell part (GO:0044464);; molecular function: binding (GO:0005488);; biological process: response to stimulus (GO:0050896);; biological process: multicellular organismal process (GO:0032…
ENSMUSG00000042988	Notum	0.056855	7	0.115676	15	1.01301	120	0.61662	62	0.00839436	1.28644	up	--	--	Cellular Component: extracellular region (GO:0005576);; Biological Process: GPI anchor release (GO:0006507);; Biological Process: negative regulation of canonical Wnt signaling pathway (GO:0090090);; Biological Process: protein depalmitoleylation (GO:1990697);; Molecular Function: palmitoleyl hydrolase activity (GO:1990699);;	K19882|0|mmu:77583|K19882 O-palmitoleoyl-L-serine hydrolase [EC:3.1.1.98] | (RefSeq) Notum, 5730593N15Rik; notum pectinacetylesterase homolog (Drosophila)	Wnt signaling pathway (ko04310)	[M]	Cell wall/membrane/envelope biogenesis	Pectinacetylesterase	Palmitoleoyl-protein carboxylesterase NOTUM OS=Mus musculus OX=10090 GN=Notum PE=1 SV=2	S	Function unknown	PREDICTED: palmitoleoyl-protein carboxylesterase NOTUM isoform X1 [Mus musculus]	cellular component: extracellular region (GO:0005576);; biological process: metabolic process (GO:0008152);; biological process: cellular process (GO:0009987);; biological process: single-organism process (GO:0044699);; biological process: biological regulation (GO:0065007);; molecular function: catalytic activity (GO:0003824)
ENSMUSG00000021185	Dglucy	2.69111	434	2.10461	357	7.31544	1329	8.12863	1307	1.40843e-08	1.47066	up	[S]	Function unknown	--	--	--	--	--	Domain of unknown function (DUF4392);; Protein of unknown function (DUF1445)	D-glutamate cyclase, mitochondrial OS=Mus musculus OX=10090 GN=Dglucy PE=1 SV=1	S	Function unknown	RIKEN cDNA 9030617O03, isoform CRA_a, partial [Mus musculus]	--
ENSMUSG00000028776	Tinagl1	8.03305	839	5.2932	582	16.6546	1833	19.3841	2074	0.000136085	1.17788	up	[O]	Posttranslational modification, protein turnover, chaperones	Molecular Function: cysteine-type endopeptidase activity (GO:0004197);; Molecular Function: scavenger receptor activity (GO:0005044);; Cellular Component: extracellular space (GO:0005615);; Cellular Component: lysosome (GO:0005764);; Biological Process: receptor-mediated endocytosis (GO:0006898);; Biological Process: immune response (GO:0006955);; Biological Process: cell adhesion (GO:0007155);; …	--	--	[R]	General function prediction only	Papain family cysteine protease	Tubulointerstitial nephritis antigen-like OS=Mus musculus OX=10090 GN=Tinagl1 PE=1 SV=1	O	Posttranslational modification, protein turnover, chaperones	tubulointerstitial nephritis antigen-like precursor [Mus musculus]	biological process: metabolic process (GO:0008152);; molecular function: catalytic activity (GO:0003824);; biological process: localization (GO:0051179);; molecular function: molecular transducer activity (GO:0060089);; cellular component: extracellular region (GO:0005576);; cellular component: extracellular region part (GO:0044421);; cellular component: cell (GO:0005623);; cellular component: or…
ENSMUSG00000037386	Rims2	0.327439	82	0.303446	83	0.947381	252	1.64717	406	0.000389451	1.41549	up	--	--	Cellular Component: intracellular (GO:0005622);; Biological Process: intracellular protein transport (GO:0006886);; Biological Process: positive regulation of gene expression (GO:0010628);; Molecular Function: Rab GTPase binding (GO:0017137);; Molecular Function: protein domain specific binding (GO:0019904);; Biological Process: cAMP-mediated signaling (GO:0019933);; Cellular Component: cell junc…	K15297|0|mmu:116838|K15297 regulating synaptic membrane exocytosis protein 2 | (RefSeq) Rims2, 2810036I15Rik, AW048769, RIM2, Rab3ip2, Rim2(+40A), Rim2(+44A), Rim2(+4A), Serg2, Syt3-rs, mKIAA0751; regulating synaptic membrane exocytosis 2	Insulin secretion (ko04911)	[U]	Intracellular trafficking, secretion, and vesicular transport	C2 domain;; FYVE-type zinc finger	Regulating synaptic membrane exocytosis protein 2 OS=Mus musculus OX=10090 GN=Rims2 PE=1 SV=1	S	Function unknown	regulating synaptic membrane exocytosis 2, isoform CRA_b, partial [Mus musculus]	cellular component: cell (GO:0005623);; cellular component: cell part (GO:0044464);; biological process: localization (GO:0051179);; biological process: biological regulation (GO:0065007);; molecular function: binding (GO:0005488);; biological process: cellular process (GO:0009987);; biological process: signaling (GO:0023052);; biological process: single-organism process (GO:0044699);; biological…
Mus_musculus_newGene_31966	--	1.02748	226	2.07235	491	4.72673	1091	5.42388	1245	0.000772137	1.28019	up	[J]	Translation, ribosomal structure and biogenesis	Molecular Function: nucleotide binding (GO:0000166);; Molecular Function: mRNA 3'-UTR binding (GO:0003730);; Cellular Component: focal adhesion (GO:0005925);; Biological Process: RNA processing (GO:0006396);; Molecular Function: protein C-terminus binding (GO:0008022);; Molecular Function: poly(A) binding (GO:0008143);; Molecular Function: poly(U) RNA binding (GO:0008266);; Cellular Component: cy…	K13126|2.41288e-104|rno:302405|K13126 polyadenylate-binding protein | (RefSeq) Pabpc1l2a, Pabpc1l2b, RGD1566367, Rbm32b; poly(A) binding protein, cytoplasmic 1-like 2A	RNA transport (ko03013);; mRNA surveillance pathway (ko03015);; RNA degradation (ko03018)	[AJ]	RNA processing and modification;; Translation, ribosomal structure and biogenesis	RNA recognition motif. (a.k.a. RRM, RBD, or RNP domain)	Polyadenylate-binding protein 1 OS=Mus musculus OX=10090 GN=Pabpc1 PE=1 SV=2	S	Function unknown	polyadenylate-binding protein 1-like 2 [Meriones unguiculatus]	molecular function: binding (GO:0005488);; cellular component: cell junction (GO:0030054);; biological process: metabolic process (GO:0008152);; biological process: cellular process (GO:0009987);; cellular component: cell (GO:0005623);; cellular component: macromolecular complex (GO:0032991);; cellular component: organelle (GO:0043226);; cellular component: cell part (GO:0044464);; cellular compo…
ENSMUSG00000049103	Ccr2	0.239069	65	0.292087	88	1.5917	328	0.925704	202	0.00479235	1.22401	up	--	--	Biological Process: response to hypoxia (GO:0001666);; Molecular Function: protein binding (GO:0001948);; Biological Process: blood vessel remodeling (GO:0001974);; Biological Process: wound healing involved in inflammatory response (GO:0002246);; Biological Process: inflammatory response to antigenic stimulus (GO:0002437);; Biological Process: negative regulation of type 2 immune response (GO:00…	K04177|0|mmu:12772|K04177 C-C chemokine receptor type 2 | (RefSeq) Ccr2, Cc-ckr-2, Ccr2a, Ccr2b, Ckr2, Ckr2a, Ckr2b, Cmkbr2, mJe-r; chemokine (C-C motif) receptor 2	Cytokine-cytokine receptor interaction (ko04060);; Chemokine signaling pathway (ko04062)	--	--	7 transmembrane receptor (rhodopsin family);; Serpentine type 7TM GPCR chemoreceptor Srsx	C-C chemokine receptor type 2 OS=Mus musculus OX=10090 GN=Ccr2 PE=1 SV=2	U	Intracellular trafficking, secretion, and vesicular transport	C-C chemokine receptor type 2 [Mus musculus]	biological process: response to stimulus (GO:0050896);; biological process: multicellular organismal process (GO:0032501);; biological process: single-organism process (GO:0044699);; biological process: immune system process (GO:0002376);; biological process: biological regulation (GO:0065007);; molecular function: binding (GO:0005488);; cellular component: cell (GO:0005623);; cellular component:…
ENSMUSG00000041801	Phlda3	9.17356	704	11.4688	926	25.3952	2063	30.6047	2428	3.20118e-07	1.25685	up	--	--	Molecular Function: phosphatidylinositol-4,5-bisphosphate binding (GO:0005546);; Molecular Function: phosphatidylinositol-3,4,5-trisphosphate binding (GO:0005547);; Cellular Component: cytoplasm (GO:0005737);; Cellular Component: plasma membrane (GO:0005886);; Molecular Function: phosphatidylinositol-5-phosphate binding (GO:0010314);; Biological Process: forebrain neuron differentiation (GO:00218…	--	--	--	--	--	Pleckstrin homology-like domain family A member 3 OS=Mus musculus OX=10090 GN=Phlda3 PE=1 SV=1	U	Intracellular trafficking, secretion, and vesicular transport	pleckstrin homology-like domain family A member 3 [Mus musculus]	molecular function: binding (GO:0005488);; cellular component: cell (GO:0005623);; cellular component: cell part (GO:0044464);; cellular component: membrane (GO:0016020);; biological process: cellular process (GO:0009987);; biological process: multicellular organismal process (GO:0032501);; biological process: developmental process (GO:0032502);; biological process: single-organism process (GO:00…
ENSMUSG00000022144	Gdnf	12.0841	2373	16.6164	3435	4.09095	851	5.28886	1075	2.75792e-08	-1.48282	down	--	--	--	K05452|1.04543e-119|mmu:14573|K05452 glial cell derived neurotrophic factor | (RefSeq) Gdnf, AI385739, ATF; glial cell line derived neurotrophic factor	--	--	--	Transforming growth factor beta like domain	Glial cell line-derived neurotrophic factor OS=Mus musculus OX=10090 GN=Gdnf PE=2 SV=1	S	Function unknown	glial cell line-derived neurotrophic factor isoform 1 [Mus musculus]	--
ENSMUSG00000068762	Gstm6	573.831	27872	454.912	23295	149.932	7654	188.786	9612	1.35778e-10	-1.51188	down	[O]	Posttranslational modification, protein turnover, chaperones	Molecular Function: glutathione transferase activity (GO:0004364);; Cellular Component: cytoplasm (GO:0005737);; Biological Process: metabolic process (GO:0008152);;	K00799|6.39649e-144|mmu:14867|K00799 glutathione S-transferase [EC:2.5.1.18] | (RefSeq) Gstm6; glutathione S-transferase, mu 6	Glutathione metabolism (ko00480);; Metabolism of xenobiotics by cytochrome P450 (ko00980);; Drug metabolism - cytochrome P450 (ko00982);; Platinum drug resistance (ko01524);; Chemical carcinogenesis (ko05204)	[O]	Posttranslational modification, protein turnover, chaperones	Glutathione S-transferase, N-terminal domain;; Glutathione S-transferase, C-terminal domain;; Glutathione S-transferase, C-terminal domain	Glutathione S-transferase Mu 6 OS=Mus musculus OX=10090 GN=Gstm6 PE=1 SV=4	O	Posttranslational modification, protein turnover, chaperones	mCG21728, isoform CRA_c [Mus musculus]	molecular function: catalytic activity (GO:0003824);; cellular component: cell (GO:0005623);; cellular component: cell part (GO:0044464);; biological process: metabolic process (GO:0008152)
ENSMUSG00000030203	Dusp16	8.44008	2263	8.66515	2381	4.14149	1034	3.96543	1102	1.36049e-08	-1.13491	down	[T]	Signal transduction mechanisms	--	K04459|0|rno:297682|K04459 dual specificity MAP kinase phosphatase [EC:3.1.3.16 3.1.3.48] | (RefSeq) Dusp16, Mkp-7, Mkp7; dual specificity phosphatase 16	MAPK signaling pathway (ko04010)	[V]	Defense mechanisms	Dual specificity phosphatase, catalytic domain;; Rhodanese-like domain	Dual specificity protein phosphatase 8 OS=Mus musculus OX=10090 GN=Dusp8 PE=2 SV=1	T	Signal transduction mechanisms	dual specificity phosphatase 16, isoform CRA_d, partial [Mus musculus]	--
ENSMUSG00000030827	Fgf21	0.390725	20	0.3348	18	1.6805	91	4.09296	216	0.00117652	1.50888	up	--	--	--	K04358|2.30711e-131|mmu:56636|K04358 fibroblast growth factor | (RefSeq) Fgf21; fibroblast growth factor 21	MAPK signaling pathway (ko04010);; Ras signaling pathway (ko04014);; Rap1 signaling pathway (ko04015);; PI3K-Akt signaling pathway (ko04151);; Regulation of actin cytoskeleton (ko04810);; Pathways in cancer (ko05200);; Melanoma (ko05218)	[T]	Signal transduction mechanisms	Fibroblast growth factor	Fibroblast growth factor 21 OS=Mus musculus OX=10090 GN=Fgf21 PE=2 SV=1	T	Signal transduction mechanisms	fibroblast growth factor 21 precursor [Mus musculus]	--
ENSMUSG00000005362	Crbn	16.5291	1835	20.6491	2413	7.92493	934	8.69765	1001	2.20541e-06	-1.11703	down	[S]	Function unknown	--	K11793|0|mmu:58799|K11793 cereblon | (RefSeq) Crbn, 2610203G15Rik, 2900045O07Rik, AF229032, AW108261, piL; cereblon	--	[R]	General function prediction only	ATP-dependent protease La (LON) substrate-binding domain;; Yippee zinc-binding/DNA-binding /Mis18, centromere assembly	Protein cereblon OS=Mus musculus OX=10090 GN=Crbn PE=1 SV=1	O	Posttranslational modification, protein turnover, chaperones	protein cereblon isoform 2 [Mus musculus]	--
ENSMUSG00000063297	Luzp2	0.045251	12	0.028941	8	0.406525	113	0.457453	124	2.16406e-05	1.85501	up	--	--	Cellular Component: extracellular region (GO:0005576);;	--	--	--	--	--	Leucine zipper protein 2 OS=Mus musculus OX=10090 GN=Luzp2 PE=2 SV=1	S	Function unknown	leucine zipper protein 2 precursor [Mus musculus]	cellular component: extracellular region (GO:0005576)
ENSMUSG00000027356	Fermt1	0.078951	21	0.060296	17	0.746005	208	0.600637	164	3.23684e-07	2.06693	up	--	--	Cellular Component: cytosol (GO:0005829);; Cellular Component: plasma membrane (GO:0005886);; Cellular Component: focal adhesion (GO:0005925);; Biological Process: cell adhesion (GO:0007155);; Cellular Component: filamentous actin (GO:0031941);; Cellular Component: cell projection (GO:0042995);; Biological Process: keratinocyte proliferation (GO:0043616);; Biological Process: keratinocyte migrati…	K17082|0|mmu:241639|K17082 kindlin 1 | (RefSeq) Fermt1, 5830467P10Rik, Kindlin-1; fermitin family member 1	--	[D]	Cell cycle control, cell division, chromosome partitioning	FERM central domain;; PH domain	Fermitin family homolog 1 OS=Mus musculus OX=10090 GN=Fermt1 PE=1 SV=4	S	Function unknown	fermitin family homolog 1 [Mus musculus]	cellular component: cell (GO:0005623);; cellular component: cell part (GO:0044464);; cellular component: membrane (GO:0016020);; cellular component: cell junction (GO:0030054);; biological process: biological adhesion (GO:0022610);; cellular component: macromolecular complex (GO:0032991);; cellular component: organelle (GO:0043226);; cellular component: organelle part (GO:0044422);; biological pr…
ENSMUSG00000025213	Kazald1	88.6321	6747	82.3449	6476	13.56	1116	36.7813	2811	0.000328001	-1.39605	down	--	--	Biological Process: ossification (GO:0001503);; Biological Process: regulation of cell growth (GO:0001558);; Molecular Function: insulin-like growth factor binding (GO:0005520);; Cellular Component: interstitial matrix (GO:0005614);; Biological Process: multicellular organism development (GO:0007275);; Biological Process: cell differentiation (GO:0030154);; Biological Process: extracellular matri…	--	--	--	--	Immunoglobulin I-set domain;; Immunoglobulin domain;; Insulin-like growth factor binding protein;; Immunoglobulin domain;; Kazal-type serine protease inhibitor domain;; Kazal-type serine protease inhibitor domain	Kazal-type serine protease inhibitor domain-containing protein 1 OS=Mus musculus OX=10090 GN=Kazald1 PE=1 SV=2	O	Posttranslational modification, protein turnover, chaperones	kazal-type serine protease inhibitor domain-containing protein 1 precursor [Mus musculus]	biological process: multicellular organismal process (GO:0032501);; biological process: single-organism process (GO:0044699);; biological process: biological regulation (GO:0065007);; molecular function: binding (GO:0005488);; cellular component: extracellular region (GO:0005576);; cellular component: extracellular region part (GO:0044421);; biological process: developmental process (GO:0032502);…
ENSMUSG00000052581	Lrrtm4	0.784108	145	0.580188	78	4.44193	675	2.29653	295	0.00617082	1.27684	up	[P]	Inorganic ion transport and metabolism	--	--	--	[R]	General function prediction only	Leucine rich repeat;; Leucine Rich repeats (2 copies);; Leucine rich repeats (6 copies);; Leucine-rich repeat;; Leucine Rich Repeat;; Leucine Rich repeat	Leucine-rich repeat transmembrane neuronal protein 4 OS=Rattus norvegicus OX=10116 GN=Lrrtm4 PE=1 SV=1	S	Function unknown	PREDICTED: leucine-rich repeat transmembrane neuronal protein 4 isoform X3 [Rattus norvegicus]	--
ENSMUSG00000059588	Calcrl	2.04466	534	2.46729	678	5.45447	1508	5.79132	1563	9.99985e-07	1.15636	up	--	--	Biological Process: angiogenesis (GO:0001525);; Molecular Function: adrenomedullin receptor activity (GO:0001605);; Molecular Function: calcitonin gene-related peptide receptor activity (GO:0001635);; Molecular Function: calcitonin receptor activity (GO:0004948);; Cellular Component: lysosome (GO:0005764);; Cellular Component: endosome (GO:0005768);; Cellular Component: endoplasmic reticulum (GO:…	K04577|0|mmu:54598|K04577 calcitonin receptor-like | (RefSeq) Calcrl, AV071593, CRLR; calcitonin receptor-like	Neuroactive ligand-receptor interaction (ko04080);; Vascular smooth muscle contraction (ko04270)	[T]	Signal transduction mechanisms	7 transmembrane receptor (Secretin family);; Hormone receptor domain	Calcitonin gene-related peptide type 1 receptor OS=Mus musculus OX=10090 GN=Calcrl PE=1 SV=2	U	Intracellular trafficking, secretion, and vesicular transport	calcitonin gene-related peptide type 1 receptor precursor [Mus musculus]	biological process: developmental process (GO:0032502);; biological process: single-organism process (GO:0044699);; biological process: cellular process (GO:0009987);; biological process: signaling (GO:0023052);; biological process: response to stimulus (GO:0050896);; biological process: biological regulation (GO:0065007);; molecular function: signal transducer activity (GO:0004871);; molecular f…
[truncated: 102 more rows]
