# Supplementary material for: hnRNPU in Sertoli cells cooperates with WT1 and is essential for testicular development by modulating transcriptional factors Sox8/9
Source: Theranostics. 2021 Oct 25;11(20):10030–46. doi: 10.7150/thno.66819 (PMC8581416; doi:10.7150/thno.66819)
Supplement: Supplementary file 5 — Supplementary table 4. [file thnov11p10030s5.xlsx]

## Sheet: Sheet1
Table S4. The enriched GO terms of upregulated gene as determined by RNA-seq in Amh-Cre-cKO testes at P3.
GO ID	Class	Term	Input number	Background number	P-Value	Genes
GO:0007399	Biological Process	nervous system development	66	2405	2.13225e-12	ENSMUSG00000000303;ENSMUSG00000000753;ENSMUSG00000000861;ENSMUSG00000001288;ENSMUSG00000002633;ENSMUSG00000005045;ENSMUSG00000007653;ENSMUSG00000008658;ENSMUSG00000010803;ENSMUSG00000017802;ENSMUSG00000017929;ENSMUSG00000019230;ENSMUSG00000020053;ENSMUSG00000020644;ENSMUSG00000024479;ENSMUSG00000025128;ENSMUSG00000025582;ENSMUSG00000026051;ENSMUSG00000026235;ENSMUSG00000026697;ENSMUSG00000026976;…
GO:0070887	Biological Process	cellular response to chemical stimulus	75	3000	3.96393e-12	ENSMUSG00000000303;ENSMUSG00000000753;ENSMUSG00000000861;ENSMUSG00000001288;ENSMUSG00000002083;ENSMUSG00000002633;ENSMUSG00000004328;ENSMUSG00000004791;ENSMUSG00000004952;ENSMUSG00000005268;ENSMUSG00000005465;ENSMUSG00000007653;ENSMUSG00000010803;ENSMUSG00000013483;ENSMUSG00000018920;ENSMUSG00000020053;ENSMUSG00000020644;ENSMUSG00000022025;ENSMUSG00000022309;ENSMUSG00000024066;ENSMUSG00000025582;…
GO:0016477	Biological Process	cell migration	49	1475	4.26101e-12	ENSMUSG00000000303;ENSMUSG00000000753;ENSMUSG00000002633;ENSMUSG00000004791;ENSMUSG00000005465;ENSMUSG00000018920;ENSMUSG00000020053;ENSMUSG00000022309;ENSMUSG00000025496;ENSMUSG00000025608;ENSMUSG00000026235;ENSMUSG00000026479;ENSMUSG00000026697;ENSMUSG00000027208;ENSMUSG00000027356;ENSMUSG00000027524;ENSMUSG00000028211;ENSMUSG00000028600;ENSMUSG00000029838;ENSMUSG00000030827;ENSMUSG00000031112;…
GO:0007275	Biological Process	multicellular organism development	109	5390	4.50334e-12	ENSMUSG00000000303;ENSMUSG00000000753;ENSMUSG00000000861;ENSMUSG00000001288;ENSMUSG00000002083;ENSMUSG00000002324;ENSMUSG00000002633;ENSMUSG00000004328;ENSMUSG00000004791;ENSMUSG00000005045;ENSMUSG00000005268;ENSMUSG00000005465;ENSMUSG00000007653;ENSMUSG00000008658;ENSMUSG00000010803;ENSMUSG00000017802;ENSMUSG00000017929;ENSMUSG00000019230;ENSMUSG00000019851;ENSMUSG00000020053;ENSMUSG00000020154;…
GO:0097458	Cellular Component	neuron part	59	2030	5.08855e-12	ENSMUSG00000000753;ENSMUSG00000000861;ENSMUSG00000002633;ENSMUSG00000007653;ENSMUSG00000007783;ENSMUSG00000010803;ENSMUSG00000015476;ENSMUSG00000020053;ENSMUSG00000020142;ENSMUSG00000020326;ENSMUSG00000021071;ENSMUSG00000021719;ENSMUSG00000024479;ENSMUSG00000025496;ENSMUSG00000025582;ENSMUSG00000025892;ENSMUSG00000026235;ENSMUSG00000026697;ENSMUSG00000026817;ENSMUSG00000027270;ENSMUSG00000027947;…
GO:0032502	Biological Process	developmental process	121	6377	8.86785e-12	ENSMUSG00000000303;ENSMUSG00000000753;ENSMUSG00000000861;ENSMUSG00000001288;ENSMUSG00000002083;ENSMUSG00000002324;ENSMUSG00000002633;ENSMUSG00000004328;ENSMUSG00000004791;ENSMUSG00000005045;ENSMUSG00000005268;ENSMUSG00000005465;ENSMUSG00000007653;ENSMUSG00000008658;ENSMUSG00000010803;ENSMUSG00000012350;ENSMUSG00000017802;ENSMUSG00000017929;ENSMUSG00000019230;ENSMUSG00000019851;ENSMUSG00000020053;…
GO:0030334	Biological Process	regulation of cell migration	37	918	1.23225e-11	ENSMUSG00000000303;ENSMUSG00000000753;ENSMUSG00000002633;ENSMUSG00000004791;ENSMUSG00000005465;ENSMUSG00000018920;ENSMUSG00000020053;ENSMUSG00000022309;ENSMUSG00000025496;ENSMUSG00000025608;ENSMUSG00000026235;ENSMUSG00000026479;ENSMUSG00000026697;ENSMUSG00000027208;ENSMUSG00000027356;ENSMUSG00000027524;ENSMUSG00000028211;ENSMUSG00000028600;ENSMUSG00000029838;ENSMUSG00000030827;ENSMUSG00000031112;…
GO:0040011	Biological Process	locomotion	55	1855	1.36115e-11	ENSMUSG00000000303;ENSMUSG00000000753;ENSMUSG00000002633;ENSMUSG00000004791;ENSMUSG00000005465;ENSMUSG00000018920;ENSMUSG00000019230;ENSMUSG00000020053;ENSMUSG00000020607;ENSMUSG00000020644;ENSMUSG00000022309;ENSMUSG00000025496;ENSMUSG00000025608;ENSMUSG00000026235;ENSMUSG00000026479;ENSMUSG00000026697;ENSMUSG00000027208;ENSMUSG00000027356;ENSMUSG00000027524;ENSMUSG00000028211;ENSMUSG00000028600;…
GO:0048731	Biological Process	system development	100	4826	1.72217e-11	ENSMUSG00000000303;ENSMUSG00000000753;ENSMUSG00000000861;ENSMUSG00000001288;ENSMUSG00000002324;ENSMUSG00000002633;ENSMUSG00000004328;ENSMUSG00000004791;ENSMUSG00000005045;ENSMUSG00000005268;ENSMUSG00000005465;ENSMUSG00000007653;ENSMUSG00000008658;ENSMUSG00000010803;ENSMUSG00000017802;ENSMUSG00000017929;ENSMUSG00000019230;ENSMUSG00000019851;ENSMUSG00000020053;ENSMUSG00000020154;ENSMUSG00000020644;…
GO:0050808	Biological Process	synapse organization	26	472	2.42702e-11	ENSMUSG00000000303;ENSMUSG00000007653;ENSMUSG00000010803;ENSMUSG00000015476;ENSMUSG00000025582;ENSMUSG00000026235;ENSMUSG00000029503;ENSMUSG00000029838;ENSMUSG00000030310;ENSMUSG00000031202;ENSMUSG00000031391;ENSMUSG00000032036;ENSMUSG00000033214;ENSMUSG00000033569;ENSMUSG00000035653;ENSMUSG00000036295;ENSMUSG00000037386;ENSMUSG00000037605;ENSMUSG00000037855;ENSMUSG00000038453;ENSMUSG00000041417;…
GO:0048856	Biological Process	anatomical structure development	114	5935	3.1095e-11	ENSMUSG00000000303;ENSMUSG00000000753;ENSMUSG00000000861;ENSMUSG00000001288;ENSMUSG00000002083;ENSMUSG00000002324;ENSMUSG00000002633;ENSMUSG00000004328;ENSMUSG00000004791;ENSMUSG00000005045;ENSMUSG00000005268;ENSMUSG00000005465;ENSMUSG00000007653;ENSMUSG00000008658;ENSMUSG00000010803;ENSMUSG00000012350;ENSMUSG00000017802;ENSMUSG00000017929;ENSMUSG00000019230;ENSMUSG00000019851;ENSMUSG00000020053;…
GO:0048870	Biological Process	cell motility	50	1638	5.24024e-11	ENSMUSG00000000303;ENSMUSG00000000753;ENSMUSG00000002633;ENSMUSG00000004791;ENSMUSG00000005465;ENSMUSG00000018920;ENSMUSG00000020053;ENSMUSG00000020607;ENSMUSG00000022309;ENSMUSG00000025496;ENSMUSG00000025608;ENSMUSG00000026235;ENSMUSG00000026479;ENSMUSG00000026697;ENSMUSG00000027208;ENSMUSG00000027356;ENSMUSG00000027524;ENSMUSG00000028211;ENSMUSG00000028600;ENSMUSG00000029838;ENSMUSG00000030827;…
GO:0051674	Biological Process	localization of cell	50	1638	5.24024e-11	ENSMUSG00000000303;ENSMUSG00000000753;ENSMUSG00000002633;ENSMUSG00000004791;ENSMUSG00000005465;ENSMUSG00000018920;ENSMUSG00000020053;ENSMUSG00000020607;ENSMUSG00000022309;ENSMUSG00000025496;ENSMUSG00000025608;ENSMUSG00000026235;ENSMUSG00000026479;ENSMUSG00000026697;ENSMUSG00000027208;ENSMUSG00000027356;ENSMUSG00000027524;ENSMUSG00000028211;ENSMUSG00000028600;ENSMUSG00000029838;ENSMUSG00000030827;…
GO:0042127	Biological Process	regulation of cell proliferation	51	1696	5.50809e-11	ENSMUSG00000000753;ENSMUSG00000001288;ENSMUSG00000002633;ENSMUSG00000004791;ENSMUSG00000005045;ENSMUSG00000005268;ENSMUSG00000005465;ENSMUSG00000020053;ENSMUSG00000020644;ENSMUSG00000022025;ENSMUSG00000022309;ENSMUSG00000023067;ENSMUSG00000024066;ENSMUSG00000025496;ENSMUSG00000026051;ENSMUSG00000026479;ENSMUSG00000026638;ENSMUSG00000027208;ENSMUSG00000027356;ENSMUSG00000027524;ENSMUSG00000027792;…
GO:2000145	Biological Process	regulation of cell motility	37	971	6.16723e-11	ENSMUSG00000000303;ENSMUSG00000000753;ENSMUSG00000002633;ENSMUSG00000004791;ENSMUSG00000005465;ENSMUSG00000018920;ENSMUSG00000020053;ENSMUSG00000022309;ENSMUSG00000025496;ENSMUSG00000025608;ENSMUSG00000026235;ENSMUSG00000026479;ENSMUSG00000026697;ENSMUSG00000027208;ENSMUSG00000027356;ENSMUSG00000027524;ENSMUSG00000028211;ENSMUSG00000028600;ENSMUSG00000029838;ENSMUSG00000030827;ENSMUSG00000031112;…
GO:0043005	Cellular Component	neuron projection	48	1562	1.22891e-10	ENSMUSG00000000753;ENSMUSG00000002633;ENSMUSG00000007653;ENSMUSG00000007783;ENSMUSG00000010803;ENSMUSG00000020142;ENSMUSG00000020326;ENSMUSG00000021071;ENSMUSG00000021719;ENSMUSG00000025496;ENSMUSG00000025582;ENSMUSG00000025892;ENSMUSG00000026235;ENSMUSG00000026697;ENSMUSG00000026817;ENSMUSG00000027270;ENSMUSG00000028402;ENSMUSG00000029212;ENSMUSG00000029503;ENSMUSG00000030287;ENSMUSG00000030310;…
GO:0007610	Biological Process	behavior	31	718	1.27082e-10	ENSMUSG00000000753;ENSMUSG00000015476;ENSMUSG00000020053;ENSMUSG00000020644;ENSMUSG00000025496;ENSMUSG00000026235;ENSMUSG00000027792;ENSMUSG00000028444;ENSMUSG00000029503;ENSMUSG00000029838;ENSMUSG00000030310;ENSMUSG00000032036;ENSMUSG00000032323;ENSMUSG00000033214;ENSMUSG00000033569;ENSMUSG00000035910;ENSMUSG00000036564;ENSMUSG00000037605;ENSMUSG00000039519;ENSMUSG00000040907;ENSMUSG00000042453;…
GO:2000026	Biological Process	regulation of multicellular organismal development	58	2153	1.48365e-10	ENSMUSG00000000753;ENSMUSG00000000861;ENSMUSG00000001288;ENSMUSG00000002633;ENSMUSG00000004791;ENSMUSG00000005268;ENSMUSG00000005465;ENSMUSG00000008658;ENSMUSG00000017802;ENSMUSG00000017929;ENSMUSG00000020053;ENSMUSG00000020644;ENSMUSG00000022025;ENSMUSG00000024066;ENSMUSG00000025582;ENSMUSG00000026235;ENSMUSG00000026976;ENSMUSG00000027208;ENSMUSG00000027356;ENSMUSG00000027947;ENSMUSG00000028179;…
GO:0007166	Biological Process	cell surface receptor signaling pathway	65	2600	1.93589e-10	ENSMUSG00000002633;ENSMUSG00000004791;ENSMUSG00000005268;ENSMUSG00000005465;ENSMUSG00000013483;ENSMUSG00000015476;ENSMUSG00000019851;ENSMUSG00000020053;ENSMUSG00000022025;ENSMUSG00000022309;ENSMUSG00000024066;ENSMUSG00000025496;ENSMUSG00000025892;ENSMUSG00000026235;ENSMUSG00000026697;ENSMUSG00000027208;ENSMUSG00000027313;ENSMUSG00000027356;ENSMUSG00000027524;ENSMUSG00000027947;ENSMUSG00000028444;…
GO:0006928	Biological Process	movement of cell or subcellular component	56	2050	2.00683e-10	ENSMUSG00000000303;ENSMUSG00000000753;ENSMUSG00000002633;ENSMUSG00000004791;ENSMUSG00000005465;ENSMUSG00000018920;ENSMUSG00000019230;ENSMUSG00000020053;ENSMUSG00000020607;ENSMUSG00000022309;ENSMUSG00000025496;ENSMUSG00000025608;ENSMUSG00000026235;ENSMUSG00000026479;ENSMUSG00000026697;ENSMUSG00000027208;ENSMUSG00000027356;ENSMUSG00000027524;ENSMUSG00000028211;ENSMUSG00000028600;ENSMUSG00000029838;…
GO:0022610	Biological Process	biological adhesion	44	1375	2.17559e-10	ENSMUSG00000000303;ENSMUSG00000002633;ENSMUSG00000005268;ENSMUSG00000005465;ENSMUSG00000019851;ENSMUSG00000020053;ENSMUSG00000022309;ENSMUSG00000025608;ENSMUSG00000026235;ENSMUSG00000026697;ENSMUSG00000027356;ENSMUSG00000028402;ENSMUSG00000029298;ENSMUSG00000029838;ENSMUSG00000030124;ENSMUSG00000031391;ENSMUSG00000031558;ENSMUSG00000031881;ENSMUSG00000032036;ENSMUSG00000032068;ENSMUSG00000034488;…
GO:0071310	Biological Process	cellular response to organic substance	61	2383	3.36047e-10	ENSMUSG00000000303;ENSMUSG00000000753;ENSMUSG00000000861;ENSMUSG00000001288;ENSMUSG00000004791;ENSMUSG00000005268;ENSMUSG00000005465;ENSMUSG00000007653;ENSMUSG00000010803;ENSMUSG00000013483;ENSMUSG00000018920;ENSMUSG00000020053;ENSMUSG00000022025;ENSMUSG00000022309;ENSMUSG00000024066;ENSMUSG00000026235;ENSMUSG00000026976;ENSMUSG00000027208;ENSMUSG00000027356;ENSMUSG00000027947;ENSMUSG00000028179;…
GO:0001655	Biological Process	urogenital system development	22	381	3.73293e-10	ENSMUSG00000000753;ENSMUSG00000001288;ENSMUSG00000002633;ENSMUSG00000004791;ENSMUSG00000005268;ENSMUSG00000020053;ENSMUSG00000020644;ENSMUSG00000022309;ENSMUSG00000025608;ENSMUSG00000026235;ENSMUSG00000026976;ENSMUSG00000027947;ENSMUSG00000031558;ENSMUSG00000031613;ENSMUSG00000032006;ENSMUSG00000032036;ENSMUSG00000038843;ENSMUSG00000039239;ENSMUSG00000039519;ENSMUSG00000048387;ENSMUSG00000050295;…
GO:0007416	Biological Process	synapse assembly	16	189	4.31371e-10	ENSMUSG00000000303;ENSMUSG00000007653;ENSMUSG00000010803;ENSMUSG00000025582;ENSMUSG00000032036;ENSMUSG00000033214;ENSMUSG00000033569;ENSMUSG00000035653;ENSMUSG00000036295;ENSMUSG00000037605;ENSMUSG00000041417;ENSMUSG00000042453;ENSMUSG00000049112;ENSMUSG00000052581;ENSMUSG00000055254;ENSMUSG00000062991
GO:0040012	Biological Process	regulation of locomotion	37	1049	5.36451e-10	ENSMUSG00000000303;ENSMUSG00000000753;ENSMUSG00000002633;ENSMUSG00000004791;ENSMUSG00000005465;ENSMUSG00000018920;ENSMUSG00000020053;ENSMUSG00000022309;ENSMUSG00000025496;ENSMUSG00000025608;ENSMUSG00000026235;ENSMUSG00000026479;ENSMUSG00000026697;ENSMUSG00000027208;ENSMUSG00000027356;ENSMUSG00000027524;ENSMUSG00000028211;ENSMUSG00000028600;ENSMUSG00000029838;ENSMUSG00000030827;ENSMUSG00000031112;…
GO:0009653	Biological Process	anatomical structure morphogenesis	65	2684	7.33436e-10	ENSMUSG00000000753;ENSMUSG00000000861;ENSMUSG00000001288;ENSMUSG00000002633;ENSMUSG00000004328;ENSMUSG00000004791;ENSMUSG00000017929;ENSMUSG00000019230;ENSMUSG00000019851;ENSMUSG00000020053;ENSMUSG00000020154;ENSMUSG00000020326;ENSMUSG00000020607;ENSMUSG00000020644;ENSMUSG00000022025;ENSMUSG00000022309;ENSMUSG00000024066;ENSMUSG00000025582;ENSMUSG00000025608;ENSMUSG00000026235;ENSMUSG00000026697;…
GO:0051270	Biological Process	regulation of cellular component movement	37	1066	8.34516e-10	ENSMUSG00000000303;ENSMUSG00000000753;ENSMUSG00000002633;ENSMUSG00000004791;ENSMUSG00000005465;ENSMUSG00000018920;ENSMUSG00000020053;ENSMUSG00000022309;ENSMUSG00000025496;ENSMUSG00000025608;ENSMUSG00000026235;ENSMUSG00000026479;ENSMUSG00000026697;ENSMUSG00000027208;ENSMUSG00000027356;ENSMUSG00000027524;ENSMUSG00000028211;ENSMUSG00000028600;ENSMUSG00000029838;ENSMUSG00000030827;ENSMUSG00000031112;…
GO:0008283	Biological Process	cell proliferation	54	2015	9.28872e-10	ENSMUSG00000000753;ENSMUSG00000001288;ENSMUSG00000002633;ENSMUSG00000004791;ENSMUSG00000005045;ENSMUSG00000005268;ENSMUSG00000005465;ENSMUSG00000012350;ENSMUSG00000019230;ENSMUSG00000020053;ENSMUSG00000020644;ENSMUSG00000022025;ENSMUSG00000022309;ENSMUSG00000023067;ENSMUSG00000024066;ENSMUSG00000025496;ENSMUSG00000026051;ENSMUSG00000026479;ENSMUSG00000026638;ENSMUSG00000027208;ENSMUSG00000027356;…
GO:0098590	Cellular Component	plasma membrane region	41	1281	1.0873e-09	ENSMUSG00000000303;ENSMUSG00000002504;ENSMUSG00000007653;ENSMUSG00000010803;ENSMUSG00000015476;ENSMUSG00000021719;ENSMUSG00000024479;ENSMUSG00000025496;ENSMUSG00000025608;ENSMUSG00000025892;ENSMUSG00000026051;ENSMUSG00000026235;ENSMUSG00000027270;ENSMUSG00000027356;ENSMUSG00000027748;ENSMUSG00000027947;ENSMUSG00000028402;ENSMUSG00000028444;ENSMUSG00000029212;ENSMUSG00000029503;ENSMUSG00000030310;…
GO:0050793	Biological Process	regulation of developmental process	65	2737	1.64054e-09	ENSMUSG00000000753;ENSMUSG00000000861;ENSMUSG00000001288;ENSMUSG00000002633;ENSMUSG00000004791;ENSMUSG00000005045;ENSMUSG00000005268;ENSMUSG00000005465;ENSMUSG00000008658;ENSMUSG00000017802;ENSMUSG00000017929;ENSMUSG00000020053;ENSMUSG00000020644;ENSMUSG00000022025;ENSMUSG00000023067;ENSMUSG00000024066;ENSMUSG00000025582;ENSMUSG00000026235;ENSMUSG00000026697;ENSMUSG00000026976;ENSMUSG00000027208;…
GO:0051960	Biological Process	regulation of nervous system development	36	1046	1.82456e-09	ENSMUSG00000000753;ENSMUSG00000000861;ENSMUSG00000001288;ENSMUSG00000002633;ENSMUSG00000017802;ENSMUSG00000020053;ENSMUSG00000020644;ENSMUSG00000025582;ENSMUSG00000026235;ENSMUSG00000029838;ENSMUSG00000031558;ENSMUSG00000033214;ENSMUSG00000033569;ENSMUSG00000035131;ENSMUSG00000035653;ENSMUSG00000036030;ENSMUSG00000036295;ENSMUSG00000036564;ENSMUSG00000037386;ENSMUSG00000037605;ENSMUSG00000037855;…
GO:0022008	Biological Process	neurogenesis	49	1765	2.13878e-09	ENSMUSG00000000303;ENSMUSG00000000753;ENSMUSG00000000861;ENSMUSG00000002633;ENSMUSG00000005045;ENSMUSG00000007653;ENSMUSG00000017802;ENSMUSG00000017929;ENSMUSG00000019230;ENSMUSG00000020053;ENSMUSG00000020644;ENSMUSG00000025128;ENSMUSG00000025582;ENSMUSG00000026235;ENSMUSG00000026697;ENSMUSG00000027313;ENSMUSG00000027524;ENSMUSG00000027748;ENSMUSG00000027792;ENSMUSG00000029212;ENSMUSG00000029838;…
GO:0005576	Cellular Component	extracellular region	65	2754	2.39641e-09	ENSMUSG00000000753;ENSMUSG00000002633;ENSMUSG00000004791;ENSMUSG00000005465;ENSMUSG00000017723;ENSMUSG00000018920;ENSMUSG00000020053;ENSMUSG00000022025;ENSMUSG00000022309;ENSMUSG00000024066;ENSMUSG00000025582;ENSMUSG00000026051;ENSMUSG00000026479;ENSMUSG00000026697;ENSMUSG00000026748;ENSMUSG00000027171;ENSMUSG00000027208;ENSMUSG00000027524;ENSMUSG00000027792;ENSMUSG00000027947;ENSMUSG00000028444;…
GO:0010646	Biological Process	regulation of cell communication	72	3265	3.95802e-09	ENSMUSG00000000303;ENSMUSG00000002083;ENSMUSG00000002633;ENSMUSG00000004952;ENSMUSG00000005045;ENSMUSG00000005268;ENSMUSG00000015476;ENSMUSG00000020053;ENSMUSG00000021719;ENSMUSG00000022025;ENSMUSG00000022309;ENSMUSG00000024066;ENSMUSG00000025496;ENSMUSG00000025582;ENSMUSG00000025892;ENSMUSG00000026051;ENSMUSG00000026235;ENSMUSG00000026697;ENSMUSG00000026976;ENSMUSG00000027313;ENSMUSG00000027356;…
GO:0008285	Biological Process	negative regulation of cell proliferation	28	689	4.1106e-09	ENSMUSG00000000753;ENSMUSG00000001288;ENSMUSG00000002633;ENSMUSG00000005045;ENSMUSG00000020053;ENSMUSG00000022025;ENSMUSG00000023067;ENSMUSG00000024066;ENSMUSG00000025496;ENSMUSG00000026051;ENSMUSG00000026638;ENSMUSG00000027356;ENSMUSG00000027792;ENSMUSG00000028179;ENSMUSG00000028211;ENSMUSG00000028600;ENSMUSG00000029838;ENSMUSG00000030849;ENSMUSG00000031558;ENSMUSG00000036564;ENSMUSG00000037989;…
GO:0023051	Biological Process	regulation of signaling	72	3289	5.43646e-09	ENSMUSG00000000303;ENSMUSG00000002083;ENSMUSG00000002633;ENSMUSG00000004952;ENSMUSG00000005045;ENSMUSG00000005268;ENSMUSG00000015476;ENSMUSG00000020053;ENSMUSG00000021719;ENSMUSG00000022025;ENSMUSG00000022309;ENSMUSG00000024066;ENSMUSG00000025496;ENSMUSG00000025582;ENSMUSG00000025892;ENSMUSG00000026051;ENSMUSG00000026235;ENSMUSG00000026697;ENSMUSG00000026976;ENSMUSG00000027313;ENSMUSG00000027356;…
GO:0048699	Biological Process	generation of neurons	46	1641	5.50565e-09	ENSMUSG00000000303;ENSMUSG00000000753;ENSMUSG00000000861;ENSMUSG00000002633;ENSMUSG00000005045;ENSMUSG00000007653;ENSMUSG00000017802;ENSMUSG00000017929;ENSMUSG00000019230;ENSMUSG00000020053;ENSMUSG00000020644;ENSMUSG00000025582;ENSMUSG00000026235;ENSMUSG00000026697;ENSMUSG00000027524;ENSMUSG00000027792;ENSMUSG00000029212;ENSMUSG00000029838;ENSMUSG00000031391;ENSMUSG00000031558;ENSMUSG00000032036;…
GO:0007155	Biological Process	cell adhesion	41	1363	6.02622e-09	ENSMUSG00000000303;ENSMUSG00000002633;ENSMUSG00000005268;ENSMUSG00000005465;ENSMUSG00000019851;ENSMUSG00000020053;ENSMUSG00000022309;ENSMUSG00000025608;ENSMUSG00000026235;ENSMUSG00000026697;ENSMUSG00000027356;ENSMUSG00000028402;ENSMUSG00000029838;ENSMUSG00000030124;ENSMUSG00000031391;ENSMUSG00000031558;ENSMUSG00000031881;ENSMUSG00000032036;ENSMUSG00000032068;ENSMUSG00000034488;ENSMUSG00000035653;…
GO:0010647	Biological Process	positive regulation of cell communication	48	1776	7.68364e-09	ENSMUSG00000002083;ENSMUSG00000002633;ENSMUSG00000005045;ENSMUSG00000005268;ENSMUSG00000015476;ENSMUSG00000020053;ENSMUSG00000022309;ENSMUSG00000024066;ENSMUSG00000025496;ENSMUSG00000025892;ENSMUSG00000026051;ENSMUSG00000026235;ENSMUSG00000026697;ENSMUSG00000027356;ENSMUSG00000027524;ENSMUSG00000027947;ENSMUSG00000028179;ENSMUSG00000028871;ENSMUSG00000029838;ENSMUSG00000030827;ENSMUSG00000030849;…
GO:0005887	Cellular Component	integral component of plasma membrane	43	1485	8.11347e-09	ENSMUSG00000001773;ENSMUSG00000005465;ENSMUSG00000007653;ENSMUSG00000007783;ENSMUSG00000010803;ENSMUSG00000015476;ENSMUSG00000019851;ENSMUSG00000025496;ENSMUSG00000025892;ENSMUSG00000026235;ENSMUSG00000027748;ENSMUSG00000027947;ENSMUSG00000028444;ENSMUSG00000029212;ENSMUSG00000029503;ENSMUSG00000030310;ENSMUSG00000030849;ENSMUSG00000031376;ENSMUSG00000031881;ENSMUSG00000031995;ENSMUSG00000032036;…
GO:0023056	Biological Process	positive regulation of signaling	48	1783	8.70851e-09	ENSMUSG00000002083;ENSMUSG00000002633;ENSMUSG00000005045;ENSMUSG00000005268;ENSMUSG00000015476;ENSMUSG00000020053;ENSMUSG00000022309;ENSMUSG00000024066;ENSMUSG00000025496;ENSMUSG00000025892;ENSMUSG00000026051;ENSMUSG00000026235;ENSMUSG00000026697;ENSMUSG00000027356;ENSMUSG00000027524;ENSMUSG00000027947;ENSMUSG00000028179;ENSMUSG00000028871;ENSMUSG00000029838;ENSMUSG00000030827;ENSMUSG00000030849;…
GO:0099240	Cellular Component	intrinsic component of synaptic membrane	16	232	8.82414e-09	ENSMUSG00000007653;ENSMUSG00000010803;ENSMUSG00000015476;ENSMUSG00000021719;ENSMUSG00000025496;ENSMUSG00000025892;ENSMUSG00000026235;ENSMUSG00000029503;ENSMUSG00000030310;ENSMUSG00000031376;ENSMUSG00000035653;ENSMUSG00000040907;ENSMUSG00000052581;ENSMUSG00000056755;ENSMUSG00000060534;ENSMUSG00000060882
GO:0010033	Biological Process	response to organic substance	72	3327	8.9097e-09	ENSMUSG00000000303;ENSMUSG00000000753;ENSMUSG00000000861;ENSMUSG00000001288;ENSMUSG00000002633;ENSMUSG00000003746;ENSMUSG00000004791;ENSMUSG00000005268;ENSMUSG00000005465;ENSMUSG00000007653;ENSMUSG00000010803;ENSMUSG00000013483;ENSMUSG00000018920;ENSMUSG00000020053;ENSMUSG00000022025;ENSMUSG00000022309;ENSMUSG00000023067;ENSMUSG00000024066;ENSMUSG00000025496;ENSMUSG00000026235;ENSMUSG00000026976;…
GO:0006468	Biological Process	protein phosphorylation	50	1909	9.74526e-09	ENSMUSG00000004791;ENSMUSG00000005268;ENSMUSG00000013483;ENSMUSG00000015476;ENSMUSG00000020053;ENSMUSG00000020154;ENSMUSG00000020326;ENSMUSG00000022309;ENSMUSG00000023067;ENSMUSG00000024066;ENSMUSG00000025496;ENSMUSG00000026235;ENSMUSG00000026437;ENSMUSG00000026697;ENSMUSG00000027208;ENSMUSG00000027524;ENSMUSG00000027947;ENSMUSG00000028871;ENSMUSG00000028893;ENSMUSG00000029123;ENSMUSG00000030827;…
GO:0043025	Cellular Component	neuronal cell body	28	717	1.03726e-08	ENSMUSG00000000753;ENSMUSG00000002633;ENSMUSG00000020053;ENSMUSG00000020142;ENSMUSG00000020326;ENSMUSG00000021719;ENSMUSG00000025496;ENSMUSG00000025892;ENSMUSG00000026235;ENSMUSG00000027947;ENSMUSG00000029503;ENSMUSG00000030310;ENSMUSG00000031391;ENSMUSG00000032323;ENSMUSG00000035131;ENSMUSG00000036534;ENSMUSG00000039239;ENSMUSG00000040907;ENSMUSG00000042453;ENSMUSG00000046447;ENSMUSG00000049103;…
GO:0031226	Cellular Component	intrinsic component of plasma membrane	44	1566	1.29219e-08	ENSMUSG00000001773;ENSMUSG00000005465;ENSMUSG00000007653;ENSMUSG00000007783;ENSMUSG00000010803;ENSMUSG00000015476;ENSMUSG00000019851;ENSMUSG00000021719;ENSMUSG00000025496;ENSMUSG00000025892;ENSMUSG00000026235;ENSMUSG00000027748;ENSMUSG00000027947;ENSMUSG00000028444;ENSMUSG00000029212;ENSMUSG00000029503;ENSMUSG00000030310;ENSMUSG00000030849;ENSMUSG00000031376;ENSMUSG00000031881;ENSMUSG00000031995;…
GO:0098982	Cellular Component	GABA-ergic synapse	11	98	1.33874e-08	ENSMUSG00000007653;ENSMUSG00000010803;ENSMUSG00000025496;ENSMUSG00000029212;ENSMUSG00000030310;ENSMUSG00000031376;ENSMUSG00000035653;ENSMUSG00000037386;ENSMUSG00000056755;ENSMUSG00000060882;ENSMUSG00000062991
GO:0001932	Biological Process	regulation of protein phosphorylation	42	1462	1.44134e-08	ENSMUSG00000004791;ENSMUSG00000005268;ENSMUSG00000013483;ENSMUSG00000020053;ENSMUSG00000020154;ENSMUSG00000020326;ENSMUSG00000022309;ENSMUSG00000023067;ENSMUSG00000024066;ENSMUSG00000025496;ENSMUSG00000026235;ENSMUSG00000026697;ENSMUSG00000027208;ENSMUSG00000027524;ENSMUSG00000027947;ENSMUSG00000028871;ENSMUSG00000028893;ENSMUSG00000030827;ENSMUSG00000030849;ENSMUSG00000031558;ENSMUSG00000032006;…
GO:0036477	Cellular Component	somatodendritic compartment	35	1078	1.49941e-08	ENSMUSG00000000753;ENSMUSG00000002633;ENSMUSG00000007783;ENSMUSG00000010803;ENSMUSG00000020053;ENSMUSG00000020142;ENSMUSG00000020326;ENSMUSG00000021071;ENSMUSG00000021719;ENSMUSG00000025496;ENSMUSG00000025892;ENSMUSG00000026235;ENSMUSG00000027270;ENSMUSG00000027947;ENSMUSG00000028402;ENSMUSG00000029212;ENSMUSG00000029503;ENSMUSG00000030310;ENSMUSG00000031391;ENSMUSG00000032036;ENSMUSG00000032323;…
GO:0043235	Cellular Component	receptor complex	20	385	1.53193e-08	ENSMUSG00000005268;ENSMUSG00000005465;ENSMUSG00000007653;ENSMUSG00000007783;ENSMUSG00000010803;ENSMUSG00000020154;ENSMUSG00000025892;ENSMUSG00000026235;ENSMUSG00000027947;ENSMUSG00000028444;ENSMUSG00000029212;ENSMUSG00000029503;ENSMUSG00000030287;ENSMUSG00000033214;ENSMUSG00000051043;ENSMUSG00000052430;ENSMUSG00000052581;ENSMUSG00000055254;ENSMUSG00000056755;ENSMUSG00000059588
GO:0051094	Biological Process	positive regulation of developmental process	43	1529	1.74491e-08	ENSMUSG00000000753;ENSMUSG00000000861;ENSMUSG00000002633;ENSMUSG00000004791;ENSMUSG00000017802;ENSMUSG00000017929;ENSMUSG00000020053;ENSMUSG00000020644;ENSMUSG00000026235;ENSMUSG00000026697;ENSMUSG00000026976;ENSMUSG00000027208;ENSMUSG00000027356;ENSMUSG00000027524;ENSMUSG00000027947;ENSMUSG00000028179;ENSMUSG00000029838;ENSMUSG00000032006;ENSMUSG00000033214;ENSMUSG00000033569;ENSMUSG00000034968;…
GO:0099699	Cellular Component	integral component of synaptic membrane	15	213	1.96786e-08	ENSMUSG00000007653;ENSMUSG00000010803;ENSMUSG00000015476;ENSMUSG00000025496;ENSMUSG00000025892;ENSMUSG00000026235;ENSMUSG00000029503;ENSMUSG00000030310;ENSMUSG00000031376;ENSMUSG00000035653;ENSMUSG00000040907;ENSMUSG00000052581;ENSMUSG00000056755;ENSMUSG00000060534;ENSMUSG00000060882
GO:0048523	Biological Process	negative regulation of cellular process	93	4921	2.16079e-08	ENSMUSG00000000303;ENSMUSG00000000753;ENSMUSG00000000861;ENSMUSG00000001288;ENSMUSG00000002083;ENSMUSG00000002633;ENSMUSG00000004952;ENSMUSG00000005045;ENSMUSG00000005268;ENSMUSG00000005465;ENSMUSG00000007653;ENSMUSG00000013483;ENSMUSG00000015476;ENSMUSG00000017723;ENSMUSG00000018750;ENSMUSG00000019230;ENSMUSG00000020053;ENSMUSG00000020154;ENSMUSG00000020326;ENSMUSG00000020644;ENSMUSG00000021071;…
GO:0120025	Cellular Component	plasma membrane bounded cell projection	57	2391	2.27462e-08	ENSMUSG00000000303;ENSMUSG00000000753;ENSMUSG00000002633;ENSMUSG00000007653;ENSMUSG00000007783;ENSMUSG00000010803;ENSMUSG00000020142;ENSMUSG00000020326;ENSMUSG00000021071;ENSMUSG00000021719;ENSMUSG00000022309;ENSMUSG00000025496;ENSMUSG00000025582;ENSMUSG00000025608;ENSMUSG00000025892;ENSMUSG00000026235;ENSMUSG00000026697;ENSMUSG00000026817;ENSMUSG00000027270;ENSMUSG00000027356;ENSMUSG00000028402;…
GO:0048869	Biological Process	cellular developmental process	87	4507	3.13152e-08	ENSMUSG00000000303;ENSMUSG00000000753;ENSMUSG00000000861;ENSMUSG00000001288;ENSMUSG00000002324;ENSMUSG00000002633;ENSMUSG00000004791;ENSMUSG00000005045;ENSMUSG00000005268;ENSMUSG00000007653;ENSMUSG00000008658;ENSMUSG00000012350;ENSMUSG00000017802;ENSMUSG00000017929;ENSMUSG00000019230;ENSMUSG00000020053;ENSMUSG00000020607;ENSMUSG00000020644;ENSMUSG00000022025;ENSMUSG00000022309;ENSMUSG00000023067;…
GO:0001822	Biological Process	kidney development	18	326	3.14038e-08	ENSMUSG00000000753;ENSMUSG00000002633;ENSMUSG00000004791;ENSMUSG00000020644;ENSMUSG00000022309;ENSMUSG00000025608;ENSMUSG00000026235;ENSMUSG00000026976;ENSMUSG00000027947;ENSMUSG00000031558;ENSMUSG00000031613;ENSMUSG00000032006;ENSMUSG00000032036;ENSMUSG00000038843;ENSMUSG00000039239;ENSMUSG00000048387;ENSMUSG00000050295;ENSMUSG00000051279
GO:0051240	Biological Process	positive regulation of multicellular organismal process	49	1919	3.18485e-08	ENSMUSG00000000753;ENSMUSG00000000861;ENSMUSG00000002633;ENSMUSG00000004791;ENSMUSG00000005268;ENSMUSG00000005465;ENSMUSG00000017802;ENSMUSG00000017929;ENSMUSG00000020053;ENSMUSG00000020644;ENSMUSG00000022309;ENSMUSG00000025496;ENSMUSG00000026051;ENSMUSG00000026235;ENSMUSG00000026976;ENSMUSG00000027208;ENSMUSG00000027356;ENSMUSG00000027524;ENSMUSG00000027947;ENSMUSG00000028179;ENSMUSG00000029838;…
GO:0007267	Biological Process	cell-cell signaling	41	1448	3.30453e-08	ENSMUSG00000000303;ENSMUSG00000002633;ENSMUSG00000007653;ENSMUSG00000010803;ENSMUSG00000015476;ENSMUSG00000021071;ENSMUSG00000025496;ENSMUSG00000025582;ENSMUSG00000025892;ENSMUSG00000026051;ENSMUSG00000026235;ENSMUSG00000026697;ENSMUSG00000026976;ENSMUSG00000027208;ENSMUSG00000027356;ENSMUSG00000027524;ENSMUSG00000027792;ENSMUSG00000028871;ENSMUSG00000029212;ENSMUSG00000029503;ENSMUSG00000029838;…
GO:0044297	Cellular Component	cell body	29	806	3.33956e-08	ENSMUSG00000000753;ENSMUSG00000002633;ENSMUSG00000020053;ENSMUSG00000020142;ENSMUSG00000020326;ENSMUSG00000021719;ENSMUSG00000025496;ENSMUSG00000025608;ENSMUSG00000025892;ENSMUSG00000026235;ENSMUSG00000027947;ENSMUSG00000029503;ENSMUSG00000030310;ENSMUSG00000031391;ENSMUSG00000032323;ENSMUSG00000035131;ENSMUSG00000036534;ENSMUSG00000039239;ENSMUSG00000040907;ENSMUSG00000042453;ENSMUSG00000046447;…
GO:0007167	Biological Process	enzyme linked receptor protein signaling pathway	31	909	3.41676e-08	ENSMUSG00000004791;ENSMUSG00000005268;ENSMUSG00000020053;ENSMUSG00000022025;ENSMUSG00000022309;ENSMUSG00000024066;ENSMUSG00000026235;ENSMUSG00000026697;ENSMUSG00000027208;ENSMUSG00000027356;ENSMUSG00000030827;ENSMUSG00000030849;ENSMUSG00000031111;ENSMUSG00000031486;ENSMUSG00000031613;ENSMUSG00000032006;ENSMUSG00000036564;ENSMUSG00000039239;ENSMUSG00000039323;ENSMUSG00000041417;ENSMUSG00000042377;…
GO:0048468	Biological Process	cell development	57	2429	3.55812e-08	ENSMUSG00000000303;ENSMUSG00000000753;ENSMUSG00000000861;ENSMUSG00000001288;ENSMUSG00000002324;ENSMUSG00000002633;ENSMUSG00000005045;ENSMUSG00000007653;ENSMUSG00000017802;ENSMUSG00000017929;ENSMUSG00000019230;ENSMUSG00000020053;ENSMUSG00000020644;ENSMUSG00000022025;ENSMUSG00000023067;ENSMUSG00000025582;ENSMUSG00000025608;ENSMUSG00000026235;ENSMUSG00000026638;ENSMUSG00000026697;ENSMUSG00000027524;…
GO:0099536	Biological Process	synaptic signaling	27	721	4.336e-08	ENSMUSG00000000303;ENSMUSG00000007653;ENSMUSG00000010803;ENSMUSG00000015476;ENSMUSG00000021071;ENSMUSG00000025496;ENSMUSG00000025582;ENSMUSG00000025892;ENSMUSG00000026235;ENSMUSG00000027524;ENSMUSG00000027792;ENSMUSG00000029212;ENSMUSG00000029503;ENSMUSG00000029838;ENSMUSG00000030310;ENSMUSG00000033214;ENSMUSG00000035910;ENSMUSG00000036062;ENSMUSG00000037386;ENSMUSG00000042453;ENSMUSG00000049103;…
GO:0048519	Biological Process	negative regulation of biological process	99	5453	4.49015e-08	ENSMUSG00000000303;ENSMUSG00000000753;ENSMUSG00000000861;ENSMUSG00000001288;ENSMUSG00000002083;ENSMUSG00000002633;ENSMUSG00000004952;ENSMUSG00000005045;ENSMUSG00000005268;ENSMUSG00000005465;ENSMUSG00000007653;ENSMUSG00000013483;ENSMUSG00000015476;ENSMUSG00000017723;ENSMUSG00000018750;ENSMUSG00000019230;ENSMUSG00000020053;ENSMUSG00000020154;ENSMUSG00000020326;ENSMUSG00000020644;ENSMUSG00000021071;…
GO:0030154	Biological Process	cell differentiation	84	4324	4.74049e-08	ENSMUSG00000000303;ENSMUSG00000000753;ENSMUSG00000000861;ENSMUSG00000001288;ENSMUSG00000002324;ENSMUSG00000002633;ENSMUSG00000004791;ENSMUSG00000005045;ENSMUSG00000005268;ENSMUSG00000007653;ENSMUSG00000008658;ENSMUSG00000012350;ENSMUSG00000017802;ENSMUSG00000017929;ENSMUSG00000019230;ENSMUSG00000020053;ENSMUSG00000020644;ENSMUSG00000022025;ENSMUSG00000022309;ENSMUSG00000023067;ENSMUSG00000024066;…
GO:0071495	Biological Process	cellular response to endogenous stimulus	38	1299	4.92595e-08	ENSMUSG00000000303;ENSMUSG00000000753;ENSMUSG00000000861;ENSMUSG00000001288;ENSMUSG00000004791;ENSMUSG00000005268;ENSMUSG00000007653;ENSMUSG00000010803;ENSMUSG00000020053;ENSMUSG00000026235;ENSMUSG00000026976;ENSMUSG00000027208;ENSMUSG00000027356;ENSMUSG00000028893;ENSMUSG00000029212;ENSMUSG00000029838;ENSMUSG00000030287;ENSMUSG00000030827;ENSMUSG00000030849;ENSMUSG00000031558;ENSMUSG00000031613;…
GO:0072001	Biological Process	renal system development	18	337	5.2009e-08	ENSMUSG00000000753;ENSMUSG00000002633;ENSMUSG00000004791;ENSMUSG00000020644;ENSMUSG00000022309;ENSMUSG00000025608;ENSMUSG00000026235;ENSMUSG00000026976;ENSMUSG00000027947;ENSMUSG00000031558;ENSMUSG00000031613;ENSMUSG00000032006;ENSMUSG00000032036;ENSMUSG00000038843;ENSMUSG00000039239;ENSMUSG00000048387;ENSMUSG00000050295;ENSMUSG00000051279
GO:0044459	Cellular Component	plasma membrane part	65	2981	5.43622e-08	ENSMUSG00000000303;ENSMUSG00000001773;ENSMUSG00000002504;ENSMUSG00000005268;ENSMUSG00000005465;ENSMUSG00000007653;ENSMUSG00000007783;ENSMUSG00000010803;ENSMUSG00000015476;ENSMUSG00000019851;ENSMUSG00000020053;ENSMUSG00000021719;ENSMUSG00000024479;ENSMUSG00000025496;ENSMUSG00000025608;ENSMUSG00000025892;ENSMUSG00000026051;ENSMUSG00000026235;ENSMUSG00000027270;ENSMUSG00000027356;ENSMUSG00000027748;…
GO:0051962	Biological Process	positive regulation of nervous system development	25	635	5.47555e-08	ENSMUSG00000000753;ENSMUSG00000000861;ENSMUSG00000002633;ENSMUSG00000017802;ENSMUSG00000020053;ENSMUSG00000020644;ENSMUSG00000026235;ENSMUSG00000029838;ENSMUSG00000033214;ENSMUSG00000033569;ENSMUSG00000035131;ENSMUSG00000036295;ENSMUSG00000036564;ENSMUSG00000037386;ENSMUSG00000037605;ENSMUSG00000037855;ENSMUSG00000038119;ENSMUSG00000041417;ENSMUSG00000042453;ENSMUSG00000049103;ENSMUSG00000049112;…
GO:0033002	Biological Process	muscle cell proliferation	15	234	6.61348e-08	ENSMUSG00000002633;ENSMUSG00000020053;ENSMUSG00000020644;ENSMUSG00000022309;ENSMUSG00000023067;ENSMUSG00000025496;ENSMUSG00000027947;ENSMUSG00000030849;ENSMUSG00000031613;ENSMUSG00000032006;ENSMUSG00000036564;ENSMUSG00000039239;ENSMUSG00000041417;ENSMUSG00000050295;ENSMUSG00000059588
GO:0042330	Biological Process	taxis	24	602	8.14938e-08	ENSMUSG00000002633;ENSMUSG00000004791;ENSMUSG00000018920;ENSMUSG00000019230;ENSMUSG00000020644;ENSMUSG00000022309;ENSMUSG00000026235;ENSMUSG00000027208;ENSMUSG00000027524;ENSMUSG00000029838;ENSMUSG00000031391;ENSMUSG00000031486;ENSMUSG00000031558;ENSMUSG00000032006;ENSMUSG00000032128;ENSMUSG00000036030;ENSMUSG00000039239;ENSMUSG00000039519;ENSMUSG00000042453;ENSMUSG00000049103;ENSMUSG00000052430;…
GO:0007268	Biological Process	chemical synaptic transmission	26	698	8.72494e-08	ENSMUSG00000000303;ENSMUSG00000007653;ENSMUSG00000010803;ENSMUSG00000015476;ENSMUSG00000021071;ENSMUSG00000025496;ENSMUSG00000025582;ENSMUSG00000025892;ENSMUSG00000026235;ENSMUSG00000027524;ENSMUSG00000027792;ENSMUSG00000029212;ENSMUSG00000029503;ENSMUSG00000029838;ENSMUSG00000030310;ENSMUSG00000033214;ENSMUSG00000035910;ENSMUSG00000036062;ENSMUSG00000037386;ENSMUSG00000042453;ENSMUSG00000049103;…
GO:0098916	Biological Process	anterograde trans-synaptic signaling	26	698	8.72494e-08	ENSMUSG00000000303;ENSMUSG00000007653;ENSMUSG00000010803;ENSMUSG00000015476;ENSMUSG00000021071;ENSMUSG00000025496;ENSMUSG00000025582;ENSMUSG00000025892;ENSMUSG00000026235;ENSMUSG00000027524;ENSMUSG00000027792;ENSMUSG00000029212;ENSMUSG00000029503;ENSMUSG00000029838;ENSMUSG00000030310;ENSMUSG00000033214;ENSMUSG00000035910;ENSMUSG00000036062;ENSMUSG00000037386;ENSMUSG00000042453;ENSMUSG00000049103;…
GO:0042995	Cellular Component	cell projection	57	2487	8.95774e-08	ENSMUSG00000000303;ENSMUSG00000000753;ENSMUSG00000002633;ENSMUSG00000007653;ENSMUSG00000007783;ENSMUSG00000010803;ENSMUSG00000020142;ENSMUSG00000020326;ENSMUSG00000021071;ENSMUSG00000021719;ENSMUSG00000022309;ENSMUSG00000025496;ENSMUSG00000025582;ENSMUSG00000025608;ENSMUSG00000025892;ENSMUSG00000026235;ENSMUSG00000026697;ENSMUSG00000026817;ENSMUSG00000027270;ENSMUSG00000027356;ENSMUSG00000028402;…
GO:0009719	Biological Process	response to endogenous stimulus	43	1621	9.23424e-08	ENSMUSG00000000303;ENSMUSG00000000753;ENSMUSG00000000861;ENSMUSG00000001288;ENSMUSG00000004791;ENSMUSG00000005268;ENSMUSG00000007653;ENSMUSG00000010803;ENSMUSG00000020053;ENSMUSG00000023067;ENSMUSG00000026235;ENSMUSG00000026976;ENSMUSG00000027208;ENSMUSG00000027356;ENSMUSG00000027792;ENSMUSG00000028893;ENSMUSG00000029212;ENSMUSG00000029838;ENSMUSG00000030287;ENSMUSG00000030310;ENSMUSG00000030827;…
GO:0051239	Biological Process	regulation of multicellular organismal process	68	3239	9.26752e-08	ENSMUSG00000000753;ENSMUSG00000000861;ENSMUSG00000001288;ENSMUSG00000002633;ENSMUSG00000004791;ENSMUSG00000005268;ENSMUSG00000005465;ENSMUSG00000008658;ENSMUSG00000017802;ENSMUSG00000017929;ENSMUSG00000020053;ENSMUSG00000020644;ENSMUSG00000022025;ENSMUSG00000022309;ENSMUSG00000024066;ENSMUSG00000025496;ENSMUSG00000025582;ENSMUSG00000026051;ENSMUSG00000026235;ENSMUSG00000026976;ENSMUSG00000027208;…
GO:0030336	Biological Process	negative regulation of cell migration	16	276	9.63229e-08	ENSMUSG00000000303;ENSMUSG00000000753;ENSMUSG00000002633;ENSMUSG00000005465;ENSMUSG00000025496;ENSMUSG00000026235;ENSMUSG00000028211;ENSMUSG00000028600;ENSMUSG00000029838;ENSMUSG00000031112;ENSMUSG00000031558;ENSMUSG00000033170;ENSMUSG00000036564;ENSMUSG00000044117;ENSMUSG00000055639;ENSMUSG00000062991
GO:0099537	Biological Process	trans-synaptic signaling	26	706	1.09054e-07	ENSMUSG00000000303;ENSMUSG00000007653;ENSMUSG00000010803;ENSMUSG00000015476;ENSMUSG00000021071;ENSMUSG00000025496;ENSMUSG00000025582;ENSMUSG00000025892;ENSMUSG00000026235;ENSMUSG00000027524;ENSMUSG00000027792;ENSMUSG00000029212;ENSMUSG00000029503;ENSMUSG00000029838;ENSMUSG00000030310;ENSMUSG00000033214;ENSMUSG00000035910;ENSMUSG00000036062;ENSMUSG00000037386;ENSMUSG00000042453;ENSMUSG00000049103;…
GO:0001934	Biological Process	positive regulation of protein phosphorylation	32	1017	1.27685e-07	ENSMUSG00000004791;ENSMUSG00000005268;ENSMUSG00000013483;ENSMUSG00000020053;ENSMUSG00000022309;ENSMUSG00000023067;ENSMUSG00000024066;ENSMUSG00000025496;ENSMUSG00000026235;ENSMUSG00000027208;ENSMUSG00000027524;ENSMUSG00000027947;ENSMUSG00000028871;ENSMUSG00000030827;ENSMUSG00000030849;ENSMUSG00000032006;ENSMUSG00000033170;ENSMUSG00000034457;ENSMUSG00000036295;ENSMUSG00000036564;ENSMUSG00000038119;…
GO:0042325	Biological Process	regulation of phosphorylation	42	1600	1.78518e-07	ENSMUSG00000004791;ENSMUSG00000005268;ENSMUSG00000013483;ENSMUSG00000020053;ENSMUSG00000020154;ENSMUSG00000020326;ENSMUSG00000022309;ENSMUSG00000023067;ENSMUSG00000024066;ENSMUSG00000025496;ENSMUSG00000026235;ENSMUSG00000026697;ENSMUSG00000027208;ENSMUSG00000027524;ENSMUSG00000027947;ENSMUSG00000028871;ENSMUSG00000028893;ENSMUSG00000030827;ENSMUSG00000030849;ENSMUSG00000031558;ENSMUSG00000032006;…
GO:0030424	Cellular Component	axon	27	772	1.82052e-07	ENSMUSG00000000753;ENSMUSG00000002633;ENSMUSG00000007783;ENSMUSG00000021719;ENSMUSG00000025496;ENSMUSG00000025892;ENSMUSG00000026235;ENSMUSG00000026697;ENSMUSG00000027270;ENSMUSG00000029503;ENSMUSG00000030287;ENSMUSG00000030310;ENSMUSG00000031391;ENSMUSG00000032036;ENSMUSG00000036030;ENSMUSG00000036534;ENSMUSG00000037605;ENSMUSG00000039239;ENSMUSG00000040907;ENSMUSG00000042453;ENSMUSG00000046240;…
GO:0007169	Biological Process	transmembrane receptor protein tyrosine kinase signaling pathway	23	583	1.85714e-07	ENSMUSG00000004791;ENSMUSG00000005268;ENSMUSG00000020053;ENSMUSG00000022025;ENSMUSG00000022309;ENSMUSG00000024066;ENSMUSG00000026235;ENSMUSG00000026697;ENSMUSG00000027208;ENSMUSG00000030827;ENSMUSG00000030849;ENSMUSG00000031486;ENSMUSG00000032006;ENSMUSG00000036564;ENSMUSG00000039323;ENSMUSG00000041417;ENSMUSG00000049313;ENSMUSG00000050295;ENSMUSG00000054252;ENSMUSG00000054667;ENSMUSG00000055254;…
GO:2000146	Biological Process	negative regulation of cell motility	16	290	1.89202e-07	ENSMUSG00000000303;ENSMUSG00000000753;ENSMUSG00000002633;ENSMUSG00000005465;ENSMUSG00000025496;ENSMUSG00000026235;ENSMUSG00000028211;ENSMUSG00000028600;ENSMUSG00000029838;ENSMUSG00000031112;ENSMUSG00000031558;ENSMUSG00000033170;ENSMUSG00000036564;ENSMUSG00000044117;ENSMUSG00000055639;ENSMUSG00000062991
GO:0032879	Biological Process	regulation of localization	61	2832	2.26411e-07	ENSMUSG00000000303;ENSMUSG00000000753;ENSMUSG00000002083;ENSMUSG00000002633;ENSMUSG00000004791;ENSMUSG00000005465;ENSMUSG00000015476;ENSMUSG00000018920;ENSMUSG00000020053;ENSMUSG00000021071;ENSMUSG00000022309;ENSMUSG00000025496;ENSMUSG00000025608;ENSMUSG00000026051;ENSMUSG00000026235;ENSMUSG00000026479;ENSMUSG00000026697;ENSMUSG00000026817;ENSMUSG00000026976;ENSMUSG00000027208;ENSMUSG00000027356;…
GO:0009967	Biological Process	positive regulation of signal transduction	41	1566	2.7542e-07	ENSMUSG00000002083;ENSMUSG00000002633;ENSMUSG00000005045;ENSMUSG00000005268;ENSMUSG00000020053;ENSMUSG00000022309;ENSMUSG00000024066;ENSMUSG00000025496;ENSMUSG00000026235;ENSMUSG00000026697;ENSMUSG00000027356;ENSMUSG00000027524;ENSMUSG00000027947;ENSMUSG00000028179;ENSMUSG00000028871;ENSMUSG00000030827;ENSMUSG00000030849;ENSMUSG00000031486;ENSMUSG00000032006;ENSMUSG00000033170;ENSMUSG00000034457;…
GO:0006935	Biological Process	chemotaxis	23	597	2.82124e-07	ENSMUSG00000002633;ENSMUSG00000004791;ENSMUSG00000018920;ENSMUSG00000019230;ENSMUSG00000022309;ENSMUSG00000026235;ENSMUSG00000027208;ENSMUSG00000027524;ENSMUSG00000029838;ENSMUSG00000031391;ENSMUSG00000031486;ENSMUSG00000031558;ENSMUSG00000032006;ENSMUSG00000032128;ENSMUSG00000036030;ENSMUSG00000039239;ENSMUSG00000039519;ENSMUSG00000042453;ENSMUSG00000049103;ENSMUSG00000052430;ENSMUSG00000059921;…
GO:0048522	Biological Process	positive regulation of cellular process	98	5571	2.84077e-07	ENSMUSG00000000303;ENSMUSG00000000753;ENSMUSG00000000861;ENSMUSG00000001288;ENSMUSG00000001773;ENSMUSG00000002083;ENSMUSG00000002633;ENSMUSG00000004328;ENSMUSG00000004791;ENSMUSG00000005045;ENSMUSG00000005268;ENSMUSG00000005465;ENSMUSG00000012350;ENSMUSG00000013483;ENSMUSG00000015476;ENSMUSG00000017802;ENSMUSG00000018920;ENSMUSG00000019851;ENSMUSG00000020053;ENSMUSG00000020644;ENSMUSG00000022309;…
GO:0050890	Biological Process	cognition	17	339	3.02243e-07	ENSMUSG00000000753;ENSMUSG00000015476;ENSMUSG00000020053;ENSMUSG00000020142;ENSMUSG00000025496;ENSMUSG00000027792;ENSMUSG00000029838;ENSMUSG00000030310;ENSMUSG00000033569;ENSMUSG00000035910;ENSMUSG00000036564;ENSMUSG00000039519;ENSMUSG00000040907;ENSMUSG00000042453;ENSMUSG00000049112;ENSMUSG00000055254;ENSMUSG00000056755
GO:0035295	Biological Process	tube development	33	1113	3.1068e-07	ENSMUSG00000000753;ENSMUSG00000001288;ENSMUSG00000002324;ENSMUSG00000002633;ENSMUSG00000004328;ENSMUSG00000004791;ENSMUSG00000020053;ENSMUSG00000020154;ENSMUSG00000020644;ENSMUSG00000022025;ENSMUSG00000022309;ENSMUSG00000023067;ENSMUSG00000024066;ENSMUSG00000025608;ENSMUSG00000026235;ENSMUSG00000026976;ENSMUSG00000027208;ENSMUSG00000029838;ENSMUSG00000031486;ENSMUSG00000031558;ENSMUSG00000031613;…
GO:0035556	Biological Process	intracellular signal transduction	57	2590	3.18743e-07	ENSMUSG00000002083;ENSMUSG00000002633;ENSMUSG00000004952;ENSMUSG00000005045;ENSMUSG00000005268;ENSMUSG00000019851;ENSMUSG00000020053;ENSMUSG00000022309;ENSMUSG00000023067;ENSMUSG00000024066;ENSMUSG00000025496;ENSMUSG00000026173;ENSMUSG00000026235;ENSMUSG00000026697;ENSMUSG00000027313;ENSMUSG00000027524;ENSMUSG00000027947;ENSMUSG00000028179;ENSMUSG00000028893;ENSMUSG00000029123;ENSMUSG00000030287;…
GO:0048667	Biological Process	cell morphogenesis involved in neuron differentiation	23	603	3.36124e-07	ENSMUSG00000000861;ENSMUSG00000002633;ENSMUSG00000017929;ENSMUSG00000019230;ENSMUSG00000020644;ENSMUSG00000025582;ENSMUSG00000026235;ENSMUSG00000029838;ENSMUSG00000031391;ENSMUSG00000031558;ENSMUSG00000032128;ENSMUSG00000033214;ENSMUSG00000033569;ENSMUSG00000035910;ENSMUSG00000036030;ENSMUSG00000037855;ENSMUSG00000038453;ENSMUSG00000039239;ENSMUSG00000042453;ENSMUSG00000052430;ENSMUSG00000055254;…
GO:0006915	Biological Process	apoptotic process	46	1884	3.39212e-07	ENSMUSG00000001288;ENSMUSG00000001773;ENSMUSG00000002083;ENSMUSG00000002633;ENSMUSG00000004328;ENSMUSG00000005268;ENSMUSG00000007653;ENSMUSG00000013483;ENSMUSG00000019851;ENSMUSG00000020053;ENSMUSG00000020326;ENSMUSG00000022270;ENSMUSG00000022309;ENSMUSG00000023067;ENSMUSG00000024066;ENSMUSG00000025582;ENSMUSG00000026976;ENSMUSG00000027313;ENSMUSG00000027663;ENSMUSG00000028179;ENSMUSG00000028211;…
GO:0007611	Biological Process	learning or memory	16	305	3.73364e-07	ENSMUSG00000000753;ENSMUSG00000015476;ENSMUSG00000020053;ENSMUSG00000025496;ENSMUSG00000027792;ENSMUSG00000029838;ENSMUSG00000030310;ENSMUSG00000033569;ENSMUSG00000035910;ENSMUSG00000036564;ENSMUSG00000039519;ENSMUSG00000040907;ENSMUSG00000042453;ENSMUSG00000049112;ENSMUSG00000055254;ENSMUSG00000056755
GO:0048812	Biological Process	neuron projection morphogenesis	24	656	3.9104e-07	ENSMUSG00000000861;ENSMUSG00000002633;ENSMUSG00000017929;ENSMUSG00000019230;ENSMUSG00000025582;ENSMUSG00000026235;ENSMUSG00000029838;ENSMUSG00000031391;ENSMUSG00000031558;ENSMUSG00000032036;ENSMUSG00000032128;ENSMUSG00000033214;ENSMUSG00000033569;ENSMUSG00000035910;ENSMUSG00000036030;ENSMUSG00000037386;ENSMUSG00000037855;ENSMUSG00000038453;ENSMUSG00000039239;ENSMUSG00000042453;ENSMUSG00000052430;…
GO:0044456	Cellular Component	synapse part	33	1122	3.97851e-07	ENSMUSG00000000303;ENSMUSG00000000861;ENSMUSG00000002633;ENSMUSG00000007653;ENSMUSG00000007783;ENSMUSG00000010803;ENSMUSG00000015476;ENSMUSG00000021071;ENSMUSG00000021719;ENSMUSG00000024479;ENSMUSG00000025496;ENSMUSG00000025582;ENSMUSG00000025892;ENSMUSG00000026235;ENSMUSG00000027270;ENSMUSG00000028402;ENSMUSG00000029212;ENSMUSG00000029503;ENSMUSG00000029838;ENSMUSG00000030310;ENSMUSG00000031376;…
GO:0030182	Biological Process	neuron differentiation	39	1470	4.05236e-07	ENSMUSG00000000303;ENSMUSG00000000753;ENSMUSG00000000861;ENSMUSG00000002633;ENSMUSG00000005045;ENSMUSG00000007653;ENSMUSG00000017802;ENSMUSG00000017929;ENSMUSG00000019230;ENSMUSG00000020644;ENSMUSG00000025582;ENSMUSG00000026235;ENSMUSG00000026697;ENSMUSG00000027524;ENSMUSG00000029212;ENSMUSG00000029838;ENSMUSG00000031391;ENSMUSG00000031558;ENSMUSG00000032036;ENSMUSG00000032128;ENSMUSG00000033214;…
GO:0048518	Biological Process	positive regulation of biological process	106	6261	4.54585e-07	ENSMUSG00000000303;ENSMUSG00000000753;ENSMUSG00000000861;ENSMUSG00000001288;ENSMUSG00000001773;ENSMUSG00000002083;ENSMUSG00000002633;ENSMUSG00000004328;ENSMUSG00000004791;ENSMUSG00000005045;ENSMUSG00000005268;ENSMUSG00000005465;ENSMUSG00000012350;ENSMUSG00000013483;ENSMUSG00000015476;ENSMUSG00000017802;ENSMUSG00000017929;ENSMUSG00000018920;ENSMUSG00000019851;ENSMUSG00000020053;ENSMUSG00000020644;…
GO:0000904	Biological Process	cell morphogenesis involved in differentiation	26	762	4.73561e-07	ENSMUSG00000000861;ENSMUSG00000002633;ENSMUSG00000017929;ENSMUSG00000019230;ENSMUSG00000020644;ENSMUSG00000022025;ENSMUSG00000025582;ENSMUSG00000026235;ENSMUSG00000026697;ENSMUSG00000029838;ENSMUSG00000031391;ENSMUSG00000031558;ENSMUSG00000031995;ENSMUSG00000032128;ENSMUSG00000033214;ENSMUSG00000033569;ENSMUSG00000035910;ENSMUSG00000036030;ENSMUSG00000037855;ENSMUSG00000038453;ENSMUSG00000039239;…
GO:0042327	Biological Process	positive regulation of phosphorylation	32	1086	5.48909e-07	ENSMUSG00000004791;ENSMUSG00000005268;ENSMUSG00000013483;ENSMUSG00000020053;ENSMUSG00000022309;ENSMUSG00000023067;ENSMUSG00000024066;ENSMUSG00000025496;ENSMUSG00000026235;ENSMUSG00000027208;ENSMUSG00000027524;ENSMUSG00000027947;ENSMUSG00000028871;ENSMUSG00000030827;ENSMUSG00000030849;ENSMUSG00000032006;ENSMUSG00000033170;ENSMUSG00000034457;ENSMUSG00000036295;ENSMUSG00000036564;ENSMUSG00000038119;…
GO:0098936	Cellular Component	intrinsic component of postsynaptic membrane	12	171	5.51419e-07	ENSMUSG00000007653;ENSMUSG00000010803;ENSMUSG00000015476;ENSMUSG00000021719;ENSMUSG00000025496;ENSMUSG00000025892;ENSMUSG00000026235;ENSMUSG00000030310;ENSMUSG00000035653;ENSMUSG00000052581;ENSMUSG00000060534;ENSMUSG00000060882
GO:0120039	Biological Process	plasma membrane bounded cell projection morphogenesis	24	670	5.70536e-07	ENSMUSG00000000861;ENSMUSG00000002633;ENSMUSG00000017929;ENSMUSG00000019230;ENSMUSG00000025582;ENSMUSG00000026235;ENSMUSG00000029838;ENSMUSG00000031391;ENSMUSG00000031558;ENSMUSG00000032036;ENSMUSG00000032128;ENSMUSG00000033214;ENSMUSG00000033569;ENSMUSG00000035910;ENSMUSG00000036030;ENSMUSG00000037386;ENSMUSG00000037855;ENSMUSG00000038453;ENSMUSG00000039239;ENSMUSG00000042453;ENSMUSG00000052430;…
GO:0043408	Biological Process	regulation of MAPK cascade	25	721	5.9547e-07	ENSMUSG00000020053;ENSMUSG00000022309;ENSMUSG00000024066;ENSMUSG00000025496;ENSMUSG00000026235;ENSMUSG00000026697;ENSMUSG00000027524;ENSMUSG00000027947;ENSMUSG00000030827;ENSMUSG00000030849;ENSMUSG00000032006;ENSMUSG00000032715;ENSMUSG00000034457;ENSMUSG00000036564;ENSMUSG00000037989;ENSMUSG00000038119;ENSMUSG00000039239;ENSMUSG00000042724;ENSMUSG00000046447;ENSMUSG00000049313;ENSMUSG00000051279;…
GO:0012501	Biological Process	programmed cell death	46	1927	6.4251e-07	ENSMUSG00000001288;ENSMUSG00000001773;ENSMUSG00000002083;ENSMUSG00000002633;ENSMUSG00000004328;ENSMUSG00000005268;ENSMUSG00000007653;ENSMUSG00000013483;ENSMUSG00000019851;ENSMUSG00000020053;ENSMUSG00000020326;ENSMUSG00000022270;ENSMUSG00000022309;ENSMUSG00000023067;ENSMUSG00000024066;ENSMUSG00000025582;ENSMUSG00000026976;ENSMUSG00000027313;ENSMUSG00000027663;ENSMUSG00000028179;ENSMUSG00000028211;…
GO:0048858	Biological Process	cell projection morphogenesis	24	675	6.51208e-07	ENSMUSG00000000861;ENSMUSG00000002633;ENSMUSG00000017929;ENSMUSG00000019230;ENSMUSG00000025582;ENSMUSG00000026235;ENSMUSG00000029838;ENSMUSG00000031391;ENSMUSG00000031558;ENSMUSG00000032036;ENSMUSG00000032128;ENSMUSG00000033214;ENSMUSG00000033569;ENSMUSG00000035910;ENSMUSG00000036030;ENSMUSG00000037386;ENSMUSG00000037855;ENSMUSG00000038453;ENSMUSG00000039239;ENSMUSG00000042453;ENSMUSG00000052430;…
GO:0009966	Biological Process	regulation of signal transduction	60	2851	6.54123e-07	ENSMUSG00000002083;ENSMUSG00000002633;ENSMUSG00000004952;ENSMUSG00000005045;ENSMUSG00000005268;ENSMUSG00000015476;ENSMUSG00000020053;ENSMUSG00000021719;ENSMUSG00000022025;ENSMUSG00000022309;ENSMUSG00000024066;ENSMUSG00000025496;ENSMUSG00000025582;ENSMUSG00000026235;ENSMUSG00000026697;ENSMUSG00000027313;ENSMUSG00000027356;ENSMUSG00000027524;ENSMUSG00000027947;ENSMUSG00000028179;ENSMUSG00000028871;…
GO:0000165	Biological Process	MAPK cascade	26	776	6.67602e-07	ENSMUSG00000020053;ENSMUSG00000022309;ENSMUSG00000024066;ENSMUSG00000025496;ENSMUSG00000026235;ENSMUSG00000026697;ENSMUSG00000027524;ENSMUSG00000027947;ENSMUSG00000030827;ENSMUSG00000030849;ENSMUSG00000032006;ENSMUSG00000032715;ENSMUSG00000034457;ENSMUSG00000036564;ENSMUSG00000037989;ENSMUSG00000038119;ENSMUSG00000039239;ENSMUSG00000042724;ENSMUSG00000046447;ENSMUSG00000049112;ENSMUSG00000049313;…
GO:0023014	Biological Process	signal transduction by protein phosphorylation	26	776	6.67602e-07	ENSMUSG00000020053;ENSMUSG00000022309;ENSMUSG00000024066;ENSMUSG00000025496;ENSMUSG00000026235;ENSMUSG00000026697;ENSMUSG00000027524;ENSMUSG00000027947;ENSMUSG00000030827;ENSMUSG00000030849;ENSMUSG00000032006;ENSMUSG00000032715;ENSMUSG00000034457;ENSMUSG00000036564;ENSMUSG00000037989;ENSMUSG00000038119;ENSMUSG00000039239;ENSMUSG00000042724;ENSMUSG00000046447;ENSMUSG00000049112;ENSMUSG00000049313;…
GO:0035239	Biological Process	tube morphogenesis	28	887	7.89266e-07	ENSMUSG00000000753;ENSMUSG00000001288;ENSMUSG00000002633;ENSMUSG00000004328;ENSMUSG00000004791;ENSMUSG00000020053;ENSMUSG00000020154;ENSMUSG00000020644;ENSMUSG00000022025;ENSMUSG00000022309;ENSMUSG00000024066;ENSMUSG00000025608;ENSMUSG00000026235;ENSMUSG00000026976;ENSMUSG00000029838;ENSMUSG00000031486;ENSMUSG00000031558;ENSMUSG00000031613;ENSMUSG00000031995;ENSMUSG00000033170;ENSMUSG00000033569;…
GO:1901700	Biological Process	response to oxygen-containing compound	43	1755	8.09424e-07	ENSMUSG00000000303;ENSMUSG00000000753;ENSMUSG00000000861;ENSMUSG00000001288;ENSMUSG00000002633;ENSMUSG00000003746;ENSMUSG00000018920;ENSMUSG00000020053;ENSMUSG00000023067;ENSMUSG00000025496;ENSMUSG00000026235;ENSMUSG00000027792;ENSMUSG00000028211;ENSMUSG00000028893;ENSMUSG00000029212;ENSMUSG00000029503;ENSMUSG00000029838;ENSMUSG00000030287;ENSMUSG00000030310;ENSMUSG00000030827;ENSMUSG00000030849;…
GO:0051271	Biological Process	negative regulation of cellular component movement	16	324	8.3344e-07	ENSMUSG00000000303;ENSMUSG00000000753;ENSMUSG00000002633;ENSMUSG00000005465;ENSMUSG00000025496;ENSMUSG00000026235;ENSMUSG00000028211;ENSMUSG00000028600;ENSMUSG00000029838;ENSMUSG00000031112;ENSMUSG00000031558;ENSMUSG00000033170;ENSMUSG00000036564;ENSMUSG00000044117;ENSMUSG00000055639;ENSMUSG00000062991
GO:0097060	Cellular Component	synaptic membrane	19	449	8.39014e-07	ENSMUSG00000007653;ENSMUSG00000010803;ENSMUSG00000015476;ENSMUSG00000021719;ENSMUSG00000025496;ENSMUSG00000025892;ENSMUSG00000026235;ENSMUSG00000029212;ENSMUSG00000029503;ENSMUSG00000030310;ENSMUSG00000031376;ENSMUSG00000035653;ENSMUSG00000037386;ENSMUSG00000040907;ENSMUSG00000052581;ENSMUSG00000055254;ENSMUSG00000056755;ENSMUSG00000060534;ENSMUSG00000060882
GO:0008219	Biological Process	cell death	48	2085	9.88699e-07	ENSMUSG00000000753;ENSMUSG00000001288;ENSMUSG00000001773;ENSMUSG00000002083;ENSMUSG00000002633;ENSMUSG00000004328;ENSMUSG00000005268;ENSMUSG00000007653;ENSMUSG00000013483;ENSMUSG00000019851;ENSMUSG00000020053;ENSMUSG00000020326;ENSMUSG00000022270;ENSMUSG00000022309;ENSMUSG00000023067;ENSMUSG00000024066;ENSMUSG00000025582;ENSMUSG00000026976;ENSMUSG00000027313;ENSMUSG00000027663;ENSMUSG00000028179;…
GO:0051963	Biological Process	regulation of synapse assembly	10	120	1.00854e-06	ENSMUSG00000025582;ENSMUSG00000033214;ENSMUSG00000033569;ENSMUSG00000035653;ENSMUSG00000036295;ENSMUSG00000037605;ENSMUSG00000041417;ENSMUSG00000049112;ENSMUSG00000052581;ENSMUSG00000055254
GO:0020005	Cellular Component	symbiont-containing vacuole membrane	4	8	1.04523e-06	ENSMUSG00000029298;ENSMUSG00000040253;ENSMUSG00000054072;ENSMUSG00000104713
GO:0007417	Biological Process	central nervous system development	30	1010	1.09262e-06	ENSMUSG00000000303;ENSMUSG00000002633;ENSMUSG00000005045;ENSMUSG00000017929;ENSMUSG00000020053;ENSMUSG00000020644;ENSMUSG00000026051;ENSMUSG00000026235;ENSMUSG00000026976;ENSMUSG00000027748;ENSMUSG00000029212;ENSMUSG00000029838;ENSMUSG00000031486;ENSMUSG00000031558;ENSMUSG00000032036;ENSMUSG00000033214;ENSMUSG00000036564;ENSMUSG00000037605;ENSMUSG00000037855;ENSMUSG00000038119;ENSMUSG00000038539;…
GO:0045202	Cellular Component	synapse	38	1467	1.12603e-06	ENSMUSG00000000303;ENSMUSG00000000861;ENSMUSG00000002633;ENSMUSG00000007653;ENSMUSG00000007783;ENSMUSG00000010803;ENSMUSG00000015476;ENSMUSG00000021071;ENSMUSG00000021719;ENSMUSG00000024479;ENSMUSG00000025496;ENSMUSG00000025582;ENSMUSG00000025892;ENSMUSG00000026235;ENSMUSG00000027270;ENSMUSG00000028402;ENSMUSG00000029212;ENSMUSG00000029503;ENSMUSG00000029838;ENSMUSG00000030310;ENSMUSG00000031376;…
GO:0001944	Biological Process	vasculature development	25	747	1.13406e-06	ENSMUSG00000000753;ENSMUSG00000002633;ENSMUSG00000004328;ENSMUSG00000004791;ENSMUSG00000020053;ENSMUSG00000020154;ENSMUSG00000022025;ENSMUSG00000022309;ENSMUSG00000024066;ENSMUSG00000027947;ENSMUSG00000028179;ENSMUSG00000029838;ENSMUSG00000031486;ENSMUSG00000031558;ENSMUSG00000031613;ENSMUSG00000032006;ENSMUSG00000033170;ENSMUSG00000033569;ENSMUSG00000039239;ENSMUSG00000048387;ENSMUSG00000049103;…
GO:0072358	Biological Process	cardiovascular system development	25	747	1.13406e-06	ENSMUSG00000000753;ENSMUSG00000002633;ENSMUSG00000004328;ENSMUSG00000004791;ENSMUSG00000020053;ENSMUSG00000020154;ENSMUSG00000022025;ENSMUSG00000022309;ENSMUSG00000024066;ENSMUSG00000027947;ENSMUSG00000028179;ENSMUSG00000029838;ENSMUSG00000031486;ENSMUSG00000031558;ENSMUSG00000031613;ENSMUSG00000032006;ENSMUSG00000033170;ENSMUSG00000033569;ENSMUSG00000039239;ENSMUSG00000048387;ENSMUSG00000049103;…
GO:0016310	Biological Process	phosphorylation	51	2297	1.23084e-06	ENSMUSG00000004791;ENSMUSG00000005268;ENSMUSG00000013483;ENSMUSG00000015476;ENSMUSG00000020053;ENSMUSG00000020154;ENSMUSG00000020326;ENSMUSG00000022309;ENSMUSG00000023067;ENSMUSG00000024066;ENSMUSG00000025496;ENSMUSG00000026235;ENSMUSG00000026437;ENSMUSG00000026697;ENSMUSG00000026817;ENSMUSG00000027208;ENSMUSG00000027524;ENSMUSG00000027947;ENSMUSG00000028871;ENSMUSG00000028893;ENSMUSG00000029123;…
GO:0042063	Biological Process	gliogenesis	16	335	1.29157e-06	ENSMUSG00000002633;ENSMUSG00000017929;ENSMUSG00000020053;ENSMUSG00000020644;ENSMUSG00000026235;ENSMUSG00000026697;ENSMUSG00000027748;ENSMUSG00000029838;ENSMUSG00000037855;ENSMUSG00000038539;ENSMUSG00000039239;ENSMUSG00000042453;ENSMUSG00000044117;ENSMUSG00000049103;ENSMUSG00000055254;ENSMUSG00000062991
GO:0071944	Cellular Component	cell periphery	107	6450	1.32361e-06	ENSMUSG00000000303;ENSMUSG00000001773;ENSMUSG00000002504;ENSMUSG00000002633;ENSMUSG00000004328;ENSMUSG00000004952;ENSMUSG00000005268;ENSMUSG00000005465;ENSMUSG00000007653;ENSMUSG00000007783;ENSMUSG00000010803;ENSMUSG00000015476;ENSMUSG00000019851;ENSMUSG00000020053;ENSMUSG00000020142;ENSMUSG00000021719;ENSMUSG00000022309;ENSMUSG00000024479;ENSMUSG00000025496;ENSMUSG00000025582;ENSMUSG00000025608;…
GO:0050804	Biological Process	modulation of chemical synaptic transmission	20	510	1.33251e-06	ENSMUSG00000000303;ENSMUSG00000015476;ENSMUSG00000025496;ENSMUSG00000025582;ENSMUSG00000025892;ENSMUSG00000026235;ENSMUSG00000027524;ENSMUSG00000027792;ENSMUSG00000029503;ENSMUSG00000029838;ENSMUSG00000030310;ENSMUSG00000036062;ENSMUSG00000037386;ENSMUSG00000042453;ENSMUSG00000049103;ENSMUSG00000049112;ENSMUSG00000055254;ENSMUSG00000056755;ENSMUSG00000060534;ENSMUSG00000072214
GO:0032990	Biological Process	cell part morphogenesis	24	704	1.36588e-06	ENSMUSG00000000861;ENSMUSG00000002633;ENSMUSG00000017929;ENSMUSG00000019230;ENSMUSG00000025582;ENSMUSG00000026235;ENSMUSG00000029838;ENSMUSG00000031391;ENSMUSG00000031558;ENSMUSG00000032036;ENSMUSG00000032128;ENSMUSG00000033214;ENSMUSG00000033569;ENSMUSG00000035910;ENSMUSG00000036030;ENSMUSG00000037386;ENSMUSG00000037855;ENSMUSG00000038453;ENSMUSG00000039239;ENSMUSG00000042453;ENSMUSG00000052430;…
GO:0099177	Biological Process	regulation of trans-synaptic signaling	20	511	1.37315e-06	ENSMUSG00000000303;ENSMUSG00000015476;ENSMUSG00000025496;ENSMUSG00000025582;ENSMUSG00000025892;ENSMUSG00000026235;ENSMUSG00000027524;ENSMUSG00000027792;ENSMUSG00000029503;ENSMUSG00000029838;ENSMUSG00000030310;ENSMUSG00000036062;ENSMUSG00000037386;ENSMUSG00000042453;ENSMUSG00000049103;ENSMUSG00000049112;ENSMUSG00000055254;ENSMUSG00000056755;ENSMUSG00000060534;ENSMUSG00000072214
GO:0040013	Biological Process	negative regulation of locomotion	16	337	1.39589e-06	ENSMUSG00000000303;ENSMUSG00000000753;ENSMUSG00000002633;ENSMUSG00000005465;ENSMUSG00000025496;ENSMUSG00000026235;ENSMUSG00000028211;ENSMUSG00000028600;ENSMUSG00000029838;ENSMUSG00000031112;ENSMUSG00000031558;ENSMUSG00000033170;ENSMUSG00000036564;ENSMUSG00000044117;ENSMUSG00000055639;ENSMUSG00000062991
GO:0044421	Cellular Component	extracellular region part	49	2171	1.43346e-06	ENSMUSG00000000753;ENSMUSG00000002633;ENSMUSG00000004791;ENSMUSG00000017723;ENSMUSG00000018920;ENSMUSG00000020053;ENSMUSG00000022309;ENSMUSG00000024066;ENSMUSG00000026051;ENSMUSG00000026479;ENSMUSG00000026697;ENSMUSG00000026748;ENSMUSG00000027208;ENSMUSG00000027524;ENSMUSG00000027792;ENSMUSG00000027947;ENSMUSG00000028444;ENSMUSG00000028600;ENSMUSG00000028776;ENSMUSG00000029298;ENSMUSG00000029838;…
GO:0030054	Cellular Component	cell junction	33	1189	1.4373e-06	ENSMUSG00000000303;ENSMUSG00000007653;ENSMUSG00000007783;ENSMUSG00000010803;ENSMUSG00000015476;ENSMUSG00000019851;ENSMUSG00000021071;ENSMUSG00000025608;ENSMUSG00000025892;ENSMUSG00000026235;ENSMUSG00000026638;ENSMUSG00000027270;ENSMUSG00000027356;ENSMUSG00000027748;ENSMUSG00000028402;ENSMUSG00000029212;ENSMUSG00000030310;ENSMUSG00000032036;ENSMUSG00000036995;ENSMUSG00000037386;ENSMUSG00000037605;…
GO:0072359	Biological Process	circulatory system development	32	1136	1.45049e-06	ENSMUSG00000000753;ENSMUSG00000002633;ENSMUSG00000004328;ENSMUSG00000004791;ENSMUSG00000020053;ENSMUSG00000020154;ENSMUSG00000020644;ENSMUSG00000022025;ENSMUSG00000022309;ENSMUSG00000023067;ENSMUSG00000024066;ENSMUSG00000026976;ENSMUSG00000027947;ENSMUSG00000028179;ENSMUSG00000029838;ENSMUSG00000031486;ENSMUSG00000031558;ENSMUSG00000031613;ENSMUSG00000032006;ENSMUSG00000033170;ENSMUSG00000033214;…
GO:0010243	Biological Process	response to organonitrogen compound	30	1026	1.50678e-06	ENSMUSG00000000303;ENSMUSG00000000753;ENSMUSG00000000861;ENSMUSG00000003746;ENSMUSG00000007653;ENSMUSG00000010803;ENSMUSG00000020053;ENSMUSG00000023067;ENSMUSG00000025496;ENSMUSG00000026235;ENSMUSG00000027792;ENSMUSG00000028893;ENSMUSG00000029212;ENSMUSG00000029503;ENSMUSG00000029838;ENSMUSG00000030287;ENSMUSG00000030310;ENSMUSG00000030827;ENSMUSG00000031558;ENSMUSG00000032006;ENSMUSG00000032323;…
GO:0019220	Biological Process	regulation of phosphate metabolic process	43	1797	1.51104e-06	ENSMUSG00000004791;ENSMUSG00000005268;ENSMUSG00000013483;ENSMUSG00000020053;ENSMUSG00000020154;ENSMUSG00000020326;ENSMUSG00000022309;ENSMUSG00000023067;ENSMUSG00000024066;ENSMUSG00000025496;ENSMUSG00000026235;ENSMUSG00000026697;ENSMUSG00000027208;ENSMUSG00000027524;ENSMUSG00000027947;ENSMUSG00000028871;ENSMUSG00000028893;ENSMUSG00000029838;ENSMUSG00000030827;ENSMUSG00000030849;ENSMUSG00000031558;…
GO:0007613	Biological Process	memory	11	156	1.53e-06	ENSMUSG00000000753;ENSMUSG00000020053;ENSMUSG00000025496;ENSMUSG00000029838;ENSMUSG00000030310;ENSMUSG00000039519;ENSMUSG00000040907;ENSMUSG00000042453;ENSMUSG00000049112;ENSMUSG00000055254;ENSMUSG00000056755
GO:0005886	Cellular Component	plasma membrane	105	6306	1.53081e-06	ENSMUSG00000000303;ENSMUSG00000001773;ENSMUSG00000002504;ENSMUSG00000002633;ENSMUSG00000004328;ENSMUSG00000004952;ENSMUSG00000005268;ENSMUSG00000005465;ENSMUSG00000007653;ENSMUSG00000007783;ENSMUSG00000010803;ENSMUSG00000015476;ENSMUSG00000019851;ENSMUSG00000020053;ENSMUSG00000020142;ENSMUSG00000021719;ENSMUSG00000022309;ENSMUSG00000024479;ENSMUSG00000025496;ENSMUSG00000025582;ENSMUSG00000025608;…
GO:0051174	Biological Process	regulation of phosphorus metabolic process	43	1798	1.5332e-06	ENSMUSG00000004791;ENSMUSG00000005268;ENSMUSG00000013483;ENSMUSG00000020053;ENSMUSG00000020154;ENSMUSG00000020326;ENSMUSG00000022309;ENSMUSG00000023067;ENSMUSG00000024066;ENSMUSG00000025496;ENSMUSG00000026235;ENSMUSG00000026697;ENSMUSG00000027208;ENSMUSG00000027524;ENSMUSG00000027947;ENSMUSG00000028871;ENSMUSG00000028893;ENSMUSG00000029838;ENSMUSG00000030827;ENSMUSG00000030849;ENSMUSG00000031558;…
GO:0045595	Biological Process	regulation of cell differentiation	45	1926	1.56692e-06	ENSMUSG00000000753;ENSMUSG00000000861;ENSMUSG00000001288;ENSMUSG00000002633;ENSMUSG00000005045;ENSMUSG00000005268;ENSMUSG00000008658;ENSMUSG00000017802;ENSMUSG00000020053;ENSMUSG00000020644;ENSMUSG00000024066;ENSMUSG00000026235;ENSMUSG00000026697;ENSMUSG00000026976;ENSMUSG00000027524;ENSMUSG00000028179;ENSMUSG00000028211;ENSMUSG00000029838;ENSMUSG00000030124;ENSMUSG00000031486;ENSMUSG00000031558;…
GO:0005515	Molecular Function	protein binding	150	10306	1.59843e-06	ENSMUSG00000000303;ENSMUSG00000000861;ENSMUSG00000001288;ENSMUSG00000002083;ENSMUSG00000002324;ENSMUSG00000002504;ENSMUSG00000002633;ENSMUSG00000004328;ENSMUSG00000004791;ENSMUSG00000005045;ENSMUSG00000005268;ENSMUSG00000005465;ENSMUSG00000007653;ENSMUSG00000008658;ENSMUSG00000010803;ENSMUSG00000013483;ENSMUSG00000018750;ENSMUSG00000018920;ENSMUSG00000019230;ENSMUSG00000020053;ENSMUSG00000020154;…
GO:0048583	Biological Process	regulation of response to stimulus	74	3936	1.69646e-06	ENSMUSG00000000753;ENSMUSG00000002083;ENSMUSG00000002633;ENSMUSG00000004791;ENSMUSG00000004952;ENSMUSG00000005045;ENSMUSG00000005268;ENSMUSG00000005465;ENSMUSG00000015476;ENSMUSG00000020053;ENSMUSG00000021719;ENSMUSG00000022025;ENSMUSG00000022309;ENSMUSG00000023067;ENSMUSG00000024066;ENSMUSG00000025496;ENSMUSG00000025582;ENSMUSG00000026235;ENSMUSG00000026697;ENSMUSG00000027313;ENSMUSG00000027356;…
GO:0048666	Biological Process	neuron development	33	1206	1.83687e-06	ENSMUSG00000000303;ENSMUSG00000000753;ENSMUSG00000000861;ENSMUSG00000002633;ENSMUSG00000007653;ENSMUSG00000017802;ENSMUSG00000017929;ENSMUSG00000019230;ENSMUSG00000020644;ENSMUSG00000025582;ENSMUSG00000026235;ENSMUSG00000026697;ENSMUSG00000029212;ENSMUSG00000029838;ENSMUSG00000031391;ENSMUSG00000031558;ENSMUSG00000032036;ENSMUSG00000032128;ENSMUSG00000033214;ENSMUSG00000033569;ENSMUSG00000035910;…
GO:0020003	Cellular Component	symbiont-containing vacuole	4	9	1.86483e-06	ENSMUSG00000029298;ENSMUSG00000040253;ENSMUSG00000054072;ENSMUSG00000104713
GO:0030430	Cellular Component	host cell cytoplasm	4	9	1.86483e-06	ENSMUSG00000029298;ENSMUSG00000040253;ENSMUSG00000054072;ENSMUSG00000104713
GO:0033646	Cellular Component	host intracellular part	4	9	1.86483e-06	ENSMUSG00000029298;ENSMUSG00000040253;ENSMUSG00000054072;ENSMUSG00000104713
GO:0033655	Cellular Component	host cell cytoplasm part	4	9	1.86483e-06	ENSMUSG00000029298;ENSMUSG00000040253;ENSMUSG00000054072;ENSMUSG00000104713
GO:0043656	Cellular Component	intracellular region of host	4	9	1.86483e-06	ENSMUSG00000029298;ENSMUSG00000040253;ENSMUSG00000054072;ENSMUSG00000104713
GO:0050807	Biological Process	regulation of synapse organization	14	265	1.87127e-06	ENSMUSG00000025582;ENSMUSG00000026235;ENSMUSG00000029838;ENSMUSG00000033214;ENSMUSG00000033569;ENSMUSG00000035653;ENSMUSG00000036295;ENSMUSG00000037605;ENSMUSG00000038453;ENSMUSG00000041417;ENSMUSG00000042453;ENSMUSG00000049112;ENSMUSG00000052581;ENSMUSG00000055254
GO:0098978	Cellular Component	glutamatergic synapse	19	474	1.8713e-06	ENSMUSG00000000303;ENSMUSG00000007783;ENSMUSG00000015476;ENSMUSG00000021719;ENSMUSG00000024479;ENSMUSG00000025496;ENSMUSG00000025582;ENSMUSG00000025892;ENSMUSG00000026235;ENSMUSG00000029503;ENSMUSG00000031376;ENSMUSG00000035653;ENSMUSG00000037386;ENSMUSG00000037605;ENSMUSG00000052581;ENSMUSG00000055254;ENSMUSG00000056755;ENSMUSG00000060882;ENSMUSG00000062991
GO:0051965	Biological Process	positive regulation of synapse assembly	8	75	1.93402e-06	ENSMUSG00000033214;ENSMUSG00000033569;ENSMUSG00000036295;ENSMUSG00000037605;ENSMUSG00000041417;ENSMUSG00000049112;ENSMUSG00000052581;ENSMUSG00000055254
GO:0043410	Biological Process	positive regulation of MAPK cascade	20	524	2.01468e-06	ENSMUSG00000020053;ENSMUSG00000022309;ENSMUSG00000024066;ENSMUSG00000025496;ENSMUSG00000026235;ENSMUSG00000027524;ENSMUSG00000027947;ENSMUSG00000030827;ENSMUSG00000030849;ENSMUSG00000032006;ENSMUSG00000034457;ENSMUSG00000036564;ENSMUSG00000038119;ENSMUSG00000039239;ENSMUSG00000042724;ENSMUSG00000051279;ENSMUSG00000054252;ENSMUSG00000055254;ENSMUSG00000060534;ENSMUSG00000062991
GO:1901342	Biological Process	regulation of vasculature development	16	347	2.04046e-06	ENSMUSG00000000753;ENSMUSG00000002633;ENSMUSG00000004791;ENSMUSG00000022025;ENSMUSG00000024066;ENSMUSG00000027947;ENSMUSG00000028179;ENSMUSG00000029838;ENSMUSG00000031486;ENSMUSG00000032006;ENSMUSG00000033170;ENSMUSG00000033569;ENSMUSG00000039239;ENSMUSG00000049103;ENSMUSG00000050295;ENSMUSG00000054136
GO:0010628	Biological Process	positive regulation of gene expression	19	531	2.1e-06	ENSMUSG00000020053|ENSMUSG00000028211|ENSMUSG00000046447|ENSMUSG00000030849|ENSMUSG00000041417|ENSMUSG00000001288|ENSMUSG00000030827|ENSMUSG00000039239|ENSMUSG00000062991|ENSMUSG00000002633|ENSMUSG00000000861|ENSMUSG00000048387|ENSMUSG00000050295|ENSMUSG00000037386|ENSMUSG00000020644|ENSMUSG00000022309|ENSMUSG00000027208|ENSMUSG00000055254|ENSMUSG00000054136
GO:0030425	Cellular Component	dendrite	25	772	2.15189e-06	ENSMUSG00000002633;ENSMUSG00000007783;ENSMUSG00000010803;ENSMUSG00000020142;ENSMUSG00000020326;ENSMUSG00000021071;ENSMUSG00000021719;ENSMUSG00000025496;ENSMUSG00000025892;ENSMUSG00000026235;ENSMUSG00000027270;ENSMUSG00000028402;ENSMUSG00000029212;ENSMUSG00000029503;ENSMUSG00000032036;ENSMUSG00000035131;ENSMUSG00000040907;ENSMUSG00000042453;ENSMUSG00000046447;ENSMUSG00000049103;ENSMUSG00000052430;…
GO:0097447	Cellular Component	dendritic tree	25	774	2.25301e-06	ENSMUSG00000002633;ENSMUSG00000007783;ENSMUSG00000010803;ENSMUSG00000020142;ENSMUSG00000020326;ENSMUSG00000021071;ENSMUSG00000021719;ENSMUSG00000025496;ENSMUSG00000025892;ENSMUSG00000026235;ENSMUSG00000027270;ENSMUSG00000028402;ENSMUSG00000029212;ENSMUSG00000029503;ENSMUSG00000032036;ENSMUSG00000035131;ENSMUSG00000040907;ENSMUSG00000042453;ENSMUSG00000046447;ENSMUSG00000049103;ENSMUSG00000052430;…
GO:0099055	Cellular Component	integral component of postsynaptic membrane	11	162	2.27535e-06	ENSMUSG00000007653;ENSMUSG00000010803;ENSMUSG00000015476;ENSMUSG00000025496;ENSMUSG00000025892;ENSMUSG00000026235;ENSMUSG00000030310;ENSMUSG00000035653;ENSMUSG00000052581;ENSMUSG00000060534;ENSMUSG00000060882
GO:0010562	Biological Process	positive regulation of phosphorus metabolic process	32	1162	2.34284e-06	ENSMUSG00000004791;ENSMUSG00000005268;ENSMUSG00000013483;ENSMUSG00000020053;ENSMUSG00000022309;ENSMUSG00000023067;ENSMUSG00000024066;ENSMUSG00000025496;ENSMUSG00000026235;ENSMUSG00000027208;ENSMUSG00000027524;ENSMUSG00000027947;ENSMUSG00000028871;ENSMUSG00000030827;ENSMUSG00000030849;ENSMUSG00000032006;ENSMUSG00000033170;ENSMUSG00000034457;ENSMUSG00000036295;ENSMUSG00000036564;ENSMUSG00000038119;…
GO:0045937	Biological Process	positive regulation of phosphate metabolic process	32	1162	2.34284e-06	ENSMUSG00000004791;ENSMUSG00000005268;ENSMUSG00000013483;ENSMUSG00000020053;ENSMUSG00000022309;ENSMUSG00000023067;ENSMUSG00000024066;ENSMUSG00000025496;ENSMUSG00000026235;ENSMUSG00000027208;ENSMUSG00000027524;ENSMUSG00000027947;ENSMUSG00000028871;ENSMUSG00000030827;ENSMUSG00000030849;ENSMUSG00000032006;ENSMUSG00000033170;ENSMUSG00000034457;ENSMUSG00000036295;ENSMUSG00000036564;ENSMUSG00000038119;…
GO:0000902	Biological Process	cell morphogenesis	30	1056	2.6976e-06	ENSMUSG00000000861;ENSMUSG00000002633;ENSMUSG00000017929;ENSMUSG00000019230;ENSMUSG00000020607;ENSMUSG00000020644;ENSMUSG00000022025;ENSMUSG00000025582;ENSMUSG00000026235;ENSMUSG00000026697;ENSMUSG00000029838;ENSMUSG00000031391;ENSMUSG00000031558;ENSMUSG00000031995;ENSMUSG00000032036;ENSMUSG00000032128;ENSMUSG00000033214;ENSMUSG00000033569;ENSMUSG00000035910;ENSMUSG00000036030;ENSMUSG00000037386;…
GO:0043549	Biological Process	regulation of kinase activity	26	838	2.76019e-06	ENSMUSG00000005268;ENSMUSG00000020053;ENSMUSG00000020154;ENSMUSG00000020326;ENSMUSG00000022309;ENSMUSG00000023067;ENSMUSG00000025496;ENSMUSG00000026235;ENSMUSG00000027524;ENSMUSG00000027947;ENSMUSG00000028893;ENSMUSG00000032006;ENSMUSG00000032715;ENSMUSG00000033170;ENSMUSG00000038453;ENSMUSG00000039239;ENSMUSG00000041417;ENSMUSG00000042453;ENSMUSG00000042724;ENSMUSG00000046447;ENSMUSG00000048458;…
GO:0031012	Cellular Component	extracellular matrix	19	489	2.94802e-06	ENSMUSG00000000753;ENSMUSG00000002633;ENSMUSG00000020053;ENSMUSG00000022309;ENSMUSG00000026479;ENSMUSG00000026697;ENSMUSG00000026748;ENSMUSG00000028776;ENSMUSG00000029838;ENSMUSG00000030849;ENSMUSG00000031558;ENSMUSG00000036295;ENSMUSG00000039239;ENSMUSG00000041577;ENSMUSG00000042436;ENSMUSG00000042453;ENSMUSG00000052581;ENSMUSG00000058145;ENSMUSG00000060572
GO:0050803	Biological Process	regulation of synapse structure or activity	14	276	3.00939e-06	ENSMUSG00000025582;ENSMUSG00000026235;ENSMUSG00000029838;ENSMUSG00000033214;ENSMUSG00000033569;ENSMUSG00000035653;ENSMUSG00000036295;ENSMUSG00000037605;ENSMUSG00000038453;ENSMUSG00000041417;ENSMUSG00000042453;ENSMUSG00000049112;ENSMUSG00000052581;ENSMUSG00000055254
GO:0033643	Cellular Component	host cell part	4	10	3.08067e-06	ENSMUSG00000029298;ENSMUSG00000040253;ENSMUSG00000054072;ENSMUSG00000104713
GO:0048660	Biological Process	regulation of smooth muscle cell proliferation	11	168	3.15631e-06	ENSMUSG00000020053;ENSMUSG00000020644;ENSMUSG00000023067;ENSMUSG00000025496;ENSMUSG00000027947;ENSMUSG00000030849;ENSMUSG00000031613;ENSMUSG00000032006;ENSMUSG00000036564;ENSMUSG00000041417;ENSMUSG00000059588
GO:0098794	Cellular Component	postsynapse	24	739	3.31501e-06	ENSMUSG00000000303;ENSMUSG00000000861;ENSMUSG00000007653;ENSMUSG00000007783;ENSMUSG00000010803;ENSMUSG00000015476;ENSMUSG00000021719;ENSMUSG00000025496;ENSMUSG00000025892;ENSMUSG00000026235;ENSMUSG00000028402;ENSMUSG00000029212;ENSMUSG00000029503;ENSMUSG00000029838;ENSMUSG00000030310;ENSMUSG00000033569;ENSMUSG00000035653;ENSMUSG00000040907;ENSMUSG00000046447;ENSMUSG00000052581;ENSMUSG00000055254;…
GO:0045211	Cellular Component	postsynaptic membrane	15	319	3.49274e-06	ENSMUSG00000007653;ENSMUSG00000010803;ENSMUSG00000015476;ENSMUSG00000021719;ENSMUSG00000025496;ENSMUSG00000025892;ENSMUSG00000026235;ENSMUSG00000029212;ENSMUSG00000030310;ENSMUSG00000035653;ENSMUSG00000052581;ENSMUSG00000055254;ENSMUSG00000056755;ENSMUSG00000060534;ENSMUSG00000060882
GO:0010001	Biological Process	glial cell differentiation	13	244	4.00059e-06	ENSMUSG00000002633;ENSMUSG00000017929;ENSMUSG00000020053;ENSMUSG00000020644;ENSMUSG00000026235;ENSMUSG00000026697;ENSMUSG00000027748;ENSMUSG00000029838;ENSMUSG00000037855;ENSMUSG00000038539;ENSMUSG00000042453;ENSMUSG00000055254;ENSMUSG00000062991
GO:0031401	Biological Process	positive regulation of protein modification process	33	1252	4.09381e-06	ENSMUSG00000004791;ENSMUSG00000005268;ENSMUSG00000013483;ENSMUSG00000020053;ENSMUSG00000022309;ENSMUSG00000023067;ENSMUSG00000024066;ENSMUSG00000025496;ENSMUSG00000026235;ENSMUSG00000027208;ENSMUSG00000027524;ENSMUSG00000027947;ENSMUSG00000028871;ENSMUSG00000030827;ENSMUSG00000030849;ENSMUSG00000032006;ENSMUSG00000032715;ENSMUSG00000033170;ENSMUSG00000034457;ENSMUSG00000036295;ENSMUSG00000036564;…
GO:0048659	Biological Process	smooth muscle cell proliferation	11	173	4.1912e-06	ENSMUSG00000020053;ENSMUSG00000020644;ENSMUSG00000023067;ENSMUSG00000025496;ENSMUSG00000027947;ENSMUSG00000030849;ENSMUSG00000031613;ENSMUSG00000032006;ENSMUSG00000036564;ENSMUSG00000041417;ENSMUSG00000059588
GO:0032501	Biological Process	multicellular organismal process	128	8399	4.49948e-06	ENSMUSG00000000303;ENSMUSG00000000753;ENSMUSG00000000861;ENSMUSG00000001288;ENSMUSG00000002083;ENSMUSG00000002324;ENSMUSG00000002633;ENSMUSG00000004328;ENSMUSG00000004791;ENSMUSG00000005045;ENSMUSG00000005268;ENSMUSG00000005465;ENSMUSG00000007653;ENSMUSG00000008658;ENSMUSG00000010803;ENSMUSG00000015476;ENSMUSG00000017802;ENSMUSG00000017929;ENSMUSG00000019230;ENSMUSG00000019851;ENSMUSG00000020053;…
GO:0042493	Biological Process	response to drug	31	1141	4.50875e-06	ENSMUSG00000000303;ENSMUSG00000000753;ENSMUSG00000000861;ENSMUSG00000002633;ENSMUSG00000004791;ENSMUSG00000020053;ENSMUSG00000023067;ENSMUSG00000025496;ENSMUSG00000027792;ENSMUSG00000028211;ENSMUSG00000029212;ENSMUSG00000029503;ENSMUSG00000029838;ENSMUSG00000030287;ENSMUSG00000030310;ENSMUSG00000030827;ENSMUSG00000030849;ENSMUSG00000031112;ENSMUSG00000031297;ENSMUSG00000031558;ENSMUSG00000031613;…
GO:0051093	Biological Process	negative regulation of developmental process	30	1084	4.54134e-06	ENSMUSG00000000753;ENSMUSG00000000861;ENSMUSG00000001288;ENSMUSG00000002633;ENSMUSG00000020053;ENSMUSG00000020644;ENSMUSG00000022025;ENSMUSG00000023067;ENSMUSG00000024066;ENSMUSG00000026235;ENSMUSG00000026976;ENSMUSG00000027356;ENSMUSG00000028211;ENSMUSG00000029838;ENSMUSG00000030124;ENSMUSG00000031558;ENSMUSG00000032715;ENSMUSG00000033170;ENSMUSG00000033569;ENSMUSG00000036030;ENSMUSG00000037855;…
GO:0007612	Biological Process	learning	11	175	4.68168e-06	ENSMUSG00000025496;ENSMUSG00000027792;ENSMUSG00000029838;ENSMUSG00000030310;ENSMUSG00000033569;ENSMUSG00000035910;ENSMUSG00000036564;ENSMUSG00000040907;ENSMUSG00000042453;ENSMUSG00000055254;ENSMUSG00000056755
GO:0031399	Biological Process	regulation of protein modification process	43	1878	4.70185e-06	ENSMUSG00000004791;ENSMUSG00000005268;ENSMUSG00000013483;ENSMUSG00000020053;ENSMUSG00000020154;ENSMUSG00000020326;ENSMUSG00000022309;ENSMUSG00000023067;ENSMUSG00000024066;ENSMUSG00000025496;ENSMUSG00000026235;ENSMUSG00000026697;ENSMUSG00000027208;ENSMUSG00000027524;ENSMUSG00000027947;ENSMUSG00000028871;ENSMUSG00000028893;ENSMUSG00000029838;ENSMUSG00000030827;ENSMUSG00000030849;ENSMUSG00000031558;…
GO:0034776	Biological Process	response to histamine	4	11	4.7465e-06	ENSMUSG00000007653;ENSMUSG00000010803;ENSMUSG00000025496;ENSMUSG00000029212
GO:0065010	Cellular Component	extracellular membrane-bounded organelle	4	11	4.7984e-06	ENSMUSG00000029298;ENSMUSG00000040253;ENSMUSG00000054072;ENSMUSG00000104713
GO:0048584	Biological Process	positive regulation of response to stimulus	50	2341	4.8767e-06	ENSMUSG00000002083;ENSMUSG00000002633;ENSMUSG00000004791;ENSMUSG00000005045;ENSMUSG00000005268;ENSMUSG00000005465;ENSMUSG00000020053;ENSMUSG00000022309;ENSMUSG00000024066;ENSMUSG00000025496;ENSMUSG00000026235;ENSMUSG00000026697;ENSMUSG00000027356;ENSMUSG00000027524;ENSMUSG00000027947;ENSMUSG00000028179;ENSMUSG00000028871;ENSMUSG00000029838;ENSMUSG00000030124;ENSMUSG00000030827;ENSMUSG00000030849;…
GO:0099634	Cellular Component	postsynaptic specialization membrane	10	145	5.75335e-06	ENSMUSG00000007653;ENSMUSG00000010803;ENSMUSG00000015476;ENSMUSG00000021719;ENSMUSG00000025892;ENSMUSG00000026235;ENSMUSG00000035653;ENSMUSG00000052581;ENSMUSG00000060534;ENSMUSG00000060882
GO:0050767	Biological Process	regulation of neurogenesis	27	928	5.76432e-06	ENSMUSG00000000753;ENSMUSG00000000861;ENSMUSG00000002633;ENSMUSG00000017802;ENSMUSG00000020053;ENSMUSG00000020644;ENSMUSG00000026235;ENSMUSG00000029838;ENSMUSG00000031558;ENSMUSG00000033569;ENSMUSG00000035131;ENSMUSG00000036030;ENSMUSG00000036564;ENSMUSG00000037386;ENSMUSG00000037855;ENSMUSG00000038119;ENSMUSG00000038453;ENSMUSG00000038539;ENSMUSG00000042453;ENSMUSG00000044117;ENSMUSG00000049103;…
GO:0098609	Biological Process	cell-cell adhesion	25	822	6.14234e-06	ENSMUSG00000000303;ENSMUSG00000002633;ENSMUSG00000005465;ENSMUSG00000019851;ENSMUSG00000020053;ENSMUSG00000025608;ENSMUSG00000030124;ENSMUSG00000031558;ENSMUSG00000031881;ENSMUSG00000032036;ENSMUSG00000035653;ENSMUSG00000036030;ENSMUSG00000037605;ENSMUSG00000038119;ENSMUSG00000038843;ENSMUSG00000039239;ENSMUSG00000039323;ENSMUSG00000041417;ENSMUSG00000043458;ENSMUSG00000047307;ENSMUSG00000049103;…
GO:0001568	Biological Process	blood vessel development	23	717	6.26443e-06	ENSMUSG00000000753;ENSMUSG00000002633;ENSMUSG00000004328;ENSMUSG00000004791;ENSMUSG00000020154;ENSMUSG00000022025;ENSMUSG00000022309;ENSMUSG00000024066;ENSMUSG00000027947;ENSMUSG00000029838;ENSMUSG00000031486;ENSMUSG00000031558;ENSMUSG00000031613;ENSMUSG00000032006;ENSMUSG00000033170;ENSMUSG00000033569;ENSMUSG00000039239;ENSMUSG00000048387;ENSMUSG00000049103;ENSMUSG00000050295;ENSMUSG00000054136;…
GO:0071363	Biological Process	cellular response to growth factor stimulus	22	667	6.50506e-06	ENSMUSG00000004791;ENSMUSG00000022025;ENSMUSG00000022309;ENSMUSG00000024066;ENSMUSG00000027208;ENSMUSG00000027356;ENSMUSG00000029838;ENSMUSG00000030827;ENSMUSG00000030849;ENSMUSG00000031486;ENSMUSG00000031558;ENSMUSG00000031613;ENSMUSG00000032006;ENSMUSG00000039239;ENSMUSG00000042377;ENSMUSG00000044177;ENSMUSG00000049313;ENSMUSG00000050295;ENSMUSG00000051279;ENSMUSG00000052430;ENSMUSG00000054252;…
GO:0032989	Biological Process	cellular component morphogenesis	31	1163	6.61843e-06	ENSMUSG00000000861;ENSMUSG00000002633;ENSMUSG00000017929;ENSMUSG00000019230;ENSMUSG00000020607;ENSMUSG00000020644;ENSMUSG00000022025;ENSMUSG00000025582;ENSMUSG00000026235;ENSMUSG00000026697;ENSMUSG00000029838;ENSMUSG00000031391;ENSMUSG00000031558;ENSMUSG00000031995;ENSMUSG00000032036;ENSMUSG00000032128;ENSMUSG00000033214;ENSMUSG00000033569;ENSMUSG00000035910;ENSMUSG00000036030;ENSMUSG00000037386;…
GO:0051338	Biological Process	regulation of transferase activity	27	944	7.86194e-06	ENSMUSG00000005268;ENSMUSG00000020053;ENSMUSG00000020154;ENSMUSG00000020326;ENSMUSG00000022309;ENSMUSG00000023067;ENSMUSG00000023232;ENSMUSG00000025496;ENSMUSG00000026235;ENSMUSG00000027524;ENSMUSG00000027947;ENSMUSG00000028893;ENSMUSG00000032006;ENSMUSG00000032715;ENSMUSG00000033170;ENSMUSG00000038453;ENSMUSG00000039239;ENSMUSG00000041417;ENSMUSG00000042453;ENSMUSG00000042724;ENSMUSG00000046447;…
GO:0051347	Biological Process	positive regulation of transferase activity	21	626	8.24362e-06	ENSMUSG00000005268;ENSMUSG00000020053;ENSMUSG00000022309;ENSMUSG00000023067;ENSMUSG00000023232;ENSMUSG00000025496;ENSMUSG00000026235;ENSMUSG00000027524;ENSMUSG00000027947;ENSMUSG00000032006;ENSMUSG00000032715;ENSMUSG00000033170;ENSMUSG00000038453;ENSMUSG00000039239;ENSMUSG00000042453;ENSMUSG00000042724;ENSMUSG00000049313;ENSMUSG00000054252;ENSMUSG00000055254;ENSMUSG00000062991;ENSMUSG00000068744
GO:0060078	Biological Process	regulation of postsynaptic membrane potential	10	152	8.53135e-06	ENSMUSG00000007653;ENSMUSG00000010803;ENSMUSG00000021719;ENSMUSG00000025496;ENSMUSG00000025892;ENSMUSG00000029212;ENSMUSG00000029503;ENSMUSG00000037386;ENSMUSG00000042453;ENSMUSG00000060882
GO:0031175	Biological Process	neuron projection development	29	1064	8.88487e-06	ENSMUSG00000000303;ENSMUSG00000000753;ENSMUSG00000000861;ENSMUSG00000002633;ENSMUSG00000017802;ENSMUSG00000017929;ENSMUSG00000019230;ENSMUSG00000025582;ENSMUSG00000026235;ENSMUSG00000026697;ENSMUSG00000029838;ENSMUSG00000031391;ENSMUSG00000031558;ENSMUSG00000032036;ENSMUSG00000032128;ENSMUSG00000033214;ENSMUSG00000033569;ENSMUSG00000035910;ENSMUSG00000036030;ENSMUSG00000036564;ENSMUSG00000037386;…
GO:0005102	Molecular Function	signaling receptor binding	40	1746	8.95473e-06	ENSMUSG00000001288;ENSMUSG00000002504;ENSMUSG00000002633;ENSMUSG00000004791;ENSMUSG00000005268;ENSMUSG00000005465;ENSMUSG00000018920;ENSMUSG00000020053;ENSMUSG00000022309;ENSMUSG00000026051;ENSMUSG00000026235;ENSMUSG00000026697;ENSMUSG00000027208;ENSMUSG00000027313;ENSMUSG00000027356;ENSMUSG00000027524;ENSMUSG00000027947;ENSMUSG00000028444;ENSMUSG00000028871;ENSMUSG00000029212;ENSMUSG00000029838;…
GO:0048513	Biological Process	animal organ development	67	3595	8.9677e-06	ENSMUSG00000000303;ENSMUSG00000000753;ENSMUSG00000000861;ENSMUSG00000001288;ENSMUSG00000002324;ENSMUSG00000002633;ENSMUSG00000004791;ENSMUSG00000005045;ENSMUSG00000005268;ENSMUSG00000007653;ENSMUSG00000008658;ENSMUSG00000019230;ENSMUSG00000019851;ENSMUSG00000020053;ENSMUSG00000020644;ENSMUSG00000022025;ENSMUSG00000022309;ENSMUSG00000023067;ENSMUSG00000024066;ENSMUSG00000025608;ENSMUSG00000026235;…
GO:0072006	Biological Process	nephron development	10	153	9.0396e-06	ENSMUSG00000002633;ENSMUSG00000004791;ENSMUSG00000022309;ENSMUSG00000025608;ENSMUSG00000026976;ENSMUSG00000027947;ENSMUSG00000032006;ENSMUSG00000032036;ENSMUSG00000048387;ENSMUSG00000050295
GO:0042221	Biological Process	response to chemical	93	5587	9.10356e-06	ENSMUSG00000000303;ENSMUSG00000000753;ENSMUSG00000000861;ENSMUSG00000001288;ENSMUSG00000002083;ENSMUSG00000002633;ENSMUSG00000003746;ENSMUSG00000004328;ENSMUSG00000004791;ENSMUSG00000004952;ENSMUSG00000005268;ENSMUSG00000005465;ENSMUSG00000007653;ENSMUSG00000010803;ENSMUSG00000013483;ENSMUSG00000018920;ENSMUSG00000019230;ENSMUSG00000020053;ENSMUSG00000020644;ENSMUSG00000022025;ENSMUSG00000022309;…
GO:0008284	Biological Process	positive regulation of cell proliferation	28	1009	9.24141e-06	ENSMUSG00000001288;ENSMUSG00000002633;ENSMUSG00000004791;ENSMUSG00000005268;ENSMUSG00000005465;ENSMUSG00000020053;ENSMUSG00000020644;ENSMUSG00000023067;ENSMUSG00000026479;ENSMUSG00000027208;ENSMUSG00000027524;ENSMUSG00000027947;ENSMUSG00000028444;ENSMUSG00000029838;ENSMUSG00000030827;ENSMUSG00000030849;ENSMUSG00000031613;ENSMUSG00000032006;ENSMUSG00000038119;ENSMUSG00000039239;ENSMUSG00000039323;…
GO:0045859	Biological Process	regulation of protein kinase activity	23	736	9.56325e-06	ENSMUSG00000005268;ENSMUSG00000020053;ENSMUSG00000020154;ENSMUSG00000020326;ENSMUSG00000022309;ENSMUSG00000023067;ENSMUSG00000025496;ENSMUSG00000026235;ENSMUSG00000027524;ENSMUSG00000027947;ENSMUSG00000028893;ENSMUSG00000032006;ENSMUSG00000032715;ENSMUSG00000033170;ENSMUSG00000038453;ENSMUSG00000039239;ENSMUSG00000042453;ENSMUSG00000042724;ENSMUSG00000046447;ENSMUSG00000048458;ENSMUSG00000049313;…
GO:0051716	Biological Process	cellular response to stimulus	125	8251	9.76177e-06	ENSMUSG00000000303;ENSMUSG00000000753;ENSMUSG00000000861;ENSMUSG00000001288;ENSMUSG00000002083;ENSMUSG00000002324;ENSMUSG00000002633;ENSMUSG00000003746;ENSMUSG00000004328;ENSMUSG00000004791;ENSMUSG00000004952;ENSMUSG00000005045;ENSMUSG00000005268;ENSMUSG00000005465;ENSMUSG00000007653;ENSMUSG00000010803;ENSMUSG00000013483;ENSMUSG00000015476;ENSMUSG00000018750;ENSMUSG00000018920;ENSMUSG00000019851;…
GO:0018995	Cellular Component	host	4	13	1.02142e-05	ENSMUSG00000029298;ENSMUSG00000040253;ENSMUSG00000054072;ENSMUSG00000104713
GO:0043657	Cellular Component	host cell	4	13	1.02142e-05	ENSMUSG00000029298;ENSMUSG00000040253;ENSMUSG00000054072;ENSMUSG00000104713
GO:0060284	Biological Process	regulation of cell development	29	1073	1.04152e-05	ENSMUSG00000000753;ENSMUSG00000000861;ENSMUSG00000002633;ENSMUSG00000017802;ENSMUSG00000020053;ENSMUSG00000020644;ENSMUSG00000026235;ENSMUSG00000026697;ENSMUSG00000029838;ENSMUSG00000031486;ENSMUSG00000031558;ENSMUSG00000033569;ENSMUSG00000035131;ENSMUSG00000036030;ENSMUSG00000036564;ENSMUSG00000037386;ENSMUSG00000037855;ENSMUSG00000038119;ENSMUSG00000038453;ENSMUSG00000038539;ENSMUSG00000042453;…
GO:0061564	Biological Process	axon development	18	488	1.05849e-05	ENSMUSG00000000861;ENSMUSG00000002633;ENSMUSG00000017929;ENSMUSG00000019230;ENSMUSG00000025582;ENSMUSG00000026235;ENSMUSG00000029838;ENSMUSG00000031391;ENSMUSG00000031558;ENSMUSG00000032128;ENSMUSG00000033214;ENSMUSG00000036030;ENSMUSG00000039239;ENSMUSG00000042453;ENSMUSG00000052430;ENSMUSG00000055254;ENSMUSG00000059921;ENSMUSG00000060534
GO:0048729	Biological Process	tissue morphogenesis	21	639	1.12397e-05	ENSMUSG00000001288;ENSMUSG00000002633;ENSMUSG00000004791;ENSMUSG00000020053;ENSMUSG00000022309;ENSMUSG00000025608;ENSMUSG00000026235;ENSMUSG00000026976;ENSMUSG00000027208;ENSMUSG00000027356;ENSMUSG00000030849;ENSMUSG00000031558;ENSMUSG00000031995;ENSMUSG00000032068;ENSMUSG00000034968;ENSMUSG00000038843;ENSMUSG00000039239;ENSMUSG00000039519;ENSMUSG00000048387;ENSMUSG00000050295;ENSMUSG00000062991
GO:0051179	Biological Process	localization	99	6103	1.18132e-05	ENSMUSG00000000303;ENSMUSG00000000753;ENSMUSG00000002083;ENSMUSG00000002633;ENSMUSG00000003746;ENSMUSG00000004791;ENSMUSG00000005268;ENSMUSG00000005465;ENSMUSG00000007653;ENSMUSG00000010803;ENSMUSG00000015476;ENSMUSG00000018920;ENSMUSG00000020053;ENSMUSG00000020142;ENSMUSG00000020607;ENSMUSG00000021071;ENSMUSG00000021509;ENSMUSG00000022309;ENSMUSG00000023067;ENSMUSG00000024066;ENSMUSG00000024479;…
GO:0007409	Biological Process	axonogenesis	17	445	1.19318e-05	ENSMUSG00000000861;ENSMUSG00000002633;ENSMUSG00000017929;ENSMUSG00000019230;ENSMUSG00000025582;ENSMUSG00000026235;ENSMUSG00000031391;ENSMUSG00000031558;ENSMUSG00000032128;ENSMUSG00000033214;ENSMUSG00000036030;ENSMUSG00000039239;ENSMUSG00000042453;ENSMUSG00000052430;ENSMUSG00000055254;ENSMUSG00000059921;ENSMUSG00000060534
GO:0032835	Biological Process	glomerulus development	7	69	1.20356e-05	ENSMUSG00000022309;ENSMUSG00000025608;ENSMUSG00000027947;ENSMUSG00000032006;ENSMUSG00000032036;ENSMUSG00000048387;ENSMUSG00000050295
GO:1901698	Biological Process	response to nitrogen compound	30	1140	1.21059e-05	ENSMUSG00000000303;ENSMUSG00000000753;ENSMUSG00000000861;ENSMUSG00000003746;ENSMUSG00000007653;ENSMUSG00000010803;ENSMUSG00000020053;ENSMUSG00000023067;ENSMUSG00000025496;ENSMUSG00000026235;ENSMUSG00000027792;ENSMUSG00000028893;ENSMUSG00000029212;ENSMUSG00000029503;ENSMUSG00000029838;ENSMUSG00000030287;ENSMUSG00000030310;ENSMUSG00000030827;ENSMUSG00000031558;ENSMUSG00000032006;ENSMUSG00000032323;…
GO:0070848	Biological Process	response to growth factor	22	695	1.23618e-05	ENSMUSG00000004791;ENSMUSG00000022025;ENSMUSG00000022309;ENSMUSG00000024066;ENSMUSG00000027208;ENSMUSG00000027356;ENSMUSG00000029838;ENSMUSG00000030827;ENSMUSG00000030849;ENSMUSG00000031486;ENSMUSG00000031558;ENSMUSG00000031613;ENSMUSG00000032006;ENSMUSG00000039239;ENSMUSG00000042377;ENSMUSG00000044177;ENSMUSG00000049313;ENSMUSG00000050295;ENSMUSG00000051279;ENSMUSG00000052430;ENSMUSG00000054252;…
GO:2000181	Biological Process	negative regulation of blood vessel morphogenesis	9	126	1.25086e-05	ENSMUSG00000000753;ENSMUSG00000022025;ENSMUSG00000024066;ENSMUSG00000029838;ENSMUSG00000033170;ENSMUSG00000033569;ENSMUSG00000039239;ENSMUSG00000049103;ENSMUSG00000050295
GO:0005488	Molecular Function	binding	193	14872	1.30641e-05	ENSMUSG00000000303;ENSMUSG00000000861;ENSMUSG00000001288;ENSMUSG00000001773;ENSMUSG00000002083;ENSMUSG00000002324;ENSMUSG00000002504;ENSMUSG00000002633;ENSMUSG00000003746;ENSMUSG00000004328;ENSMUSG00000004791;ENSMUSG00000004952;ENSMUSG00000005045;ENSMUSG00000005268;ENSMUSG00000005465;ENSMUSG00000005667;ENSMUSG00000007653;ENSMUSG00000007908;ENSMUSG00000008658;ENSMUSG00000009097;ENSMUSG00000010803;…
GO:0060322	Biological Process	head development	24	805	1.3225e-05	ENSMUSG00000000303;ENSMUSG00000001288;ENSMUSG00000002633;ENSMUSG00000005045;ENSMUSG00000020053;ENSMUSG00000020644;ENSMUSG00000029838;ENSMUSG00000031558;ENSMUSG00000032036;ENSMUSG00000033214;ENSMUSG00000036564;ENSMUSG00000037605;ENSMUSG00000037855;ENSMUSG00000038119;ENSMUSG00000038539;ENSMUSG00000039239;ENSMUSG00000040907;ENSMUSG00000042453;ENSMUSG00000044117;ENSMUSG00000049112;ENSMUSG00000050295;…
GO:0042391	Biological Process	regulation of membrane potential	17	449	1.3391e-05	ENSMUSG00000007653;ENSMUSG00000010803;ENSMUSG00000021719;ENSMUSG00000025496;ENSMUSG00000025892;ENSMUSG00000026697;ENSMUSG00000029212;ENSMUSG00000029503;ENSMUSG00000029838;ENSMUSG00000035910;ENSMUSG00000037386;ENSMUSG00000040907;ENSMUSG00000042453;ENSMUSG00000049265;ENSMUSG00000055254;ENSMUSG00000060882;ENSMUSG00000090122
GO:0098742	Biological Process	cell-cell adhesion via plasma-membrane adhesion molecules	13	274	1.3945e-05	ENSMUSG00000000303;ENSMUSG00000031881;ENSMUSG00000032036;ENSMUSG00000035653;ENSMUSG00000036030;ENSMUSG00000037605;ENSMUSG00000039239;ENSMUSG00000043458;ENSMUSG00000047307;ENSMUSG00000051375;ENSMUSG00000103332;ENSMUSG00000103677;ENSMUSG00000103897
GO:0007411	Biological Process	axon guidance	12	235	1.44657e-05	ENSMUSG00000002633;ENSMUSG00000019230;ENSMUSG00000026235;ENSMUSG00000031391;ENSMUSG00000031558;ENSMUSG00000032128;ENSMUSG00000036030;ENSMUSG00000039239;ENSMUSG00000042453;ENSMUSG00000052430;ENSMUSG00000059921;ENSMUSG00000060534
GO:0097485	Biological Process	neuron projection guidance	12	236	1.5092e-05	ENSMUSG00000002633;ENSMUSG00000019230;ENSMUSG00000026235;ENSMUSG00000031391;ENSMUSG00000031558;ENSMUSG00000032128;ENSMUSG00000036030;ENSMUSG00000039239;ENSMUSG00000042453;ENSMUSG00000052430;ENSMUSG00000059921;ENSMUSG00000060534
GO:0062023	Cellular Component	collagen-containing extracellular matrix	15	362	1.58345e-05	ENSMUSG00000000753;ENSMUSG00000020053;ENSMUSG00000022309;ENSMUSG00000026479;ENSMUSG00000026697;ENSMUSG00000026748;ENSMUSG00000028776;ENSMUSG00000029838;ENSMUSG00000030849;ENSMUSG00000031558;ENSMUSG00000039239;ENSMUSG00000041577;ENSMUSG00000042436;ENSMUSG00000042453;ENSMUSG00000058145
GO:0030335	Biological Process	positive regulation of cell migration	19	555	1.70381e-05	ENSMUSG00000002633;ENSMUSG00000004791;ENSMUSG00000018920;ENSMUSG00000020053;ENSMUSG00000022309;ENSMUSG00000025608;ENSMUSG00000026479;ENSMUSG00000026697;ENSMUSG00000027208;ENSMUSG00000027356;ENSMUSG00000027524;ENSMUSG00000029838;ENSMUSG00000031486;ENSMUSG00000032006;ENSMUSG00000032068;ENSMUSG00000039239;ENSMUSG00000041417;ENSMUSG00000042453;ENSMUSG00000049103
GO:0014068	Biological Process	positive regulation of phosphatidylinositol 3-kinase signaling	7	73	1.75001e-05	ENSMUSG00000020053;ENSMUSG00000022309;ENSMUSG00000026697;ENSMUSG00000032006;ENSMUSG00000039239;ENSMUSG00000042453;ENSMUSG00000055254
GO:0044215	Cellular Component	other organism	4	15	1.91582e-05	ENSMUSG00000029298;ENSMUSG00000040253;ENSMUSG00000054072;ENSMUSG00000104713
GO:0044216	Cellular Component	other organism cell	4	15	1.91582e-05	ENSMUSG00000029298;ENSMUSG00000040253;ENSMUSG00000054072;ENSMUSG00000104713
GO:0044217	Cellular Component	other organism part	4	15	1.91582e-05	ENSMUSG00000029298;ENSMUSG00000040253;ENSMUSG00000054072;ENSMUSG00000104713
GO:0051241	Biological Process	negative regulation of multicellular organismal process	32	1290	1.97327e-05	ENSMUSG00000000753;ENSMUSG00000000861;ENSMUSG00000001288;ENSMUSG00000002633;ENSMUSG00000005465;ENSMUSG00000020053;ENSMUSG00000020644;ENSMUSG00000022025;ENSMUSG00000022309;ENSMUSG00000024066;ENSMUSG00000026235;ENSMUSG00000026976;ENSMUSG00000027356;ENSMUSG00000029838;ENSMUSG00000030124;ENSMUSG00000031438;ENSMUSG00000031558;ENSMUSG00000033170;ENSMUSG00000033569;ENSMUSG00000036030;ENSMUSG00000037855;…
GO:0040017	Biological Process	positive regulation of locomotion	20	612	1.98488e-05	ENSMUSG00000002633;ENSMUSG00000004791;ENSMUSG00000018920;ENSMUSG00000020053;ENSMUSG00000022309;ENSMUSG00000025608;ENSMUSG00000026479;ENSMUSG00000026697;ENSMUSG00000027208;ENSMUSG00000027356;ENSMUSG00000027524;ENSMUSG00000029838;ENSMUSG00000031486;ENSMUSG00000031558;ENSMUSG00000032006;ENSMUSG00000032068;ENSMUSG00000039239;ENSMUSG00000041417;ENSMUSG00000042453;ENSMUSG00000049103
GO:0007156	Biological Process	homophilic cell adhesion via plasma membrane adhesion molecules	10	168	2.04586e-05	ENSMUSG00000000303;ENSMUSG00000031881;ENSMUSG00000032036;ENSMUSG00000036030;ENSMUSG00000043458;ENSMUSG00000047307;ENSMUSG00000051375;ENSMUSG00000103332;ENSMUSG00000103677;ENSMUSG00000103897
GO:1902533	Biological Process	positive regulation of intracellular signal transduction	28	1056	2.11597e-05	ENSMUSG00000002083;ENSMUSG00000005045;ENSMUSG00000005268;ENSMUSG00000020053;ENSMUSG00000022309;ENSMUSG00000024066;ENSMUSG00000025496;ENSMUSG00000026235;ENSMUSG00000026697;ENSMUSG00000027524;ENSMUSG00000027947;ENSMUSG00000028179;ENSMUSG00000030827;ENSMUSG00000030849;ENSMUSG00000032006;ENSMUSG00000033170;ENSMUSG00000034457;ENSMUSG00000036564;ENSMUSG00000038119;ENSMUSG00000039239;ENSMUSG00000042453;…
GO:0030850	Biological Process	prostate gland development	6	51	2.18007e-05	ENSMUSG00000000753;ENSMUSG00000001288;ENSMUSG00000002633;ENSMUSG00000005268;ENSMUSG00000020053;ENSMUSG00000039519
GO:0009725	Biological Process	response to hormone	27	1002	2.26843e-05	ENSMUSG00000000753;ENSMUSG00000001288;ENSMUSG00000004791;ENSMUSG00000005268;ENSMUSG00000020053;ENSMUSG00000023067;ENSMUSG00000026976;ENSMUSG00000027792;ENSMUSG00000028893;ENSMUSG00000029212;ENSMUSG00000029838;ENSMUSG00000030310;ENSMUSG00000030827;ENSMUSG00000031558;ENSMUSG00000031613;ENSMUSG00000032323;ENSMUSG00000032715;ENSMUSG00000038843;ENSMUSG00000039239;ENSMUSG00000039323;ENSMUSG00000039519;…
GO:0021537	Biological Process	telencephalon development	13	288	2.3562e-05	ENSMUSG00000002633;ENSMUSG00000020644;ENSMUSG00000031558;ENSMUSG00000032036;ENSMUSG00000033214;ENSMUSG00000038119;ENSMUSG00000038539;ENSMUSG00000040907;ENSMUSG00000042453;ENSMUSG00000044117;ENSMUSG00000049112;ENSMUSG00000055254;ENSMUSG00000062991
GO:0050673	Biological Process	epithelial cell proliferation	16	422	2.37224e-05	ENSMUSG00000000753;ENSMUSG00000002633;ENSMUSG00000004791;ENSMUSG00000012350;ENSMUSG00000020053;ENSMUSG00000020644;ENSMUSG00000022025;ENSMUSG00000024066;ENSMUSG00000026638;ENSMUSG00000027208;ENSMUSG00000027356;ENSMUSG00000029838;ENSMUSG00000030849;ENSMUSG00000039239;ENSMUSG00000039519;ENSMUSG00000048387
GO:0007050	Biological Process	cell cycle arrest	7	81	2.44e-05	0.00159341	ENSMUSG00000028211|ENSMUSG00000026817|ENSMUSG00000023067|ENSMUSG00000039239|ENSMUSG00000035131|ENSMUSG00000026638|ENSMUSG00000046240
GO:0071417	Biological Process	cellular response to organonitrogen compound	19	570	2.45828e-05	ENSMUSG00000000303;ENSMUSG00000000861;ENSMUSG00000007653;ENSMUSG00000010803;ENSMUSG00000020053;ENSMUSG00000026235;ENSMUSG00000028893;ENSMUSG00000029212;ENSMUSG00000030287;ENSMUSG00000030827;ENSMUSG00000031558;ENSMUSG00000032006;ENSMUSG00000032323;ENSMUSG00000032715;ENSMUSG00000040907;ENSMUSG00000041417;ENSMUSG00000049313;ENSMUSG00000054667;ENSMUSG00000055254
GO:0030900	Biological Process	forebrain development	16	424	2.51208e-05	ENSMUSG00000000303;ENSMUSG00000002633;ENSMUSG00000005045;ENSMUSG00000020644;ENSMUSG00000029838;ENSMUSG00000031558;ENSMUSG00000032036;ENSMUSG00000033214;ENSMUSG00000038119;ENSMUSG00000038539;ENSMUSG00000040907;ENSMUSG00000042453;ENSMUSG00000044117;ENSMUSG00000049112;ENSMUSG00000055254;ENSMUSG00000062991
GO:0048514	Biological Process	blood vessel morphogenesis	20	623	2.55641e-05	ENSMUSG00000000753;ENSMUSG00000002633;ENSMUSG00000004328;ENSMUSG00000004791;ENSMUSG00000020154;ENSMUSG00000022025;ENSMUSG00000022309;ENSMUSG00000024066;ENSMUSG00000029838;ENSMUSG00000031486;ENSMUSG00000031558;ENSMUSG00000031613;ENSMUSG00000033170;ENSMUSG00000033569;ENSMUSG00000039239;ENSMUSG00000049103;ENSMUSG00000050295;ENSMUSG00000054136;ENSMUSG00000055254;ENSMUSG00000059588
GO:1901343	Biological Process	negative regulation of vasculature development	9	138	2.59255e-05	ENSMUSG00000000753;ENSMUSG00000022025;ENSMUSG00000024066;ENSMUSG00000029838;ENSMUSG00000033170;ENSMUSG00000033569;ENSMUSG00000039239;ENSMUSG00000049103;ENSMUSG00000050295
GO:0098948	Cellular Component	intrinsic component of postsynaptic specialization membrane	8	106	2.61916e-05	ENSMUSG00000007653;ENSMUSG00000010803;ENSMUSG00000021719;ENSMUSG00000025892;ENSMUSG00000035653;ENSMUSG00000052581;ENSMUSG00000060534;ENSMUSG00000060882
GO:0004897	Molecular Function	ciliary neurotrophic factor receptor activity	3	6	2.64994e-05	ENSMUSG00000005268;ENSMUSG00000027947;ENSMUSG00000028444
GO:0033564	Biological Process	anterior/posterior axon guidance	3	6	2.70085e-05	ENSMUSG00000019230;ENSMUSG00000059921;ENSMUSG00000060534
GO:0098984	Cellular Component	neuron to neuron synapse	16	427	2.82951e-05	ENSMUSG00000000861;ENSMUSG00000015476;ENSMUSG00000021719;ENSMUSG00000024479;ENSMUSG00000025892;ENSMUSG00000026235;ENSMUSG00000028402;ENSMUSG00000029503;ENSMUSG00000035653;ENSMUSG00000040907;ENSMUSG00000046447;ENSMUSG00000052581;ENSMUSG00000055254;ENSMUSG00000056755;ENSMUSG00000060534;ENSMUSG00000060882
GO:2000147	Biological Process	positive regulation of cell motility	19	579	3.04301e-05	ENSMUSG00000002633;ENSMUSG00000004791;ENSMUSG00000018920;ENSMUSG00000020053;ENSMUSG00000022309;ENSMUSG00000025608;ENSMUSG00000026479;ENSMUSG00000026697;ENSMUSG00000027208;ENSMUSG00000027356;ENSMUSG00000027524;ENSMUSG00000029838;ENSMUSG00000031486;ENSMUSG00000032006;ENSMUSG00000032068;ENSMUSG00000039239;ENSMUSG00000041417;ENSMUSG00000042453;ENSMUSG00000049103
GO:0007154	Biological Process	cell communication	110	7152	3.22167e-05	ENSMUSG00000000303;ENSMUSG00000000861;ENSMUSG00000001288;ENSMUSG00000002083;ENSMUSG00000002633;ENSMUSG00000004791;ENSMUSG00000004952;ENSMUSG00000005045;ENSMUSG00000005268;ENSMUSG00000005465;ENSMUSG00000007653;ENSMUSG00000010803;ENSMUSG00000013483;ENSMUSG00000015476;ENSMUSG00000018920;ENSMUSG00000019851;ENSMUSG00000020053;ENSMUSG00000021071;ENSMUSG00000021719;ENSMUSG00000022025;ENSMUSG00000022309;…
GO:0006836	Biological Process	neurotransmitter transport	13	297	3.24502e-05	ENSMUSG00000020142;ENSMUSG00000021071;ENSMUSG00000025496;ENSMUSG00000026051;ENSMUSG00000027524;ENSMUSG00000027748;ENSMUSG00000029503;ENSMUSG00000030310;ENSMUSG00000036534;ENSMUSG00000037386;ENSMUSG00000055254;ENSMUSG00000056755;ENSMUSG00000072214
GO:0048646	Biological Process	anatomical structure formation involved in morphogenesis	29	1143	3.34397e-05	ENSMUSG00000000753;ENSMUSG00000001288;ENSMUSG00000002633;ENSMUSG00000004328;ENSMUSG00000004791;ENSMUSG00000019851;ENSMUSG00000020154;ENSMUSG00000020326;ENSMUSG00000022025;ENSMUSG00000022309;ENSMUSG00000025608;ENSMUSG00000026976;ENSMUSG00000029838;ENSMUSG00000030849;ENSMUSG00000031486;ENSMUSG00000031558;ENSMUSG00000031995;ENSMUSG00000033170;ENSMUSG00000033569;ENSMUSG00000038119;ENSMUSG00000039239;…
GO:0005615	Cellular Component	extracellular space	41	1899	3.4706e-05	ENSMUSG00000000753;ENSMUSG00000002633;ENSMUSG00000004791;ENSMUSG00000017723;ENSMUSG00000018920;ENSMUSG00000020053;ENSMUSG00000022309;ENSMUSG00000024066;ENSMUSG00000026051;ENSMUSG00000026479;ENSMUSG00000026697;ENSMUSG00000027208;ENSMUSG00000027524;ENSMUSG00000027792;ENSMUSG00000027947;ENSMUSG00000028444;ENSMUSG00000028600;ENSMUSG00000028776;ENSMUSG00000029838;ENSMUSG00000030827;ENSMUSG00000031558;…
GO:0010941	Biological Process	regulation of cell death	38	1712	3.65317e-05	ENSMUSG00000000753;ENSMUSG00000001288;ENSMUSG00000001773;ENSMUSG00000002083;ENSMUSG00000002633;ENSMUSG00000005268;ENSMUSG00000007653;ENSMUSG00000013483;ENSMUSG00000020053;ENSMUSG00000020326;ENSMUSG00000022270;ENSMUSG00000022309;ENSMUSG00000023067;ENSMUSG00000024066;ENSMUSG00000026976;ENSMUSG00000027663;ENSMUSG00000028179;ENSMUSG00000028211;ENSMUSG00000028444;ENSMUSG00000029838;ENSMUSG00000030827;…
GO:0071300	Biological Process	cellular response to retinoic acid	6	56	3.75137e-05	ENSMUSG00000000753;ENSMUSG00000001288;ENSMUSG00000030849;ENSMUSG00000035131;ENSMUSG00000040907;ENSMUSG00000048387
GO:0051968	Biological Process	positive regulation of synaptic transmission, glutamatergic	5	35	4.15466e-05	ENSMUSG00000025892;ENSMUSG00000042453;ENSMUSG00000049103;ENSMUSG00000049112;ENSMUSG00000055254
GO:0014013	Biological Process	regulation of gliogenesis	9	147	4.26753e-05	ENSMUSG00000002633;ENSMUSG00000020053;ENSMUSG00000020644;ENSMUSG00000026235;ENSMUSG00000029838;ENSMUSG00000037855;ENSMUSG00000038539;ENSMUSG00000044117;ENSMUSG00000049103
GO:0072073	Biological Process	kidney epithelium development	9	148	4.50022e-05	ENSMUSG00000002633;ENSMUSG00000004791;ENSMUSG00000025608;ENSMUSG00000026235;ENSMUSG00000026976;ENSMUSG00000031558;ENSMUSG00000048387;ENSMUSG00000050295;ENSMUSG00000051279
GO:0008083	Molecular Function	growth factor activity	9	149	4.51117e-05	ENSMUSG00000004791;ENSMUSG00000020053;ENSMUSG00000027208;ENSMUSG00000029838;ENSMUSG00000030827;ENSMUSG00000032006;ENSMUSG00000039239;ENSMUSG00000051279;ENSMUSG00000062991
GO:0007420	Biological Process	brain development	22	758	4.5992e-05	ENSMUSG00000000303;ENSMUSG00000002633;ENSMUSG00000005045;ENSMUSG00000020053;ENSMUSG00000020644;ENSMUSG00000029838;ENSMUSG00000031558;ENSMUSG00000032036;ENSMUSG00000033214;ENSMUSG00000036564;ENSMUSG00000037605;ENSMUSG00000037855;ENSMUSG00000038119;ENSMUSG00000038539;ENSMUSG00000040907;ENSMUSG00000042453;ENSMUSG00000044117;ENSMUSG00000049112;ENSMUSG00000050295;ENSMUSG00000055254;ENSMUSG00000059921;…
GO:0048709	Biological Process	oligodendrocyte differentiation	8	115	4.62114e-05	ENSMUSG00000002633;ENSMUSG00000017929;ENSMUSG00000020644;ENSMUSG00000027748;ENSMUSG00000029838;ENSMUSG00000037855;ENSMUSG00000055254;ENSMUSG00000062991
GO:0060406	Biological Process	positive regulation of penile erection	3	7	4.68738e-05	ENSMUSG00000002633;ENSMUSG00000025496;ENSMUSG00000049112
GO:0071420	Biological Process	cellular response to histamine	3	7	4.68738e-05	ENSMUSG00000007653;ENSMUSG00000010803;ENSMUSG00000029212
GO:0042981	Biological Process	regulation of apoptotic process	35	1539	4.74521e-05	ENSMUSG00000001288;ENSMUSG00000001773;ENSMUSG00000002083;ENSMUSG00000002633;ENSMUSG00000005268;ENSMUSG00000007653;ENSMUSG00000013483;ENSMUSG00000020053;ENSMUSG00000020326;ENSMUSG00000022270;ENSMUSG00000022309;ENSMUSG00000023067;ENSMUSG00000024066;ENSMUSG00000026976;ENSMUSG00000027663;ENSMUSG00000028179;ENSMUSG00000028211;ENSMUSG00000028444;ENSMUSG00000029838;ENSMUSG00000030827;ENSMUSG00000031112;…
GO:0051272	Biological Process	positive regulation of cellular component movement	19	600	4.91638e-05	ENSMUSG00000002633;ENSMUSG00000004791;ENSMUSG00000018920;ENSMUSG00000020053;ENSMUSG00000022309;ENSMUSG00000025608;ENSMUSG00000026479;ENSMUSG00000026697;ENSMUSG00000027208;ENSMUSG00000027356;ENSMUSG00000027524;ENSMUSG00000029838;ENSMUSG00000031486;ENSMUSG00000032006;ENSMUSG00000032068;ENSMUSG00000039239;ENSMUSG00000041417;ENSMUSG00000042453;ENSMUSG00000049103
GO:0042552	Biological Process	myelination	9	150	4.99789e-05	ENSMUSG00000001288;ENSMUSG00000017929;ENSMUSG00000020053;ENSMUSG00000024479;ENSMUSG00000026697;ENSMUSG00000028402;ENSMUSG00000029838;ENSMUSG00000055254;ENSMUSG00000062991
GO:0033674	Biological Process	positive regulation of kinase activity	18	549	4.99957e-05	ENSMUSG00000005268;ENSMUSG00000020053;ENSMUSG00000022309;ENSMUSG00000023067;ENSMUSG00000025496;ENSMUSG00000026235;ENSMUSG00000027524;ENSMUSG00000027947;ENSMUSG00000032006;ENSMUSG00000033170;ENSMUSG00000038453;ENSMUSG00000039239;ENSMUSG00000042453;ENSMUSG00000042724;ENSMUSG00000054252;ENSMUSG00000055254;ENSMUSG00000062991;ENSMUSG00000068744
GO:1901701	Biological Process	cellular response to oxygen-containing compound	29	1172	5.24151e-05	ENSMUSG00000000303;ENSMUSG00000000753;ENSMUSG00000000861;ENSMUSG00000001288;ENSMUSG00000018920;ENSMUSG00000020053;ENSMUSG00000026235;ENSMUSG00000028211;ENSMUSG00000028893;ENSMUSG00000029838;ENSMUSG00000030287;ENSMUSG00000030827;ENSMUSG00000030849;ENSMUSG00000031112;ENSMUSG00000031558;ENSMUSG00000032006;ENSMUSG00000032323;ENSMUSG00000032715;ENSMUSG00000035131;ENSMUSG00000040907;ENSMUSG00000041417;…
GO:0030545	Molecular Function	receptor regulator activity	18	557	5.52467e-05	ENSMUSG00000004791;ENSMUSG00000015476;ENSMUSG00000018920;ENSMUSG00000020053;ENSMUSG00000026051;ENSMUSG00000027208;ENSMUSG00000027524;ENSMUSG00000029838;ENSMUSG00000030827;ENSMUSG00000031111;ENSMUSG00000031558;ENSMUSG00000032006;ENSMUSG00000039239;ENSMUSG00000044177;ENSMUSG00000051279;ENSMUSG00000054136;ENSMUSG00000059187;ENSMUSG00000062991
GO:0048608	Biological Process	reproductive structure development	17	503	5.59728e-05	ENSMUSG00000000753;ENSMUSG00000001288;ENSMUSG00000002324;ENSMUSG00000002633;ENSMUSG00000005268;ENSMUSG00000019230;ENSMUSG00000020053;ENSMUSG00000022309;ENSMUSG00000027208;ENSMUSG00000029838;ENSMUSG00000031558;ENSMUSG00000031995;ENSMUSG00000039239;ENSMUSG00000039519;ENSMUSG00000048387;ENSMUSG00000050295;ENSMUSG00000052430
GO:0007272	Biological Process	ensheathment of neurons	9	153	5.83107e-05	ENSMUSG00000001288;ENSMUSG00000017929;ENSMUSG00000020053;ENSMUSG00000024479;ENSMUSG00000026697;ENSMUSG00000028402;ENSMUSG00000029838;ENSMUSG00000055254;ENSMUSG00000062991
GO:0008366	Biological Process	axon ensheathment	9	153	5.83107e-05	ENSMUSG00000001288;ENSMUSG00000017929;ENSMUSG00000020053;ENSMUSG00000024479;ENSMUSG00000026697;ENSMUSG00000028402;ENSMUSG00000029838;ENSMUSG00000055254;ENSMUSG00000062991
GO:0009986	Cellular Component	cell surface	27	1056	5.86791e-05	ENSMUSG00000002633;ENSMUSG00000005268;ENSMUSG00000005465;ENSMUSG00000026235;ENSMUSG00000027748;ENSMUSG00000027947;ENSMUSG00000028444;ENSMUSG00000029503;ENSMUSG00000029838;ENSMUSG00000030124;ENSMUSG00000030310;ENSMUSG00000030849;ENSMUSG00000031391;ENSMUSG00000031486;ENSMUSG00000031558;ENSMUSG00000032068;ENSMUSG00000035653;ENSMUSG00000038119;ENSMUSG00000038677;ENSMUSG00000039239;ENSMUSG00000049103;…
GO:0023052	Biological Process	signaling	108	7083	6.17691e-05	ENSMUSG00000000303;ENSMUSG00000001288;ENSMUSG00000002083;ENSMUSG00000002633;ENSMUSG00000004791;ENSMUSG00000004952;ENSMUSG00000005045;ENSMUSG00000005268;ENSMUSG00000005465;ENSMUSG00000007653;ENSMUSG00000010803;ENSMUSG00000013483;ENSMUSG00000015476;ENSMUSG00000018920;ENSMUSG00000019851;ENSMUSG00000020053;ENSMUSG00000021071;ENSMUSG00000021719;ENSMUSG00000022025;ENSMUSG00000022309;ENSMUSG00000023067;…
GO:1901214	Biological Process	regulation of neuron death	14	362	6.23568e-05	ENSMUSG00000000753;ENSMUSG00000002083;ENSMUSG00000002633;ENSMUSG00000007653;ENSMUSG00000020053;ENSMUSG00000022270;ENSMUSG00000022309;ENSMUSG00000028444;ENSMUSG00000030827;ENSMUSG00000039239;ENSMUSG00000049313;ENSMUSG00000055254;ENSMUSG00000056755;ENSMUSG00000060534
GO:0043167	Molecular Function	ion binding	96	6142	6.298e-05	ENSMUSG00000000303;ENSMUSG00000000861;ENSMUSG00000001288;ENSMUSG00000001773;ENSMUSG00000002633;ENSMUSG00000003746;ENSMUSG00000004952;ENSMUSG00000005045;ENSMUSG00000005268;ENSMUSG00000005667;ENSMUSG00000007908;ENSMUSG00000016386;ENSMUSG00000017929;ENSMUSG00000018750;ENSMUSG00000019230;ENSMUSG00000021071;ENSMUSG00000023067;ENSMUSG00000024066;ENSMUSG00000025496;ENSMUSG00000025582;ENSMUSG00000026173;…
GO:0061458	Biological Process	reproductive system development	17	508	6.32021e-05	ENSMUSG00000000753;ENSMUSG00000001288;ENSMUSG00000002324;ENSMUSG00000002633;ENSMUSG00000005268;ENSMUSG00000019230;ENSMUSG00000020053;ENSMUSG00000022309;ENSMUSG00000027208;ENSMUSG00000029838;ENSMUSG00000031558;ENSMUSG00000031995;ENSMUSG00000039239;ENSMUSG00000039519;ENSMUSG00000048387;ENSMUSG00000050295;ENSMUSG00000052430
GO:0098889	Cellular Component	intrinsic component of presynaptic membrane	8	120	6.38019e-05	ENSMUSG00000021719;ENSMUSG00000025496;ENSMUSG00000026235;ENSMUSG00000029503;ENSMUSG00000030310;ENSMUSG00000031376;ENSMUSG00000040907;ENSMUSG00000056755
GO:0043067	Biological Process	regulation of programmed cell death	35	1562	6.39943e-05	ENSMUSG00000001288;ENSMUSG00000001773;ENSMUSG00000002083;ENSMUSG00000002633;ENSMUSG00000005268;ENSMUSG00000007653;ENSMUSG00000013483;ENSMUSG00000020053;ENSMUSG00000020326;ENSMUSG00000022270;ENSMUSG00000022309;ENSMUSG00000023067;ENSMUSG00000024066;ENSMUSG00000026976;ENSMUSG00000027663;ENSMUSG00000028179;ENSMUSG00000028211;ENSMUSG00000028444;ENSMUSG00000029838;ENSMUSG00000030827;ENSMUSG00000031112;…
GO:0001101	Biological Process	response to acid chemical	14	364	6.61383e-05	ENSMUSG00000000753;ENSMUSG00000000861;ENSMUSG00000001288;ENSMUSG00000027792;ENSMUSG00000028893;ENSMUSG00000029838;ENSMUSG00000030827;ENSMUSG00000030849;ENSMUSG00000032006;ENSMUSG00000035131;ENSMUSG00000039323;ENSMUSG00000040907;ENSMUSG00000048387;ENSMUSG00000055254
GO:0098793	Cellular Component	presynapse	19	612	6.63963e-05	ENSMUSG00000002633;ENSMUSG00000015476;ENSMUSG00000021071;ENSMUSG00000021719;ENSMUSG00000024479;ENSMUSG00000025496;ENSMUSG00000025892;ENSMUSG00000026235;ENSMUSG00000027270;ENSMUSG00000029503;ENSMUSG00000029838;ENSMUSG00000030310;ENSMUSG00000031376;ENSMUSG00000032036;ENSMUSG00000037386;ENSMUSG00000040907;ENSMUSG00000055254;ENSMUSG00000056755;ENSMUSG00000072214
GO:0016525	Biological Process	negative regulation of angiogenesis	8	122	7.03575e-05	ENSMUSG00000000753;ENSMUSG00000022025;ENSMUSG00000029838;ENSMUSG00000033170;ENSMUSG00000033569;ENSMUSG00000039239;ENSMUSG00000049103;ENSMUSG00000050295
GO:0050769	Biological Process	positive regulation of neurogenesis	18	565	7.21602e-05	ENSMUSG00000000753;ENSMUSG00000000861;ENSMUSG00000002633;ENSMUSG00000017802;ENSMUSG00000020053;ENSMUSG00000020644;ENSMUSG00000026235;ENSMUSG00000029838;ENSMUSG00000035131;ENSMUSG00000036564;ENSMUSG00000037386;ENSMUSG00000037855;ENSMUSG00000038119;ENSMUSG00000042453;ENSMUSG00000049103;ENSMUSG00000051279;ENSMUSG00000055254;ENSMUSG00000060534
GO:0050896	Biological Process	response to stimulus	140	9891	7.4359e-05	ENSMUSG00000000303;ENSMUSG00000000753;ENSMUSG00000000861;ENSMUSG00000001288;ENSMUSG00000002083;ENSMUSG00000002324;ENSMUSG00000002633;ENSMUSG00000003746;ENSMUSG00000004328;ENSMUSG00000004791;ENSMUSG00000004952;ENSMUSG00000005045;ENSMUSG00000005268;ENSMUSG00000005465;ENSMUSG00000007653;ENSMUSG00000010803;ENSMUSG00000013483;ENSMUSG00000015476;ENSMUSG00000017723;ENSMUSG00000018750;ENSMUSG00000018920;…
GO:0009605	Biological Process	response to external stimulus	51	2668	7.83286e-05	ENSMUSG00000000753;ENSMUSG00000000861;ENSMUSG00000002633;ENSMUSG00000004791;ENSMUSG00000005268;ENSMUSG00000005465;ENSMUSG00000017723;ENSMUSG00000018920;ENSMUSG00000019230;ENSMUSG00000020053;ENSMUSG00000020644;ENSMUSG00000022309;ENSMUSG00000023067;ENSMUSG00000026235;ENSMUSG00000027208;ENSMUSG00000027524;ENSMUSG00000027792;ENSMUSG00000028893;ENSMUSG00000029298;ENSMUSG00000029503;ENSMUSG00000029838;…
GO:0072111	Biological Process	cell proliferation involved in kidney development	4	21	7.88264e-05	ENSMUSG00000002633;ENSMUSG00000027947;ENSMUSG00000032006;ENSMUSG00000048387
GO:1902531	Biological Process	regulation of intracellular signal transduction	37	1710	7.98903e-05	ENSMUSG00000002083;ENSMUSG00000004952;ENSMUSG00000005045;ENSMUSG00000005268;ENSMUSG00000020053;ENSMUSG00000022309;ENSMUSG00000024066;ENSMUSG00000025496;ENSMUSG00000026235;ENSMUSG00000026697;ENSMUSG00000027524;ENSMUSG00000027947;ENSMUSG00000028179;ENSMUSG00000028893;ENSMUSG00000030827;ENSMUSG00000030849;ENSMUSG00000031297;ENSMUSG00000031558;ENSMUSG00000032006;ENSMUSG00000032715;ENSMUSG00000033170;…
GO:0032268	Biological Process	regulation of cellular protein metabolic process	51	2674	8.29761e-05	ENSMUSG00000000753;ENSMUSG00000002083;ENSMUSG00000002633;ENSMUSG00000004791;ENSMUSG00000005268;ENSMUSG00000013483;ENSMUSG00000017723;ENSMUSG00000019851;ENSMUSG00000020053;ENSMUSG00000020154;ENSMUSG00000020326;ENSMUSG00000022309;ENSMUSG00000023067;ENSMUSG00000024066;ENSMUSG00000025496;ENSMUSG00000026235;ENSMUSG00000026697;ENSMUSG00000027208;ENSMUSG00000027313;ENSMUSG00000027524;ENSMUSG00000027947;…
GO:0021954	Biological Process	central nervous system neuron development	7	94	9.01284e-05	ENSMUSG00000017929;ENSMUSG00000026235;ENSMUSG00000029212;ENSMUSG00000031558;ENSMUSG00000038539;ENSMUSG00000055254;ENSMUSG00000060534
GO:0048015	Biological Process	phosphatidylinositol-mediated signaling	9	162	9.0652e-05	ENSMUSG00000020053;ENSMUSG00000022309;ENSMUSG00000026173;ENSMUSG00000026697;ENSMUSG00000032006;ENSMUSG00000039239;ENSMUSG00000041417;ENSMUSG00000042453;ENSMUSG00000055254
GO:0014065	Biological Process	phosphatidylinositol 3-kinase signaling	8	127	9.33682e-05	ENSMUSG00000020053;ENSMUSG00000022309;ENSMUSG00000026697;ENSMUSG00000032006;ENSMUSG00000039239;ENSMUSG00000041417;ENSMUSG00000042453;ENSMUSG00000055254
GO:0001525	Biological Process	angiogenesis	17	527	9.87631e-05	ENSMUSG00000000753;ENSMUSG00000002633;ENSMUSG00000004328;ENSMUSG00000004791;ENSMUSG00000020154;ENSMUSG00000022025;ENSMUSG00000022309;ENSMUSG00000029838;ENSMUSG00000031486;ENSMUSG00000031558;ENSMUSG00000033170;ENSMUSG00000033569;ENSMUSG00000039239;ENSMUSG00000049103;ENSMUSG00000050295;ENSMUSG00000054136;ENSMUSG00000059588
GO:0071229	Biological Process	cellular response to acid chemical	10	203	0.000101388	ENSMUSG00000000753;ENSMUSG00000000861;ENSMUSG00000001288;ENSMUSG00000028893;ENSMUSG00000030849;ENSMUSG00000032006;ENSMUSG00000035131;ENSMUSG00000040907;ENSMUSG00000048387;ENSMUSG00000055254
GO:0014066	Biological Process	regulation of phosphatidylinositol 3-kinase signaling	7	96	0.000102986	ENSMUSG00000020053;ENSMUSG00000022309;ENSMUSG00000026697;ENSMUSG00000032006;ENSMUSG00000039239;ENSMUSG00000042453;ENSMUSG00000055254
GO:0048017	Biological Process	inositol lipid-mediated signaling	9	165	0.000104319	ENSMUSG00000020053;ENSMUSG00000022309;ENSMUSG00000026173;ENSMUSG00000026697;ENSMUSG00000032006;ENSMUSG00000039239;ENSMUSG00000041417;ENSMUSG00000042453;ENSMUSG00000055254
GO:1901215	Biological Process	negative regulation of neuron death	11	245	0.000105075	ENSMUSG00000000753;ENSMUSG00000002633;ENSMUSG00000007653;ENSMUSG00000020053;ENSMUSG00000022270;ENSMUSG00000022309;ENSMUSG00000028444;ENSMUSG00000030827;ENSMUSG00000049313;ENSMUSG00000055254;ENSMUSG00000056755
GO:0019222	Biological Process	regulation of metabolic process	102	6667	0.000106468	ENSMUSG00000000303;ENSMUSG00000000753;ENSMUSG00000000861;ENSMUSG00000001288;ENSMUSG00000002083;ENSMUSG00000002633;ENSMUSG00000004328;ENSMUSG00000004791;ENSMUSG00000005045;ENSMUSG00000005268;ENSMUSG00000005465;ENSMUSG00000008658;ENSMUSG00000009097;ENSMUSG00000012350;ENSMUSG00000013483;ENSMUSG00000017723;ENSMUSG00000018750;ENSMUSG00000019230;ENSMUSG00000019851;ENSMUSG00000020053;ENSMUSG00000020154;…
GO:0009888	Biological Process	tissue development	40	1936	0.000107915	ENSMUSG00000001288;ENSMUSG00000002633;ENSMUSG00000004791;ENSMUSG00000005268;ENSMUSG00000008658;ENSMUSG00000012350;ENSMUSG00000020053;ENSMUSG00000020644;ENSMUSG00000022025;ENSMUSG00000022309;ENSMUSG00000023067;ENSMUSG00000024066;ENSMUSG00000025608;ENSMUSG00000026235;ENSMUSG00000026638;ENSMUSG00000026976;ENSMUSG00000027208;ENSMUSG00000027356;ENSMUSG00000027524;ENSMUSG00000027947;ENSMUSG00000029503;…
GO:0045597	Biological Process	positive regulation of cell differentiation	27	1100	0.000110458	ENSMUSG00000000753;ENSMUSG00000000861;ENSMUSG00000002633;ENSMUSG00000017802;ENSMUSG00000020053;ENSMUSG00000020644;ENSMUSG00000026235;ENSMUSG00000026697;ENSMUSG00000026976;ENSMUSG00000027524;ENSMUSG00000028179;ENSMUSG00000029838;ENSMUSG00000035131;ENSMUSG00000036564;ENSMUSG00000037386;ENSMUSG00000037855;ENSMUSG00000038119;ENSMUSG00000039239;ENSMUSG00000041417;ENSMUSG00000042453;ENSMUSG00000049103;…
GO:0060405	Biological Process	regulation of penile erection	3	9	0.000110644	ENSMUSG00000002633;ENSMUSG00000025496;ENSMUSG00000049112
GO:0065008	Biological Process	regulation of biological quality	68	3964	0.000112838	ENSMUSG00000000753;ENSMUSG00000000861;ENSMUSG00000002083;ENSMUSG00000002633;ENSMUSG00000005268;ENSMUSG00000007653;ENSMUSG00000007783;ENSMUSG00000010803;ENSMUSG00000015476;ENSMUSG00000017929;ENSMUSG00000020053;ENSMUSG00000020142;ENSMUSG00000020644;ENSMUSG00000021071;ENSMUSG00000021719;ENSMUSG00000022309;ENSMUSG00000024066;ENSMUSG00000025496;ENSMUSG00000025582;ENSMUSG00000025892;ENSMUSG00000026051;…
GO:0009887	Biological Process	animal organ morphogenesis	26	1041	0.000113003	ENSMUSG00000001288;ENSMUSG00000002633;ENSMUSG00000004791;ENSMUSG00000019230;ENSMUSG00000019851;ENSMUSG00000020053;ENSMUSG00000020644;ENSMUSG00000022309;ENSMUSG00000026976;ENSMUSG00000027208;ENSMUSG00000029838;ENSMUSG00000030827;ENSMUSG00000030849;ENSMUSG00000031558;ENSMUSG00000038119;ENSMUSG00000038843;ENSMUSG00000039239;ENSMUSG00000039519;ENSMUSG00000042678;ENSMUSG00000048387;ENSMUSG00000050295;…
GO:0099572	Cellular Component	postsynaptic specialization	15	431	0.000114955	ENSMUSG00000000861;ENSMUSG00000007653;ENSMUSG00000010803;ENSMUSG00000015476;ENSMUSG00000021719;ENSMUSG00000025892;ENSMUSG00000026235;ENSMUSG00000028402;ENSMUSG00000029503;ENSMUSG00000035653;ENSMUSG00000046447;ENSMUSG00000052581;ENSMUSG00000055254;ENSMUSG00000060534;ENSMUSG00000060882
GO:0002009	Biological Process	morphogenesis of an epithelium	17	534	0.000115741	ENSMUSG00000001288;ENSMUSG00000002633;ENSMUSG00000004791;ENSMUSG00000020053;ENSMUSG00000022309;ENSMUSG00000025608;ENSMUSG00000026235;ENSMUSG00000026976;ENSMUSG00000027208;ENSMUSG00000027356;ENSMUSG00000031558;ENSMUSG00000031995;ENSMUSG00000032068;ENSMUSG00000034968;ENSMUSG00000039239;ENSMUSG00000039519;ENSMUSG00000048387
GO:0060429	Biological Process	epithelium development	28	1165	0.000116794	ENSMUSG00000001288;ENSMUSG00000002633;ENSMUSG00000004791;ENSMUSG00000005268;ENSMUSG00000012350;ENSMUSG00000020053;ENSMUSG00000020644;ENSMUSG00000022025;ENSMUSG00000022309;ENSMUSG00000023067;ENSMUSG00000024066;ENSMUSG00000025608;ENSMUSG00000026235;ENSMUSG00000026638;ENSMUSG00000026976;ENSMUSG00000027208;ENSMUSG00000027356;ENSMUSG00000029838;ENSMUSG00000031558;ENSMUSG00000031995;ENSMUSG00000032068;…
GO:0045860	Biological Process	positive regulation of protein kinase activity	16	484	0.000119704	ENSMUSG00000005268;ENSMUSG00000020053;ENSMUSG00000022309;ENSMUSG00000023067;ENSMUSG00000025496;ENSMUSG00000026235;ENSMUSG00000027524;ENSMUSG00000027947;ENSMUSG00000032006;ENSMUSG00000033170;ENSMUSG00000038453;ENSMUSG00000039239;ENSMUSG00000042453;ENSMUSG00000042724;ENSMUSG00000062991;ENSMUSG00000068744
GO:0032270	Biological Process	positive regulation of cellular protein metabolic process	35	1614	0.000122267	ENSMUSG00000002083;ENSMUSG00000004791;ENSMUSG00000005268;ENSMUSG00000013483;ENSMUSG00000019851;ENSMUSG00000020053;ENSMUSG00000022309;ENSMUSG00000023067;ENSMUSG00000024066;ENSMUSG00000025496;ENSMUSG00000026235;ENSMUSG00000027208;ENSMUSG00000027524;ENSMUSG00000027947;ENSMUSG00000028871;ENSMUSG00000030827;ENSMUSG00000030849;ENSMUSG00000032006;ENSMUSG00000032715;ENSMUSG00000033170;ENSMUSG00000034457;…
GO:0010631	Biological Process	epithelial cell migration	12	293	0.000122523	ENSMUSG00000000753;ENSMUSG00000002633;ENSMUSG00000020053;ENSMUSG00000022309;ENSMUSG00000027208;ENSMUSG00000027356;ENSMUSG00000029838;ENSMUSG00000031486;ENSMUSG00000031558;ENSMUSG00000033170;ENSMUSG00000039239;ENSMUSG00000051279
GO:0006865	Biological Process	amino acid transport	9	169	0.000125193	ENSMUSG00000020142;ENSMUSG00000021509;ENSMUSG00000027748;ENSMUSG00000030310;ENSMUSG00000031297;ENSMUSG00000036534;ENSMUSG00000048387;ENSMUSG00000055254;ENSMUSG00000056755
GO:1901699	Biological Process	cellular response to nitrogen compound	19	645	0.000127024	ENSMUSG00000000303;ENSMUSG00000000861;ENSMUSG00000007653;ENSMUSG00000010803;ENSMUSG00000020053;ENSMUSG00000026235;ENSMUSG00000028893;ENSMUSG00000029212;ENSMUSG00000030287;ENSMUSG00000030827;ENSMUSG00000031558;ENSMUSG00000032006;ENSMUSG00000032323;ENSMUSG00000032715;ENSMUSG00000040907;ENSMUSG00000041417;ENSMUSG00000049313;ENSMUSG00000054667;ENSMUSG00000055254
GO:0048511	Biological Process	rhythmic process	13	340	0.000127684	ENSMUSG00000000753;ENSMUSG00000020053;ENSMUSG00000020644;ENSMUSG00000025496;ENSMUSG00000029212;ENSMUSG00000029838;ENSMUSG00000031558;ENSMUSG00000038539;ENSMUSG00000039519;ENSMUSG00000049112;ENSMUSG00000052430;ENSMUSG00000055254;ENSMUSG00000060882
GO:0040019	Biological Process	positive regulation of embryonic development	5	44	0.000128059	ENSMUSG00000002633;ENSMUSG00000017929;ENSMUSG00000020053;ENSMUSG00000034968;ENSMUSG00000048387
GO:0065009	Biological Process	regulation of molecular function	55	3013	0.000132074	ENSMUSG00000000753;ENSMUSG00000002083;ENSMUSG00000002633;ENSMUSG00000004952;ENSMUSG00000005268;ENSMUSG00000013483;ENSMUSG00000015476;ENSMUSG00000017723;ENSMUSG00000019851;ENSMUSG00000020053;ENSMUSG00000020154;ENSMUSG00000020326;ENSMUSG00000020644;ENSMUSG00000022309;ENSMUSG00000023067;ENSMUSG00000023232;ENSMUSG00000024066;ENSMUSG00000025496;ENSMUSG00000025582;ENSMUSG00000026173;ENSMUSG00000026235;…
GO:0016324	Cellular Component	apical plasma membrane	14	388	0.000133554	ENSMUSG00000002504;ENSMUSG00000024479;ENSMUSG00000025608;ENSMUSG00000026051;ENSMUSG00000027947;ENSMUSG00000028402;ENSMUSG00000028444;ENSMUSG00000029503;ENSMUSG00000031112;ENSMUSG00000032068;ENSMUSG00000039323;ENSMUSG00000039450;ENSMUSG00000049112;ENSMUSG00000073530
GO:0050806	Biological Process	positive regulation of synaptic transmission	10	210	0.000133988	ENSMUSG00000015476;ENSMUSG00000025496;ENSMUSG00000025892;ENSMUSG00000026235;ENSMUSG00000029838;ENSMUSG00000037386;ENSMUSG00000042453;ENSMUSG00000049103;ENSMUSG00000049112;ENSMUSG00000055254
GO:0051247	Biological Process	positive regulation of protein metabolic process	36	1688	0.000134715	ENSMUSG00000002083;ENSMUSG00000004791;ENSMUSG00000005268;ENSMUSG00000013483;ENSMUSG00000019851;ENSMUSG00000020053;ENSMUSG00000022309;ENSMUSG00000023067;ENSMUSG00000024066;ENSMUSG00000025496;ENSMUSG00000026235;ENSMUSG00000027208;ENSMUSG00000027524;ENSMUSG00000027947;ENSMUSG00000028871;ENSMUSG00000030827;ENSMUSG00000030849;ENSMUSG00000032006;ENSMUSG00000032715;ENSMUSG00000033170;ENSMUSG00000034457;…
GO:0090132	Biological Process	epithelium migration	12	296	0.000134768	ENSMUSG00000000753;ENSMUSG00000002633;ENSMUSG00000020053;ENSMUSG00000022309;ENSMUSG00000027208;ENSMUSG00000027356;ENSMUSG00000029838;ENSMUSG00000031486;ENSMUSG00000031558;ENSMUSG00000033170;ENSMUSG00000039239;ENSMUSG00000051279
GO:0099060	Cellular Component	integral component of postsynaptic specialization membrane	7	100	0.000135469	ENSMUSG00000007653;ENSMUSG00000010803;ENSMUSG00000025892;ENSMUSG00000035653;ENSMUSG00000052581;ENSMUSG00000060534;ENSMUSG00000060882
GO:0010720	Biological Process	positive regulation of cell development	19	649	0.000137544	ENSMUSG00000000753;ENSMUSG00000000861;ENSMUSG00000002633;ENSMUSG00000017802;ENSMUSG00000020053;ENSMUSG00000020644;ENSMUSG00000026235;ENSMUSG00000026697;ENSMUSG00000029838;ENSMUSG00000035131;ENSMUSG00000036564;ENSMUSG00000037386;ENSMUSG00000037855;ENSMUSG00000038119;ENSMUSG00000042453;ENSMUSG00000049103;ENSMUSG00000051279;ENSMUSG00000055254;ENSMUSG00000060534
GO:0005509	Molecular Function	calcium ion binding	20	710	0.000140281	ENSMUSG00000000303;ENSMUSG00000002633;ENSMUSG00000003746;ENSMUSG00000026173;ENSMUSG00000027171;ENSMUSG00000030287;ENSMUSG00000031558;ENSMUSG00000031881;ENSMUSG00000034488;ENSMUSG00000037605;ENSMUSG00000038677;ENSMUSG00000043458;ENSMUSG00000047307;ENSMUSG00000051375;ENSMUSG00000053626;ENSMUSG00000056755;ENSMUSG00000074264;ENSMUSG00000103332;ENSMUSG00000103677;ENSMUSG00000103897
GO:0072331	Biological Process	signal transduction by p53 class mediator	8	135	0.000142942	ENSMUSG00000002083;ENSMUSG00000005045;ENSMUSG00000019851;ENSMUSG00000023067;ENSMUSG00000028893;ENSMUSG00000030609;ENSMUSG00000034457;ENSMUSG00000041801
GO:0035249	Biological Process	synaptic transmission, glutamatergic	7	102	0.000150774	ENSMUSG00000025892;ENSMUSG00000035910;ENSMUSG00000042453;ENSMUSG00000049103;ENSMUSG00000049112;ENSMUSG00000055254;ENSMUSG00000056755
GO:0051966	Biological Process	regulation of synaptic transmission, glutamatergic	6	72	0.000155548	ENSMUSG00000025892;ENSMUSG00000042453;ENSMUSG00000049103;ENSMUSG00000049112;ENSMUSG00000055254;ENSMUSG00000056755
GO:0007171	Biological Process	activation of transmembrane receptor protein tyrosine kinase activity	3	10	0.000156757	ENSMUSG00000005268;ENSMUSG00000022309;ENSMUSG00000062991
GO:0090130	Biological Process	tissue migration	12	302	0.000162432	ENSMUSG00000000753;ENSMUSG00000002633;ENSMUSG00000020053;ENSMUSG00000022309;ENSMUSG00000027208;ENSMUSG00000027356;ENSMUSG00000029838;ENSMUSG00000031486;ENSMUSG00000031558;ENSMUSG00000033170;ENSMUSG00000039239;ENSMUSG00000051279
GO:0022603	Biological Process	regulation of anatomical structure morphogenesis	26	1068	0.000169705	ENSMUSG00000000753;ENSMUSG00000000861;ENSMUSG00000002633;ENSMUSG00000004791;ENSMUSG00000022025;ENSMUSG00000024066;ENSMUSG00000026235;ENSMUSG00000026697;ENSMUSG00000026976;ENSMUSG00000027208;ENSMUSG00000027356;ENSMUSG00000029838;ENSMUSG00000031486;ENSMUSG00000031558;ENSMUSG00000033170;ENSMUSG00000033569;ENSMUSG00000034968;ENSMUSG00000037386;ENSMUSG00000038453;ENSMUSG00000039239;ENSMUSG00000042453;…
GO:0051588	Biological Process	regulation of neurotransmitter transport	9	176	0.00017012	ENSMUSG00000025496;ENSMUSG00000026051;ENSMUSG00000027524;ENSMUSG00000029503;ENSMUSG00000030310;ENSMUSG00000037386;ENSMUSG00000055254;ENSMUSG00000056755;ENSMUSG00000072214
GO:0050789	Biological Process	regulation of biological process	167	12536	0.000171411	ENSMUSG00000000303;ENSMUSG00000000753;ENSMUSG00000000861;ENSMUSG00000001288;ENSMUSG00000001773;ENSMUSG00000002083;ENSMUSG00000002633;ENSMUSG00000004328;ENSMUSG00000004791;ENSMUSG00000004952;ENSMUSG00000005045;ENSMUSG00000005268;ENSMUSG00000005465;ENSMUSG00000007653;ENSMUSG00000008658;ENSMUSG00000009097;ENSMUSG00000010803;ENSMUSG00000012350;ENSMUSG00000013483;ENSMUSG00000015476;ENSMUSG00000017723;…
GO:0060255	Biological Process	regulation of macromolecule metabolic process	95	6164	0.000171718	ENSMUSG00000000303;ENSMUSG00000000753;ENSMUSG00000000861;ENSMUSG00000001288;ENSMUSG00000002083;ENSMUSG00000002633;ENSMUSG00000004328;ENSMUSG00000004791;ENSMUSG00000005045;ENSMUSG00000005268;ENSMUSG00000005465;ENSMUSG00000008658;ENSMUSG00000009097;ENSMUSG00000012350;ENSMUSG00000013483;ENSMUSG00000017723;ENSMUSG00000018750;ENSMUSG00000019230;ENSMUSG00000019851;ENSMUSG00000020053;ENSMUSG00000020154;…
GO:1990782	Molecular Function	protein tyrosine kinase binding	7	105	0.000173641	ENSMUSG00000022309;ENSMUSG00000026235;ENSMUSG00000026697;ENSMUSG00000041417;ENSMUSG00000055254;ENSMUSG00000061132;ENSMUSG00000062991
GO:0051246	Biological Process	regulation of protein metabolic process	52	2827	0.000175448	ENSMUSG00000000303;ENSMUSG00000000753;ENSMUSG00000002083;ENSMUSG00000002633;ENSMUSG00000004791;ENSMUSG00000005268;ENSMUSG00000013483;ENSMUSG00000017723;ENSMUSG00000019851;ENSMUSG00000020053;ENSMUSG00000020154;ENSMUSG00000020326;ENSMUSG00000022309;ENSMUSG00000023067;ENSMUSG00000024066;ENSMUSG00000025496;ENSMUSG00000026235;ENSMUSG00000026697;ENSMUSG00000027208;ENSMUSG00000027313;ENSMUSG00000027524;…
GO:0098839	Cellular Component	postsynaptic density membrane	7	105	0.000183718	ENSMUSG00000015476;ENSMUSG00000021719;ENSMUSG00000025892;ENSMUSG00000026235;ENSMUSG00000035653;ENSMUSG00000052581;ENSMUSG00000060534
GO:0071695	Biological Process	anatomical structure maturation	9	178	0.000185181	ENSMUSG00000000861;ENSMUSG00000002324;ENSMUSG00000017929;ENSMUSG00000020053;ENSMUSG00000023067;ENSMUSG00000026697;ENSMUSG00000027356;ENSMUSG00000033569;ENSMUSG00000039239
GO:0032279	Cellular Component	asymmetric synapse	14	401	0.000187826	ENSMUSG00000000861;ENSMUSG00000015476;ENSMUSG00000021719;ENSMUSG00000025892;ENSMUSG00000026235;ENSMUSG00000028402;ENSMUSG00000029503;ENSMUSG00000035653;ENSMUSG00000046447;ENSMUSG00000052581;ENSMUSG00000055254;ENSMUSG00000056755;ENSMUSG00000060534;ENSMUSG00000060882
GO:0010226	Biological Process	response to lithium ion	4	26	0.00018844	ENSMUSG00000000303;ENSMUSG00000002633;ENSMUSG00000020644;ENSMUSG00000039323
GO:0048545	Biological Process	response to steroid hormone	13	354	0.000189835	ENSMUSG00000000753;ENSMUSG00000020053;ENSMUSG00000023067;ENSMUSG00000027792;ENSMUSG00000029212;ENSMUSG00000029838;ENSMUSG00000031558;ENSMUSG00000039239;ENSMUSG00000039323;ENSMUSG00000039519;ENSMUSG00000041417;ENSMUSG00000049112;ENSMUSG00000055254
GO:0072332	Biological Process	intrinsic apoptotic signaling pathway by p53 class mediator	6	75	0.00019496	ENSMUSG00000002083;ENSMUSG00000019851;ENSMUSG00000023067;ENSMUSG00000030609;ENSMUSG00000034457;ENSMUSG00000041801
GO:0070997	Biological Process	neuron death	14	404	0.00019705	ENSMUSG00000000753;ENSMUSG00000002083;ENSMUSG00000002633;ENSMUSG00000007653;ENSMUSG00000020053;ENSMUSG00000022270;ENSMUSG00000022309;ENSMUSG00000028444;ENSMUSG00000030827;ENSMUSG00000039239;ENSMUSG00000049313;ENSMUSG00000055254;ENSMUSG00000056755;ENSMUSG00000060534
GO:0048661	Biological Process	positive regulation of smooth muscle cell proliferation	7	107	0.000203088	ENSMUSG00000020053;ENSMUSG00000020644;ENSMUSG00000027947;ENSMUSG00000030849;ENSMUSG00000031613;ENSMUSG00000032006;ENSMUSG00000059588
GO:0070851	Molecular Function	growth factor receptor binding	8	143	0.00020334	ENSMUSG00000004791;ENSMUSG00000005465;ENSMUSG00000022309;ENSMUSG00000027208;ENSMUSG00000027947;ENSMUSG00000030827;ENSMUSG00000032006;ENSMUSG00000041417
GO:0060736	Biological Process	prostate gland growth	3	11	0.000213762	ENSMUSG00000002633;ENSMUSG00000005268;ENSMUSG00000020053
GO:0008306	Biological Process	associative learning	7	108	0.000215126	ENSMUSG00000025496;ENSMUSG00000030310;ENSMUSG00000035910;ENSMUSG00000036564;ENSMUSG00000040907;ENSMUSG00000042453;ENSMUSG00000056755
GO:0032526	Biological Process	response to retinoic acid	7	108	0.000215126	ENSMUSG00000000753;ENSMUSG00000001288;ENSMUSG00000030849;ENSMUSG00000035131;ENSMUSG00000039323;ENSMUSG00000040907;ENSMUSG00000048387
GO:0099056	Cellular Component	integral component of presynaptic membrane	7	108	0.000218769	ENSMUSG00000025496;ENSMUSG00000026235;ENSMUSG00000029503;ENSMUSG00000030310;ENSMUSG00000031376;ENSMUSG00000040907;ENSMUSG00000056755
GO:0045765	Biological Process	regulation of angiogenesis	12	312	0.000219344	ENSMUSG00000000753;ENSMUSG00000002633;ENSMUSG00000004791;ENSMUSG00000022025;ENSMUSG00000029838;ENSMUSG00000031486;ENSMUSG00000033170;ENSMUSG00000033569;ENSMUSG00000039239;ENSMUSG00000049103;ENSMUSG00000050295;ENSMUSG00000054136
GO:0120036	Biological Process	plasma membrane bounded cell projection organization	33	1532	0.000220449	ENSMUSG00000000303;ENSMUSG00000000753;ENSMUSG00000000861;ENSMUSG00000002633;ENSMUSG00000017802;ENSMUSG00000017929;ENSMUSG00000019230;ENSMUSG00000025582;ENSMUSG00000025608;ENSMUSG00000026235;ENSMUSG00000026697;ENSMUSG00000029838;ENSMUSG00000031112;ENSMUSG00000031391;ENSMUSG00000031558;ENSMUSG00000032036;ENSMUSG00000032128;ENSMUSG00000033214;ENSMUSG00000033569;ENSMUSG00000035910;ENSMUSG00000036030;…
GO:0065007	Biological Process	biological regulation	174	13255	0.000220926	ENSMUSG00000000303;ENSMUSG00000000753;ENSMUSG00000000861;ENSMUSG00000001288;ENSMUSG00000001773;ENSMUSG00000002083;ENSMUSG00000002633;ENSMUSG00000004328;ENSMUSG00000004791;ENSMUSG00000004952;ENSMUSG00000005045;ENSMUSG00000005268;ENSMUSG00000005465;ENSMUSG00000007653;ENSMUSG00000007783;ENSMUSG00000008658;ENSMUSG00000009097;ENSMUSG00000010803;ENSMUSG00000012350;ENSMUSG00000013483;ENSMUSG00000015476;…
GO:0022612	Biological Process	gland morphogenesis	8	144	0.000222813	ENSMUSG00000001288;ENSMUSG00000002633;ENSMUSG00000020053;ENSMUSG00000027208;ENSMUSG00000029838;ENSMUSG00000031558;ENSMUSG00000039239;ENSMUSG00000039519
GO:0048732	Biological Process	gland development	16	513	0.000231449	ENSMUSG00000000303;ENSMUSG00000000753;ENSMUSG00000001288;ENSMUSG00000002633;ENSMUSG00000005268;ENSMUSG00000020053;ENSMUSG00000020644;ENSMUSG00000024066;ENSMUSG00000026638;ENSMUSG00000026976;ENSMUSG00000027208;ENSMUSG00000029838;ENSMUSG00000031558;ENSMUSG00000039239;ENSMUSG00000039519;ENSMUSG00000050295
GO:0010629	Biological Process	negative regulation of gene expression	12	349	0.000233956	ENSMUSG00000020053|ENSMUSG00000024066|ENSMUSG00000028211|ENSMUSG00000054252|ENSMUSG00000039239|ENSMUSG00000002633|ENSMUSG00000000861|ENSMUSG00000027356|ENSMUSG00000031558|ENSMUSG00000020644|ENSMUSG00000023067|ENSMUSG00000000753
GO:0051781	Biological Process	positive regulation of cell division	6	78	0.000241858	ENSMUSG00000002633;ENSMUSG00000004791;ENSMUSG00000027208;ENSMUSG00000029838;ENSMUSG00000032006;ENSMUSG00000039239
GO:0072012	Biological Process	glomerulus vasculature development	4	28	0.000253591	ENSMUSG00000022309;ENSMUSG00000027947;ENSMUSG00000032006;ENSMUSG00000048387
GO:1900180	Biological Process	regulation of protein localization to nucleus	8	147	0.000256414	ENSMUSG00000000303;ENSMUSG00000002633;ENSMUSG00000022309;ENSMUSG00000027356;ENSMUSG00000028893;ENSMUSG00000033170;ENSMUSG00000039239;ENSMUSG00000041417
GO:0042734	Cellular Component	presynaptic membrane	9	186	0.00026227	ENSMUSG00000021719;ENSMUSG00000025496;ENSMUSG00000026235;ENSMUSG00000029503;ENSMUSG00000030310;ENSMUSG00000031376;ENSMUSG00000037386;ENSMUSG00000040907;ENSMUSG00000056755
GO:0010632	Biological Process	regulation of epithelial cell migration	10	229	0.000269947	ENSMUSG00000000753;ENSMUSG00000002633;ENSMUSG00000020053;ENSMUSG00000022309;ENSMUSG00000027208;ENSMUSG00000029838;ENSMUSG00000031486;ENSMUSG00000031558;ENSMUSG00000033170;ENSMUSG00000039239
GO:0061448	Biological Process	connective tissue development	11	274	0.000277931	ENSMUSG00000001288;ENSMUSG00000020053;ENSMUSG00000020644;ENSMUSG00000022025;ENSMUSG00000027947;ENSMUSG00000032006;ENSMUSG00000039239;ENSMUSG00000048387;ENSMUSG00000049313;ENSMUSG00000051279;ENSMUSG00000052430
GO:0048016	Biological Process	inositol phosphate-mediated signaling	5	52	0.000284988	ENSMUSG00000020053;ENSMUSG00000027524;ENSMUSG00000030287;ENSMUSG00000057604;ENSMUSG00000062991
GO:0016020	Cellular Component	membrane	140	10095	0.000286444	ENSMUSG00000000303;ENSMUSG00000001773;ENSMUSG00000002504;ENSMUSG00000002633;ENSMUSG00000003746;ENSMUSG00000004328;ENSMUSG00000004791;ENSMUSG00000004952;ENSMUSG00000005268;ENSMUSG00000005465;ENSMUSG00000007653;ENSMUSG00000007783;ENSMUSG00000007908;ENSMUSG00000010803;ENSMUSG00000015476;ENSMUSG00000017802;ENSMUSG00000017929;ENSMUSG00000018920;ENSMUSG00000019851;ENSMUSG00000020053;ENSMUSG00000020142;…
GO:0007214	Biological Process	gamma-aminobutyric acid signaling pathway	4	29	0.000291597	ENSMUSG00000007653;ENSMUSG00000010803;ENSMUSG00000029212;ENSMUSG00000036062
GO:0007548	Biological Process	sex differentiation	12	323	0.00030078	ENSMUSG00000002324;ENSMUSG00000002633;ENSMUSG00000019230;ENSMUSG00000022309;ENSMUSG00000027208;ENSMUSG00000028444;ENSMUSG00000031558;ENSMUSG00000039239;ENSMUSG00000048387;ENSMUSG00000050295;ENSMUSG00000052430;ENSMUSG00000055639
GO:0050768	Biological Process	negative regulation of neurogenesis	12	324	0.000309313	ENSMUSG00000000861;ENSMUSG00000002633;ENSMUSG00000020644;ENSMUSG00000026235;ENSMUSG00000029838;ENSMUSG00000031558;ENSMUSG00000036030;ENSMUSG00000037855;ENSMUSG00000038539;ENSMUSG00000044117;ENSMUSG00000049313;ENSMUSG00000062991
GO:0009628	Biological Process	response to abiotic stimulus	27	1173	0.000310282	ENSMUSG00000000753;ENSMUSG00000002083;ENSMUSG00000004328;ENSMUSG00000004791;ENSMUSG00000020053;ENSMUSG00000020644;ENSMUSG00000023067;ENSMUSG00000026831;ENSMUSG00000028211;ENSMUSG00000029503;ENSMUSG00000029838;ENSMUSG00000030287;ENSMUSG00000030609;ENSMUSG00000035504;ENSMUSG00000035910;ENSMUSG00000036062;ENSMUSG00000036564;ENSMUSG00000039239;ENSMUSG00000039323;ENSMUSG00000039457;ENSMUSG00000040907;…
GO:0045177	Cellular Component	apical part of cell	15	474	0.000320205	ENSMUSG00000002504;ENSMUSG00000024479;ENSMUSG00000025608;ENSMUSG00000026051;ENSMUSG00000027947;ENSMUSG00000028402;ENSMUSG00000028444;ENSMUSG00000029503;ENSMUSG00000031112;ENSMUSG00000032068;ENSMUSG00000035504;ENSMUSG00000039323;ENSMUSG00000039450;ENSMUSG00000049112;ENSMUSG00000073530
GO:0010721	Biological Process	negative regulation of cell development	13	375	0.000331024	ENSMUSG00000000861;ENSMUSG00000002633;ENSMUSG00000020053;ENSMUSG00000020644;ENSMUSG00000026235;ENSMUSG00000029838;ENSMUSG00000031558;ENSMUSG00000036030;ENSMUSG00000037855;ENSMUSG00000038539;ENSMUSG00000044117;ENSMUSG00000049313;ENSMUSG00000062991
GO:0060740	Biological Process	prostate gland epithelium morphogenesis	4	30	0.000333522	ENSMUSG00000001288;ENSMUSG00000002633;ENSMUSG00000020053;ENSMUSG00000039519
GO:0061437	Biological Process	renal system vasculature development	4	30	0.000333522	ENSMUSG00000022309;ENSMUSG00000027947;ENSMUSG00000032006;ENSMUSG00000048387
GO:0061440	Biological Process	kidney vasculature development	4	30	0.000333522	ENSMUSG00000022309;ENSMUSG00000027947;ENSMUSG00000032006;ENSMUSG00000048387
GO:0043195	Cellular Component	terminal bouton	6	83	0.000344311	ENSMUSG00000025496;ENSMUSG00000025892;ENSMUSG00000029503;ENSMUSG00000055254;ENSMUSG00000056755;ENSMUSG00000072214
GO:0045596	Biological Process	negative regulation of cell differentiation	21	814	0.000344698	ENSMUSG00000000861;ENSMUSG00000001288;ENSMUSG00000002633;ENSMUSG00000020053;ENSMUSG00000020644;ENSMUSG00000024066;ENSMUSG00000026235;ENSMUSG00000028211;ENSMUSG00000029838;ENSMUSG00000030124;ENSMUSG00000031558;ENSMUSG00000032715;ENSMUSG00000036030;ENSMUSG00000037855;ENSMUSG00000038539;ENSMUSG00000039239;ENSMUSG00000041417;ENSMUSG00000044117;ENSMUSG00000048387;ENSMUSG00000049313;ENSMUSG00000062991
GO:0030030	Biological Process	cell projection organization	33	1571	0.000346904	ENSMUSG00000000303;ENSMUSG00000000753;ENSMUSG00000000861;ENSMUSG00000002633;ENSMUSG00000017802;ENSMUSG00000017929;ENSMUSG00000019230;ENSMUSG00000025582;ENSMUSG00000025608;ENSMUSG00000026235;ENSMUSG00000026697;ENSMUSG00000029838;ENSMUSG00000031112;ENSMUSG00000031391;ENSMUSG00000031558;ENSMUSG00000032036;ENSMUSG00000032128;ENSMUSG00000033214;ENSMUSG00000033569;ENSMUSG00000035910;ENSMUSG00000036030;…
GO:0098655	Biological Process	cation transmembrane transport	22	875	0.0003541	ENSMUSG00000002083;ENSMUSG00000015476;ENSMUSG00000020142;ENSMUSG00000021509;ENSMUSG00000025496;ENSMUSG00000027524;ENSMUSG00000027748;ENSMUSG00000029503;ENSMUSG00000030287;ENSMUSG00000030310;ENSMUSG00000031297;ENSMUSG00000031376;ENSMUSG00000036534;ENSMUSG00000037989;ENSMUSG00000039239;ENSMUSG00000040907;ENSMUSG00000042453;ENSMUSG00000048387;ENSMUSG00000049265;ENSMUSG00000056755;ENSMUSG00000060882;…
GO:0022851	Molecular Function	GABA-gated chloride ion channel activity	3	13	0.000357696	ENSMUSG00000007653;ENSMUSG00000010803;ENSMUSG00000029212
GO:0007626	Biological Process	locomotory behavior	10	238	0.000366607	ENSMUSG00000020644;ENSMUSG00000025496;ENSMUSG00000026235;ENSMUSG00000037605;ENSMUSG00000040907;ENSMUSG00000042453;ENSMUSG00000042678;ENSMUSG00000060882;ENSMUSG00000061080;ENSMUSG00000062991
GO:0051049	Biological Process	regulation of transport	37	1847	0.000370478	ENSMUSG00000000303;ENSMUSG00000002083;ENSMUSG00000002633;ENSMUSG00000015476;ENSMUSG00000020053;ENSMUSG00000021071;ENSMUSG00000022309;ENSMUSG00000025496;ENSMUSG00000026051;ENSMUSG00000026817;ENSMUSG00000026976;ENSMUSG00000027356;ENSMUSG00000027524;ENSMUSG00000027748;ENSMUSG00000028871;ENSMUSG00000029503;ENSMUSG00000030310;ENSMUSG00000030827;ENSMUSG00000032715;ENSMUSG00000035504;ENSMUSG00000036564;…
GO:0051932	Biological Process	synaptic transmission, GABAergic	5	55	0.000371224	ENSMUSG00000007653;ENSMUSG00000010803;ENSMUSG00000030310;ENSMUSG00000036062;ENSMUSG00000049112
GO:0003275	Biological Process	apoptotic process involved in outflow tract morphogenesis	2	3	0.00037149	ENSMUSG00000039239;ENSMUSG00000050295
GO:0038129	Biological Process	ERBB3 signaling pathway	2	3	0.00037149	ENSMUSG00000026697;ENSMUSG00000062991
GO:0072194	Biological Process	kidney smooth muscle tissue development	2	3	0.00037149	ENSMUSG00000002633;ENSMUSG00000048387
GO:1902256	Biological Process	regulation of apoptotic process involved in outflow tract morphogenesis	2	3	0.00037149	ENSMUSG00000039239;ENSMUSG00000050295
GO:2000439	Biological Process	positive regulation of monocyte extravasation	2	3	0.00037149	ENSMUSG00000032006;ENSMUSG00000049103
GO:0070110	Cellular Component	ciliary neurotrophic factor receptor complex	2	3	0.000373526	ENSMUSG00000027947;ENSMUSG00000028444
GO:0034220	Biological Process	ion transmembrane transport	26	1124	0.000373859	ENSMUSG00000002083;ENSMUSG00000007653;ENSMUSG00000010803;ENSMUSG00000015476;ENSMUSG00000020142;ENSMUSG00000021509;ENSMUSG00000025496;ENSMUSG00000025892;ENSMUSG00000027524;ENSMUSG00000027748;ENSMUSG00000029212;ENSMUSG00000029503;ENSMUSG00000030287;ENSMUSG00000030310;ENSMUSG00000031297;ENSMUSG00000031376;ENSMUSG00000036534;ENSMUSG00000037989;ENSMUSG00000039239;ENSMUSG00000040907;ENSMUSG00000042453;…
GO:0060512	Biological Process	prostate gland morphogenesis	4	31	0.000379591	ENSMUSG00000001288;ENSMUSG00000002633;ENSMUSG00000020053;ENSMUSG00000039519
GO:0050731	Biological Process	positive regulation of peptidyl-tyrosine phosphorylation	9	197	0.000392127	ENSMUSG00000020053;ENSMUSG00000022309;ENSMUSG00000026235;ENSMUSG00000027208;ENSMUSG00000027947;ENSMUSG00000038453;ENSMUSG00000042453;ENSMUSG00000054252;ENSMUSG00000062991
GO:0035272	Biological Process	exocrine system development	5	56	0.000403941	ENSMUSG00000002633;ENSMUSG00000020053;ENSMUSG00000027208;ENSMUSG00000039239;ENSMUSG00000050295
GO:0018108	Biological Process	peptidyl-tyrosine phosphorylation	13	383	0.000404522	ENSMUSG00000005268;ENSMUSG00000020053;ENSMUSG00000022309;ENSMUSG00000026235;ENSMUSG00000027208;ENSMUSG00000027947;ENSMUSG00000030849;ENSMUSG00000032006;ENSMUSG00000038453;ENSMUSG00000042453;ENSMUSG00000054252;ENSMUSG00000055254;ENSMUSG00000062991
GO:0042698	Biological Process	ovulation cycle	6	86	0.000411054	ENSMUSG00000000753;ENSMUSG00000029212;ENSMUSG00000029838;ENSMUSG00000031558;ENSMUSG00000049112;ENSMUSG00000052430
GO:0045685	Biological Process	regulation of glial cell differentiation	6	86	0.000411054	ENSMUSG00000002633;ENSMUSG00000020644;ENSMUSG00000026235;ENSMUSG00000029838;ENSMUSG00000037855;ENSMUSG00000038539
GO:0050794	Biological Process	regulation of cellular process	158	11848	0.000414042	ENSMUSG00000000303;ENSMUSG00000000753;ENSMUSG00000000861;ENSMUSG00000001288;ENSMUSG00000001773;ENSMUSG00000002083;ENSMUSG00000002633;ENSMUSG00000004328;ENSMUSG00000004791;ENSMUSG00000004952;ENSMUSG00000005045;ENSMUSG00000005268;ENSMUSG00000005465;ENSMUSG00000007653;ENSMUSG00000008658;ENSMUSG00000009097;ENSMUSG00000010803;ENSMUSG00000012350;ENSMUSG00000013483;ENSMUSG00000015476;ENSMUSG00000017723;…
GO:0006796	Biological Process	phosphate-containing compound metabolic process	55	3155	0.000430766	ENSMUSG00000004791;ENSMUSG00000005268;ENSMUSG00000013483;ENSMUSG00000015476;ENSMUSG00000020053;ENSMUSG00000020154;ENSMUSG00000020326;ENSMUSG00000022309;ENSMUSG00000023067;ENSMUSG00000023232;ENSMUSG00000024066;ENSMUSG00000025496;ENSMUSG00000026173;ENSMUSG00000026235;ENSMUSG00000026437;ENSMUSG00000026697;ENSMUSG00000026817;ENSMUSG00000027208;ENSMUSG00000027524;ENSMUSG00000027947;ENSMUSG00000028871;…
GO:0018212	Biological Process	peptidyl-tyrosine modification	13	386	0.000435451	ENSMUSG00000005268;ENSMUSG00000020053;ENSMUSG00000022309;ENSMUSG00000026235;ENSMUSG00000027208;ENSMUSG00000027947;ENSMUSG00000030849;ENSMUSG00000032006;ENSMUSG00000038453;ENSMUSG00000042453;ENSMUSG00000054252;ENSMUSG00000055254;ENSMUSG00000062991
GO:0007165	Biological Process	signal transduction	99	6648	0.000435831	ENSMUSG00000001288;ENSMUSG00000002083;ENSMUSG00000002633;ENSMUSG00000004791;ENSMUSG00000004952;ENSMUSG00000005045;ENSMUSG00000005268;ENSMUSG00000005465;ENSMUSG00000007653;ENSMUSG00000010803;ENSMUSG00000013483;ENSMUSG00000015476;ENSMUSG00000018920;ENSMUSG00000019851;ENSMUSG00000020053;ENSMUSG00000021719;ENSMUSG00000022025;ENSMUSG00000022309;ENSMUSG00000023067;ENSMUSG00000024066;ENSMUSG00000025496;…
GO:0014015	Biological Process	positive regulation of gliogenesis	6	87	0.00043743	ENSMUSG00000002633;ENSMUSG00000020053;ENSMUSG00000020644;ENSMUSG00000029838;ENSMUSG00000037855;ENSMUSG00000049103
GO:0055085	Biological Process	transmembrane transport	32	1526	0.000442567	ENSMUSG00000002083;ENSMUSG00000007653;ENSMUSG00000010803;ENSMUSG00000015476;ENSMUSG00000020053;ENSMUSG00000020142;ENSMUSG00000021509;ENSMUSG00000025496;ENSMUSG00000025892;ENSMUSG00000026817;ENSMUSG00000027524;ENSMUSG00000027748;ENSMUSG00000028893;ENSMUSG00000029212;ENSMUSG00000029503;ENSMUSG00000030287;ENSMUSG00000030310;ENSMUSG00000030827;ENSMUSG00000031297;ENSMUSG00000031376;ENSMUSG00000032131;…
GO:0043084	Biological Process	penile erection	3	14	0.000459997	ENSMUSG00000002633;ENSMUSG00000025496;ENSMUSG00000049112
GO:0090185	Biological Process	negative regulation of kidney development	3	14	0.000459997	ENSMUSG00000002633;ENSMUSG00000026976;ENSMUSG00000048387
GO:1902337	Biological Process	regulation of apoptotic process involved in morphogenesis	3	14	0.000459997	ENSMUSG00000026976;ENSMUSG00000039239;ENSMUSG00000050295
GO:1904748	Biological Process	regulation of apoptotic process involved in development	3	14	0.000459997	ENSMUSG00000026976;ENSMUSG00000039239;ENSMUSG00000050295
GO:0090183	Biological Process	regulation of kidney development	5	58	0.000475852	ENSMUSG00000002633;ENSMUSG00000026976;ENSMUSG00000027947;ENSMUSG00000032006;ENSMUSG00000048387
GO:0042832	Biological Process	defense response to protozoan	4	33	0.000485083	ENSMUSG00000029298;ENSMUSG00000040253;ENSMUSG00000054072;ENSMUSG00000104713
GO:0034644	Biological Process	cellular response to UV	6	89	0.000494133	ENSMUSG00000023067;ENSMUSG00000026831;ENSMUSG00000028211;ENSMUSG00000029838;ENSMUSG00000041417;ENSMUSG00000042436
GO:0044093	Biological Process	positive regulation of molecular function	34	1673	0.000509066	ENSMUSG00000002083;ENSMUSG00000002633;ENSMUSG00000004952;ENSMUSG00000005268;ENSMUSG00000013483;ENSMUSG00000019851;ENSMUSG00000020053;ENSMUSG00000022309;ENSMUSG00000023067;ENSMUSG00000023232;ENSMUSG00000024066;ENSMUSG00000025496;ENSMUSG00000026235;ENSMUSG00000027524;ENSMUSG00000027947;ENSMUSG00000028179;ENSMUSG00000030849;ENSMUSG00000032006;ENSMUSG00000032715;ENSMUSG00000033170;ENSMUSG00000033569;…
GO:0006793	Biological Process	phosphorus metabolic process	55	3177	0.000511655	ENSMUSG00000004791;ENSMUSG00000005268;ENSMUSG00000013483;ENSMUSG00000015476;ENSMUSG00000020053;ENSMUSG00000020154;ENSMUSG00000020326;ENSMUSG00000022309;ENSMUSG00000023067;ENSMUSG00000023232;ENSMUSG00000024066;ENSMUSG00000025496;ENSMUSG00000026173;ENSMUSG00000026235;ENSMUSG00000026437;ENSMUSG00000026697;ENSMUSG00000026817;ENSMUSG00000027208;ENSMUSG00000027524;ENSMUSG00000027947;ENSMUSG00000028871;…
GO:0043169	Molecular Function	cation binding	67	4133	0.000550367	ENSMUSG00000000303;ENSMUSG00000000861;ENSMUSG00000001288;ENSMUSG00000001773;ENSMUSG00000002633;ENSMUSG00000003746;ENSMUSG00000004952;ENSMUSG00000005045;ENSMUSG00000005268;ENSMUSG00000005667;ENSMUSG00000007908;ENSMUSG00000016386;ENSMUSG00000017929;ENSMUSG00000018750;ENSMUSG00000019230;ENSMUSG00000021071;ENSMUSG00000023067;ENSMUSG00000024066;ENSMUSG00000025496;ENSMUSG00000025582;ENSMUSG00000026173;…
GO:0014069	Cellular Component	postsynaptic density	13	395	0.000554772	ENSMUSG00000000861;ENSMUSG00000015476;ENSMUSG00000021719;ENSMUSG00000025892;ENSMUSG00000026235;ENSMUSG00000028402;ENSMUSG00000029503;ENSMUSG00000035653;ENSMUSG00000046447;ENSMUSG00000052581;ENSMUSG00000055254;ENSMUSG00000060534;ENSMUSG00000060882
GO:0001656	Biological Process	metanephros development	6	91	0.000556399	ENSMUSG00000002633;ENSMUSG00000020644;ENSMUSG00000026976;ENSMUSG00000031558;ENSMUSG00000048387;ENSMUSG00000051279
GO:0014910	Biological Process	regulation of smooth muscle cell migration	6	91	0.000556399	ENSMUSG00000020053;ENSMUSG00000025496;ENSMUSG00000031558;ENSMUSG00000032006;ENSMUSG00000036564;ENSMUSG00000049313
GO:0001967	Biological Process	suckling behavior	3	15	0.000570258	ENSMUSG00000028444;ENSMUSG00000049112;ENSMUSG00000055639
GO:0021953	Biological Process	central nervous system neuron differentiation	9	208	0.000581112	ENSMUSG00000002633;ENSMUSG00000005045;ENSMUSG00000017929;ENSMUSG00000026235;ENSMUSG00000029212;ENSMUSG00000031558;ENSMUSG00000038539;ENSMUSG00000055254;ENSMUSG00000060534
GO:1900182	Biological Process	positive regulation of protein localization to nucleus	6	92	0.000589734	ENSMUSG00000000303;ENSMUSG00000002633;ENSMUSG00000028893;ENSMUSG00000033170;ENSMUSG00000039239;ENSMUSG00000041417
GO:0045666	Biological Process	positive regulation of neuron differentiation	14	451	0.000593869	ENSMUSG00000000753;ENSMUSG00000000861;ENSMUSG00000002633;ENSMUSG00000017802;ENSMUSG00000026235;ENSMUSG00000029838;ENSMUSG00000035131;ENSMUSG00000036564;ENSMUSG00000037386;ENSMUSG00000038119;ENSMUSG00000042453;ENSMUSG00000051279;ENSMUSG00000055254;ENSMUSG00000060534
GO:0031323	Biological Process	regulation of cellular metabolic process	93	6204	0.000597787	ENSMUSG00000000303;ENSMUSG00000000753;ENSMUSG00000000861;ENSMUSG00000001288;ENSMUSG00000002083;ENSMUSG00000002633;ENSMUSG00000004328;ENSMUSG00000004791;ENSMUSG00000005045;ENSMUSG00000005268;ENSMUSG00000005465;ENSMUSG00000008658;ENSMUSG00000009097;ENSMUSG00000012350;ENSMUSG00000013483;ENSMUSG00000017723;ENSMUSG00000018750;ENSMUSG00000019230;ENSMUSG00000019851;ENSMUSG00000020053;ENSMUSG00000020154;…
GO:0060688	Biological Process	regulation of morphogenesis of a branching structure	5	61	0.000601262	ENSMUSG00000000861;ENSMUSG00000002633;ENSMUSG00000004791;ENSMUSG00000026976;ENSMUSG00000027208
GO:0046545	Biological Process	development of primary female sexual characteristics	7	128	0.000604113	ENSMUSG00000019230;ENSMUSG00000022309;ENSMUSG00000027208;ENSMUSG00000031558;ENSMUSG00000050295;ENSMUSG00000052430;ENSMUSG00000055639
GO:0048018	Molecular Function	receptor ligand activity	15	509	0.000609064	ENSMUSG00000004791;ENSMUSG00000018920;ENSMUSG00000020053;ENSMUSG00000026051;ENSMUSG00000027208;ENSMUSG00000027524;ENSMUSG00000029838;ENSMUSG00000030827;ENSMUSG00000031558;ENSMUSG00000032006;ENSMUSG00000039239;ENSMUSG00000051279;ENSMUSG00000054136;ENSMUSG00000059187;ENSMUSG00000062991
GO:0001562	Biological Process	response to protozoan	4	35	0.000609927	ENSMUSG00000029298;ENSMUSG00000040253;ENSMUSG00000054072;ENSMUSG00000104713
GO:0051961	Biological Process	negative regulation of nervous system development	12	350	0.000615495	ENSMUSG00000000861;ENSMUSG00000002633;ENSMUSG00000020644;ENSMUSG00000026235;ENSMUSG00000029838;ENSMUSG00000031558;ENSMUSG00000036030;ENSMUSG00000037855;ENSMUSG00000038539;ENSMUSG00000044117;ENSMUSG00000049313;ENSMUSG00000062991
GO:0044463	Cellular Component	cell projection part	34	1687	0.000620864	ENSMUSG00000000753;ENSMUSG00000002633;ENSMUSG00000007783;ENSMUSG00000010803;ENSMUSG00000020142;ENSMUSG00000020326;ENSMUSG00000021071;ENSMUSG00000021719;ENSMUSG00000025496;ENSMUSG00000025608;ENSMUSG00000025892;ENSMUSG00000026235;ENSMUSG00000026697;ENSMUSG00000026817;ENSMUSG00000027270;ENSMUSG00000027356;ENSMUSG00000028402;ENSMUSG00000029212;ENSMUSG00000029503;ENSMUSG00000032036;ENSMUSG00000035131;…
GO:0120038	Cellular Component	plasma membrane bounded cell projection part	34	1687	0.000620864	ENSMUSG00000000753;ENSMUSG00000002633;ENSMUSG00000007783;ENSMUSG00000010803;ENSMUSG00000020142;ENSMUSG00000020326;ENSMUSG00000021071;ENSMUSG00000021719;ENSMUSG00000025496;ENSMUSG00000025608;ENSMUSG00000025892;ENSMUSG00000026235;ENSMUSG00000026697;ENSMUSG00000026817;ENSMUSG00000027270;ENSMUSG00000027356;ENSMUSG00000028402;ENSMUSG00000029212;ENSMUSG00000029503;ENSMUSG00000032036;ENSMUSG00000035131;…
GO:0010594	Biological Process	regulation of endothelial cell migration	8	169	0.000651114	ENSMUSG00000000753;ENSMUSG00000002633;ENSMUSG00000020053;ENSMUSG00000022309;ENSMUSG00000029838;ENSMUSG00000031486;ENSMUSG00000031558;ENSMUSG00000033170
GO:0033993	Biological Process	response to lipid	23	978	0.000657051	ENSMUSG00000000753;ENSMUSG00000001288;ENSMUSG00000018920;ENSMUSG00000020053;ENSMUSG00000023067;ENSMUSG00000027792;ENSMUSG00000029212;ENSMUSG00000029838;ENSMUSG00000030310;ENSMUSG00000030849;ENSMUSG00000031558;ENSMUSG00000031613;ENSMUSG00000035131;ENSMUSG00000039239;ENSMUSG00000039323;ENSMUSG00000039519;ENSMUSG00000040907;ENSMUSG00000041417;ENSMUSG00000048387;ENSMUSG00000049112;ENSMUSG00000055254;…
GO:0010604	Biological Process	positive regulation of macromolecule metabolic process	57	3362	0.000664432	ENSMUSG00000000303;ENSMUSG00000000861;ENSMUSG00000001288;ENSMUSG00000002083;ENSMUSG00000002633;ENSMUSG00000004328;ENSMUSG00000004791;ENSMUSG00000005268;ENSMUSG00000012350;ENSMUSG00000013483;ENSMUSG00000019851;ENSMUSG00000020053;ENSMUSG00000020644;ENSMUSG00000022309;ENSMUSG00000023067;ENSMUSG00000024066;ENSMUSG00000025496;ENSMUSG00000026235;ENSMUSG00000026638;ENSMUSG00000026976;ENSMUSG00000027208;…
GO:0051171	Biological Process	regulation of nitrogen compound metabolic process	89	5899	0.00068988	ENSMUSG00000000303;ENSMUSG00000000753;ENSMUSG00000000861;ENSMUSG00000001288;ENSMUSG00000002083;ENSMUSG00000002633;ENSMUSG00000004328;ENSMUSG00000004791;ENSMUSG00000005045;ENSMUSG00000005268;ENSMUSG00000005465;ENSMUSG00000008658;ENSMUSG00000009097;ENSMUSG00000012350;ENSMUSG00000013483;ENSMUSG00000017723;ENSMUSG00000018750;ENSMUSG00000019230;ENSMUSG00000019851;ENSMUSG00000020053;ENSMUSG00000020154;…
GO:0070886	Biological Process	positive regulation of calcineurin-NFAT signaling cascade	3	16	0.000696075	ENSMUSG00000020053;ENSMUSG00000057604;ENSMUSG00000062991
GO:0071285	Biological Process	cellular response to lithium ion	3	16	0.000696075	ENSMUSG00000000303;ENSMUSG00000002633;ENSMUSG00000020644
GO:0106058	Biological Process	positive regulation of calcineurin-mediated signaling	3	16	0.000696075	ENSMUSG00000020053;ENSMUSG00000057604;ENSMUSG00000062991
GO:0008347	Biological Process	glial cell migration	5	63	0.000697644	ENSMUSG00000026235;ENSMUSG00000039239;ENSMUSG00000042453;ENSMUSG00000044117;ENSMUSG00000049103
GO:0046928	Biological Process	regulation of neurotransmitter secretion	7	132	0.000725391	ENSMUSG00000025496;ENSMUSG00000027524;ENSMUSG00000029503;ENSMUSG00000037386;ENSMUSG00000055254;ENSMUSG00000056755;ENSMUSG00000072214
GO:0043085	Biological Process	positive regulation of catalytic activity	28	1305	0.000726356	ENSMUSG00000002083;ENSMUSG00000004952;ENSMUSG00000005268;ENSMUSG00000019851;ENSMUSG00000020053;ENSMUSG00000022309;ENSMUSG00000023067;ENSMUSG00000023232;ENSMUSG00000024066;ENSMUSG00000025496;ENSMUSG00000026235;ENSMUSG00000027524;ENSMUSG00000027947;ENSMUSG00000030849;ENSMUSG00000032006;ENSMUSG00000032715;ENSMUSG00000033170;ENSMUSG00000033569;ENSMUSG00000036995;ENSMUSG00000038453;ENSMUSG00000039239;…
GO:0050678	Biological Process	regulation of epithelial cell proliferation	12	357	0.000731865	ENSMUSG00000000753;ENSMUSG00000002633;ENSMUSG00000004791;ENSMUSG00000020053;ENSMUSG00000022025;ENSMUSG00000024066;ENSMUSG00000027208;ENSMUSG00000029838;ENSMUSG00000030849;ENSMUSG00000039239;ENSMUSG00000039519;ENSMUSG00000048387
GO:0050900	Biological Process	leukocyte migration	12	357	0.000731865	ENSMUSG00000004791;ENSMUSG00000005465;ENSMUSG00000018920;ENSMUSG00000025608;ENSMUSG00000027524;ENSMUSG00000029838;ENSMUSG00000031558;ENSMUSG00000032006;ENSMUSG00000038843;ENSMUSG00000039239;ENSMUSG00000039519;ENSMUSG00000049103
GO:0060562	Biological Process	epithelial tube morphogenesis	12	357	0.000731865	ENSMUSG00000001288;ENSMUSG00000002633;ENSMUSG00000004791;ENSMUSG00000020053;ENSMUSG00000022309;ENSMUSG00000025608;ENSMUSG00000026235;ENSMUSG00000026976;ENSMUSG00000031558;ENSMUSG00000031995;ENSMUSG00000039239;ENSMUSG00000048387
GO:0033563	Biological Process	dorsal/ventral axon guidance	2	4	0.000737487	ENSMUSG00000031558;ENSMUSG00000060534
GO:1904426	Biological Process	positive regulation of GTP binding	2	4	0.000737487	ENSMUSG00000026235;ENSMUSG00000039239
GO:2000437	Biological Process	regulation of monocyte extravasation	2	4	0.000737487	ENSMUSG00000032006;ENSMUSG00000049103
GO:0021700	Biological Process	developmental maturation	11	308	0.000739842	ENSMUSG00000000861;ENSMUSG00000002324;ENSMUSG00000017929;ENSMUSG00000020053;ENSMUSG00000020644;ENSMUSG00000023067;ENSMUSG00000026697;ENSMUSG00000027356;ENSMUSG00000033569;ENSMUSG00000039239;ENSMUSG00000042453
GO:0009636	Biological Process	response to toxic substance	16	571	0.000743085	ENSMUSG00000000303;ENSMUSG00000002633;ENSMUSG00000020053;ENSMUSG00000023067;ENSMUSG00000025496;ENSMUSG00000028211;ENSMUSG00000028893;ENSMUSG00000029212;ENSMUSG00000030287;ENSMUSG00000030310;ENSMUSG00000030849;ENSMUSG00000031112;ENSMUSG00000031613;ENSMUSG00000032006;ENSMUSG00000032323;ENSMUSG00000049112
GO:0044425	Cellular Component	membrane part	118	8341	0.000760985	ENSMUSG00000000303;ENSMUSG00000001773;ENSMUSG00000002504;ENSMUSG00000002633;ENSMUSG00000003746;ENSMUSG00000005268;ENSMUSG00000005465;ENSMUSG00000007653;ENSMUSG00000007783;ENSMUSG00000007908;ENSMUSG00000010803;ENSMUSG00000015476;ENSMUSG00000017802;ENSMUSG00000017929;ENSMUSG00000018920;ENSMUSG00000019851;ENSMUSG00000020053;ENSMUSG00000020142;ENSMUSG00000020154;ENSMUSG00000021509;ENSMUSG00000021719;…
GO:0014070	Biological Process	response to organic cyclic compound	23	989	0.000764312	ENSMUSG00000000303;ENSMUSG00000000753;ENSMUSG00000007653;ENSMUSG00000010803;ENSMUSG00000020053;ENSMUSG00000023067;ENSMUSG00000025496;ENSMUSG00000027792;ENSMUSG00000029212;ENSMUSG00000029503;ENSMUSG00000029838;ENSMUSG00000030287;ENSMUSG00000030310;ENSMUSG00000031558;ENSMUSG00000031613;ENSMUSG00000037605;ENSMUSG00000039239;ENSMUSG00000039323;ENSMUSG00000039519;ENSMUSG00000041417;ENSMUSG00000049112;…
GO:0048813	Biological Process	dendrite morphogenesis	8	175	0.00081779	ENSMUSG00000026235;ENSMUSG00000029838;ENSMUSG00000033214;ENSMUSG00000033569;ENSMUSG00000035910;ENSMUSG00000037855;ENSMUSG00000038453;ENSMUSG00000042453
GO:0032570	Biological Process	response to progesterone	4	38	0.000837586	ENSMUSG00000029212;ENSMUSG00000029838;ENSMUSG00000039239;ENSMUSG00000049112
GO:1902003	Biological Process	regulation of amyloid-beta formation	4	38	0.000837586	ENSMUSG00000020053;ENSMUSG00000026235;ENSMUSG00000049313;ENSMUSG00000055254
GO:0007614	Biological Process	short-term memory	3	17	0.000838277	ENSMUSG00000000753;ENSMUSG00000025496;ENSMUSG00000056755
GO:0044406	Biological Process	adhesion of symbiont to host	3	17	0.000838277	ENSMUSG00000029298;ENSMUSG00000040253;ENSMUSG00000104713
GO:0060644	Biological Process	mammary gland epithelial cell differentiation	3	17	0.000838277	ENSMUSG00000005268;ENSMUSG00000020644;ENSMUSG00000026638
GO:0050954	Biological Process	sensory perception of mechanical stimulus	8	176	0.000848631	ENSMUSG00000007653;ENSMUSG00000020053;ENSMUSG00000026655;ENSMUSG00000029503;ENSMUSG00000035910;ENSMUSG00000036062;ENSMUSG00000042678;ENSMUSG00000056755
GO:0046872	Molecular Function	metal ion binding	65	4043	0.000864037	ENSMUSG00000000303;ENSMUSG00000000861;ENSMUSG00000001288;ENSMUSG00000001773;ENSMUSG00000002633;ENSMUSG00000003746;ENSMUSG00000004952;ENSMUSG00000005045;ENSMUSG00000005268;ENSMUSG00000005667;ENSMUSG00000007908;ENSMUSG00000016386;ENSMUSG00000017929;ENSMUSG00000018750;ENSMUSG00000019230;ENSMUSG00000021071;ENSMUSG00000023067;ENSMUSG00000024066;ENSMUSG00000025496;ENSMUSG00000025582;ENSMUSG00000026173;…
GO:0001763	Biological Process	morphogenesis of a branching structure	9	220	0.000866428	ENSMUSG00000000861;ENSMUSG00000002633;ENSMUSG00000004791;ENSMUSG00000020053;ENSMUSG00000022309;ENSMUSG00000026976;ENSMUSG00000027208;ENSMUSG00000031558;ENSMUSG00000031995
GO:0048863	Biological Process	stem cell differentiation	9	220	0.000866428	ENSMUSG00000002633;ENSMUSG00000027524;ENSMUSG00000027792;ENSMUSG00000029838;ENSMUSG00000039239;ENSMUSG00000048387;ENSMUSG00000050295;ENSMUSG00000059187;ENSMUSG00000062991
GO:0050730	Biological Process	regulation of peptidyl-tyrosine phosphorylation	10	266	0.000868263	ENSMUSG00000020053;ENSMUSG00000022309;ENSMUSG00000026235;ENSMUSG00000027208;ENSMUSG00000027947;ENSMUSG00000032006;ENSMUSG00000038453;ENSMUSG00000042453;ENSMUSG00000054252;ENSMUSG00000062991
GO:0014909	Biological Process	smooth muscle cell migration	6	99	0.000868618	ENSMUSG00000020053;ENSMUSG00000025496;ENSMUSG00000031558;ENSMUSG00000032006;ENSMUSG00000036564;ENSMUSG00000049313
GO:0045664	Biological Process	regulation of neuron differentiation	19	754	0.000873278	ENSMUSG00000000753;ENSMUSG00000000861;ENSMUSG00000002633;ENSMUSG00000017802;ENSMUSG00000020644;ENSMUSG00000026235;ENSMUSG00000029838;ENSMUSG00000031558;ENSMUSG00000033569;ENSMUSG00000035131;ENSMUSG00000036564;ENSMUSG00000037386;ENSMUSG00000037855;ENSMUSG00000038119;ENSMUSG00000038453;ENSMUSG00000042453;ENSMUSG00000051279;ENSMUSG00000055254;ENSMUSG00000060534
GO:0007269	Biological Process	neurotransmitter secretion	8	177	0.0008804	ENSMUSG00000021071;ENSMUSG00000025496;ENSMUSG00000027524;ENSMUSG00000029503;ENSMUSG00000037386;ENSMUSG00000055254;ENSMUSG00000056755;ENSMUSG00000072214
GO:0040007	Biological Process	growth	23	1000	0.000886496	ENSMUSG00000000861;ENSMUSG00000001288;ENSMUSG00000002083;ENSMUSG00000002633;ENSMUSG00000005268;ENSMUSG00000018920;ENSMUSG00000020053;ENSMUSG00000023067;ENSMUSG00000027208;ENSMUSG00000027947;ENSMUSG00000028179;ENSMUSG00000028893;ENSMUSG00000029838;ENSMUSG00000030849;ENSMUSG00000031558;ENSMUSG00000037386;ENSMUSG00000038539;ENSMUSG00000039239;ENSMUSG00000039323;ENSMUSG00000046240;ENSMUSG00000050295;…
GO:0043394	Molecular Function	proteoglycan binding	4	39	0.000903503	ENSMUSG00000029838;ENSMUSG00000031558;ENSMUSG00000040907;ENSMUSG00000052581
GO:0019955	Molecular Function	cytokine binding	7	138	0.000907966	ENSMUSG00000005268;ENSMUSG00000005465;ENSMUSG00000027947;ENSMUSG00000028444;ENSMUSG00000044177;ENSMUSG00000049103;ENSMUSG00000052430
GO:0009416	Biological Process	response to light stimulus	11	316	0.000911879	ENSMUSG00000020644;ENSMUSG00000023067;ENSMUSG00000026831;ENSMUSG00000028211;ENSMUSG00000029838;ENSMUSG00000035504;ENSMUSG00000035910;ENSMUSG00000036564;ENSMUSG00000040907;ENSMUSG00000041417;ENSMUSG00000042436
GO:0099643	Biological Process	signal release from synapse	8	178	0.000913116	ENSMUSG00000021071;ENSMUSG00000025496;ENSMUSG00000027524;ENSMUSG00000029503;ENSMUSG00000037386;ENSMUSG00000055254;ENSMUSG00000056755;ENSMUSG00000072214
GO:0001657	Biological Process	ureteric bud development	6	100	0.00091556	ENSMUSG00000002633;ENSMUSG00000004791;ENSMUSG00000026976;ENSMUSG00000031558;ENSMUSG00000048387;ENSMUSG00000050295
GO:0021955	Biological Process	central nervous system neuron axonogenesis	4	39	0.00092519	ENSMUSG00000017929;ENSMUSG00000026235;ENSMUSG00000031558;ENSMUSG00000060534
GO:0045785	Biological Process	positive regulation of cell adhesion	13	420	0.000951361	ENSMUSG00000002633;ENSMUSG00000005465;ENSMUSG00000020053;ENSMUSG00000022309;ENSMUSG00000025608;ENSMUSG00000026235;ENSMUSG00000026697;ENSMUSG00000027356;ENSMUSG00000029838;ENSMUSG00000034488;ENSMUSG00000039239;ENSMUSG00000039323;ENSMUSG00000049103
GO:0071900	Biological Process	regulation of protein serine/threonine kinase activity	14	474	0.000960477	ENSMUSG00000020053;ENSMUSG00000020326;ENSMUSG00000023067;ENSMUSG00000025496;ENSMUSG00000026235;ENSMUSG00000027524;ENSMUSG00000028893;ENSMUSG00000032006;ENSMUSG00000032715;ENSMUSG00000042724;ENSMUSG00000048458;ENSMUSG00000049313;ENSMUSG00000062991;ENSMUSG00000068744
GO:0072163	Biological Process	mesonephric epithelium development	6	101	0.000964432	ENSMUSG00000002633;ENSMUSG00000004791;ENSMUSG00000026976;ENSMUSG00000031558;ENSMUSG00000048387;ENSMUSG00000050295
GO:0072164	Biological Process	mesonephric tubule development	6	101	0.000964432	ENSMUSG00000002633;ENSMUSG00000004791;ENSMUSG00000026976;ENSMUSG00000031558;ENSMUSG00000048387;ENSMUSG00000050295
GO:0043679	Cellular Component	axon terminus	8	180	0.000998983	ENSMUSG00000025496;ENSMUSG00000025892;ENSMUSG00000026235;ENSMUSG00000029503;ENSMUSG00000040907;ENSMUSG00000055254;ENSMUSG00000056755;ENSMUSG00000072214
GO:0010648	Biological Process	negative regulation of cell communication	28	1333	0.00100352	ENSMUSG00000002633;ENSMUSG00000004952;ENSMUSG00000015476;ENSMUSG00000020053;ENSMUSG00000021719;ENSMUSG00000022025;ENSMUSG00000024066;ENSMUSG00000025496;ENSMUSG00000026697;ENSMUSG00000027313;ENSMUSG00000027356;ENSMUSG00000027524;ENSMUSG00000027792;ENSMUSG00000028179;ENSMUSG00000028893;ENSMUSG00000030310;ENSMUSG00000031111;ENSMUSG00000031486;ENSMUSG00000031558;ENSMUSG00000036564;ENSMUSG00000037989;…
GO:0023057	Biological Process	negative regulation of signaling	28	1336	0.00103809	ENSMUSG00000002633;ENSMUSG00000004952;ENSMUSG00000015476;ENSMUSG00000020053;ENSMUSG00000021719;ENSMUSG00000022025;ENSMUSG00000024066;ENSMUSG00000025496;ENSMUSG00000026697;ENSMUSG00000027313;ENSMUSG00000027356;ENSMUSG00000027524;ENSMUSG00000027792;ENSMUSG00000028179;ENSMUSG00000028893;ENSMUSG00000030310;ENSMUSG00000031111;ENSMUSG00000031486;ENSMUSG00000031558;ENSMUSG00000036564;ENSMUSG00000037989;…
GO:0001667	Biological Process	ameboidal-type cell migration	13	425	0.00105902	ENSMUSG00000000753;ENSMUSG00000002633;ENSMUSG00000020053;ENSMUSG00000022309;ENSMUSG00000027208;ENSMUSG00000027356;ENSMUSG00000027524;ENSMUSG00000029838;ENSMUSG00000031486;ENSMUSG00000031558;ENSMUSG00000033170;ENSMUSG00000039239;ENSMUSG00000051279
GO:0001505	Biological Process	regulation of neurotransmitter levels	12	373	0.00106841	ENSMUSG00000020053;ENSMUSG00000020142;ENSMUSG00000021071;ENSMUSG00000025496;ENSMUSG00000027524;ENSMUSG00000027792;ENSMUSG00000029503;ENSMUSG00000030310;ENSMUSG00000037386;ENSMUSG00000055254;ENSMUSG00000056755;ENSMUSG00000072214
GO:0030855	Biological Process	epithelial cell differentiation	17	649	0.0010728	ENSMUSG00000001288;ENSMUSG00000005268;ENSMUSG00000012350;ENSMUSG00000020053;ENSMUSG00000020644;ENSMUSG00000022025;ENSMUSG00000023067;ENSMUSG00000024066;ENSMUSG00000025608;ENSMUSG00000026638;ENSMUSG00000026976;ENSMUSG00000029838;ENSMUSG00000031995;ENSMUSG00000039239;ENSMUSG00000048387;ENSMUSG00000050295;ENSMUSG00000062991
GO:0032870	Biological Process	cellular response to hormone stimulus	17	649	0.0010728	ENSMUSG00000000753;ENSMUSG00000001288;ENSMUSG00000004791;ENSMUSG00000005268;ENSMUSG00000020053;ENSMUSG00000026976;ENSMUSG00000030827;ENSMUSG00000031558;ENSMUSG00000032323;ENSMUSG00000032715;ENSMUSG00000039323;ENSMUSG00000039519;ENSMUSG00000040907;ENSMUSG00000041417;ENSMUSG00000049313;ENSMUSG00000054667;ENSMUSG00000055254
GO:0048585	Biological Process	negative regulation of response to stimulus	32	1610	0.00108978	ENSMUSG00000000753;ENSMUSG00000002633;ENSMUSG00000004952;ENSMUSG00000005465;ENSMUSG00000020053;ENSMUSG00000021719;ENSMUSG00000022025;ENSMUSG00000022309;ENSMUSG00000023067;ENSMUSG00000024066;ENSMUSG00000026235;ENSMUSG00000026697;ENSMUSG00000027313;ENSMUSG00000027356;ENSMUSG00000028179;ENSMUSG00000028893;ENSMUSG00000031111;ENSMUSG00000031486;ENSMUSG00000031558;ENSMUSG00000035653;ENSMUSG00000036564;…
GO:0005911	Cellular Component	cell-cell junction	13	426	0.00110919	ENSMUSG00000000303;ENSMUSG00000019851;ENSMUSG00000025608;ENSMUSG00000027748;ENSMUSG00000028402;ENSMUSG00000032036;ENSMUSG00000037605;ENSMUSG00000041417;ENSMUSG00000041731;ENSMUSG00000043458;ENSMUSG00000046240;ENSMUSG00000051375;ENSMUSG00000061462
GO:0038084	Biological Process	vascular endothelial growth factor signaling pathway	4	41	0.0011194	ENSMUSG00000004791;ENSMUSG00000024066;ENSMUSG00000031486;ENSMUSG00000050295
GO:0097190	Biological Process	apoptotic signaling pathway	16	594	0.00112381	ENSMUSG00000002083;ENSMUSG00000002633;ENSMUSG00000019851;ENSMUSG00000020053;ENSMUSG00000023067;ENSMUSG00000027313;ENSMUSG00000028179;ENSMUSG00000030609;ENSMUSG00000032715;ENSMUSG00000034457;ENSMUSG00000039239;ENSMUSG00000041417;ENSMUSG00000041801;ENSMUSG00000052430;ENSMUSG00000054252;ENSMUSG00000063296
GO:0080090	Biological Process	regulation of primary metabolic process	90	6067	0.0011242	ENSMUSG00000000303;ENSMUSG00000000753;ENSMUSG00000000861;ENSMUSG00000001288;ENSMUSG00000002083;ENSMUSG00000002633;ENSMUSG00000004328;ENSMUSG00000004791;ENSMUSG00000005045;ENSMUSG00000005268;ENSMUSG00000005465;ENSMUSG00000008658;ENSMUSG00000009097;ENSMUSG00000012350;ENSMUSG00000013483;ENSMUSG00000017723;ENSMUSG00000018750;ENSMUSG00000019230;ENSMUSG00000019851;ENSMUSG00000020053;ENSMUSG00000020154;…
GO:0019932	Biological Process	second-messenger-mediated signaling	13	428	0.00112838	ENSMUSG00000020053;ENSMUSG00000025496;ENSMUSG00000027524;ENSMUSG00000030287;ENSMUSG00000033569;ENSMUSG00000037386;ENSMUSG00000037605;ENSMUSG00000049103;ENSMUSG00000054136;ENSMUSG00000055254;ENSMUSG00000057604;ENSMUSG00000059588;ENSMUSG00000062991
GO:0030155	Biological Process	regulation of cell adhesion	18	711	0.00113028	ENSMUSG00000000303;ENSMUSG00000002633;ENSMUSG00000005268;ENSMUSG00000005465;ENSMUSG00000020053;ENSMUSG00000022309;ENSMUSG00000025608;ENSMUSG00000026235;ENSMUSG00000026697;ENSMUSG00000027356;ENSMUSG00000029838;ENSMUSG00000030124;ENSMUSG00000032068;ENSMUSG00000034488;ENSMUSG00000039239;ENSMUSG00000039323;ENSMUSG00000041417;ENSMUSG00000049103
GO:0045137	Biological Process	development of primary sexual characteristics	10	276	0.00114753	ENSMUSG00000002324;ENSMUSG00000019230;ENSMUSG00000022309;ENSMUSG00000027208;ENSMUSG00000031558;ENSMUSG00000039239;ENSMUSG00000048387;ENSMUSG00000050295;ENSMUSG00000052430;ENSMUSG00000055639
GO:0004890	Molecular Function	GABA-A receptor activity	3	19	0.00115363	ENSMUSG00000007653;ENSMUSG00000010803;ENSMUSG00000029212
GO:0046660	Biological Process	female sex differentiation	7	143	0.00116024	ENSMUSG00000019230;ENSMUSG00000022309;ENSMUSG00000027208;ENSMUSG00000031558;ENSMUSG00000050295;ENSMUSG00000052430;ENSMUSG00000055639
GO:0005230	Molecular Function	extracellular ligand-gated ion channel activity	5	71	0.00116851	ENSMUSG00000007653;ENSMUSG00000010803;ENSMUSG00000025892;ENSMUSG00000029212;ENSMUSG00000029503
GO:0021924	Biological Process	cell proliferation in external granule layer	3	19	0.00117497	ENSMUSG00000002633;ENSMUSG00000020053;ENSMUSG00000038539
GO:0021930	Biological Process	cerebellar granule cell precursor proliferation	3	19	0.00117497	ENSMUSG00000002633;ENSMUSG00000020053;ENSMUSG00000038539
GO:1902430	Biological Process	negative regulation of amyloid-beta formation	3	19	0.00117497	ENSMUSG00000020053;ENSMUSG00000049313;ENSMUSG00000055254
GO:0001823	Biological Process	mesonephros development	6	105	0.00118027	ENSMUSG00000002633;ENSMUSG00000004791;ENSMUSG00000026976;ENSMUSG00000031558;ENSMUSG00000048387;ENSMUSG00000050295
GO:0046777	Biological Process	protein autophosphorylation	9	230	0.00118318	ENSMUSG00000026235;ENSMUSG00000030849;ENSMUSG00000031112;ENSMUSG00000032006;ENSMUSG00000037989;ENSMUSG00000042724;ENSMUSG00000054252;ENSMUSG00000055254;ENSMUSG00000061462
GO:1902711	Cellular Component	GABA-A receptor complex	3	19	0.00118428	ENSMUSG00000007653;ENSMUSG00000010803;ENSMUSG00000029212
GO:0005007	Molecular Function	fibroblast growth factor-activated receptor activity	2	5	0.00120482	ENSMUSG00000030849;ENSMUSG00000054252
GO:0043125	Molecular Function	ErbB-3 class receptor binding	2	5	0.00120482	ENSMUSG00000041417;ENSMUSG00000062991
GO:0009893	Biological Process	positive regulation of metabolic process	60	3677	0.00121658	ENSMUSG00000000303;ENSMUSG00000000861;ENSMUSG00000001288;ENSMUSG00000002083;ENSMUSG00000002633;ENSMUSG00000004328;ENSMUSG00000004791;ENSMUSG00000005268;ENSMUSG00000012350;ENSMUSG00000013483;ENSMUSG00000019851;ENSMUSG00000020053;ENSMUSG00000020644;ENSMUSG00000022309;ENSMUSG00000023067;ENSMUSG00000024066;ENSMUSG00000025496;ENSMUSG00000026235;ENSMUSG00000026638;ENSMUSG00000026976;ENSMUSG00000027208;…
GO:0014016	Biological Process	neuroblast differentiation	2	5	0.00122007	ENSMUSG00000027792;ENSMUSG00000059187
GO:0070120	Biological Process	ciliary neurotrophic factor-mediated signaling pathway	2	5	0.00122007	ENSMUSG00000027947;ENSMUSG00000028444
GO:1902338	Biological Process	negative regulation of apoptotic process involved in morphogenesis	2	5	0.00122007	ENSMUSG00000026976;ENSMUSG00000050295
GO:1904746	Biological Process	negative regulation of apoptotic process involved in development	2	5	0.00122007	ENSMUSG00000026976;ENSMUSG00000050295
GO:2000407	Biological Process	regulation of T cell extravasation	2	5	0.00122007	ENSMUSG00000005465;ENSMUSG00000049103
GO:0042771	Biological Process	intrinsic apoptotic signaling pathway in response to DNA damage by p53 class mediator	4	42	0.00122648	ENSMUSG00000002083;ENSMUSG00000023067;ENSMUSG00000030609;ENSMUSG00000041801
GO:0045786	Biological Process	negative regulation of cell cycle	13	432	0.00122673	ENSMUSG00000020326;ENSMUSG00000020644;ENSMUSG00000023067;ENSMUSG00000026638;ENSMUSG00000026817;ENSMUSG00000028211;ENSMUSG00000031613;ENSMUSG00000035131;ENSMUSG00000038539;ENSMUSG00000039239;ENSMUSG00000046240;ENSMUSG00000046447;ENSMUSG00000050295
GO:0051705	Biological Process	multi-organism behavior	5	72	0.00128026	ENSMUSG00000028444;ENSMUSG00000032036;ENSMUSG00000049112;ENSMUSG00000055639;ENSMUSG00000072214
GO:0019838	Molecular Function	growth factor binding	7	147	0.00131186	ENSMUSG00000027947;ENSMUSG00000029838;ENSMUSG00000030849;ENSMUSG00000039323;ENSMUSG00000044177;ENSMUSG00000054252;ENSMUSG00000055254
GO:0007423	Biological Process	sensory organ development	16	604	0.00133487	ENSMUSG00000000753;ENSMUSG00000001288;ENSMUSG00000002633;ENSMUSG00000007653;ENSMUSG00000020053;ENSMUSG00000026235;ENSMUSG00000026976;ENSMUSG00000029838;ENSMUSG00000038119;ENSMUSG00000039239;ENSMUSG00000042678;ENSMUSG00000048387;ENSMUSG00000050295;ENSMUSG00000052430;ENSMUSG00000055254;ENSMUSG00000060572
GO:0090184	Biological Process	positive regulation of kidney development	4	43	0.00134052	ENSMUSG00000002633;ENSMUSG00000026976;ENSMUSG00000027947;ENSMUSG00000032006
GO:1902742	Biological Process	apoptotic process involved in development	4	43	0.00134052	ENSMUSG00000026976;ENSMUSG00000031558;ENSMUSG00000039239;ENSMUSG00000050295
GO:0071482	Biological Process	cellular response to light stimulus	6	108	0.00136505	ENSMUSG00000023067;ENSMUSG00000026831;ENSMUSG00000028211;ENSMUSG00000029838;ENSMUSG00000041417;ENSMUSG00000042436
GO:0021534	Biological Process	cell proliferation in hindbrain	3	20	0.00137096	ENSMUSG00000002633;ENSMUSG00000020053;ENSMUSG00000038539
GO:0050790	Biological Process	regulation of catalytic activity	42	2342	0.00137501	ENSMUSG00000000753;ENSMUSG00000002083;ENSMUSG00000004952;ENSMUSG00000005268;ENSMUSG00000017723;ENSMUSG00000019851;ENSMUSG00000020053;ENSMUSG00000020154;ENSMUSG00000020326;ENSMUSG00000022309;ENSMUSG00000023067;ENSMUSG00000023232;ENSMUSG00000024066;ENSMUSG00000025496;ENSMUSG00000026173;ENSMUSG00000026235;ENSMUSG00000027524;ENSMUSG00000027947;ENSMUSG00000028893;ENSMUSG00000029838;ENSMUSG00000030849;…
GO:0099146	Cellular Component	intrinsic component of postsynaptic density membrane	5	73	0.00137866	ENSMUSG00000021719;ENSMUSG00000025892;ENSMUSG00000035653;ENSMUSG00000052581;ENSMUSG00000060534
GO:0035265	Biological Process	organ growth	8	190	0.0013873	ENSMUSG00000001288;ENSMUSG00000002633;ENSMUSG00000005268;ENSMUSG00000020053;ENSMUSG00000027208;ENSMUSG00000030849;ENSMUSG00000039239;ENSMUSG00000050295
GO:0030308	Biological Process	negative regulation of cell growth	8	191	0.00143428	ENSMUSG00000000861;ENSMUSG00000002083;ENSMUSG00000023067;ENSMUSG00000028179;ENSMUSG00000028893;ENSMUSG00000031558;ENSMUSG00000039239;ENSMUSG00000068744
GO:0006464	Biological Process	cellular protein modification process	62	3860	0.00146306	ENSMUSG00000000861;ENSMUSG00000003746;ENSMUSG00000004791;ENSMUSG00000005045;ENSMUSG00000005268;ENSMUSG00000013483;ENSMUSG00000015476;ENSMUSG00000017929;ENSMUSG00000020053;ENSMUSG00000020154;ENSMUSG00000020326;ENSMUSG00000020905;ENSMUSG00000021071;ENSMUSG00000022309;ENSMUSG00000023067;ENSMUSG00000024066;ENSMUSG00000025496;ENSMUSG00000026235;ENSMUSG00000026437;ENSMUSG00000026697;ENSMUSG00000027208;…
GO:0036211	Biological Process	protein modification process	62	3860	0.00146306	ENSMUSG00000000861;ENSMUSG00000003746;ENSMUSG00000004791;ENSMUSG00000005045;ENSMUSG00000005268;ENSMUSG00000013483;ENSMUSG00000015476;ENSMUSG00000017929;ENSMUSG00000020053;ENSMUSG00000020154;ENSMUSG00000020326;ENSMUSG00000020905;ENSMUSG00000021071;ENSMUSG00000022309;ENSMUSG00000023067;ENSMUSG00000024066;ENSMUSG00000025496;ENSMUSG00000026235;ENSMUSG00000026437;ENSMUSG00000026697;ENSMUSG00000027208;…
GO:0050921	Biological Process	positive regulation of chemotaxis	7	149	0.00147135	ENSMUSG00000002633;ENSMUSG00000004791;ENSMUSG00000027524;ENSMUSG00000029838;ENSMUSG00000031558;ENSMUSG00000032006;ENSMUSG00000049103
GO:0030971	Molecular Function	receptor tyrosine kinase binding	5	75	0.00149444	ENSMUSG00000022309;ENSMUSG00000026697;ENSMUSG00000041417;ENSMUSG00000055254;ENSMUSG00000062991
GO:0061061	Biological Process	muscle structure development	17	670	0.0015088	ENSMUSG00000002633;ENSMUSG00000008658;ENSMUSG00000020053;ENSMUSG00000020644;ENSMUSG00000022309;ENSMUSG00000028179;ENSMUSG00000028444;ENSMUSG00000029503;ENSMUSG00000033569;ENSMUSG00000034968;ENSMUSG00000038119;ENSMUSG00000039239;ENSMUSG00000041417;ENSMUSG00000041731;ENSMUSG00000044177;ENSMUSG00000050295;ENSMUSG00000062991
GO:0016358	Biological Process	dendrite development	10	287	0.00153544	ENSMUSG00000000861;ENSMUSG00000026235;ENSMUSG00000029838;ENSMUSG00000033214;ENSMUSG00000033569;ENSMUSG00000035910;ENSMUSG00000037855;ENSMUSG00000038453;ENSMUSG00000042453;ENSMUSG00000055254
GO:0019901	Molecular Function	protein kinase binding	18	736	0.00154096	ENSMUSG00000000861;ENSMUSG00000005268;ENSMUSG00000018750;ENSMUSG00000022309;ENSMUSG00000023067;ENSMUSG00000026235;ENSMUSG00000026697;ENSMUSG00000029838;ENSMUSG00000032715;ENSMUSG00000038453;ENSMUSG00000041417;ENSMUSG00000042377;ENSMUSG00000046447;ENSMUSG00000048458;ENSMUSG00000055254;ENSMUSG00000059921;ENSMUSG00000061132;ENSMUSG00000062991
GO:0043395	Molecular Function	heparan sulfate proteoglycan binding	3	21	0.00155767	ENSMUSG00000031558;ENSMUSG00000040907;ENSMUSG00000052581
GO:0099095	Molecular Function	ligand-gated anion channel activity	3	21	0.00155767	ENSMUSG00000007653;ENSMUSG00000010803;ENSMUSG00000029212
GO:0046983	Molecular Function	protein dimerization activity	23	1052	0.00157903	ENSMUSG00000000861;ENSMUSG00000004328;ENSMUSG00000018750;ENSMUSG00000020644;ENSMUSG00000021071;ENSMUSG00000024066;ENSMUSG00000025128;ENSMUSG00000027947;ENSMUSG00000030849;ENSMUSG00000031112;ENSMUSG00000031558;ENSMUSG00000032131;ENSMUSG00000037855;ENSMUSG00000039239;ENSMUSG00000041417;ENSMUSG00000051669;ENSMUSG00000054545;ENSMUSG00000055254;ENSMUSG00000063954;ENSMUSG00000064220;ENSMUSG00000072214;…
GO:0072175	Biological Process	epithelial tube formation	7	151	0.00158836	ENSMUSG00000001288;ENSMUSG00000002633;ENSMUSG00000025608;ENSMUSG00000026976;ENSMUSG00000031995;ENSMUSG00000039239;ENSMUSG00000048387
GO:0030133	Cellular Component	transport vesicle	12	390	0.00159458	ENSMUSG00000002633;ENSMUSG00000015476;ENSMUSG00000020053;ENSMUSG00000021071;ENSMUSG00000024479;ENSMUSG00000025582;ENSMUSG00000027270;ENSMUSG00000032036;ENSMUSG00000049313;ENSMUSG00000054252;ENSMUSG00000059361;ENSMUSG00000072214
GO:1902710	Cellular Component	GABA receptor complex	3	21	0.00159881	ENSMUSG00000007653;ENSMUSG00000010803;ENSMUSG00000029212
GO:0014812	Biological Process	muscle cell migration	6	112	0.00164484	ENSMUSG00000020053;ENSMUSG00000025496;ENSMUSG00000031558;ENSMUSG00000032006;ENSMUSG00000036564;ENSMUSG00000049313
GO:2000177	Biological Process	regulation of neural precursor cell proliferation	6	112	0.00164484	ENSMUSG00000002633;ENSMUSG00000020053;ENSMUSG00000020644;ENSMUSG00000029838;ENSMUSG00000038119;ENSMUSG00000059187
GO:0031982	Cellular Component	vesicle	38	2069	0.00164962	ENSMUSG00000000753;ENSMUSG00000002633;ENSMUSG00000003746;ENSMUSG00000007653;ENSMUSG00000010803;ENSMUSG00000015476;ENSMUSG00000020053;ENSMUSG00000020142;ENSMUSG00000021071;ENSMUSG00000024479;ENSMUSG00000025496;ENSMUSG00000025582;ENSMUSG00000026051;ENSMUSG00000026235;ENSMUSG00000026697;ENSMUSG00000027270;ENSMUSG00000028211;ENSMUSG00000028402;ENSMUSG00000029298;ENSMUSG00000030287;ENSMUSG00000030849;…
GO:0051046	Biological Process	regulation of secretion	18	736	0.00165731	ENSMUSG00000020053;ENSMUSG00000021071;ENSMUSG00000025496;ENSMUSG00000026051;ENSMUSG00000026976;ENSMUSG00000027524;ENSMUSG00000029503;ENSMUSG00000030310;ENSMUSG00000037386;ENSMUSG00000039239;ENSMUSG00000046447;ENSMUSG00000049103;ENSMUSG00000049112;ENSMUSG00000049313;ENSMUSG00000055254;ENSMUSG00000056755;ENSMUSG00000062991;ENSMUSG00000072214
GO:0097193	Biological Process	intrinsic apoptotic signaling pathway	10	291	0.00170048	ENSMUSG00000002083;ENSMUSG00000019851;ENSMUSG00000023067;ENSMUSG00000027313;ENSMUSG00000030609;ENSMUSG00000032715;ENSMUSG00000034457;ENSMUSG00000041417;ENSMUSG00000041801;ENSMUSG00000063296
GO:0031410	Cellular Component	cytoplasmic vesicle	36	1931	0.00171221	ENSMUSG00000000753;ENSMUSG00000002633;ENSMUSG00000003746;ENSMUSG00000007653;ENSMUSG00000010803;ENSMUSG00000015476;ENSMUSG00000020053;ENSMUSG00000020142;ENSMUSG00000021071;ENSMUSG00000024479;ENSMUSG00000025582;ENSMUSG00000026051;ENSMUSG00000026235;ENSMUSG00000026697;ENSMUSG00000027270;ENSMUSG00000028211;ENSMUSG00000028402;ENSMUSG00000029298;ENSMUSG00000030287;ENSMUSG00000030849;ENSMUSG00000031112;…
GO:0060359	Biological Process	response to ammonium ion	7	153	0.00171248	ENSMUSG00000007653;ENSMUSG00000010803;ENSMUSG00000025496;ENSMUSG00000029212;ENSMUSG00000030310;ENSMUSG00000037605;ENSMUSG00000049112
GO:0001974	Biological Process	blood vessel remodeling	4	46	0.00172681	ENSMUSG00000020053;ENSMUSG00000039239;ENSMUSG00000049103;ENSMUSG00000050295
GO:0010463	Biological Process	mesenchymal cell proliferation	4	46	0.00172681	ENSMUSG00000002633;ENSMUSG00000027208;ENSMUSG00000029838;ENSMUSG00000048387
GO:0034205	Biological Process	amyloid-beta formation	4	46	0.00172681	ENSMUSG00000020053;ENSMUSG00000026235;ENSMUSG00000049313;ENSMUSG00000055254
GO:0043616	Biological Process	keratinocyte proliferation	4	46	0.00172681	ENSMUSG00000026638;ENSMUSG00000027208;ENSMUSG00000027356;ENSMUSG00000030849
GO:1902991	Biological Process	regulation of amyloid precursor protein catabolic process	4	46	0.00172681	ENSMUSG00000020053;ENSMUSG00000026235;ENSMUSG00000049313;ENSMUSG00000055254
GO:0042306	Biological Process	regulation of protein import into nucleus	5	77	0.00172818	ENSMUSG00000000303;ENSMUSG00000002633;ENSMUSG00000022309;ENSMUSG00000027356;ENSMUSG00000041417
GO:0005216	Molecular Function	ion channel activity	12	398	0.00174802	ENSMUSG00000007653;ENSMUSG00000010803;ENSMUSG00000020142;ENSMUSG00000025892;ENSMUSG00000027748;ENSMUSG00000029212;ENSMUSG00000029503;ENSMUSG00000030287;ENSMUSG00000049265;ENSMUSG00000056755;ENSMUSG00000060882;ENSMUSG00000090122
GO:0050839	Molecular Function	cell adhesion molecule binding	9	245	0.00174917	ENSMUSG00000000303;ENSMUSG00000020053;ENSMUSG00000020154;ENSMUSG00000027356;ENSMUSG00000027748;ENSMUSG00000029838;ENSMUSG00000032036;ENSMUSG00000061462;ENSMUSG00000062991
GO:0016917	Molecular Function	GABA receptor activity	3	22	0.00178891	ENSMUSG00000007653;ENSMUSG00000010803;ENSMUSG00000029212
GO:0005042	Molecular Function	netrin receptor activity	2	6	0.00179397	ENSMUSG00000059921;ENSMUSG00000060534
GO:0015194	Molecular Function	L-serine transmembrane transporter activity	2	6	0.00179397	ENSMUSG00000020142;ENSMUSG00000036534
GO:0043237	Molecular Function	laminin-1 binding	2	6	0.00179397	ENSMUSG00000002633;ENSMUSG00000031558
GO:0006575	Biological Process	cellular modified amino acid metabolic process	8	198	0.00179964	ENSMUSG00000001773;ENSMUSG00000005667;ENSMUSG00000007783;ENSMUSG00000020256;ENSMUSG00000023232;ENSMUSG00000026976;ENSMUSG00000027313;ENSMUSG00000028179
GO:0021782	Biological Process	glial cell development	6	114	0.00180008	ENSMUSG00000002633;ENSMUSG00000017929;ENSMUSG00000020644;ENSMUSG00000026697;ENSMUSG00000055254;ENSMUSG00000062991
GO:0072009	Biological Process	nephron epithelium development	6	114	0.00180008	ENSMUSG00000002633;ENSMUSG00000004791;ENSMUSG00000025608;ENSMUSG00000026976;ENSMUSG00000048387;ENSMUSG00000050295
GO:0097708	Cellular Component	intracellular vesicle	36	1937	0.00180574	ENSMUSG00000000753;ENSMUSG00000002633;ENSMUSG00000003746;ENSMUSG00000007653;ENSMUSG00000010803;ENSMUSG00000015476;ENSMUSG00000020053;ENSMUSG00000020142;ENSMUSG00000021071;ENSMUSG00000024479;ENSMUSG00000025582;ENSMUSG00000026051;ENSMUSG00000026235;ENSMUSG00000026697;ENSMUSG00000027270;ENSMUSG00000028211;ENSMUSG00000028402;ENSMUSG00000029298;ENSMUSG00000030287;ENSMUSG00000030849;ENSMUSG00000031112;…
GO:0003278	Biological Process	apoptotic process involved in heart morphogenesis	2	6	0.0018166	ENSMUSG00000039239;ENSMUSG00000050295
GO:0015825	Biological Process	L-serine transport	2	6	0.0018166	ENSMUSG00000020142;ENSMUSG00000036534
GO:0071671	Biological Process	regulation of smooth muscle cell chemotaxis	2	6	0.0018166	ENSMUSG00000031558;ENSMUSG00000032006
GO:0033630	Biological Process	positive regulation of cell adhesion mediated by integrin	3	22	0.00182171	ENSMUSG00000025608;ENSMUSG00000027356;ENSMUSG00000039239
GO:1902992	Biological Process	negative regulation of amyloid precursor protein catabolic process	3	22	0.00182171	ENSMUSG00000020053;ENSMUSG00000049313;ENSMUSG00000055254
GO:0009314	Biological Process	response to radiation	13	454	0.00190441	ENSMUSG00000002083;ENSMUSG00000020644;ENSMUSG00000023067;ENSMUSG00000026831;ENSMUSG00000028211;ENSMUSG00000029838;ENSMUSG00000030609;ENSMUSG00000035504;ENSMUSG00000035910;ENSMUSG00000036564;ENSMUSG00000040907;ENSMUSG00000041417;ENSMUSG00000042436
GO:0044306	Cellular Component	neuron projection terminus	8	200	0.00194964	ENSMUSG00000025496;ENSMUSG00000025892;ENSMUSG00000026235;ENSMUSG00000029503;ENSMUSG00000040907;ENSMUSG00000055254;ENSMUSG00000056755;ENSMUSG00000072214
GO:0060041	Biological Process	retina development in camera-type eye	7	157	0.00198327	ENSMUSG00000000753;ENSMUSG00000001288;ENSMUSG00000029838;ENSMUSG00000038119;ENSMUSG00000039239;ENSMUSG00000052430;ENSMUSG00000055254
GO:0098772	Molecular Function	molecular function regulator	34	1826	0.0020221	ENSMUSG00000000753;ENSMUSG00000004791;ENSMUSG00000004952;ENSMUSG00000015476;ENSMUSG00000017723;ENSMUSG00000018920;ENSMUSG00000020053;ENSMUSG00000020326;ENSMUSG00000023067;ENSMUSG00000026051;ENSMUSG00000026173;ENSMUSG00000027208;ENSMUSG00000027524;ENSMUSG00000028893;ENSMUSG00000029838;ENSMUSG00000030827;ENSMUSG00000031111;ENSMUSG00000031558;ENSMUSG00000032006;ENSMUSG00000032715;ENSMUSG00000033569;…
GO:0048010	Biological Process	vascular endothelial growth factor receptor signaling pathway	4	48	0.00202346	ENSMUSG00000004791;ENSMUSG00000022025;ENSMUSG00000022309;ENSMUSG00000050295
GO:0007620	Biological Process	copulation	3	23	0.00207778	ENSMUSG00000002633;ENSMUSG00000025496;ENSMUSG00000049112
GO:0072170	Biological Process	metanephric tubule development	3	23	0.00207778	ENSMUSG00000026976;ENSMUSG00000048387;ENSMUSG00000051279
GO:0061138	Biological Process	morphogenesis of a branching epithelium	8	203	0.0021029	ENSMUSG00000002633;ENSMUSG00000004791;ENSMUSG00000020053;ENSMUSG00000022309;ENSMUSG00000026976;ENSMUSG00000027208;ENSMUSG00000031558;ENSMUSG00000031995
GO:1904315	Molecular Function	transmitter-gated ion channel activity involved in regulation of postsynaptic membrane potential	4	49	0.00213424	ENSMUSG00000007653;ENSMUSG00000010803;ENSMUSG00000025892;ENSMUSG00000029212
GO:0043491	Biological Process	protein kinase B signaling	8	204	0.00216811	ENSMUSG00000020053;ENSMUSG00000022309;ENSMUSG00000024066;ENSMUSG00000026697;ENSMUSG00000028893;ENSMUSG00000041801;ENSMUSG00000055254;ENSMUSG00000062991
GO:0060326	Biological Process	cell chemotaxis	10	301	0.00217664	ENSMUSG00000002633;ENSMUSG00000004791;ENSMUSG00000018920;ENSMUSG00000027524;ENSMUSG00000029838;ENSMUSG00000031558;ENSMUSG00000032006;ENSMUSG00000039239;ENSMUSG00000039519;ENSMUSG00000049103
GO:0019900	Molecular Function	kinase binding	19	822	0.00217821	ENSMUSG00000000861;ENSMUSG00000005268;ENSMUSG00000018750;ENSMUSG00000022309;ENSMUSG00000023067;ENSMUSG00000026235;ENSMUSG00000026697;ENSMUSG00000029838;ENSMUSG00000032715;ENSMUSG00000038453;ENSMUSG00000038539;ENSMUSG00000041417;ENSMUSG00000042377;ENSMUSG00000046447;ENSMUSG00000048458;ENSMUSG00000055254;ENSMUSG00000059921;ENSMUSG00000061132;ENSMUSG00000062991
GO:0045687	Biological Process	positive regulation of glial cell differentiation	4	49	0.00218423	ENSMUSG00000002633;ENSMUSG00000020644;ENSMUSG00000029838;ENSMUSG00000037855
GO:0048713	Biological Process	regulation of oligodendrocyte differentiation	4	49	0.00218423	ENSMUSG00000002633;ENSMUSG00000020644;ENSMUSG00000029838;ENSMUSG00000037855
GO:0022838	Molecular Function	substrate-specific channel activity	12	409	0.00219019	ENSMUSG00000007653;ENSMUSG00000010803;ENSMUSG00000020142;ENSMUSG00000025892;ENSMUSG00000027748;ENSMUSG00000029212;ENSMUSG00000029503;ENSMUSG00000030287;ENSMUSG00000049265;ENSMUSG00000056755;ENSMUSG00000060882;ENSMUSG00000090122
GO:0043066	Biological Process	negative regulation of apoptotic process	21	944	0.00221636	ENSMUSG00000001288;ENSMUSG00000002633;ENSMUSG00000005268;ENSMUSG00000007653;ENSMUSG00000013483;ENSMUSG00000020053;ENSMUSG00000020326;ENSMUSG00000022270;ENSMUSG00000022309;ENSMUSG00000023067;ENSMUSG00000026976;ENSMUSG00000028179;ENSMUSG00000028444;ENSMUSG00000030827;ENSMUSG00000038539;ENSMUSG00000039239;ENSMUSG00000041417;ENSMUSG00000048387;ENSMUSG00000050295;ENSMUSG00000055254;ENSMUSG00000056755
GO:0006950	Biological Process	response to stress	61	3848	0.00222953	ENSMUSG00000000753;ENSMUSG00000002083;ENSMUSG00000002324;ENSMUSG00000002633;ENSMUSG00000003746;ENSMUSG00000004328;ENSMUSG00000004791;ENSMUSG00000005465;ENSMUSG00000017723;ENSMUSG00000018750;ENSMUSG00000018920;ENSMUSG00000020053;ENSMUSG00000020326;ENSMUSG00000020644;ENSMUSG00000023067;ENSMUSG00000024066;ENSMUSG00000025496;ENSMUSG00000026051;ENSMUSG00000026235;ENSMUSG00000026831;ENSMUSG00000027208;…
GO:0019226	Biological Process	transmission of nerve impulse	5	82	0.0022815	ENSMUSG00000029503;ENSMUSG00000035910;ENSMUSG00000055254;ENSMUSG00000056755;ENSMUSG00000060882
GO:2000738	Biological Process	positive regulation of stem cell differentiation	3	24	0.00235513	ENSMUSG00000029838;ENSMUSG00000039239;ENSMUSG00000050295
GO:0060548	Biological Process	negative regulation of cell death	23	1079	0.00237406	ENSMUSG00000000753;ENSMUSG00000001288;ENSMUSG00000002633;ENSMUSG00000005268;ENSMUSG00000007653;ENSMUSG00000013483;ENSMUSG00000020053;ENSMUSG00000020326;ENSMUSG00000022270;ENSMUSG00000022309;ENSMUSG00000023067;ENSMUSG00000026976;ENSMUSG00000028179;ENSMUSG00000028444;ENSMUSG00000030827;ENSMUSG00000038539;ENSMUSG00000039239;ENSMUSG00000041417;ENSMUSG00000048387;ENSMUSG00000049313;ENSMUSG00000050295;…
GO:0032386	Biological Process	regulation of intracellular transport	13	466	0.00238871	ENSMUSG00000000303;ENSMUSG00000002633;ENSMUSG00000022309;ENSMUSG00000025496;ENSMUSG00000027356;ENSMUSG00000029503;ENSMUSG00000035504;ENSMUSG00000036564;ENSMUSG00000037386;ENSMUSG00000041417;ENSMUSG00000049313;ENSMUSG00000056755;ENSMUSG00000072214
GO:1904589	Biological Process	regulation of protein import	5	83	0.002406	ENSMUSG00000000303;ENSMUSG00000002633;ENSMUSG00000022309;ENSMUSG00000027356;ENSMUSG00000041417
GO:0019207	Molecular Function	kinase regulator activity	8	209	0.0024205	ENSMUSG00000020053;ENSMUSG00000020326;ENSMUSG00000023067;ENSMUSG00000032715;ENSMUSG00000041417;ENSMUSG00000046447;ENSMUSG00000048458;ENSMUSG00000062991
GO:0035148	Biological Process	tube formation	7	163	0.00245031	ENSMUSG00000001288;ENSMUSG00000002633;ENSMUSG00000025608;ENSMUSG00000026976;ENSMUSG00000031995;ENSMUSG00000039239;ENSMUSG00000048387
GO:0017046	Molecular Function	peptide hormone binding	4	51	0.00247411	ENSMUSG00000005268;ENSMUSG00000041417;ENSMUSG00000049112;ENSMUSG00000059588
GO:0000099	Molecular Function	sulfur amino acid transmembrane transporter activity	2	7	0.00249317	ENSMUSG00000020142;ENSMUSG00000036534
GO:1903530	Biological Process	regulation of secretion by cell	16	643	0.00250592	ENSMUSG00000020053;ENSMUSG00000021071;ENSMUSG00000025496;ENSMUSG00000026051;ENSMUSG00000026976;ENSMUSG00000027524;ENSMUSG00000029503;ENSMUSG00000037386;ENSMUSG00000039239;ENSMUSG00000046447;ENSMUSG00000049103;ENSMUSG00000049112;ENSMUSG00000049313;ENSMUSG00000055254;ENSMUSG00000056755;ENSMUSG00000072214
GO:0021957	Biological Process	corticospinal tract morphogenesis	2	7	0.00252448	ENSMUSG00000026235;ENSMUSG00000031558
GO:0046102	Biological Process	inosine metabolic process	2	7	0.00252448	ENSMUSG00000024066;ENSMUSG00000026817
GO:0048793	Biological Process	pronephros development	2	7	0.00252448	ENSMUSG00000026976;ENSMUSG00000048387
GO:0014014	Biological Process	negative regulation of gliogenesis	4	51	0.00253177	ENSMUSG00000020644;ENSMUSG00000029838;ENSMUSG00000038539;ENSMUSG00000044117
GO:0005158	Molecular Function	insulin receptor binding	3	25	0.00260697	ENSMUSG00000020053;ENSMUSG00000041417;ENSMUSG00000054667
GO:0002040	Biological Process	sprouting angiogenesis	6	123	0.00264012	ENSMUSG00000002633;ENSMUSG00000004791;ENSMUSG00000022309;ENSMUSG00000031486;ENSMUSG00000031558;ENSMUSG00000033170
GO:0008585	Biological Process	female gonad development	6	123	0.00264012	ENSMUSG00000019230;ENSMUSG00000022309;ENSMUSG00000027208;ENSMUSG00000031558;ENSMUSG00000050295;ENSMUSG00000052430
GO:0099529	Molecular Function	neurotransmitter receptor activity involved in regulation of postsynaptic membrane potential	4	52	0.00265722	ENSMUSG00000007653;ENSMUSG00000010803;ENSMUSG00000025892;ENSMUSG00000029212
GO:0007618	Biological Process	mating	4	52	0.002719	ENSMUSG00000002633;ENSMUSG00000025496;ENSMUSG00000032323;ENSMUSG00000049112
GO:0043200	Biological Process	response to amino acid	6	125	0.00286113	ENSMUSG00000000861;ENSMUSG00000028893;ENSMUSG00000029838;ENSMUSG00000030827;ENSMUSG00000032006;ENSMUSG00000055254
GO:1902495	Cellular Component	transmembrane transporter complex	10	312	0.00287501	ENSMUSG00000007653;ENSMUSG00000007783;ENSMUSG00000010803;ENSMUSG00000025892;ENSMUSG00000027748;ENSMUSG00000029212;ENSMUSG00000040907;ENSMUSG00000052581;ENSMUSG00000060882;ENSMUSG00000090122
GO:0022839	Molecular Function	ion gated channel activity	10	315	0.00288179	ENSMUSG00000007653;ENSMUSG00000010803;ENSMUSG00000025892;ENSMUSG00000029212;ENSMUSG00000029503;ENSMUSG00000030287;ENSMUSG00000049265;ENSMUSG00000056755;ENSMUSG00000060882;ENSMUSG00000090122
GO:0070482	Biological Process	response to oxygen levels	11	366	0.00289703	ENSMUSG00000002083;ENSMUSG00000004328;ENSMUSG00000004791;ENSMUSG00000023067;ENSMUSG00000029503;ENSMUSG00000029838;ENSMUSG00000030287;ENSMUSG00000039239;ENSMUSG00000049112;ENSMUSG00000049265;ENSMUSG00000060882
GO:0030534	Biological Process	adult behavior	7	168	0.00290061	ENSMUSG00000020644;ENSMUSG00000025496;ENSMUSG00000026235;ENSMUSG00000033214;ENSMUSG00000040907;ENSMUSG00000056755;ENSMUSG00000072214
GO:0043069	Biological Process	negative regulation of programmed cell death	21	966	0.00290714	ENSMUSG00000001288;ENSMUSG00000002633;ENSMUSG00000005268;ENSMUSG00000007653;ENSMUSG00000013483;ENSMUSG00000020053;ENSMUSG00000020326;ENSMUSG00000022270;ENSMUSG00000022309;ENSMUSG00000023067;ENSMUSG00000026976;ENSMUSG00000028179;ENSMUSG00000028444;ENSMUSG00000030827;ENSMUSG00000038539;ENSMUSG00000039239;ENSMUSG00000041417;ENSMUSG00000048387;ENSMUSG00000050295;ENSMUSG00000055254;ENSMUSG00000056755
GO:0042551	Biological Process	neuron maturation	4	53	0.00291551	ENSMUSG00000000861;ENSMUSG00000017929;ENSMUSG00000026697;ENSMUSG00000033569
GO:0006760	Biological Process	folic acid-containing compound metabolic process	3	26	0.00297599	ENSMUSG00000001773;ENSMUSG00000005667;ENSMUSG00000020256
GO:0042104	Biological Process	positive regulation of activated T cell proliferation	3	26	0.00297599	ENSMUSG00000005465;ENSMUSG00000020053;ENSMUSG00000039323
GO:0048714	Biological Process	positive regulation of oligodendrocyte differentiation	3	26	0.00297599	ENSMUSG00000002633;ENSMUSG00000029838;ENSMUSG00000037855
GO:0046717	Biological Process	acid secretion	6	126	0.0029767	ENSMUSG00000025496;ENSMUSG00000027748;ENSMUSG00000030310;ENSMUSG00000049112;ENSMUSG00000055254;ENSMUSG00000056755
GO:0043542	Biological Process	endothelial cell migration	8	215	0.00299558	ENSMUSG00000000753;ENSMUSG00000002633;ENSMUSG00000020053;ENSMUSG00000022309;ENSMUSG00000029838;ENSMUSG00000031486;ENSMUSG00000031558;ENSMUSG00000033170
GO:0046903	Biological Process	secretion	22	1034	0.00301019	ENSMUSG00000005268;ENSMUSG00000020053;ENSMUSG00000021071;ENSMUSG00000024066;ENSMUSG00000025496;ENSMUSG00000026051;ENSMUSG00000026976;ENSMUSG00000027208;ENSMUSG00000027524;ENSMUSG00000027748;ENSMUSG00000029503;ENSMUSG00000030310;ENSMUSG00000037386;ENSMUSG00000039239;ENSMUSG00000046447;ENSMUSG00000049103;ENSMUSG00000049112;ENSMUSG00000049313;ENSMUSG00000055254;ENSMUSG00000056755;ENSMUSG00000062991;…
GO:0098960	Molecular Function	postsynaptic neurotransmitter receptor activity	4	54	0.00305092	ENSMUSG00000007653;ENSMUSG00000010803;ENSMUSG00000025892;ENSMUSG00000029212
GO:0007631	Biological Process	feeding behavior	6	127	0.00309572	ENSMUSG00000028444;ENSMUSG00000049112;ENSMUSG00000054136;ENSMUSG00000055254;ENSMUSG00000055639;ENSMUSG00000056755
GO:0071478	Biological Process	cellular response to radiation	7	170	0.00309748	ENSMUSG00000002083;ENSMUSG00000023067;ENSMUSG00000026831;ENSMUSG00000028211;ENSMUSG00000029838;ENSMUSG00000041417;ENSMUSG00000042436
GO:0061005	Biological Process	cell differentiation involved in kidney development	4	54	0.0031215	ENSMUSG00000002633;ENSMUSG00000025608;ENSMUSG00000026976;ENSMUSG00000048387
GO:0030595	Biological Process	leukocyte chemotaxis	8	218	0.00325919	ENSMUSG00000004791;ENSMUSG00000018920;ENSMUSG00000027524;ENSMUSG00000029838;ENSMUSG00000031558;ENSMUSG00000039239;ENSMUSG00000039519;ENSMUSG00000049103
GO:0022889	Molecular Function	serine transmembrane transporter activity	2	8	0.0032999	ENSMUSG00000020142;ENSMUSG00000036534
GO:0008015	Biological Process	blood circulation	13	484	0.00330127	ENSMUSG00000020644;ENSMUSG00000022309;ENSMUSG00000027524;ENSMUSG00000029503;ENSMUSG00000031558;ENSMUSG00000039239;ENSMUSG00000040907;ENSMUSG00000041417;ENSMUSG00000046447;ENSMUSG00000049112;ENSMUSG00000050295;ENSMUSG00000054136;ENSMUSG00000090122
GO:0014912	Biological Process	negative regulation of smooth muscle cell migration	3	27	0.00332058	ENSMUSG00000025496;ENSMUSG00000031558;ENSMUSG00000036564
GO:0072207	Biological Process	metanephric epithelium development	3	27	0.00332058	ENSMUSG00000026976;ENSMUSG00000048387;ENSMUSG00000051279
GO:0050435	Biological Process	amyloid-beta metabolic process	4	55	0.00333721	ENSMUSG00000020053;ENSMUSG00000026235;ENSMUSG00000049313;ENSMUSG00000055254
GO:0006551	Biological Process	leucine metabolic process	2	8	0.00334119	ENSMUSG00000007908;ENSMUSG00000030268
GO:0009744	Biological Process	response to sucrose	2	8	0.00334119	ENSMUSG00000030310;ENSMUSG00000059588
GO:0021891	Biological Process	olfactory bulb interneuron development	2	8	0.00334119	ENSMUSG00000031558;ENSMUSG00000038539
GO:0032329	Biological Process	serine transport	2	8	0.00334119	ENSMUSG00000020142;ENSMUSG00000036534
GO:0034285	Biological Process	response to disaccharide	2	8	0.00334119	ENSMUSG00000030310;ENSMUSG00000059588
GO:0035696	Biological Process	monocyte extravasation	2	8	0.00334119	ENSMUSG00000032006;ENSMUSG00000049103
GO:0060462	Biological Process	lung lobe development	2	8	0.00334119	ENSMUSG00000002633;ENSMUSG00000020053
GO:0060463	Biological Process	lung lobe morphogenesis	2	8	0.00334119	ENSMUSG00000002633;ENSMUSG00000020053
GO:0061004	Biological Process	pattern specification involved in kidney development	2	8	0.00334119	ENSMUSG00000026976;ENSMUSG00000048387
GO:0071670	Biological Process	smooth muscle cell chemotaxis	2	8	0.00334119	ENSMUSG00000031558;ENSMUSG00000032006
GO:0072048	Biological Process	renal system pattern specification	2	8	0.00334119	ENSMUSG00000026976;ENSMUSG00000048387
GO:0072126	Biological Process	positive regulation of glomerular mesangial cell proliferation	2	8	0.00334119	ENSMUSG00000027947;ENSMUSG00000032006
GO:0072203	Biological Process	cell proliferation involved in metanephros development	2	8	0.00334119	ENSMUSG00000002633;ENSMUSG00000048387
GO:1904672	Biological Process	regulation of somatic stem cell population maintenance	2	8	0.00334119	ENSMUSG00000026976;ENSMUSG00000038697
GO:1904796	Biological Process	regulation of core promoter binding	2	8	0.00334119	ENSMUSG00000020644;ENSMUSG00000050295
GO:0032281	Cellular Component	AMPA glutamate receptor complex	3	27	0.00334627	ENSMUSG00000007783;ENSMUSG00000025892;ENSMUSG00000052581
GO:0016043	Biological Process	cellular component organization	89	6192	0.00336579	ENSMUSG00000000303;ENSMUSG00000000753;ENSMUSG00000000861;ENSMUSG00000002083;ENSMUSG00000002324;ENSMUSG00000002633;ENSMUSG00000005045;ENSMUSG00000005268;ENSMUSG00000007653;ENSMUSG00000010803;ENSMUSG00000015476;ENSMUSG00000017802;ENSMUSG00000017929;ENSMUSG00000018920;ENSMUSG00000019230;ENSMUSG00000019851;ENSMUSG00000020053;ENSMUSG00000020607;ENSMUSG00000020644;ENSMUSG00000021071;ENSMUSG00000022025;…
GO:0015276	Molecular Function	ligand-gated ion channel activity	6	130	0.00336678	ENSMUSG00000007653;ENSMUSG00000010803;ENSMUSG00000025892;ENSMUSG00000029212;ENSMUSG00000029503;ENSMUSG00000030287
GO:0051173	Biological Process	positive regulation of nitrogen compound metabolic process	52	3215	0.00338653	ENSMUSG00000000303;ENSMUSG00000001288;ENSMUSG00000002083;ENSMUSG00000002633;ENSMUSG00000004328;ENSMUSG00000004791;ENSMUSG00000005268;ENSMUSG00000012350;ENSMUSG00000013483;ENSMUSG00000019851;ENSMUSG00000020053;ENSMUSG00000020644;ENSMUSG00000022309;ENSMUSG00000023067;ENSMUSG00000024066;ENSMUSG00000025496;ENSMUSG00000026235;ENSMUSG00000026638;ENSMUSG00000026976;ENSMUSG00000027208;ENSMUSG00000027524;…
GO:0007507	Biological Process	heart development	15	603	0.0033992	ENSMUSG00000002633;ENSMUSG00000020053;ENSMUSG00000020644;ENSMUSG00000022309;ENSMUSG00000023067;ENSMUSG00000026976;ENSMUSG00000029838;ENSMUSG00000031558;ENSMUSG00000036564;ENSMUSG00000039239;ENSMUSG00000048387;ENSMUSG00000049112;ENSMUSG00000050295;ENSMUSG00000059588;ENSMUSG00000062991
GO:0043197	Cellular Component	dendritic spine	8	219	0.00340721	ENSMUSG00000021719;ENSMUSG00000025496;ENSMUSG00000025892;ENSMUSG00000026235;ENSMUSG00000029503;ENSMUSG00000040907;ENSMUSG00000055254;ENSMUSG00000060882
GO:0032147	Biological Process	activation of protein kinase activity	9	269	0.00341613	ENSMUSG00000005268;ENSMUSG00000020053;ENSMUSG00000022309;ENSMUSG00000025496;ENSMUSG00000027947;ENSMUSG00000033170;ENSMUSG00000039239;ENSMUSG00000042724;ENSMUSG00000062991
GO:0006812	Biological Process	cation transport	24	1179	0.00345521	ENSMUSG00000002083;ENSMUSG00000015476;ENSMUSG00000020053;ENSMUSG00000020142;ENSMUSG00000021509;ENSMUSG00000025496;ENSMUSG00000027524;ENSMUSG00000027748;ENSMUSG00000029503;ENSMUSG00000030287;ENSMUSG00000030310;ENSMUSG00000031297;ENSMUSG00000031376;ENSMUSG00000036534;ENSMUSG00000037989;ENSMUSG00000039239;ENSMUSG00000040907;ENSMUSG00000042453;ENSMUSG00000048387;ENSMUSG00000049265;ENSMUSG00000056755;…
GO:0060537	Biological Process	muscle tissue development	12	430	0.00346399	ENSMUSG00000002633;ENSMUSG00000008658;ENSMUSG00000020053;ENSMUSG00000020644;ENSMUSG00000022309;ENSMUSG00000029503;ENSMUSG00000038119;ENSMUSG00000039239;ENSMUSG00000041731;ENSMUSG00000048387;ENSMUSG00000050295;ENSMUSG00000062991
GO:0008406	Biological Process	gonad development	9	270	0.0035004	ENSMUSG00000002324;ENSMUSG00000019230;ENSMUSG00000022309;ENSMUSG00000027208;ENSMUSG00000031558;ENSMUSG00000039239;ENSMUSG00000048387;ENSMUSG00000050295;ENSMUSG00000052430
GO:0051051	Biological Process	negative regulation of transport	13	488	0.0035384	ENSMUSG00000002633;ENSMUSG00000021071;ENSMUSG00000022309;ENSMUSG00000025496;ENSMUSG00000027356;ENSMUSG00000027524;ENSMUSG00000039239;ENSMUSG00000048387;ENSMUSG00000049103;ENSMUSG00000049112;ENSMUSG00000056755;ENSMUSG00000062991;ENSMUSG00000090122
GO:0022836	Molecular Function	gated channel activity	10	325	0.00359674	ENSMUSG00000007653;ENSMUSG00000010803;ENSMUSG00000025892;ENSMUSG00000029212;ENSMUSG00000029503;ENSMUSG00000030287;ENSMUSG00000049265;ENSMUSG00000056755;ENSMUSG00000060882;ENSMUSG00000090122
GO:0021987	Biological Process	cerebral cortex development	6	131	0.00360761	ENSMUSG00000031558;ENSMUSG00000038119;ENSMUSG00000040907;ENSMUSG00000042453;ENSMUSG00000044117;ENSMUSG00000055254
GO:0050671	Biological Process	positive regulation of lymphocyte proliferation	6	131	0.00360761	ENSMUSG00000002633;ENSMUSG00000005465;ENSMUSG00000020053;ENSMUSG00000023067;ENSMUSG00000039323;ENSMUSG00000049103
GO:0019887	Molecular Function	protein kinase regulator activity	7	176	0.00362039	ENSMUSG00000020053;ENSMUSG00000020326;ENSMUSG00000023067;ENSMUSG00000032715;ENSMUSG00000046447;ENSMUSG00000048458;ENSMUSG00000062991
GO:0033267	Cellular Component	axon part	13	488	0.00362197	ENSMUSG00000000753;ENSMUSG00000025496;ENSMUSG00000025892;ENSMUSG00000026235;ENSMUSG00000026697;ENSMUSG00000027270;ENSMUSG00000029503;ENSMUSG00000040907;ENSMUSG00000055254;ENSMUSG00000056755;ENSMUSG00000059921;ENSMUSG00000060534;ENSMUSG00000072214
GO:0050920	Biological Process	regulation of chemotaxis	8	222	0.00363831	ENSMUSG00000002633;ENSMUSG00000004791;ENSMUSG00000027524;ENSMUSG00000029838;ENSMUSG00000031486;ENSMUSG00000031558;ENSMUSG00000032006;ENSMUSG00000049103
GO:0001933	Biological Process	negative regulation of protein phosphorylation	12	433	0.00366132	ENSMUSG00000020053;ENSMUSG00000020154;ENSMUSG00000022309;ENSMUSG00000023067;ENSMUSG00000024066;ENSMUSG00000031558;ENSMUSG00000032715;ENSMUSG00000037989;ENSMUSG00000038453;ENSMUSG00000046447;ENSMUSG00000048458;ENSMUSG00000049313
GO:0021952	Biological Process	central nervous system projection neuron axonogenesis	3	28	0.00368862	ENSMUSG00000026235;ENSMUSG00000031558;ENSMUSG00000060534
GO:0003006	Biological Process	developmental process involved in reproduction	20	922	0.00372998	ENSMUSG00000000753;ENSMUSG00000001288;ENSMUSG00000002324;ENSMUSG00000002633;ENSMUSG00000005045;ENSMUSG00000005268;ENSMUSG00000019230;ENSMUSG00000020053;ENSMUSG00000022309;ENSMUSG00000027208;ENSMUSG00000028444;ENSMUSG00000029838;ENSMUSG00000031558;ENSMUSG00000031995;ENSMUSG00000039239;ENSMUSG00000039519;ENSMUSG00000048387;ENSMUSG00000050295;ENSMUSG00000052430;ENSMUSG00000055639
GO:0016079	Biological Process	synaptic vesicle exocytosis	6	132	0.00374486	ENSMUSG00000021071;ENSMUSG00000025496;ENSMUSG00000029503;ENSMUSG00000037386;ENSMUSG00000056755;ENSMUSG00000072214
GO:0051896	Biological Process	regulation of protein kinase B signaling	7	176	0.0037498	ENSMUSG00000020053;ENSMUSG00000022309;ENSMUSG00000024066;ENSMUSG00000026697;ENSMUSG00000041801;ENSMUSG00000055254;ENSMUSG00000062991
GO:0022834	Molecular Function	ligand-gated channel activity	6	133	0.00376654	ENSMUSG00000007653;ENSMUSG00000010803;ENSMUSG00000025892;ENSMUSG00000029212;ENSMUSG00000029503;ENSMUSG00000030287
GO:0061098	Biological Process	positive regulation of protein tyrosine kinase activity	4	57	0.00379862	ENSMUSG00000026235;ENSMUSG00000038453;ENSMUSG00000042453;ENSMUSG00000062991
GO:0098802	Cellular Component	plasma membrane receptor complex	7	176	0.00380651	ENSMUSG00000005465;ENSMUSG00000007783;ENSMUSG00000025892;ENSMUSG00000027947;ENSMUSG00000028444;ENSMUSG00000052581;ENSMUSG00000059588
GO:0051128	Biological Process	regulation of cellular component organization	44	2626	0.00387363	ENSMUSG00000000753;ENSMUSG00000000861;ENSMUSG00000002083;ENSMUSG00000017802;ENSMUSG00000018920;ENSMUSG00000020053;ENSMUSG00000021071;ENSMUSG00000022309;ENSMUSG00000023067;ENSMUSG00000025496;ENSMUSG00000025582;ENSMUSG00000025608;ENSMUSG00000026235;ENSMUSG00000026697;ENSMUSG00000027356;ENSMUSG00000027524;ENSMUSG00000028179;ENSMUSG00000028871;ENSMUSG00000028893;ENSMUSG00000029838;ENSMUSG00000031558;…
GO:0017158	Biological Process	regulation of calcium ion-dependent exocytosis	6	133	0.00388595	ENSMUSG00000021071;ENSMUSG00000025496;ENSMUSG00000029503;ENSMUSG00000037386;ENSMUSG00000056755;ENSMUSG00000072214
GO:0032946	Biological Process	positive regulation of mononuclear cell proliferation	6	133	0.00388595	ENSMUSG00000002633;ENSMUSG00000005465;ENSMUSG00000020053;ENSMUSG00000023067;ENSMUSG00000039323;ENSMUSG00000049103
GO:0044309	Cellular Component	neuron spine	8	224	0.00390421	ENSMUSG00000021719;ENSMUSG00000025496;ENSMUSG00000025892;ENSMUSG00000026235;ENSMUSG00000029503;ENSMUSG00000040907;ENSMUSG00000055254;ENSMUSG00000060882
GO:1990351	Cellular Component	transporter complex	10	326	0.00392152	ENSMUSG00000007653;ENSMUSG00000007783;ENSMUSG00000010803;ENSMUSG00000025892;ENSMUSG00000027748;ENSMUSG00000029212;ENSMUSG00000040907;ENSMUSG00000052581;ENSMUSG00000060882;ENSMUSG00000090122
GO:0045445	Biological Process	myoblast differentiation	5	93	0.0039366	ENSMUSG00000002633;ENSMUSG00000020053;ENSMUSG00000038119;ENSMUSG00000041417;ENSMUSG00000062991
GO:0008324	Molecular Function	cation transmembrane transporter activity	15	617	0.00395346	ENSMUSG00000020142;ENSMUSG00000021509;ENSMUSG00000025892;ENSMUSG00000027748;ENSMUSG00000029503;ENSMUSG00000030287;ENSMUSG00000030310;ENSMUSG00000031297;ENSMUSG00000031376;ENSMUSG00000036534;ENSMUSG00000040907;ENSMUSG00000049265;ENSMUSG00000056755;ENSMUSG00000060882;ENSMUSG00000090122
GO:0022824	Molecular Function	transmitter-gated ion channel activity	4	58	0.00395419	ENSMUSG00000007653;ENSMUSG00000010803;ENSMUSG00000025892;ENSMUSG00000029212
GO:0022835	Molecular Function	transmitter-gated channel activity	4	58	0.00395419	ENSMUSG00000007653;ENSMUSG00000010803;ENSMUSG00000025892;ENSMUSG00000029212
GO:0004896	Molecular Function	cytokine receptor activity	5	94	0.0040107	ENSMUSG00000005268;ENSMUSG00000005465;ENSMUSG00000027947;ENSMUSG00000028444;ENSMUSG00000049103
GO:0003231	Biological Process	cardiac ventricle development	6	134	0.00403094	ENSMUSG00000020644;ENSMUSG00000026976;ENSMUSG00000031558;ENSMUSG00000039239;ENSMUSG00000050295;ENSMUSG00000062991
GO:0048662	Biological Process	negative regulation of smooth muscle cell proliferation	4	58	0.00404476	ENSMUSG00000023067;ENSMUSG00000025496;ENSMUSG00000036564;ENSMUSG00000041417
GO:0003013	Biological Process	circulatory system process	13	496	0.00405427	ENSMUSG00000020644;ENSMUSG00000022309;ENSMUSG00000027524;ENSMUSG00000029503;ENSMUSG00000031558;ENSMUSG00000039239;ENSMUSG00000040907;ENSMUSG00000041417;ENSMUSG00000046447;ENSMUSG00000049112;ENSMUSG00000050295;ENSMUSG00000054136;ENSMUSG00000090122
GO:0022011	Biological Process	myelination in peripheral nervous system	3	29	0.00408058	ENSMUSG00000026697;ENSMUSG00000055254;ENSMUSG00000062991
GO:0032292	Biological Process	peripheral nervous system axon ensheathment	3	29	0.00408058	ENSMUSG00000026697;ENSMUSG00000055254;ENSMUSG00000062991
GO:0060021	Biological Process	roof of mouth development	5	94	0.00412062	ENSMUSG00000002633;ENSMUSG00000026638;ENSMUSG00000039239;ENSMUSG00000044177;ENSMUSG00000048387
GO:0050680	Biological Process	negative regulation of epithelial cell proliferation	6	135	0.00417989	ENSMUSG00000000753;ENSMUSG00000022025;ENSMUSG00000024066;ENSMUSG00000029838;ENSMUSG00000030849;ENSMUSG00000039239
GO:0015180	Molecular Function	L-alanine transmembrane transporter activity	2	9	0.0042117	ENSMUSG00000020142;ENSMUSG00000036534
GO:0015183	Molecular Function	L-aspartate transmembrane transporter activity	2	9	0.0042117	ENSMUSG00000020142;ENSMUSG00000036534
GO:0001764	Biological Process	neuron migration	7	180	0.00423941	ENSMUSG00000032036;ENSMUSG00000035910;ENSMUSG00000037605;ENSMUSG00000042453;ENSMUSG00000055254;ENSMUSG00000060534;ENSMUSG00000062991
GO:0150034	Cellular Component	distal axon	11	384	0.0042448	ENSMUSG00000025496;ENSMUSG00000025892;ENSMUSG00000026235;ENSMUSG00000027270;ENSMUSG00000029503;ENSMUSG00000040907;ENSMUSG00000055254;ENSMUSG00000056755;ENSMUSG00000059921;ENSMUSG00000060534;ENSMUSG00000072214
GO:0003149	Biological Process	membranous septum morphogenesis	2	9	0.0042642	ENSMUSG00000020644;ENSMUSG00000039239
GO:0038007	Biological Process	netrin-activated signaling pathway	2	9	0.0042642	ENSMUSG00000059921;ENSMUSG00000060534
GO:0044848	Biological Process	biological phase	2	9	0.0042642	ENSMUSG00000027356;ENSMUSG00000039239
GO:0044851	Biological Process	hair cycle phase	2	9	0.0042642	ENSMUSG00000027356;ENSMUSG00000039239
GO:0048819	Biological Process	regulation of hair follicle maturation	2	9	0.0042642	ENSMUSG00000027356;ENSMUSG00000039239
GO:0071493	Biological Process	cellular response to UV-B	2	9	0.0042642	ENSMUSG00000023067;ENSMUSG00000042436
GO:1904238	Biological Process	pericyte cell differentiation	2	9	0.0042642	ENSMUSG00000039239;ENSMUSG00000048387
GO:2001054	Biological Process	negative regulation of mesenchymal cell apoptotic process	2	9	0.0042642	ENSMUSG00000002633;ENSMUSG00000026976
GO:0032584	Cellular Component	growth cone membrane	2	9	0.00428705	ENSMUSG00000027270;ENSMUSG00000060534
GO:1904705	Biological Process	regulation of vascular smooth muscle cell proliferation	4	59	0.00430145	ENSMUSG00000020053;ENSMUSG00000023067;ENSMUSG00000025496;ENSMUSG00000031613
GO:1990874	Biological Process	vascular smooth muscle cell proliferation	4	59	0.00430145	ENSMUSG00000020053;ENSMUSG00000023067;ENSMUSG00000025496;ENSMUSG00000031613
GO:0043412	Biological Process	macromolecule modification	62	4037	0.00430765	ENSMUSG00000000861;ENSMUSG00000003746;ENSMUSG00000004791;ENSMUSG00000005045;ENSMUSG00000005268;ENSMUSG00000013483;ENSMUSG00000015476;ENSMUSG00000017929;ENSMUSG00000020053;ENSMUSG00000020154;ENSMUSG00000020326;ENSMUSG00000020905;ENSMUSG00000021071;ENSMUSG00000022309;ENSMUSG00000023067;ENSMUSG00000024066;ENSMUSG00000025496;ENSMUSG00000026235;ENSMUSG00000026437;ENSMUSG00000026697;ENSMUSG00000027208;…
GO:0060993	Biological Process	kidney morphogenesis	5	95	0.0043107	ENSMUSG00000002633;ENSMUSG00000004791;ENSMUSG00000026976;ENSMUSG00000038843;ENSMUSG00000048387
GO:0042692	Biological Process	muscle cell differentiation	11	386	0.00432198	ENSMUSG00000002633;ENSMUSG00000020053;ENSMUSG00000020644;ENSMUSG00000028179;ENSMUSG00000029503;ENSMUSG00000033569;ENSMUSG00000034968;ENSMUSG00000038119;ENSMUSG00000041731;ENSMUSG00000044177;ENSMUSG00000062991
GO:0051056	Biological Process	regulation of small GTPase mediated signal transduction	8	229	0.00438306	ENSMUSG00000004952;ENSMUSG00000020053;ENSMUSG00000026697;ENSMUSG00000031558;ENSMUSG00000038119;ENSMUSG00000039239;ENSMUSG00000042453;ENSMUSG00000062991
GO:0097305	Biological Process	response to alcohol	9	280	0.0044361	ENSMUSG00000000303;ENSMUSG00000002633;ENSMUSG00000020053;ENSMUSG00000023067;ENSMUSG00000028211;ENSMUSG00000030287;ENSMUSG00000030849;ENSMUSG00000031558;ENSMUSG00000031613
GO:0051130	Biological Process	positive regulation of cellular component organization	26	1341	0.0044935	ENSMUSG00000000753;ENSMUSG00000000861;ENSMUSG00000002083;ENSMUSG00000017802;ENSMUSG00000020053;ENSMUSG00000022309;ENSMUSG00000026235;ENSMUSG00000026697;ENSMUSG00000027356;ENSMUSG00000027524;ENSMUSG00000029838;ENSMUSG00000033214;ENSMUSG00000033569;ENSMUSG00000036295;ENSMUSG00000036564;ENSMUSG00000037386;ENSMUSG00000037605;ENSMUSG00000039239;ENSMUSG00000041417;ENSMUSG00000042453;ENSMUSG00000049112;…
GO:0031069	Biological Process	hair follicle morphogenesis	3	30	0.00449692	ENSMUSG00000002633;ENSMUSG00000027208;ENSMUSG00000039239
GO:0060561	Biological Process	apoptotic process involved in morphogenesis	3	30	0.00449692	ENSMUSG00000026976;ENSMUSG00000039239;ENSMUSG00000050295
GO:0061351	Biological Process	neural precursor cell proliferation	7	182	0.00450165	ENSMUSG00000002633;ENSMUSG00000020053;ENSMUSG00000020644;ENSMUSG00000029838;ENSMUSG00000038119;ENSMUSG00000038539;ENSMUSG00000059187
GO:0042102	Biological Process	positive regulation of T cell proliferation	5	96	0.00450696	ENSMUSG00000002633;ENSMUSG00000005465;ENSMUSG00000020053;ENSMUSG00000039323;ENSMUSG00000049103
GO:0015267	Molecular Function	channel activity	12	448	0.00455068	ENSMUSG00000007653;ENSMUSG00000010803;ENSMUSG00000020142;ENSMUSG00000025892;ENSMUSG00000027748;ENSMUSG00000029212;ENSMUSG00000029503;ENSMUSG00000030287;ENSMUSG00000049265;ENSMUSG00000056755;ENSMUSG00000060882;ENSMUSG00000090122
GO:0022803	Molecular Function	passive transmembrane transporter activity	12	448	0.00455068	ENSMUSG00000007653;ENSMUSG00000010803;ENSMUSG00000020142;ENSMUSG00000025892;ENSMUSG00000027748;ENSMUSG00000029212;ENSMUSG00000029503;ENSMUSG00000030287;ENSMUSG00000049265;ENSMUSG00000056755;ENSMUSG00000060882;ENSMUSG00000090122
GO:0035924	Biological Process	cellular response to vascular endothelial growth factor stimulus	4	60	0.00456891	ENSMUSG00000004791;ENSMUSG00000024066;ENSMUSG00000031486;ENSMUSG00000050295
GO:0042987	Biological Process	amyloid precursor protein catabolic process	4	60	0.00456891	ENSMUSG00000020053;ENSMUSG00000026235;ENSMUSG00000049313;ENSMUSG00000055254
GO:0070371	Biological Process	ERK1 and ERK2 cascade	10	335	0.00465011	ENSMUSG00000020053;ENSMUSG00000022309;ENSMUSG00000030827;ENSMUSG00000032006;ENSMUSG00000036564;ENSMUSG00000037989;ENSMUSG00000046447;ENSMUSG00000049112;ENSMUSG00000054252;ENSMUSG00000060534
GO:0060341	Biological Process	regulation of cellular localization	21	1008	0.00473402	ENSMUSG00000000303;ENSMUSG00000002083;ENSMUSG00000002633;ENSMUSG00000022309;ENSMUSG00000025496;ENSMUSG00000027356;ENSMUSG00000027524;ENSMUSG00000028893;ENSMUSG00000029503;ENSMUSG00000029838;ENSMUSG00000033170;ENSMUSG00000035504;ENSMUSG00000036564;ENSMUSG00000037386;ENSMUSG00000039239;ENSMUSG00000041417;ENSMUSG00000046447;ENSMUSG00000049313;ENSMUSG00000055254;ENSMUSG00000056755;ENSMUSG00000072214
GO:0004860	Molecular Function	protein kinase inhibitor activity	4	61	0.0047396	ENSMUSG00000023067;ENSMUSG00000032715;ENSMUSG00000046447;ENSMUSG00000048458
GO:0051098	Biological Process	regulation of binding	11	391	0.0047536	ENSMUSG00000020053;ENSMUSG00000020644;ENSMUSG00000022309;ENSMUSG00000023067;ENSMUSG00000026235;ENSMUSG00000032715;ENSMUSG00000038119;ENSMUSG00000039239;ENSMUSG00000044177;ENSMUSG00000049313;ENSMUSG00000050295
GO:0051248	Biological Process	negative regulation of protein metabolic process	23	1143	0.00480383	ENSMUSG00000000753;ENSMUSG00000002633;ENSMUSG00000017723;ENSMUSG00000020053;ENSMUSG00000020154;ENSMUSG00000022309;ENSMUSG00000023067;ENSMUSG00000024066;ENSMUSG00000026235;ENSMUSG00000027313;ENSMUSG00000028893;ENSMUSG00000029838;ENSMUSG00000031558;ENSMUSG00000032715;ENSMUSG00000037989;ENSMUSG00000038453;ENSMUSG00000041417;ENSMUSG00000044177;ENSMUSG00000046447;ENSMUSG00000048458;ENSMUSG00000049313;…
GO:0003229	Biological Process	ventricular cardiac muscle tissue development	4	61	0.00484734	ENSMUSG00000020644;ENSMUSG00000039239;ENSMUSG00000050295;ENSMUSG00000062991
GO:0051058	Biological Process	negative regulation of small GTPase mediated signal transduction	4	61	0.00484734	ENSMUSG00000004952;ENSMUSG00000026697;ENSMUSG00000031558;ENSMUSG00000039239
GO:1903305	Biological Process	regulation of regulated secretory pathway	7	185	0.00491776	ENSMUSG00000021071;ENSMUSG00000025496;ENSMUSG00000029503;ENSMUSG00000037386;ENSMUSG00000049103;ENSMUSG00000056755;ENSMUSG00000072214
GO:0042558	Biological Process	pteridine-containing compound metabolic process	3	31	0.00493807	ENSMUSG00000001773;ENSMUSG00000005667;ENSMUSG00000020256
GO:0048009	Biological Process	insulin-like growth factor receptor signaling pathway	3	31	0.00493807	ENSMUSG00000020053;ENSMUSG00000039323;ENSMUSG00000041417
GO:0001501	Biological Process	skeletal system development	13	508	0.00494074	ENSMUSG00000001288;ENSMUSG00000002633;ENSMUSG00000020053;ENSMUSG00000022025;ENSMUSG00000026697;ENSMUSG00000030849;ENSMUSG00000039239;ENSMUSG00000044177;ENSMUSG00000048387;ENSMUSG00000050295;ENSMUSG00000051279;ENSMUSG00000052430;ENSMUSG00000073530
GO:0090596	Biological Process	sensory organ morphogenesis	9	285	0.00497178	ENSMUSG00000001288;ENSMUSG00000002633;ENSMUSG00000026976;ENSMUSG00000029838;ENSMUSG00000038119;ENSMUSG00000042678;ENSMUSG00000048387;ENSMUSG00000055254;ENSMUSG00000060572
GO:0043583	Biological Process	ear development	8	234	0.00498312	ENSMUSG00000002633;ENSMUSG00000007653;ENSMUSG00000020053;ENSMUSG00000026235;ENSMUSG00000026976;ENSMUSG00000039239;ENSMUSG00000042678;ENSMUSG00000048387
GO:0044087	Biological Process	regulation of cellular component biogenesis	21	1013	0.0050043	ENSMUSG00000002083;ENSMUSG00000021071;ENSMUSG00000025582;ENSMUSG00000025608;ENSMUSG00000026697;ENSMUSG00000027356;ENSMUSG00000031558;ENSMUSG00000033214;ENSMUSG00000033569;ENSMUSG00000035653;ENSMUSG00000035910;ENSMUSG00000036295;ENSMUSG00000036995;ENSMUSG00000037605;ENSMUSG00000041417;ENSMUSG00000049112;ENSMUSG00000049313;ENSMUSG00000052581;ENSMUSG00000055254;ENSMUSG00000062991;ENSMUSG00000068744
GO:0036293	Biological Process	response to decreased oxygen levels	10	339	0.00504728	ENSMUSG00000002083;ENSMUSG00000004328;ENSMUSG00000004791;ENSMUSG00000029503;ENSMUSG00000029838;ENSMUSG00000030287;ENSMUSG00000039239;ENSMUSG00000049112;ENSMUSG00000049265;ENSMUSG00000060882
GO:0048145	Biological Process	regulation of fibroblast proliferation	5	99	0.00513383	ENSMUSG00000020053;ENSMUSG00000023067;ENSMUSG00000028211;ENSMUSG00000032006;ENSMUSG00000055639
GO:1902476	Biological Process	chloride transmembrane transport	4	62	0.00513694	ENSMUSG00000007653;ENSMUSG00000010803;ENSMUSG00000029212;ENSMUSG00000030310
GO:0001838	Biological Process	embryonic epithelial tube formation	6	141	0.00516054	ENSMUSG00000001288;ENSMUSG00000002633;ENSMUSG00000026976;ENSMUSG00000031995;ENSMUSG00000039239;ENSMUSG00000048387
GO:0050773	Biological Process	regulation of dendrite development	7	187	0.00521083	ENSMUSG00000000861;ENSMUSG00000026235;ENSMUSG00000029838;ENSMUSG00000033569;ENSMUSG00000038453;ENSMUSG00000042453;ENSMUSG00000055254
GO:0000101	Biological Process	sulfur amino acid transport	2	10	0.00529106	ENSMUSG00000020142;ENSMUSG00000036534
GO:0015808	Biological Process	L-alanine transport	2	10	0.00529106	ENSMUSG00000020142;ENSMUSG00000036534
GO:0060768	Biological Process	regulation of epithelial cell proliferation involved in prostate gland development	2	10	0.00529106	ENSMUSG00000000753;ENSMUSG00000002633
GO:0070778	Biological Process	L-aspartate transmembrane transport	2	10	0.00529106	ENSMUSG00000020142;ENSMUSG00000036534
GO:0072178	Biological Process	nephric duct morphogenesis	2	10	0.00529106	ENSMUSG00000026235;ENSMUSG00000048387
GO:0072205	Biological Process	metanephric collecting duct development	2	10	0.00529106	ENSMUSG00000002633;ENSMUSG00000026976
GO:0140059	Biological Process	dendrite arborization	2	10	0.00529106	ENSMUSG00000029838;ENSMUSG00000037855
GO:1901724	Biological Process	positive regulation of cell proliferation involved in kidney development	2	10	0.00529106	ENSMUSG00000027947;ENSMUSG00000032006
GO:0043236	Molecular Function	laminin binding	3	32	0.00530992	ENSMUSG00000002633;ENSMUSG00000028776;ENSMUSG00000031558
GO:0035637	Biological Process	multicellular organismal signaling	6	142	0.00533907	ENSMUSG00000029503;ENSMUSG00000035910;ENSMUSG00000055254;ENSMUSG00000056755;ENSMUSG00000060882;ENSMUSG00000090122
GO:0005938	Cellular Component	cell cortex	10	341	0.00535617	ENSMUSG00000000303;ENSMUSG00000025496;ENSMUSG00000026479;ENSMUSG00000027748;ENSMUSG00000030287;ENSMUSG00000030849;ENSMUSG00000035910;ENSMUSG00000037386;ENSMUSG00000056755;ENSMUSG00000072214
GO:0048736	Biological Process	appendage development	7	188	0.00536219	ENSMUSG00000001288;ENSMUSG00000002633;ENSMUSG00000026638;ENSMUSG00000039239;ENSMUSG00000048387;ENSMUSG00000052430;ENSMUSG00000068859
GO:0060173	Biological Process	limb development	7	188	0.00536219	ENSMUSG00000001288;ENSMUSG00000002633;ENSMUSG00000026638;ENSMUSG00000039239;ENSMUSG00000048387;ENSMUSG00000052430;ENSMUSG00000068859
GO:0098660	Biological Process	inorganic ion transmembrane transport	18	823	0.00537048	ENSMUSG00000002083;ENSMUSG00000007653;ENSMUSG00000010803;ENSMUSG00000025496;ENSMUSG00000027524;ENSMUSG00000027748;ENSMUSG00000029212;ENSMUSG00000030287;ENSMUSG00000030310;ENSMUSG00000031376;ENSMUSG00000037989;ENSMUSG00000039239;ENSMUSG00000040907;ENSMUSG00000048387;ENSMUSG00000049265;ENSMUSG00000056755;ENSMUSG00000060882;ENSMUSG00000090122
GO:0014044	Biological Process	Schwann cell development	3	32	0.00540441	ENSMUSG00000026697;ENSMUSG00000055254;ENSMUSG00000062991
GO:0048710	Biological Process	regulation of astrocyte differentiation	3	32	0.00540441	ENSMUSG00000020644;ENSMUSG00000026235;ENSMUSG00000038539
GO:0043230	Cellular Component	extracellular organelle	5	100	0.00541749	ENSMUSG00000026697;ENSMUSG00000029298;ENSMUSG00000040253;ENSMUSG00000054072;ENSMUSG00000104713
GO:0048144	Biological Process	fibroblast proliferation	5	101	0.00558456	ENSMUSG00000020053;ENSMUSG00000023067;ENSMUSG00000028211;ENSMUSG00000032006;ENSMUSG00000055639
GO:0106027	Biological Process	neuron projection organization	5	101	0.00558456	ENSMUSG00000026235;ENSMUSG00000037855;ENSMUSG00000038453;ENSMUSG00000040907;ENSMUSG00000042453
GO:2000300	Biological Process	regulation of synaptic vesicle exocytosis	5	101	0.00558456	ENSMUSG00000025496;ENSMUSG00000029503;ENSMUSG00000037386;ENSMUSG00000056755;ENSMUSG00000072214
GO:0042220	Biological Process	response to cocaine	4	64	0.00575044	ENSMUSG00000025496;ENSMUSG00000030310;ENSMUSG00000037605;ENSMUSG00000049112
GO:0043068	Biological Process	positive regulation of programmed cell death	15	640	0.00583975	ENSMUSG00000001288;ENSMUSG00000001773;ENSMUSG00000002083;ENSMUSG00000023067;ENSMUSG00000024066;ENSMUSG00000027663;ENSMUSG00000028211;ENSMUSG00000029838;ENSMUSG00000031558;ENSMUSG00000031613;ENSMUSG00000039239;ENSMUSG00000041801;ENSMUSG00000042724;ENSMUSG00000052430;ENSMUSG00000059921
GO:0098858	Cellular Component	actin-based cell projection	8	240	0.00587798	ENSMUSG00000022309;ENSMUSG00000025608;ENSMUSG00000026235;ENSMUSG00000031486;ENSMUSG00000039450;ENSMUSG00000042678;ENSMUSG00000049112;ENSMUSG00000059921
GO:0035116	Biological Process	embryonic hindlimb morphogenesis	3	33	0.00589635	ENSMUSG00000001288;ENSMUSG00000002633;ENSMUSG00000048387
GO:0070884	Biological Process	regulation of calcineurin-NFAT signaling cascade	3	33	0.00589635	ENSMUSG00000020053;ENSMUSG00000057604;ENSMUSG00000062991
GO:0110111	Biological Process	negative regulation of animal organ morphogenesis	3	33	0.00589635	ENSMUSG00000026976;ENSMUSG00000039239;ENSMUSG00000050295
GO:0070665	Biological Process	positive regulation of leukocyte proliferation	6	145	0.00590182	ENSMUSG00000002633;ENSMUSG00000005465;ENSMUSG00000020053;ENSMUSG00000023067;ENSMUSG00000039323;ENSMUSG00000049103
GO:0015108	Molecular Function	chloride transmembrane transporter activity	5	103	0.0059039	ENSMUSG00000007653;ENSMUSG00000010803;ENSMUSG00000020142;ENSMUSG00000029212;ENSMUSG00000030310
GO:0034702	Cellular Component	ion channel complex	9	293	0.00603646	ENSMUSG00000007653;ENSMUSG00000007783;ENSMUSG00000010803;ENSMUSG00000025892;ENSMUSG00000027748;ENSMUSG00000029212;ENSMUSG00000052581;ENSMUSG00000060882;ENSMUSG00000090122
GO:0043168	Molecular Function	anion binding	46	2864	0.00605276	ENSMUSG00000004952;ENSMUSG00000005045;ENSMUSG00000005667;ENSMUSG00000016386;ENSMUSG00000024066;ENSMUSG00000026235;ENSMUSG00000026437;ENSMUSG00000026817;ENSMUSG00000027208;ENSMUSG00000027748;ENSMUSG00000027870;ENSMUSG00000028179;ENSMUSG00000028871;ENSMUSG00000028893;ENSMUSG00000029123;ENSMUSG00000029298;ENSMUSG00000029503;ENSMUSG00000029838;ENSMUSG00000030287;ENSMUSG00000030849;ENSMUSG00000031112;…
GO:0007215	Biological Process	glutamate receptor signaling pathway	5	103	0.00606254	ENSMUSG00000015476;ENSMUSG00000025892;ENSMUSG00000040907;ENSMUSG00000042453;ENSMUSG00000056755
GO:0045778	Biological Process	positive regulation of ossification	5	103	0.00606254	ENSMUSG00000020053;ENSMUSG00000029838;ENSMUSG00000039239;ENSMUSG00000048387;ENSMUSG00000052430
GO:0120035	Biological Process	regulation of plasma membrane bounded cell projection organization	17	769	0.00608789	ENSMUSG00000000753;ENSMUSG00000000861;ENSMUSG00000017802;ENSMUSG00000025608;ENSMUSG00000026235;ENSMUSG00000029838;ENSMUSG00000031558;ENSMUSG00000033569;ENSMUSG00000035910;ENSMUSG00000036564;ENSMUSG00000037386;ENSMUSG00000037855;ENSMUSG00000038453;ENSMUSG00000041417;ENSMUSG00000042453;ENSMUSG00000055254;ENSMUSG00000060534
GO:1905114	Biological Process	cell surface receptor signaling pathway involved in cell-cell signaling	13	522	0.0061654	ENSMUSG00000002633;ENSMUSG00000025496;ENSMUSG00000026697;ENSMUSG00000027356;ENSMUSG00000028871;ENSMUSG00000029503;ENSMUSG00000031486;ENSMUSG00000034968;ENSMUSG00000035910;ENSMUSG00000037386;ENSMUSG00000037989;ENSMUSG00000042453;ENSMUSG00000042988
GO:1901652	Biological Process	response to peptide	13	523	0.00626139	ENSMUSG00000000753;ENSMUSG00000020053;ENSMUSG00000026235;ENSMUSG00000028893;ENSMUSG00000030827;ENSMUSG00000032323;ENSMUSG00000032715;ENSMUSG00000038843;ENSMUSG00000040907;ENSMUSG00000041417;ENSMUSG00000049112;ENSMUSG00000049313;ENSMUSG00000054667
GO:0019210	Molecular Function	kinase inhibitor activity	4	66	0.0062702	ENSMUSG00000023067;ENSMUSG00000032715;ENSMUSG00000046447;ENSMUSG00000048458
GO:0007605	Biological Process	sensory perception of sound	6	147	0.00630027	ENSMUSG00000007653;ENSMUSG00000026655;ENSMUSG00000029503;ENSMUSG00000035910;ENSMUSG00000042678;ENSMUSG00000056755
GO:0060291	Biological Process	long-term synaptic potentiation	5	104	0.006312	ENSMUSG00000015476;ENSMUSG00000026235;ENSMUSG00000029838;ENSMUSG00000042453;ENSMUSG00000055254
GO:0050918	Biological Process	positive chemotaxis	4	66	0.00641095	ENSMUSG00000004791;ENSMUSG00000022309;ENSMUSG00000027208;ENSMUSG00000032128
GO:0002691	Biological Process	regulation of cellular extravasation	3	34	0.00641422	ENSMUSG00000005465;ENSMUSG00000032006;ENSMUSG00000049103
GO:0048730	Biological Process	epidermis morphogenesis	3	34	0.00641422	ENSMUSG00000002633;ENSMUSG00000027208;ENSMUSG00000039239
GO:0106056	Biological Process	regulation of calcineurin-mediated signaling	3	34	0.00641422	ENSMUSG00000020053;ENSMUSG00000057604;ENSMUSG00000062991
GO:2000036	Biological Process	regulation of stem cell population maintenance	3	34	0.00641422	ENSMUSG00000026976;ENSMUSG00000029838;ENSMUSG00000038697
GO:0021800	Biological Process	cerebral cortex tangential migration	2	11	0.00641935	ENSMUSG00000031558;ENSMUSG00000042453
GO:0021940	Biological Process	positive regulation of cerebellar granule cell precursor proliferation	2	11	0.00641935	ENSMUSG00000002633;ENSMUSG00000020053
GO:0060767	Biological Process	epithelial cell proliferation involved in prostate gland development	2	11	0.00641935	ENSMUSG00000000753;ENSMUSG00000002633
GO:0072075	Biological Process	metanephric mesenchyme development	2	11	0.00641935	ENSMUSG00000002633;ENSMUSG00000048387
GO:0072124	Biological Process	regulation of glomerular mesangial cell proliferation	2	11	0.00641935	ENSMUSG00000027947;ENSMUSG00000032006
GO:0072182	Biological Process	regulation of nephron tubule epithelial cell differentiation	2	11	0.00641935	ENSMUSG00000026976;ENSMUSG00000048387
GO:1900747	Biological Process	negative regulation of vascular endothelial growth factor signaling pathway	2	11	0.00641935	ENSMUSG00000024066;ENSMUSG00000031486
GO:1902959	Biological Process	regulation of aspartic-type endopeptidase activity involved in amyloid precursor protein catabolic process	2	11	0.00641935	ENSMUSG00000026235;ENSMUSG00000049313
GO:0009411	Biological Process	response to UV	6	148	0.00650667	ENSMUSG00000023067;ENSMUSG00000026831;ENSMUSG00000028211;ENSMUSG00000029838;ENSMUSG00000041417;ENSMUSG00000042436
GO:0014706	Biological Process	striated muscle tissue development	11	409	0.00659816	ENSMUSG00000002633;ENSMUSG00000008658;ENSMUSG00000020053;ENSMUSG00000020644;ENSMUSG00000022309;ENSMUSG00000029503;ENSMUSG00000038119;ENSMUSG00000039239;ENSMUSG00000041731;ENSMUSG00000050295;ENSMUSG00000062991
GO:0030856	Biological Process	regulation of epithelial cell differentiation	6	149	0.00671795	ENSMUSG00000005268;ENSMUSG00000024066;ENSMUSG00000026976;ENSMUSG00000039239;ENSMUSG00000048387;ENSMUSG00000050295
GO:0055123	Biological Process	digestive system development	6	149	0.00671795	ENSMUSG00000002633;ENSMUSG00000020053;ENSMUSG00000020644;ENSMUSG00000023067;ENSMUSG00000039239;ENSMUSG00000049112
GO:0045123	Biological Process	cellular extravasation	4	67	0.00675929	ENSMUSG00000005465;ENSMUSG00000032006;ENSMUSG00000038843;ENSMUSG00000049103
GO:0055008	Biological Process	cardiac muscle tissue morphogenesis	4	67	0.00675929	ENSMUSG00000022309;ENSMUSG00000039239;ENSMUSG00000050295;ENSMUSG00000062991
GO:0070059	Biological Process	intrinsic apoptotic signaling pathway in response to endoplasmic reticulum stress	4	67	0.00675929	ENSMUSG00000002083;ENSMUSG00000027313;ENSMUSG00000032715;ENSMUSG00000063296
GO:0010976	Biological Process	positive regulation of neuron projection development	10	354	0.00677922	ENSMUSG00000000753;ENSMUSG00000000861;ENSMUSG00000017802;ENSMUSG00000026235;ENSMUSG00000029838;ENSMUSG00000036564;ENSMUSG00000037386;ENSMUSG00000042453;ENSMUSG00000055254;ENSMUSG00000060534
GO:0031344	Biological Process	regulation of cell projection organization	17	778	0.00680558	ENSMUSG00000000753;ENSMUSG00000000861;ENSMUSG00000017802;ENSMUSG00000025608;ENSMUSG00000026235;ENSMUSG00000029838;ENSMUSG00000031558;ENSMUSG00000033569;ENSMUSG00000035910;ENSMUSG00000036564;ENSMUSG00000037386;ENSMUSG00000037855;ENSMUSG00000038453;ENSMUSG00000041417;ENSMUSG00000042453;ENSMUSG00000055254;ENSMUSG00000060534
GO:0099061	Cellular Component	integral component of postsynaptic density membrane	4	67	0.0068239	ENSMUSG00000025892;ENSMUSG00000035653;ENSMUSG00000052581;ENSMUSG00000060534
GO:1902803	Biological Process	regulation of synaptic vesicle transport	5	106	0.0068324	ENSMUSG00000025496;ENSMUSG00000029503;ENSMUSG00000037386;ENSMUSG00000056755;ENSMUSG00000072214
GO:0034764	Biological Process	positive regulation of transmembrane transport	8	247	0.00683857	ENSMUSG00000020053;ENSMUSG00000025496;ENSMUSG00000026817;ENSMUSG00000027524;ENSMUSG00000030827;ENSMUSG00000037989;ENSMUSG00000042453;ENSMUSG00000090122
GO:0010634	Biological Process	positive regulation of epithelial cell migration	6	150	0.00693415	ENSMUSG00000002633;ENSMUSG00000020053;ENSMUSG00000022309;ENSMUSG00000027208;ENSMUSG00000031486;ENSMUSG00000039239
GO:0048469	Biological Process	cell maturation	7	198	0.00706321	ENSMUSG00000000861;ENSMUSG00000002324;ENSMUSG00000017929;ENSMUSG00000020644;ENSMUSG00000023067;ENSMUSG00000026697;ENSMUSG00000033569
GO:0001558	Biological Process	regulation of cell growth	11	413	0.00707561	ENSMUSG00000000861;ENSMUSG00000002083;ENSMUSG00000018920;ENSMUSG00000020053;ENSMUSG00000023067;ENSMUSG00000028179;ENSMUSG00000028893;ENSMUSG00000031558;ENSMUSG00000037386;ENSMUSG00000039239;ENSMUSG00000068744
GO:0019221	Biological Process	cytokine-mediated signaling pathway	11	413	0.00707561	ENSMUSG00000005268;ENSMUSG00000005465;ENSMUSG00000013483;ENSMUSG00000022309;ENSMUSG00000027947;ENSMUSG00000028444;ENSMUSG00000031558;ENSMUSG00000034457;ENSMUSG00000049103;ENSMUSG00000050295;ENSMUSG00000054072
GO:0015075	Molecular Function	ion transmembrane transporter activity	18	852	0.00710223	ENSMUSG00000007653;ENSMUSG00000010803;ENSMUSG00000020142;ENSMUSG00000021509;ENSMUSG00000025892;ENSMUSG00000027748;ENSMUSG00000029212;ENSMUSG00000029503;ENSMUSG00000030287;ENSMUSG00000030310;ENSMUSG00000031297;ENSMUSG00000031376;ENSMUSG00000036534;ENSMUSG00000040907;ENSMUSG00000049265;ENSMUSG00000056755;ENSMUSG00000060882;ENSMUSG00000090122
GO:0015800	Biological Process	acidic amino acid transport	4	68	0.00711994	ENSMUSG00000030310;ENSMUSG00000036534;ENSMUSG00000055254;ENSMUSG00000056755
GO:0072171	Biological Process	mesonephric tubule morphogenesis	4	68	0.00711994	ENSMUSG00000002633;ENSMUSG00000004791;ENSMUSG00000026976;ENSMUSG00000048387
GO:0031224	Cellular Component	intrinsic component of membrane	97	7007	0.00714916	ENSMUSG00000000303;ENSMUSG00000001773;ENSMUSG00000003746;ENSMUSG00000005268;ENSMUSG00000005465;ENSMUSG00000007653;ENSMUSG00000007783;ENSMUSG00000010803;ENSMUSG00000015476;ENSMUSG00000017802;ENSMUSG00000017929;ENSMUSG00000018920;ENSMUSG00000019851;ENSMUSG00000020142;ENSMUSG00000020154;ENSMUSG00000021509;ENSMUSG00000021719;ENSMUSG00000022025;ENSMUSG00000022270;ENSMUSG00000023232;ENSMUSG00000024479;…
GO:0045926	Biological Process	negative regulation of growth	8	249	0.007165	ENSMUSG00000000861;ENSMUSG00000002083;ENSMUSG00000023067;ENSMUSG00000028179;ENSMUSG00000028893;ENSMUSG00000031558;ENSMUSG00000039239;ENSMUSG00000068744
GO:0016021	Cellular Component	integral component of membrane	95	6838	0.00716976	ENSMUSG00000000303;ENSMUSG00000001773;ENSMUSG00000003746;ENSMUSG00000005268;ENSMUSG00000005465;ENSMUSG00000007653;ENSMUSG00000007783;ENSMUSG00000010803;ENSMUSG00000015476;ENSMUSG00000017802;ENSMUSG00000017929;ENSMUSG00000018920;ENSMUSG00000019851;ENSMUSG00000020142;ENSMUSG00000020154;ENSMUSG00000021509;ENSMUSG00000022025;ENSMUSG00000022270;ENSMUSG00000023232;ENSMUSG00000024479;ENSMUSG00000025496;…
GO:0046942	Biological Process	carboxylic acid transport	10	357	0.00717517	ENSMUSG00000020142;ENSMUSG00000021509;ENSMUSG00000025496;ENSMUSG00000027748;ENSMUSG00000030310;ENSMUSG00000031297;ENSMUSG00000036534;ENSMUSG00000048387;ENSMUSG00000055254;ENSMUSG00000056755
GO:0034504	Biological Process	protein localization to nucleus	9	302	0.00717682	ENSMUSG00000000303;ENSMUSG00000002633;ENSMUSG00000022309;ENSMUSG00000023067;ENSMUSG00000027356;ENSMUSG00000028893;ENSMUSG00000033170;ENSMUSG00000039239;ENSMUSG00000041417
GO:0043198	Cellular Component	dendritic shaft	4	68	0.00718783	ENSMUSG00000021719;ENSMUSG00000026235;ENSMUSG00000032036;ENSMUSG00000056755
GO:0010563	Biological Process	negative regulation of phosphorus metabolic process	14	594	0.00728044	ENSMUSG00000020053;ENSMUSG00000020154;ENSMUSG00000022309;ENSMUSG00000023067;ENSMUSG00000024066;ENSMUSG00000029838;ENSMUSG00000031558;ENSMUSG00000032715;ENSMUSG00000037989;ENSMUSG00000038453;ENSMUSG00000039239;ENSMUSG00000046447;ENSMUSG00000048458;ENSMUSG00000049313
GO:0045936	Biological Process	negative regulation of phosphate metabolic process	14	594	0.00728044	ENSMUSG00000020053;ENSMUSG00000020154;ENSMUSG00000022309;ENSMUSG00000023067;ENSMUSG00000024066;ENSMUSG00000029838;ENSMUSG00000031558;ENSMUSG00000032715;ENSMUSG00000037989;ENSMUSG00000038453;ENSMUSG00000039239;ENSMUSG00000046447;ENSMUSG00000048458;ENSMUSG00000049313
GO:0090288	Biological Process	negative regulation of cellular response to growth factor stimulus	6	152	0.00738163	ENSMUSG00000022025;ENSMUSG00000024066;ENSMUSG00000031486;ENSMUSG00000031558;ENSMUSG00000044177;ENSMUSG00000049313
GO:0008630	Biological Process	intrinsic apoptotic signaling pathway in response to DNA damage	5	108	0.0073821	ENSMUSG00000002083;ENSMUSG00000023067;ENSMUSG00000030609;ENSMUSG00000041417;ENSMUSG00000041801
GO:0021543	Biological Process	pallium development	7	200	0.00744656	ENSMUSG00000031558;ENSMUSG00000032036;ENSMUSG00000038119;ENSMUSG00000040907;ENSMUSG00000042453;ENSMUSG00000044117;ENSMUSG00000055254
GO:0015849	Biological Process	organic acid transport	10	359	0.00744894	ENSMUSG00000020142;ENSMUSG00000021509;ENSMUSG00000025496;ENSMUSG00000027748;ENSMUSG00000030310;ENSMUSG00000031297;ENSMUSG00000036534;ENSMUSG00000048387;ENSMUSG00000055254;ENSMUSG00000056755
GO:0001953	Biological Process	negative regulation of cell-matrix adhesion	3	36	0.00752912	ENSMUSG00000026697;ENSMUSG00000032068;ENSMUSG00000041417
GO:0021772	Biological Process	olfactory bulb development	3	36	0.00752912	ENSMUSG00000020644;ENSMUSG00000031558;ENSMUSG00000038539
GO:0048566	Biological Process	embryonic digestive tract development	3	36	0.00752912	ENSMUSG00000002633;ENSMUSG00000020644;ENSMUSG00000039239
GO:1904646	Biological Process	cellular response to amyloid-beta	3	36	0.00752912	ENSMUSG00000020053;ENSMUSG00000026235;ENSMUSG00000040907
GO:1905209	Biological Process	positive regulation of cardiocyte differentiation	3	36	0.00752912	ENSMUSG00000020053;ENSMUSG00000039239;ENSMUSG00000062991
GO:0022858	Molecular Function	alanine transmembrane transporter activity	2	12	0.00755362	ENSMUSG00000020142;ENSMUSG00000036534
GO:0050700	Molecular Function	CARD domain binding	2	12	0.00755362	ENSMUSG00000013483;ENSMUSG00000033170
GO:0043204	Cellular Component	perikaryon	7	200	0.00755452	ENSMUSG00000021719;ENSMUSG00000026235;ENSMUSG00000032323;ENSMUSG00000042453;ENSMUSG00000049103;ENSMUSG00000055254;ENSMUSG00000060882
GO:0010975	Biological Process	regulation of neuron projection development	14	597	0.00759323	ENSMUSG00000000753;ENSMUSG00000000861;ENSMUSG00000017802;ENSMUSG00000026235;ENSMUSG00000029838;ENSMUSG00000031558;ENSMUSG00000033569;ENSMUSG00000036564;ENSMUSG00000037386;ENSMUSG00000037855;ENSMUSG00000038453;ENSMUSG00000042453;ENSMUSG00000055254;ENSMUSG00000060534
GO:0043405	Biological Process	regulation of MAP kinase activity	9	305	0.00763336	ENSMUSG00000020053;ENSMUSG00000025496;ENSMUSG00000026235;ENSMUSG00000027524;ENSMUSG00000032006;ENSMUSG00000032715;ENSMUSG00000042724;ENSMUSG00000049313;ENSMUSG00000062991
GO:0003157	Biological Process	endocardium development	2	12	0.00764669	ENSMUSG00000022309;ENSMUSG00000062991
GO:0021889	Biological Process	olfactory bulb interneuron differentiation	2	12	0.00764669	ENSMUSG00000031558;ENSMUSG00000038539
GO:0061709	Biological Process	reticulophagy	2	12	0.00764669	ENSMUSG00000017802;ENSMUSG00000022270
GO:0070234	Biological Process	positive regulation of T cell apoptotic process	2	12	0.00764669	ENSMUSG00000002083;ENSMUSG00000039239
GO:0071679	Biological Process	commissural neuron axon guidance	2	12	0.00764669	ENSMUSG00000002633;ENSMUSG00000032128
GO:0072110	Biological Process	glomerular mesangial cell proliferation	2	12	0.00764669	ENSMUSG00000027947;ENSMUSG00000032006
GO:0072160	Biological Process	nephron tubule epithelial cell differentiation	2	12	0.00764669	ENSMUSG00000026976;ENSMUSG00000048387
GO:0072683	Biological Process	T cell extravasation	2	12	0.00764669	ENSMUSG00000005465;ENSMUSG00000049103
GO:0090193	Biological Process	positive regulation of glomerulus development	2	12	0.00764669	ENSMUSG00000027947;ENSMUSG00000032006
GO:1900272	Biological Process	negative regulation of long-term synaptic potentiation	2	12	0.00764669	ENSMUSG00000026235;ENSMUSG00000029838
GO:1905245	Biological Process	regulation of aspartic-type peptidase activity	2	12	0.00764669	ENSMUSG00000026235;ENSMUSG00000049313
GO:2000543	Biological Process	positive regulation of gastrulation	2	12	0.00764669	ENSMUSG00000034968;ENSMUSG00000048387
GO:2001053	Biological Process	regulation of mesenchymal cell apoptotic process	2	12	0.00764669	ENSMUSG00000002633;ENSMUSG00000026976
GO:0005641	Cellular Component	nuclear envelope lumen	2	12	0.00768719	ENSMUSG00000027792;ENSMUSG00000049313
GO:0042802	Molecular Function	identical protein binding	36	2140	0.00774487	ENSMUSG00000000303;ENSMUSG00000002504;ENSMUSG00000004791;ENSMUSG00000018750;ENSMUSG00000021071;ENSMUSG00000022309;ENSMUSG00000024066;ENSMUSG00000025496;ENSMUSG00000025892;ENSMUSG00000026235;ENSMUSG00000027792;ENSMUSG00000027870;ENSMUSG00000027947;ENSMUSG00000028179;ENSMUSG00000029503;ENSMUSG00000030268;ENSMUSG00000030310;ENSMUSG00000030849;ENSMUSG00000031112;ENSMUSG00000031558;ENSMUSG00000031613;…
GO:0042326	Biological Process	negative regulation of phosphorylation	12	477	0.0077463	ENSMUSG00000020053;ENSMUSG00000020154;ENSMUSG00000022309;ENSMUSG00000023067;ENSMUSG00000024066;ENSMUSG00000031558;ENSMUSG00000032715;ENSMUSG00000037989;ENSMUSG00000038453;ENSMUSG00000046447;ENSMUSG00000048458;ENSMUSG00000049313
GO:0071840	Biological Process	cellular component organization or biogenesis	89	6371	0.00784982	ENSMUSG00000000303;ENSMUSG00000000753;ENSMUSG00000000861;ENSMUSG00000002083;ENSMUSG00000002324;ENSMUSG00000002633;ENSMUSG00000005045;ENSMUSG00000005268;ENSMUSG00000007653;ENSMUSG00000010803;ENSMUSG00000015476;ENSMUSG00000017802;ENSMUSG00000017929;ENSMUSG00000018920;ENSMUSG00000019230;ENSMUSG00000019851;ENSMUSG00000020053;ENSMUSG00000020607;ENSMUSG00000020644;ENSMUSG00000021071;ENSMUSG00000022025;…
GO:0022029	Biological Process	telencephalon cell migration	4	70	0.00787885	ENSMUSG00000031558;ENSMUSG00000042453;ENSMUSG00000044117;ENSMUSG00000062991
GO:0048589	Biological Process	developmental growth	16	726	0.00791019	ENSMUSG00000000861;ENSMUSG00000001288;ENSMUSG00000002633;ENSMUSG00000005268;ENSMUSG00000020053;ENSMUSG00000023067;ENSMUSG00000027208;ENSMUSG00000027947;ENSMUSG00000029838;ENSMUSG00000030849;ENSMUSG00000031558;ENSMUSG00000037386;ENSMUSG00000038539;ENSMUSG00000039239;ENSMUSG00000050295;ENSMUSG00000052430
GO:0034976	Biological Process	response to endoplasmic reticulum stress	8	254	0.00803252	ENSMUSG00000002083;ENSMUSG00000003746;ENSMUSG00000027313;ENSMUSG00000028893;ENSMUSG00000030827;ENSMUSG00000032715;ENSMUSG00000041417;ENSMUSG00000063296
GO:0008217	Biological Process	regulation of blood pressure	7	203	0.00805018	ENSMUSG00000020644;ENSMUSG00000027524;ENSMUSG00000029503;ENSMUSG00000041417;ENSMUSG00000046447;ENSMUSG00000049112;ENSMUSG00000054136
GO:0009968	Biological Process	negative regulation of signal transduction	23	1195	0.00806623	ENSMUSG00000002633;ENSMUSG00000004952;ENSMUSG00000020053;ENSMUSG00000021719;ENSMUSG00000022025;ENSMUSG00000024066;ENSMUSG00000026697;ENSMUSG00000027313;ENSMUSG00000027356;ENSMUSG00000028179;ENSMUSG00000028893;ENSMUSG00000031111;ENSMUSG00000031486;ENSMUSG00000031558;ENSMUSG00000036564;ENSMUSG00000037989;ENSMUSG00000039239;ENSMUSG00000039519;ENSMUSG00000041801;ENSMUSG00000042988;ENSMUSG00000044177;…
GO:0005126	Molecular Function	cytokine receptor binding	9	310	0.00811288	ENSMUSG00000004791;ENSMUSG00000005268;ENSMUSG00000005465;ENSMUSG00000018920;ENSMUSG00000022309;ENSMUSG00000027947;ENSMUSG00000039239;ENSMUSG00000041417;ENSMUSG00000049103
GO:0007435	Biological Process	salivary gland morphogenesis	3	37	0.00812675	ENSMUSG00000002633;ENSMUSG00000027208;ENSMUSG00000039239
GO:2000463	Biological Process	positive regulation of excitatory postsynaptic potential	3	37	0.00812675	ENSMUSG00000025496;ENSMUSG00000037386;ENSMUSG00000042453
GO:0015318	Molecular Function	inorganic molecular entity transmembrane transporter activity	17	798	0.00813085	ENSMUSG00000007653;ENSMUSG00000010803;ENSMUSG00000020142;ENSMUSG00000025892;ENSMUSG00000027748;ENSMUSG00000029212;ENSMUSG00000029503;ENSMUSG00000030287;ENSMUSG00000030310;ENSMUSG00000031297;ENSMUSG00000031376;ENSMUSG00000036534;ENSMUSG00000040907;ENSMUSG00000049265;ENSMUSG00000056755;ENSMUSG00000060882;ENSMUSG00000090122
GO:0034097	Biological Process	response to cytokine	19	925	0.00818894	ENSMUSG00000001288;ENSMUSG00000005268;ENSMUSG00000005465;ENSMUSG00000013483;ENSMUSG00000018920;ENSMUSG00000022309;ENSMUSG00000027947;ENSMUSG00000028179;ENSMUSG00000028444;ENSMUSG00000029298;ENSMUSG00000031558;ENSMUSG00000032131;ENSMUSG00000034457;ENSMUSG00000040253;ENSMUSG00000049103;ENSMUSG00000049112;ENSMUSG00000050295;ENSMUSG00000054072;ENSMUSG00000104713
GO:0007264	Biological Process	small GTPase mediated signal transduction	11	422	0.00824872	ENSMUSG00000004952;ENSMUSG00000020053;ENSMUSG00000023067;ENSMUSG00000026173;ENSMUSG00000026697;ENSMUSG00000031202;ENSMUSG00000031558;ENSMUSG00000038119;ENSMUSG00000039239;ENSMUSG00000042453;ENSMUSG00000062991
GO:0050679	Biological Process	positive regulation of epithelial cell proliferation	7	204	0.00825919	ENSMUSG00000002633;ENSMUSG00000004791;ENSMUSG00000020053;ENSMUSG00000027208;ENSMUSG00000029838;ENSMUSG00000039519;ENSMUSG00000048387
GO:0051048	Biological Process	negative regulation of secretion	7	204	0.00825919	ENSMUSG00000021071;ENSMUSG00000025496;ENSMUSG00000027524;ENSMUSG00000049103;ENSMUSG00000049112;ENSMUSG00000056755;ENSMUSG00000062991
GO:0099173	Biological Process	postsynapse organization	7	204	0.00825919	ENSMUSG00000025582;ENSMUSG00000026235;ENSMUSG00000029838;ENSMUSG00000037855;ENSMUSG00000038453;ENSMUSG00000042453;ENSMUSG00000052581
GO:0035107	Biological Process	appendage morphogenesis	6	156	0.00833859	ENSMUSG00000001288;ENSMUSG00000002633;ENSMUSG00000039239;ENSMUSG00000048387;ENSMUSG00000052430;ENSMUSG00000068859
GO:0035108	Biological Process	limb morphogenesis	6	156	0.00833859	ENSMUSG00000001288;ENSMUSG00000002633;ENSMUSG00000039239;ENSMUSG00000048387;ENSMUSG00000052430;ENSMUSG00000068859
GO:0098797	Cellular Component	plasma membrane protein complex	13	541	0.00838412	ENSMUSG00000000303;ENSMUSG00000005465;ENSMUSG00000007783;ENSMUSG00000020053;ENSMUSG00000025892;ENSMUSG00000027947;ENSMUSG00000028444;ENSMUSG00000040907;ENSMUSG00000041731;ENSMUSG00000052581;ENSMUSG00000059588;ENSMUSG00000060882;ENSMUSG00000090122
GO:0045471	Biological Process	response to ethanol	6	157	0.00859112	ENSMUSG00000002633;ENSMUSG00000020053;ENSMUSG00000028211;ENSMUSG00000030287;ENSMUSG00000030849;ENSMUSG00000031613
GO:0001541	Biological Process	ovarian follicle development	4	72	0.00868906	ENSMUSG00000022309;ENSMUSG00000027208;ENSMUSG00000050295;ENSMUSG00000052430
GO:0014855	Biological Process	striated muscle cell proliferation	4	72	0.00868906	ENSMUSG00000002633;ENSMUSG00000022309;ENSMUSG00000039239;ENSMUSG00000050295
GO:0048663	Biological Process	neuron fate commitment	4	72	0.00868906	ENSMUSG00000002633;ENSMUSG00000020644;ENSMUSG00000039239;ENSMUSG00000062991
GO:0060997	Biological Process	dendritic spine morphogenesis	4	72	0.00868906	ENSMUSG00000026235;ENSMUSG00000037855;ENSMUSG00000038453;ENSMUSG00000042453
GO:0061035	Biological Process	regulation of cartilage development	4	72	0.00868906	ENSMUSG00000001288;ENSMUSG00000039239;ENSMUSG00000051279;ENSMUSG00000052430
GO:0048839	Biological Process	inner ear development	7	206	0.00868917	ENSMUSG00000002633;ENSMUSG00000007653;ENSMUSG00000020053;ENSMUSG00000026235;ENSMUSG00000026976;ENSMUSG00000039239;ENSMUSG00000042678
GO:0051050	Biological Process	positive regulation of transport	20	998	0.00872439	ENSMUSG00000000303;ENSMUSG00000002083;ENSMUSG00000002633;ENSMUSG00000020053;ENSMUSG00000022309;ENSMUSG00000025496;ENSMUSG00000026051;ENSMUSG00000026817;ENSMUSG00000027524;ENSMUSG00000030310;ENSMUSG00000030827;ENSMUSG00000037989;ENSMUSG00000039239;ENSMUSG00000041417;ENSMUSG00000042453;ENSMUSG00000046447;ENSMUSG00000049112;ENSMUSG00000049313;ENSMUSG00000072214;ENSMUSG00000090122
GO:0021988	Biological Process	olfactory lobe development	3	38	0.00875153	ENSMUSG00000020644;ENSMUSG00000031558;ENSMUSG00000038539
GO:0032228	Biological Process	regulation of synaptic transmission, GABAergic	3	38	0.00875153	ENSMUSG00000030310;ENSMUSG00000036062;ENSMUSG00000049112
GO:0043523	Biological Process	regulation of neuron apoptotic process	8	258	0.00878155	ENSMUSG00000002083;ENSMUSG00000007653;ENSMUSG00000022270;ENSMUSG00000022309;ENSMUSG00000028444;ENSMUSG00000039239;ENSMUSG00000055254;ENSMUSG00000056755
GO:0048562	Biological Process	embryonic organ morphogenesis	9	312	0.0087848	ENSMUSG00000001288;ENSMUSG00000002633;ENSMUSG00000020644;ENSMUSG00000026976;ENSMUSG00000030849;ENSMUSG00000039239;ENSMUSG00000042678;ENSMUSG00000048387;ENSMUSG00000060572
GO:0003184	Biological Process	pulmonary valve morphogenesis	2	13	0.00897073	ENSMUSG00000031558;ENSMUSG00000039239
GO:0016081	Biological Process	synaptic vesicle docking	2	13	0.00897073	ENSMUSG00000037386;ENSMUSG00000072214
GO:0021794	Biological Process	thalamus development	2	13	0.00897073	ENSMUSG00000002633;ENSMUSG00000029838
GO:0060442	Biological Process	branching involved in prostate gland morphogenesis	2	13	0.00897073	ENSMUSG00000002633;ENSMUSG00000020053
GO:0097152	Biological Process	mesenchymal cell apoptotic process	2	13	0.00897073	ENSMUSG00000002633;ENSMUSG00000026976
GO:1902548	Biological Process	negative regulation of cellular response to vascular endothelial growth factor stimulus	2	13	0.00897073	ENSMUSG00000024066;ENSMUSG00000031486
GO:2001135	Biological Process	regulation of endocytic recycling	2	13	0.00897073	ENSMUSG00000036564;ENSMUSG00000049313
GO:0030594	Molecular Function	neurotransmitter receptor activity	5	114	0.00897963	ENSMUSG00000007653;ENSMUSG00000010803;ENSMUSG00000025496;ENSMUSG00000025892;ENSMUSG00000029212
GO:0001527	Cellular Component	microfibril	2	13	0.00901807	ENSMUSG00000042436;ENSMUSG00000060572
GO:0003281	Biological Process	ventricular septum development	4	73	0.00911382	ENSMUSG00000020644;ENSMUSG00000026976;ENSMUSG00000031558;ENSMUSG00000039239
GO:0008543	Biological Process	fibroblast growth factor receptor signaling pathway	4	73	0.00911382	ENSMUSG00000027208;ENSMUSG00000030827;ENSMUSG00000030849;ENSMUSG00000054252
GO:0021885	Biological Process	forebrain cell migration	4	73	0.00911382	ENSMUSG00000031558;ENSMUSG00000042453;ENSMUSG00000044117;ENSMUSG00000062991
GO:0061180	Biological Process	mammary gland epithelium development	4	73	0.00911382	ENSMUSG00000005268;ENSMUSG00000020644;ENSMUSG00000026638;ENSMUSG00000031558
GO:0016049	Biological Process	cell growth	12	488	0.00918545	ENSMUSG00000000861;ENSMUSG00000001288;ENSMUSG00000002083;ENSMUSG00000018920;ENSMUSG00000020053;ENSMUSG00000023067;ENSMUSG00000028179;ENSMUSG00000028893;ENSMUSG00000031558;ENSMUSG00000037386;ENSMUSG00000039239;ENSMUSG00000068744
GO:1905330	Biological Process	regulation of morphogenesis of an epithelium	5	114	0.00921507	ENSMUSG00000002633;ENSMUSG00000026976;ENSMUSG00000027208;ENSMUSG00000027356;ENSMUSG00000034968
GO:0070382	Cellular Component	exocytic vesicle	8	260	0.0093192	ENSMUSG00000002633;ENSMUSG00000015476;ENSMUSG00000020053;ENSMUSG00000021071;ENSMUSG00000024479;ENSMUSG00000027270;ENSMUSG00000032036;ENSMUSG00000072214
GO:1902692	Biological Process	regulation of neuroblast proliferation	3	39	0.00940373	ENSMUSG00000002633;ENSMUSG00000029838;ENSMUSG00000059187
GO:0030001	Biological Process	metal ion transport	18	872	0.00949047	ENSMUSG00000002083;ENSMUSG00000020053;ENSMUSG00000025496;ENSMUSG00000027524;ENSMUSG00000027748;ENSMUSG00000030287;ENSMUSG00000030310;ENSMUSG00000031376;ENSMUSG00000036534;ENSMUSG00000037989;ENSMUSG00000039239;ENSMUSG00000040907;ENSMUSG00000048387;ENSMUSG00000049265;ENSMUSG00000056755;ENSMUSG00000059588;ENSMUSG00000060882;ENSMUSG00000090122
GO:0070372	Biological Process	regulation of ERK1 and ERK2 cascade	9	316	0.00949941	ENSMUSG00000020053;ENSMUSG00000022309;ENSMUSG00000030827;ENSMUSG00000032006;ENSMUSG00000036564;ENSMUSG00000037989;ENSMUSG00000046447;ENSMUSG00000054252;ENSMUSG00000060534
GO:0097367	Molecular Function	carbohydrate derivative binding	37	2245	0.00951761	ENSMUSG00000002633;ENSMUSG00000005045;ENSMUSG00000016386;ENSMUSG00000026235;ENSMUSG00000026437;ENSMUSG00000026817;ENSMUSG00000027208;ENSMUSG00000027870;ENSMUSG00000028871;ENSMUSG00000029123;ENSMUSG00000029298;ENSMUSG00000029503;ENSMUSG00000029838;ENSMUSG00000030849;ENSMUSG00000031112;ENSMUSG00000031202;ENSMUSG00000031376;ENSMUSG00000031558;ENSMUSG00000032131;ENSMUSG00000032715;ENSMUSG00000035948;…
GO:0042982	Biological Process	amyloid precursor protein metabolic process	4	74	0.00955189	ENSMUSG00000020053;ENSMUSG00000026235;ENSMUSG00000049313;ENSMUSG00000055254
GO:0005254	Molecular Function	chloride channel activity	4	75	0.00978868	ENSMUSG00000007653;ENSMUSG00000010803;ENSMUSG00000020142;ENSMUSG00000029212
GO:0051057	Biological Process	positive regulation of small GTPase mediated signal transduction	4	75	0.0100034	ENSMUSG00000020053;ENSMUSG00000038119;ENSMUSG00000042453;ENSMUSG00000062991
GO:0072078	Biological Process	nephron tubule morphogenesis	4	75	0.0100034	ENSMUSG00000002633;ENSMUSG00000004791;ENSMUSG00000026976;ENSMUSG00000048387
GO:0002685	Biological Process	regulation of leukocyte migration	7	212	0.0100779	ENSMUSG00000004791;ENSMUSG00000005465;ENSMUSG00000027524;ENSMUSG00000029838;ENSMUSG00000031558;ENSMUSG00000032006;ENSMUSG00000049103
GO:0014037	Biological Process	Schwann cell differentiation	3	40	0.0100836	ENSMUSG00000026697;ENSMUSG00000055254;ENSMUSG00000062991
GO:0060412	Biological Process	ventricular septum morphogenesis	3	40	0.0100836	ENSMUSG00000020644;ENSMUSG00000031558;ENSMUSG00000039239
GO:1904659	Biological Process	glucose transmembrane transport	5	117	0.0102398	ENSMUSG00000020053;ENSMUSG00000026817;ENSMUSG00000028893;ENSMUSG00000030827;ENSMUSG00000032715
GO:0005159	Molecular Function	insulin-like growth factor receptor binding	2	14	0.0102637	ENSMUSG00000020053;ENSMUSG00000041417
GO:0005161	Molecular Function	platelet-derived growth factor receptor binding	2	14	0.0102637	ENSMUSG00000032006;ENSMUSG00000041417
GO:0071345	Biological Process	cellular response to cytokine stimulus	17	813	0.0102757	ENSMUSG00000001288;ENSMUSG00000005268;ENSMUSG00000005465;ENSMUSG00000013483;ENSMUSG00000022309;ENSMUSG00000027947;ENSMUSG00000028179;ENSMUSG00000028444;ENSMUSG00000029298;ENSMUSG00000031558;ENSMUSG00000032131;ENSMUSG00000034457;ENSMUSG00000040253;ENSMUSG00000049103;ENSMUSG00000050295;ENSMUSG00000054072;ENSMUSG00000104713
GO:0031325	Biological Process	positive regulation of cellular metabolic process	52	3400	0.0102804	ENSMUSG00000000303;ENSMUSG00000001288;ENSMUSG00000002083;ENSMUSG00000002633;ENSMUSG00000004328;ENSMUSG00000004791;ENSMUSG00000005268;ENSMUSG00000012350;ENSMUSG00000013483;ENSMUSG00000019851;ENSMUSG00000020053;ENSMUSG00000020644;ENSMUSG00000022309;ENSMUSG00000023067;ENSMUSG00000024066;ENSMUSG00000025496;ENSMUSG00000026235;ENSMUSG00000026638;ENSMUSG00000026976;ENSMUSG00000027208;ENSMUSG00000027524;…
GO:0002829	Biological Process	negative regulation of type 2 immune response	2	14	0.0103892	ENSMUSG00000005465;ENSMUSG00000049103
GO:0007567	Biological Process	parturition	2	14	0.0103892	ENSMUSG00000031613;ENSMUSG00000049112
GO:0016322	Biological Process	neuron remodeling	2	14	0.0103892	ENSMUSG00000000861;ENSMUSG00000033569
GO:0021936	Biological Process	regulation of cerebellar granule cell precursor proliferation	2	14	0.0103892	ENSMUSG00000002633;ENSMUSG00000020053
GO:0042976	Biological Process	activation of Janus kinase activity	2	14	0.0103892	ENSMUSG00000005268;ENSMUSG00000027947
GO:0051152	Biological Process	positive regulation of smooth muscle cell differentiation	2	14	0.0103892	ENSMUSG00000002633;ENSMUSG00000028179
GO:0060979	Biological Process	vasculogenesis involved in coronary vascular morphogenesis	2	14	0.0103892	ENSMUSG00000002633;ENSMUSG00000022309
GO:0072176	Biological Process	nephric duct development	2	14	0.0103892	ENSMUSG00000026235;ENSMUSG00000048387
GO:0043220	Cellular Component	Schmidt-Lanterman incisure	2	14	0.0104438	ENSMUSG00000026697;ENSMUSG00000028402
GO:0071230	Biological Process	cellular response to amino acid stimulus	4	76	0.0104686	ENSMUSG00000000861;ENSMUSG00000028893;ENSMUSG00000032006;ENSMUSG00000055254
GO:0051302	Biological Process	regulation of cell division	6	164	0.0105146	ENSMUSG00000002633;ENSMUSG00000004791;ENSMUSG00000027208;ENSMUSG00000029838;ENSMUSG00000032006;ENSMUSG00000039239
GO:0008645	Biological Process	hexose transmembrane transport	5	118	0.010598	ENSMUSG00000020053;ENSMUSG00000026817;ENSMUSG00000028893;ENSMUSG00000030827;ENSMUSG00000032715
GO:0014902	Biological Process	myotube differentiation	5	118	0.010598	ENSMUSG00000002633;ENSMUSG00000020053;ENSMUSG00000029503;ENSMUSG00000033569;ENSMUSG00000038119
GO:0006811	Biological Process	ion transport	29	1653	0.0106204	ENSMUSG00000002083;ENSMUSG00000007653;ENSMUSG00000010803;ENSMUSG00000015476;ENSMUSG00000020053;ENSMUSG00000020142;ENSMUSG00000021509;ENSMUSG00000025496;ENSMUSG00000025892;ENSMUSG00000027524;ENSMUSG00000027748;ENSMUSG00000029212;ENSMUSG00000029503;ENSMUSG00000030287;ENSMUSG00000030310;ENSMUSG00000031297;ENSMUSG00000031376;ENSMUSG00000036534;ENSMUSG00000037989;ENSMUSG00000039239;ENSMUSG00000040907;…
GO:0019228	Biological Process	neuronal action potential	3	41	0.0107913	ENSMUSG00000029503;ENSMUSG00000035910;ENSMUSG00000060882
GO:0030501	Biological Process	positive regulation of bone mineralization	3	41	0.0107913	ENSMUSG00000029838;ENSMUSG00000048387;ENSMUSG00000052430
GO:0035137	Biological Process	hindlimb morphogenesis	3	41	0.0107913	ENSMUSG00000001288;ENSMUSG00000002633;ENSMUSG00000048387
GO:0045880	Biological Process	positive regulation of smoothened signaling pathway	3	41	0.0107913	ENSMUSG00000002633;ENSMUSG00000035910;ENSMUSG00000038677
GO:0046006	Biological Process	regulation of activated T cell proliferation	3	41	0.0107913	ENSMUSG00000005465;ENSMUSG00000020053;ENSMUSG00000039323
GO:0072088	Biological Process	nephron epithelium morphogenesis	4	77	0.0109475	ENSMUSG00000002633;ENSMUSG00000004791;ENSMUSG00000026976;ENSMUSG00000048387
GO:0001666	Biological Process	response to hypoxia	9	324	0.0110596	ENSMUSG00000002083;ENSMUSG00000004328;ENSMUSG00000004791;ENSMUSG00000029503;ENSMUSG00000029838;ENSMUSG00000030287;ENSMUSG00000039239;ENSMUSG00000049265;ENSMUSG00000060882
GO:1903829	Biological Process	positive regulation of cellular protein localization	9	324	0.0110596	ENSMUSG00000000303;ENSMUSG00000002083;ENSMUSG00000002633;ENSMUSG00000028893;ENSMUSG00000029838;ENSMUSG00000033170;ENSMUSG00000039239;ENSMUSG00000041417;ENSMUSG00000049313
GO:0016331	Biological Process	morphogenesis of embryonic epithelium	6	166	0.0111161	ENSMUSG00000001288;ENSMUSG00000002633;ENSMUSG00000026976;ENSMUSG00000031995;ENSMUSG00000039239;ENSMUSG00000048387
GO:0032874	Biological Process	positive regulation of stress-activated MAPK cascade	6	166	0.0111161	ENSMUSG00000024066;ENSMUSG00000026235;ENSMUSG00000034457;ENSMUSG00000039239;ENSMUSG00000042724;ENSMUSG00000051279
GO:0004121	Molecular Function	cystathionine beta-lyase activity	1	1	0.0111224	ENSMUSG00000028179
GO:0004123	Molecular Function	cystathionine gamma-lyase activity	1	1	0.0111224	ENSMUSG00000028179
GO:0004854	Molecular Function	xanthine dehydrogenase activity	1	1	0.0111224	ENSMUSG00000024066
GO:0004855	Molecular Function	xanthine oxidase activity	1	1	0.0111224	ENSMUSG00000024066
GO:0004925	Molecular Function	prolactin receptor activity	1	1	0.0111224	ENSMUSG00000005268
GO:0004990	Molecular Function	oxytocin receptor activity	1	1	0.0111224	ENSMUSG00000049112
GO:0005043	Molecular Function	netrin receptor activity involved in chemorepulsion	1	1	0.0111224	ENSMUSG00000059921
GO:0005252	Molecular Function	open rectifier potassium channel activity	1	1	0.0111224	ENSMUSG00000049265
GO:0010428	Molecular Function	methyl-CpNpG binding	1	1	0.0111224	ENSMUSG00000018750
GO:0015191	Molecular Function	L-methionine transmembrane transporter activity	1	1	0.0111224	ENSMUSG00000036534
GO:0015195	Molecular Function	L-threonine transmembrane transporter activity	1	1	0.0111224	ENSMUSG00000020142
GO:0016404	Molecular Function	15-hydroxyprostaglandin dehydrogenase (NAD+) activity	1	1	0.0111224	ENSMUSG00000031613
GO:0016726	Molecular Function	oxidoreductase activity, acting on CH or CH2 groups, NAD or NADP as acceptor	1	1	0.0111224	ENSMUSG00000024066
GO:0016727	Molecular Function	oxidoreductase activity, acting on CH or CH2 groups, oxygen as acceptor	1	1	0.0111224	ENSMUSG00000024066
GO:0016785	Molecular Function	transferase activity, transferring selenium-containing groups	1	1	0.0111224	ENSMUSG00000029173
GO:0019912	Molecular Function	cyclin-dependent protein kinase activating kinase activity	1	1	0.0111224	ENSMUSG00000023067
GO:0033783	Molecular Function	25-hydroxycholesterol 7alpha-hydroxylase activity	1	1	0.0111224	ENSMUSG00000039519
GO:0034590	Molecular Function	L-hydroxyproline transmembrane transporter activity	1	1	0.0111224	ENSMUSG00000020142
GO:0035715	Molecular Function	chemokine (C-C motif) ligand 2 binding	1	1	0.0111224	ENSMUSG00000049103
GO:0035716	Molecular Function	chemokine (C-C motif) ligand 12 binding	1	1	0.0111224	ENSMUSG00000049103
GO:0043865	Molecular Function	methionine transmembrane transporter activity	1	1	0.0111224	ENSMUSG00000036534
GO:0044105	Molecular Function	L-xylulose reductase (NAD+) activity	1	1	0.0111224	ENSMUSG00000039450
GO:0044540	Molecular Function	L-cystine L-cysteine-lyase (deaminating)	1	1	0.0111224	ENSMUSG00000028179
GO:0045509	Molecular Function	interleukin-27 receptor activity	1	1	0.0111224	ENSMUSG00000005465
GO:0047092	Molecular Function	27-hydroxycholesterol 7-alpha-monooxygenase activity	1	1	0.0111224	ENSMUSG00000039519
GO:0047820	Molecular Function	D-glutamate cyclase activity	1	1	0.0111224	ENSMUSG00000021185
GO:0050809	Molecular Function	diazepam binding	1	1	0.0111224	ENSMUSG00000010803
GO:0060175	Molecular Function	brain-derived neurotrophic factor-activated receptor activity	1	1	0.0111224	ENSMUSG00000055254
GO:0070119	Molecular Function	ciliary neurotrophic factor binding	1	1	0.0111224	ENSMUSG00000027947
GO:0070674	Molecular Function	hypoxanthine dehydrogenase activity	1	1	0.0111224	ENSMUSG00000024066
GO:0070675	Molecular Function	hypoxanthine oxidase activity	1	1	0.0111224	ENSMUSG00000024066
GO:0080146	Molecular Function	L-cysteine desulfhydrase activity	1	1	0.0111224	ENSMUSG00000028179
GO:0086037	Molecular Function	sodium:potassium-exchanging ATPase activity involved in regulation of cardiac muscle cell membrane potential	1	1	0.0111224	ENSMUSG00000040907
GO:0097161	Molecular Function	DH domain binding	1	1	0.0111224	ENSMUSG00000026235
GO:0099520	Molecular Function	ion antiporter activity involved in regulation of presynaptic membrane potential	1	1	0.0111224	ENSMUSG00000040907
GO:1990699	Molecular Function	palmitoleyl hydrolase activity	1	1	0.0111224	ENSMUSG00000042988
GO:0032269	Biological Process	negative regulation of cellular protein metabolic process	21	1091	0.0111614	ENSMUSG00000000753;ENSMUSG00000002633;ENSMUSG00000017723;ENSMUSG00000020053;ENSMUSG00000020154;ENSMUSG00000022309;ENSMUSG00000023067;ENSMUSG00000024066;ENSMUSG00000026235;ENSMUSG00000027313;ENSMUSG00000028893;ENSMUSG00000029838;ENSMUSG00000031558;ENSMUSG00000032715;ENSMUSG00000037989;ENSMUSG00000038453;ENSMUSG00000041417;ENSMUSG00000044177;ENSMUSG00000046447;ENSMUSG00000048458;ENSMUSG00000049313
GO:0001979	Biological Process	regulation of systemic arterial blood pressure by chemoreceptor signaling	1	1	0.011193	ENSMUSG00000029503
GO:0002007	Biological Process	detection of hypoxic conditions in blood by chemoreceptor signaling	1	1	0.011193	ENSMUSG00000029503
GO:0003027	Biological Process	regulation of systemic arterial blood pressure by carotid body chemoreceptor signaling	1	1	0.011193	ENSMUSG00000029503
GO:0003029	Biological Process	detection of hypoxic conditions in blood by carotid body chemoreceptor signaling	1	1	0.011193	ENSMUSG00000029503
GO:0007502	Biological Process	digestive tract mesoderm development	1	1	0.011193	ENSMUSG00000002633
GO:0009114	Biological Process	hypoxanthine catabolic process	1	1	0.011193	ENSMUSG00000024066
GO:0015821	Biological Process	methionine transport	1	1	0.011193	ENSMUSG00000036534
GO:0015826	Biological Process	threonine transport	1	1	0.011193	ENSMUSG00000020142
GO:0018272	Biological Process	protein-pyridoxal-5-phosphate linkage via peptidyl-N6-pyridoxal phosphate-L-lysine	1	1	0.011193	ENSMUSG00000028179
GO:0018352	Biological Process	protein-pyridoxal-5-phosphate linkage	1	1	0.011193	ENSMUSG00000028179
GO:0018924	Biological Process	mandelate metabolic process	1	1	0.011193	ENSMUSG00000027870
GO:0021822	Biological Process	negative regulation of cell motility involved in cerebral cortex radial glia guided migration	1	1	0.011193	ENSMUSG00000044117
GO:0021972	Biological Process	corticospinal neuron axon guidance through spinal cord	1	1	0.011193	ENSMUSG00000031558
GO:0022006	Biological Process	zona limitans intrathalamica formation	1	1	0.011193	ENSMUSG00000002633
GO:0034589	Biological Process	hydroxyproline transport	1	1	0.011193	ENSMUSG00000020142
GO:0035704	Biological Process	helper T cell chemotaxis	1	1	0.011193	ENSMUSG00000049103
GO:0035705	Biological Process	T-helper 17 cell chemotaxis	1	1	0.011193	ENSMUSG00000049103
GO:0038020	Biological Process	insulin receptor recycling	1	1	0.011193	ENSMUSG00000049313
GO:0038133	Biological Process	ERBB2-ERBB3 signaling pathway	1	1	0.011193	ENSMUSG00000026697
GO:0039003	Biological Process	pronephric field specification	1	1	0.011193	ENSMUSG00000026976
GO:0039017	Biological Process	pattern specification involved in pronephros development	1	1	0.011193	ENSMUSG00000026976
GO:0043310	Biological Process	negative regulation of eosinophil degranulation	1	1	0.011193	ENSMUSG00000049103
GO:0044524	Biological Process	protein sulfhydration	1	1	0.011193	ENSMUSG00000028179
GO:0050924	Biological Process	positive regulation of negative chemotaxis	1	1	0.011193	ENSMUSG00000031558
GO:0050929	Biological Process	induction of negative chemotaxis	1	1	0.011193	ENSMUSG00000031558
GO:0060781	Biological Process	mesenchymal cell proliferation involved in prostate gland development	1	1	0.011193	ENSMUSG00000002633
GO:0060782	Biological Process	regulation of mesenchymal cell proliferation involved in prostate gland development	1	1	0.011193	ENSMUSG00000002633
GO:0060783	Biological Process	mesenchymal smoothened signaling pathway involved in prostate gland development	1	1	0.011193	ENSMUSG00000002633
GO:0061189	Biological Process	positive regulation of sclerotome development	1	1	0.011193	ENSMUSG00000002633
GO:0061190	Biological Process	regulation of sclerotome development	1	1	0.011193	ENSMUSG00000002633
GO:0070237	Biological Process	positive regulation of activation-induced cell death of T cells	1	1	0.011193	ENSMUSG00000039239
GO:0071324	Biological Process	cellular response to disaccharide stimulus	1	1	0.011193	ENSMUSG00000059588
GO:0071329	Biological Process	cellular response to sucrose stimulus	1	1	0.011193	ENSMUSG00000059588
GO:0072004	Biological Process	kidney field specification	1	1	0.011193	ENSMUSG00000026976
GO:0072165	Biological Process	anterior mesonephric tubule development	1	1	0.011193	ENSMUSG00000048387
GO:0072166	Biological Process	posterior mesonephric tubule development	1	1	0.011193	ENSMUSG00000048387
GO:0072167	Biological Process	specification of mesonephric tubule identity	1	1	0.011193	ENSMUSG00000048387
GO:0072168	Biological Process	specification of anterior mesonephric tubule identity	1	1	0.011193	ENSMUSG00000048387
GO:0072169	Biological Process	specification of posterior mesonephric tubule identity	1	1	0.011193	ENSMUSG00000048387
GO:0072183	Biological Process	negative regulation of nephron tubule epithelial cell differentiation	1	1	0.011193	ENSMUSG00000048387
GO:0072184	Biological Process	renal vesicle progenitor cell differentiation	1	1	0.011193	ENSMUSG00000048387
GO:0072195	Biological Process	kidney smooth muscle cell differentiation	1	1	0.011193	ENSMUSG00000002633
GO:0072258	Biological Process	metanephric interstitial fibroblast differentiation	1	1	0.011193	ENSMUSG00000048387
GO:0072259	Biological Process	metanephric interstitial fibroblast development	1	1	0.011193	ENSMUSG00000048387
GO:0072304	Biological Process	regulation of mesenchymal cell apoptotic process involved in metanephric nephron morphogenesis	1	1	0.011193	ENSMUSG00000026976
GO:0072305	Biological Process	negative regulation of mesenchymal cell apoptotic process involved in metanephric nephron morphogenesis	1	1	0.011193	ENSMUSG00000026976
GO:0072309	Biological Process	mesenchymal stem cell maintenance involved in metanephric nephron morphogenesis	1	1	0.011193	ENSMUSG00000026976
GO:0072702	Biological Process	response to methyl methanesulfonate	1	1	0.011193	ENSMUSG00000028211
GO:0072703	Biological Process	cellular response to methyl methanesulfonate	1	1	0.011193	ENSMUSG00000028211
GO:0090260	Biological Process	negative regulation of retinal ganglion cell axon guidance	1	1	0.011193	ENSMUSG00000031558
GO:0097156	Biological Process	fasciculation of motor neuron axon	1	1	0.011193	ENSMUSG00000026235
GO:0097378	Biological Process	dorsal spinal cord interneuron axon guidance	1	1	0.011193	ENSMUSG00000019230
GO:0097380	Biological Process	dorsal spinal cord interneuron anterior axon guidance	1	1	0.011193	ENSMUSG00000019230
GO:0098658	Biological Process	inorganic anion import across plasma membrane	1	1	0.011193	ENSMUSG00000030310
GO:0098718	Biological Process	serine import across plasma membrane	1	1	0.011193	ENSMUSG00000020142
GO:0110026	Biological Process	regulation of DNA strand resection involved in replication fork processing	1	1	0.011193	ENSMUSG00000037855
GO:1900204	Biological Process	apoptotic process involved in metanephric collecting duct development	1	1	0.011193	ENSMUSG00000026976
GO:1900205	Biological Process	apoptotic process involved in metanephric nephron tubule development	1	1	0.011193	ENSMUSG00000026976
GO:1900214	Biological Process	regulation of apoptotic process involved in metanephric collecting duct development	1	1	0.011193	ENSMUSG00000026976
GO:1900215	Biological Process	negative regulation of apoptotic process involved in metanephric collecting duct development	1	1	0.011193	ENSMUSG00000026976
GO:1900217	Biological Process	regulation of apoptotic process involved in metanephric nephron tubule development	1	1	0.011193	ENSMUSG00000026976
GO:1900218	Biological Process	negative regulation of apoptotic process involved in metanephric nephron tubule development	1	1	0.011193	ENSMUSG00000026976
GO:1901147	Biological Process	mesenchymal cell apoptotic process involved in metanephric nephron morphogenesis	1	1	0.011193	ENSMUSG00000026976
GO:1902010	Biological Process	negative regulation of translation in response to endoplasmic reticulum stress	1	1	0.011193	ENSMUSG00000028893
GO:1902038	Biological Process	positive regulation of hematopoietic stem cell differentiation	1	1	0.011193	ENSMUSG00000050295
GO:1902076	Biological Process	regulation of lateral motor column neuron migration	1	1	0.011193	ENSMUSG00000042453
GO:1902078	Biological Process	positive regulation of lateral motor column neuron migration	1	1	0.011193	ENSMUSG00000042453
GO:1902178	Biological Process	fibroblast growth factor receptor apoptotic signaling pathway	1	1	0.011193	ENSMUSG00000054252
GO:1902769	Biological Process	regulation of choline O-acetyltransferase activity	1	1	0.011193	ENSMUSG00000049313
GO:1902771	Biological Process	positive regulation of choline O-acetyltransferase activity	1	1	0.011193	ENSMUSG00000049313
GO:1902955	Biological Process	positive regulation of early endosome to recycling endosome transport	1	1	0.011193	ENSMUSG00000049313
GO:1902997	Biological Process	negative regulation of neurofibrillary tangle assembly	1	1	0.011193	ENSMUSG00000049313
GO:1903701	Biological Process	substantia propria of cornea development	1	1	0.011193	ENSMUSG00000039239
GO:1903812	Biological Process	L-serine import across plasma membrane	1	1	0.011193	ENSMUSG00000020142
GO:1904073	Biological Process	regulation of trophectodermal cell proliferation	1	1	0.011193	ENSMUSG00000020053
GO:1904075	Biological Process	positive regulation of trophectodermal cell proliferation	1	1	0.011193	ENSMUSG00000020053
GO:1904389	Biological Process	rod bipolar cell differentiation	1	1	0.011193	ENSMUSG00000029838
GO:1904391	Biological Process	response to ciliary neurotrophic factor	1	1	0.011193	ENSMUSG00000029838
GO:1904477	Biological Process	positive regulation of Ras GTPase binding	1	1	0.011193	ENSMUSG00000026235
GO:1904799	Biological Process	regulation of neuron remodeling	1	1	0.011193	ENSMUSG00000000861
GO:1904800	Biological Process	negative regulation of neuron remodeling	1	1	0.011193	ENSMUSG00000000861
GO:1905099	Biological Process	positive regulation of guanyl-nucleotide exchange factor activity	1	1	0.011193	ENSMUSG00000026235
GO:1905327	Biological Process	tracheoesophageal septum formation	1	1	0.011193	ENSMUSG00000002633
GO:1905483	Biological Process	regulation of motor neuron migration	1	1	0.011193	ENSMUSG00000042453
GO:1905485	Biological Process	positive regulation of motor neuron migration	1	1	0.011193	ENSMUSG00000042453
GO:1905828	Biological Process	regulation of prostaglandin catabolic process	1	1	0.011193	ENSMUSG00000031613
GO:1905899	Biological Process	regulation of smooth muscle tissue development	1	1	0.011193	ENSMUSG00000002633
GO:1905900	Biological Process	negative regulation of smooth muscle tissue development	1	1	0.011193	ENSMUSG00000002633
GO:1905901	Biological Process	positive regulation of smooth muscle tissue development	1	1	0.011193	ENSMUSG00000002633
GO:1990697	Biological Process	protein depalmitoleylation	1	1	0.011193	ENSMUSG00000042988
GO:2000061	Biological Process	regulation of ureter smooth muscle cell differentiation	1	1	0.011193	ENSMUSG00000002633
GO:2000062	Biological Process	negative regulation of ureter smooth muscle cell differentiation	1	1	0.011193	ENSMUSG00000002633
GO:2000063	Biological Process	positive regulation of ureter smooth muscle cell differentiation	1	1	0.011193	ENSMUSG00000002633
GO:2000356	Biological Process	regulation of kidney smooth muscle cell differentiation	1	1	0.011193	ENSMUSG00000002633
GO:2000357	Biological Process	negative regulation of kidney smooth muscle cell differentiation	1	1	0.011193	ENSMUSG00000002633
GO:2000358	Biological Process	positive regulation of kidney smooth muscle cell differentiation	1	1	0.011193	ENSMUSG00000002633
GO:2000408	Biological Process	negative regulation of T cell extravasation	1	1	0.011193	ENSMUSG00000005465
GO:2000464	Biological Process	positive regulation of astrocyte chemotaxis	1	1	0.011193	ENSMUSG00000049103
GO:2000592	Biological Process	regulation of metanephric DCT cell differentiation	1	1	0.011193	ENSMUSG00000026976
GO:2000594	Biological Process	positive regulation of metanephric DCT cell differentiation	1	1	0.011193	ENSMUSG00000026976
GO:2001108	Biological Process	positive regulation of Rho guanyl-nucleotide exchange factor activity	1	1	0.011193	ENSMUSG00000026235
GO:0015749	Biological Process	monosaccharide transmembrane transport	5	120	0.01134	ENSMUSG00000020053;ENSMUSG00000026817;ENSMUSG00000028893;ENSMUSG00000030827;ENSMUSG00000032715
GO:0001503	Biological Process	ossification	10	383	0.011403	ENSMUSG00000002633;ENSMUSG00000020053;ENSMUSG00000020644;ENSMUSG00000026697;ENSMUSG00000029838;ENSMUSG00000039239;ENSMUSG00000048387;ENSMUSG00000050295;ENSMUSG00000052430;ENSMUSG00000070576
GO:0006606	Biological Process	protein import into nucleus	6	167	0.0114258	ENSMUSG00000000303;ENSMUSG00000002633;ENSMUSG00000022309;ENSMUSG00000023067;ENSMUSG00000027356;ENSMUSG00000041417
GO:0045844	Biological Process	positive regulation of striated muscle tissue development	4	78	0.0114403	ENSMUSG00000002633;ENSMUSG00000020053;ENSMUSG00000038119;ENSMUSG00000062991
GO:0048636	Biological Process	positive regulation of muscle organ development	4	78	0.0114403	ENSMUSG00000002633;ENSMUSG00000020053;ENSMUSG00000038119;ENSMUSG00000062991
GO:0060415	Biological Process	muscle tissue morphogenesis	4	78	0.0114403	ENSMUSG00000022309;ENSMUSG00000039239;ENSMUSG00000050295;ENSMUSG00000062991
GO:0061333	Biological Process	renal tubule morphogenesis	4	78	0.0114403	ENSMUSG00000002633;ENSMUSG00000004791;ENSMUSG00000026976;ENSMUSG00000048387
GO:0007431	Biological Process	salivary gland development	3	42	0.011527	ENSMUSG00000002633;ENSMUSG00000027208;ENSMUSG00000039239
GO:0033173	Biological Process	calcineurin-NFAT signaling cascade	3	42	0.011527	ENSMUSG00000020053;ENSMUSG00000057604;ENSMUSG00000062991
GO:0007517	Biological Process	muscle organ development	10	384	0.0115967	ENSMUSG00000002633;ENSMUSG00000008658;ENSMUSG00000020053;ENSMUSG00000022309;ENSMUSG00000028444;ENSMUSG00000029503;ENSMUSG00000038119;ENSMUSG00000039239;ENSMUSG00000050295;ENSMUSG00000062991
GO:0002688	Biological Process	regulation of leukocyte chemotaxis	5	121	0.011724	ENSMUSG00000004791;ENSMUSG00000027524;ENSMUSG00000029838;ENSMUSG00000031558;ENSMUSG00000049103
GO:0070304	Biological Process	positive regulation of stress-activated protein kinase signaling cascade	6	168	0.0117416	ENSMUSG00000024066;ENSMUSG00000026235;ENSMUSG00000034457;ENSMUSG00000039239;ENSMUSG00000042724;ENSMUSG00000051279
GO:0015172	Molecular Function	acidic amino acid transmembrane transporter activity	2	15	0.0117566	ENSMUSG00000020142;ENSMUSG00000036534
GO:0015174	Molecular Function	basic amino acid transmembrane transporter activity	2	15	0.0117566	ENSMUSG00000031297;ENSMUSG00000036534
GO:0015556	Molecular Function	C4-dicarboxylate transmembrane transporter activity	2	15	0.0117566	ENSMUSG00000020142;ENSMUSG00000036534
GO:0010896	Biological Process	regulation of triglyceride catabolic process	2	15	0.0118998	ENSMUSG00000030827;ENSMUSG00000049313
GO:0014857	Biological Process	regulation of skeletal muscle cell proliferation	2	15	0.0118998	ENSMUSG00000002633;ENSMUSG00000022309
GO:0021819	Biological Process	layer formation in cerebral cortex	2	15	0.0118998	ENSMUSG00000042453;ENSMUSG00000044117
GO:0032328	Biological Process	alanine transport	2	15	0.0118998	ENSMUSG00000020142;ENSMUSG00000036534
GO:0072074	Biological Process	kidney mesenchyme development	2	15	0.0118998	ENSMUSG00000002633;ENSMUSG00000048387
GO:0090192	Biological Process	regulation of glomerulus development	2	15	0.0118998	ENSMUSG00000027947;ENSMUSG00000032006
GO:1901722	Biological Process	regulation of cell proliferation involved in kidney development	2	15	0.0118998	ENSMUSG00000027947;ENSMUSG00000032006
GO:1904862	Biological Process	inhibitory synapse assembly	2	15	0.0118998	ENSMUSG00000007653;ENSMUSG00000010803
GO:2000647	Biological Process	negative regulation of stem cell proliferation	2	15	0.0118998	ENSMUSG00000027356;ENSMUSG00000029838
GO:0072028	Biological Process	nephron morphogenesis	4	79	0.0119472	ENSMUSG00000002633;ENSMUSG00000004791;ENSMUSG00000026976;ENSMUSG00000048387
GO:1901863	Biological Process	positive regulation of muscle tissue development	4	79	0.0119472	ENSMUSG00000002633;ENSMUSG00000020053;ENSMUSG00000038119;ENSMUSG00000062991
GO:0017156	Biological Process	calcium ion regulated exocytosis	6	169	0.0120634	ENSMUSG00000021071;ENSMUSG00000025496;ENSMUSG00000029503;ENSMUSG00000037386;ENSMUSG00000056755;ENSMUSG00000072214
GO:0048489	Biological Process	synaptic vesicle transport	6	169	0.0120634	ENSMUSG00000021071;ENSMUSG00000025496;ENSMUSG00000029503;ENSMUSG00000037386;ENSMUSG00000056755;ENSMUSG00000072214
GO:0048754	Biological Process	branching morphogenesis of an epithelial tube	6	169	0.0120634	ENSMUSG00000002633;ENSMUSG00000004791;ENSMUSG00000020053;ENSMUSG00000022309;ENSMUSG00000026976;ENSMUSG00000031558
GO:0097480	Biological Process	establishment of synaptic vesicle localization	6	169	0.0120634	ENSMUSG00000021071;ENSMUSG00000025496;ENSMUSG00000029503;ENSMUSG00000037386;ENSMUSG00000056755;ENSMUSG00000072214
GO:0048598	Biological Process	embryonic morphogenesis	14	632	0.0120927	ENSMUSG00000001288;ENSMUSG00000002633;ENSMUSG00000020644;ENSMUSG00000026976;ENSMUSG00000030849;ENSMUSG00000031995;ENSMUSG00000034968;ENSMUSG00000038119;ENSMUSG00000039239;ENSMUSG00000042678;ENSMUSG00000048387;ENSMUSG00000050295;ENSMUSG00000060572;ENSMUSG00000068859
GO:0044089	Biological Process	positive regulation of cellular component biogenesis	13	569	0.012134	ENSMUSG00000002083;ENSMUSG00000026697;ENSMUSG00000027356;ENSMUSG00000033214;ENSMUSG00000033569;ENSMUSG00000036295;ENSMUSG00000037605;ENSMUSG00000041417;ENSMUSG00000049112;ENSMUSG00000052581;ENSMUSG00000055254;ENSMUSG00000062991;ENSMUSG00000068744
GO:0045861	Biological Process	negative regulation of proteolysis	10	387	0.0121928	ENSMUSG00000000753;ENSMUSG00000002633;ENSMUSG00000017723;ENSMUSG00000020053;ENSMUSG00000026235;ENSMUSG00000027313;ENSMUSG00000041417;ENSMUSG00000044177;ENSMUSG00000046447;ENSMUSG00000049313
GO:0060428	Biological Process	lung epithelium development	3	43	0.012291	ENSMUSG00000002633;ENSMUSG00000020053;ENSMUSG00000027208
GO:1904645	Biological Process	response to amyloid-beta	3	43	0.012291	ENSMUSG00000020053;ENSMUSG00000026235;ENSMUSG00000040907
GO:0030879	Biological Process	mammary gland development	6	170	0.0123914	ENSMUSG00000005268;ENSMUSG00000020053;ENSMUSG00000020644;ENSMUSG00000024066;ENSMUSG00000026638;ENSMUSG00000031558
GO:0044267	Biological Process	cellular protein metabolic process	71	4972	0.0124188	ENSMUSG00000000753;ENSMUSG00000000861;ENSMUSG00000002083;ENSMUSG00000002633;ENSMUSG00000003746;ENSMUSG00000004791;ENSMUSG00000005045;ENSMUSG00000005268;ENSMUSG00000013483;ENSMUSG00000015476;ENSMUSG00000017723;ENSMUSG00000017929;ENSMUSG00000019851;ENSMUSG00000020053;ENSMUSG00000020154;ENSMUSG00000020326;ENSMUSG00000020905;ENSMUSG00000021071;ENSMUSG00000022309;ENSMUSG00000023067;ENSMUSG00000024066;…
GO:0050805	Biological Process	negative regulation of synaptic transmission	4	80	0.0124683	ENSMUSG00000015476;ENSMUSG00000025496;ENSMUSG00000027792;ENSMUSG00000030310
GO:0034219	Biological Process	carbohydrate transmembrane transport	5	123	0.0125183	ENSMUSG00000020053;ENSMUSG00000026817;ENSMUSG00000028893;ENSMUSG00000030827;ENSMUSG00000032715
GO:0033554	Biological Process	cellular response to stress	31	1822	0.0125553	ENSMUSG00000002083;ENSMUSG00000002324;ENSMUSG00000003746;ENSMUSG00000004328;ENSMUSG00000018750;ENSMUSG00000020326;ENSMUSG00000020644;ENSMUSG00000023067;ENSMUSG00000024066;ENSMUSG00000026051;ENSMUSG00000026235;ENSMUSG00000026831;ENSMUSG00000027313;ENSMUSG00000028211;ENSMUSG00000028893;ENSMUSG00000029838;ENSMUSG00000030609;ENSMUSG00000030827;ENSMUSG00000031112;ENSMUSG00000032006;ENSMUSG00000032715;…
GO:0043065	Biological Process	positive regulation of apoptotic process	14	635	0.0125587	ENSMUSG00000001288;ENSMUSG00000001773;ENSMUSG00000002083;ENSMUSG00000024066;ENSMUSG00000027663;ENSMUSG00000028211;ENSMUSG00000029838;ENSMUSG00000031558;ENSMUSG00000031613;ENSMUSG00000039239;ENSMUSG00000041801;ENSMUSG00000042724;ENSMUSG00000052430;ENSMUSG00000059921
GO:0051170	Biological Process	import into nucleus	6	172	0.0130662	ENSMUSG00000000303;ENSMUSG00000002633;ENSMUSG00000022309;ENSMUSG00000023067;ENSMUSG00000027356;ENSMUSG00000041417
GO:0043588	Biological Process	skin development	8	277	0.0130718	ENSMUSG00000002633;ENSMUSG00000026638;ENSMUSG00000027208;ENSMUSG00000027356;ENSMUSG00000031995;ENSMUSG00000033214;ENSMUSG00000039239;ENSMUSG00000050295
GO:0035850	Biological Process	epithelial cell differentiation involved in kidney development	3	44	0.0130834	ENSMUSG00000025608;ENSMUSG00000026976;ENSMUSG00000048387
GO:1905332	Biological Process	positive regulation of morphogenesis of an epithelium	3	44	0.0130834	ENSMUSG00000026976;ENSMUSG00000027356;ENSMUSG00000034968
GO:0010942	Biological Process	positive regulation of cell death	15	703	0.013097	ENSMUSG00000001288;ENSMUSG00000001773;ENSMUSG00000002083;ENSMUSG00000023067;ENSMUSG00000024066;ENSMUSG00000027663;ENSMUSG00000028211;ENSMUSG00000029838;ENSMUSG00000031558;ENSMUSG00000031613;ENSMUSG00000039239;ENSMUSG00000041801;ENSMUSG00000042724;ENSMUSG00000052430;ENSMUSG00000059921
GO:0005172	Molecular Function	vascular endothelial growth factor receptor binding	2	16	0.0133385	ENSMUSG00000004791;ENSMUSG00000022309
GO:0048019	Molecular Function	receptor antagonist activity	2	16	0.0133385	ENSMUSG00000031111;ENSMUSG00000044177
GO:0051726	Biological Process	regulation of cell cycle	19	973	0.0134715	ENSMUSG00000020053;ENSMUSG00000020326;ENSMUSG00000020644;ENSMUSG00000023067;ENSMUSG00000026437;ENSMUSG00000026638;ENSMUSG00000026817;ENSMUSG00000027524;ENSMUSG00000028211;ENSMUSG00000031613;ENSMUSG00000035131;ENSMUSG00000038539;ENSMUSG00000039239;ENSMUSG00000046240;ENSMUSG00000046447;ENSMUSG00000050295;ENSMUSG00000055639;ENSMUSG00000068744;ENSMUSG00000070576
GO:0003222	Biological Process	ventricular trabecula myocardium morphogenesis	2	16	0.0135003	ENSMUSG00000039239;ENSMUSG00000062991
GO:0043116	Biological Process	negative regulation of vascular permeability	2	16	0.0135003	ENSMUSG00000022309;ENSMUSG00000031558
GO:0048820	Biological Process	hair follicle maturation	2	16	0.0135003	ENSMUSG00000027356;ENSMUSG00000039239
GO:0072044	Biological Process	collecting duct development	2	16	0.0135003	ENSMUSG00000002633;ENSMUSG00000026976
GO:0031646	Biological Process	positive regulation of neurological system process	4	82	0.0135536	ENSMUSG00000020053;ENSMUSG00000025496;ENSMUSG00000037386;ENSMUSG00000042453
GO:0044327	Cellular Component	dendritic spine head	2	16	0.0135707	ENSMUSG00000021719;ENSMUSG00000040907
GO:0006469	Biological Process	negative regulation of protein kinase activity	7	225	0.013632	ENSMUSG00000020154;ENSMUSG00000023067;ENSMUSG00000032715;ENSMUSG00000038453;ENSMUSG00000046447;ENSMUSG00000048458;ENSMUSG00000049313
GO:0046822	Biological Process	regulation of nucleocytoplasmic transport	5	126	0.0137768	ENSMUSG00000000303;ENSMUSG00000002633;ENSMUSG00000022309;ENSMUSG00000027356;ENSMUSG00000041417
GO:0009743	Biological Process	response to carbohydrate	8	280	0.0138688	ENSMUSG00000000753;ENSMUSG00000020053;ENSMUSG00000028893;ENSMUSG00000029503;ENSMUSG00000030310;ENSMUSG00000030827;ENSMUSG00000046447;ENSMUSG00000059588
GO:0010827	Biological Process	regulation of glucose transmembrane transport	4	83	0.014118	ENSMUSG00000020053;ENSMUSG00000026817;ENSMUSG00000030827;ENSMUSG00000032715
GO:0048708	Biological Process	astrocyte differentiation	4	83	0.014118	ENSMUSG00000002633;ENSMUSG00000020644;ENSMUSG00000026235;ENSMUSG00000038539
GO:0072091	Biological Process	regulation of stem cell proliferation	4	83	0.014118	ENSMUSG00000002633;ENSMUSG00000027356;ENSMUSG00000029838;ENSMUSG00000059187
GO:0043524	Biological Process	negative regulation of neuron apoptotic process	6	175	0.0141261	ENSMUSG00000007653;ENSMUSG00000022270;ENSMUSG00000022309;ENSMUSG00000028444;ENSMUSG00000055254;ENSMUSG00000056755
GO:0034762	Biological Process	regulation of transmembrane transport	13	581	0.0142099	ENSMUSG00000015476;ENSMUSG00000020053;ENSMUSG00000025496;ENSMUSG00000026817;ENSMUSG00000027524;ENSMUSG00000030827;ENSMUSG00000032715;ENSMUSG00000037989;ENSMUSG00000039239;ENSMUSG00000042453;ENSMUSG00000048387;ENSMUSG00000060882;ENSMUSG00000090122
GO:1901654	Biological Process	response to ketone	7	227	0.0142494	ENSMUSG00000000753;ENSMUSG00000023067;ENSMUSG00000029212;ENSMUSG00000029838;ENSMUSG00000031558;ENSMUSG00000039239;ENSMUSG00000049112
GO:0005783	Cellular Component	endoplasmic reticulum	30	1761	0.0142872	ENSMUSG00000002083;ENSMUSG00000002633;ENSMUSG00000003746;ENSMUSG00000007783;ENSMUSG00000007908;ENSMUSG00000022270;ENSMUSG00000024066;ENSMUSG00000026173;ENSMUSG00000026235;ENSMUSG00000026697;ENSMUSG00000027792;ENSMUSG00000029838;ENSMUSG00000030287;ENSMUSG00000031438;ENSMUSG00000035131;ENSMUSG00000035504;ENSMUSG00000036564;ENSMUSG00000039519;ENSMUSG00000040907;ENSMUSG00000041417;ENSMUSG00000049313;…
GO:0031346	Biological Process	positive regulation of cell projection organization	11	457	0.0143032	ENSMUSG00000000753;ENSMUSG00000000861;ENSMUSG00000017802;ENSMUSG00000026235;ENSMUSG00000029838;ENSMUSG00000036564;ENSMUSG00000037386;ENSMUSG00000041417;ENSMUSG00000042453;ENSMUSG00000055254;ENSMUSG00000060534
GO:0001654	Biological Process	eye development	10	397	0.0143479	ENSMUSG00000000753;ENSMUSG00000001288;ENSMUSG00000002633;ENSMUSG00000029838;ENSMUSG00000038119;ENSMUSG00000039239;ENSMUSG00000050295;ENSMUSG00000052430;ENSMUSG00000055254;ENSMUSG00000060572
GO:0015171	Molecular Function	amino acid transmembrane transporter activity	4	84	0.0143888	ENSMUSG00000020142;ENSMUSG00000030310;ENSMUSG00000031297;ENSMUSG00000036534
GO:0051384	Biological Process	response to glucocorticoid	6	176	0.0144923	ENSMUSG00000000753;ENSMUSG00000023067;ENSMUSG00000027792;ENSMUSG00000031558;ENSMUSG00000039323;ENSMUSG00000041417
GO:0043393	Biological Process	regulation of protein binding	7	228	0.0145655	ENSMUSG00000022309;ENSMUSG00000023067;ENSMUSG00000026235;ENSMUSG00000032715;ENSMUSG00000038119;ENSMUSG00000044177;ENSMUSG00000049313
GO:0099175	Biological Process	regulation of postsynapse organization	5	128	0.0146616	ENSMUSG00000025582;ENSMUSG00000026235;ENSMUSG00000029838;ENSMUSG00000038453;ENSMUSG00000042453
GO:0001941	Biological Process	postsynaptic membrane organization	3	46	0.0147539	ENSMUSG00000029838;ENSMUSG00000042453;ENSMUSG00000052581
GO:0008038	Biological Process	neuron recognition	3	46	0.0147539	ENSMUSG00000026235;ENSMUSG00000032128;ENSMUSG00000036030
GO:0014003	Biological Process	oligodendrocyte development	3	46	0.0147539	ENSMUSG00000002633;ENSMUSG00000017929;ENSMUSG00000020644
GO:0033628	Biological Process	regulation of cell adhesion mediated by integrin	3	46	0.0147539	ENSMUSG00000025608;ENSMUSG00000027356;ENSMUSG00000039239
GO:0050850	Biological Process	positive regulation of calcium-mediated signaling	3	46	0.0147539	ENSMUSG00000020053;ENSMUSG00000057604;ENSMUSG00000062991
GO:0097720	Biological Process	calcineurin-mediated signaling	3	46	0.0147539	ENSMUSG00000020053;ENSMUSG00000057604;ENSMUSG00000062991
GO:0071560	Biological Process	cellular response to transforming growth factor beta stimulus	7	229	0.0148865	ENSMUSG00000027356;ENSMUSG00000030849;ENSMUSG00000031613;ENSMUSG00000032006;ENSMUSG00000039239;ENSMUSG00000044177;ENSMUSG00000052430
GO:0007162	Biological Process	negative regulation of cell adhesion	8	284	0.014986	ENSMUSG00000000303;ENSMUSG00000002633;ENSMUSG00000022309;ENSMUSG00000025608;ENSMUSG00000026697;ENSMUSG00000030124;ENSMUSG00000032068;ENSMUSG00000041417
GO:0005237	Molecular Function	inhibitory extracellular ligand-gated ion channel activity	2	17	0.0150073	ENSMUSG00000007653;ENSMUSG00000010803
GO:0016646	Molecular Function	oxidoreductase activity, acting on the CH-NH group of donors, NAD or NADP as acceptor	2	17	0.0150073	ENSMUSG00000005667;ENSMUSG00000020256
GO:0070679	Molecular Function	inositol 1,4,5 trisphosphate binding	2	17	0.0150073	ENSMUSG00000027748;ENSMUSG00000030287
GO:0072594	Biological Process	establishment of protein localization to organelle	10	400	0.0150469	ENSMUSG00000000303;ENSMUSG00000002083;ENSMUSG00000002633;ENSMUSG00000003746;ENSMUSG00000022309;ENSMUSG00000023067;ENSMUSG00000027270;ENSMUSG00000027356;ENSMUSG00000041417;ENSMUSG00000049313
GO:0150063	Biological Process	visual system development	10	400	0.0150469	ENSMUSG00000000753;ENSMUSG00000001288;ENSMUSG00000002633;ENSMUSG00000029838;ENSMUSG00000038119;ENSMUSG00000039239;ENSMUSG00000050295;ENSMUSG00000052430;ENSMUSG00000055254;ENSMUSG00000060572
GO:0004672	Molecular Function	protein kinase activity	13	590	0.0151849	ENSMUSG00000023067;ENSMUSG00000026235;ENSMUSG00000026437;ENSMUSG00000029123;ENSMUSG00000030849;ENSMUSG00000031112;ENSMUSG00000032715;ENSMUSG00000037989;ENSMUSG00000042724;ENSMUSG00000052430;ENSMUSG00000054252;ENSMUSG00000055254;ENSMUSG00000061462
GO:0003177	Biological Process	pulmonary valve development	2	17	0.0151886	ENSMUSG00000031558;ENSMUSG00000039239
GO:0009083	Biological Process	branched-chain amino acid catabolic process	2	17	0.0151886	ENSMUSG00000007908;ENSMUSG00000030268
GO:0014051	Biological Process	gamma-aminobutyric acid secretion	2	17	0.0151886	ENSMUSG00000027748;ENSMUSG00000030310
GO:0014856	Biological Process	skeletal muscle cell proliferation	2	17	0.0151886	ENSMUSG00000002633;ENSMUSG00000022309
GO:0042308	Biological Process	negative regulation of protein import into nucleus	2	17	0.0151886	ENSMUSG00000022309;ENSMUSG00000027356
GO:0051546	Biological Process	keratinocyte migration	2	17	0.0151886	ENSMUSG00000027208;ENSMUSG00000027356
GO:0072109	Biological Process	glomerular mesangium development	2	17	0.0151886	ENSMUSG00000027947;ENSMUSG00000032006
GO:1904590	Biological Process	negative regulation of protein import	2	17	0.0151886	ENSMUSG00000022309;ENSMUSG00000027356
GO:2000651	Biological Process	positive regulation of sodium ion transmembrane transporter activity	2	17	0.0151886	ENSMUSG00000025496;ENSMUSG00000037989
GO:2000696	Biological Process	regulation of epithelial cell differentiation involved in kidney development	2	17	0.0151886	ENSMUSG00000026976;ENSMUSG00000048387
GO:0043406	Biological Process	positive regulation of MAP kinase activity	7	230	0.0152126	ENSMUSG00000020053;ENSMUSG00000025496;ENSMUSG00000026235;ENSMUSG00000027524;ENSMUSG00000032006;ENSMUSG00000042724;ENSMUSG00000062991
GO:0010468	Biological Process	regulation of gene expression	10	451	0.0152371	ENSMUSG00000020053|ENSMUSG00000038539|ENSMUSG00000000303|ENSMUSG00000028871|ENSMUSG00000026831|ENSMUSG00000002633|ENSMUSG00000001288|ENSMUSG00000042453|ENSMUSG00000020644|ENSMUSG00000027524
GO:0120162	Biological Process	positive regulation of cold-induced thermogenesis	4	85	0.0152911	ENSMUSG00000005268;ENSMUSG00000030827;ENSMUSG00000049103;ENSMUSG00000049112
GO:0043010	Biological Process	camera-type eye development	9	343	0.0155292	ENSMUSG00000000753;ENSMUSG00000001288;ENSMUSG00000002633;ENSMUSG00000029838;ENSMUSG00000038119;ENSMUSG00000039239;ENSMUSG00000050295;ENSMUSG00000052430;ENSMUSG00000055254
GO:0090287	Biological Process	regulation of cellular response to growth factor stimulus	8	286	0.0155685	ENSMUSG00000022025;ENSMUSG00000022309;ENSMUSG00000024066;ENSMUSG00000027356;ENSMUSG00000031486;ENSMUSG00000031558;ENSMUSG00000044177;ENSMUSG00000049313
GO:0098656	Biological Process	anion transmembrane transport	8	286	0.0155685	ENSMUSG00000007653;ENSMUSG00000010803;ENSMUSG00000020142;ENSMUSG00000029212;ENSMUSG00000030310;ENSMUSG00000031297;ENSMUSG00000036534;ENSMUSG00000048387
GO:0003205	Biological Process	cardiac chamber development	6	179	0.0156305	ENSMUSG00000020644;ENSMUSG00000026976;ENSMUSG00000031558;ENSMUSG00000039239;ENSMUSG00000050295;ENSMUSG00000062991
GO:0030902	Biological Process	hindbrain development	6	179	0.0156305	ENSMUSG00000002633;ENSMUSG00000020053;ENSMUSG00000029838;ENSMUSG00000037855;ENSMUSG00000038539;ENSMUSG00000050295
GO:0050798	Biological Process	activated T cell proliferation	3	47	0.0156323	ENSMUSG00000005465;ENSMUSG00000020053;ENSMUSG00000039323
GO:0032940	Biological Process	secretion by cell	17	852	0.0156689	ENSMUSG00000020053;ENSMUSG00000021071;ENSMUSG00000025496;ENSMUSG00000026051;ENSMUSG00000026976;ENSMUSG00000027208;ENSMUSG00000027524;ENSMUSG00000029503;ENSMUSG00000037386;ENSMUSG00000039239;ENSMUSG00000046447;ENSMUSG00000049103;ENSMUSG00000049112;ENSMUSG00000049313;ENSMUSG00000055254;ENSMUSG00000056755;ENSMUSG00000072214
GO:0007623	Biological Process	circadian rhythm	7	232	0.01588	ENSMUSG00000020053;ENSMUSG00000020644;ENSMUSG00000025496;ENSMUSG00000038539;ENSMUSG00000039519;ENSMUSG00000055254;ENSMUSG00000060882
GO:0048644	Biological Process	muscle organ morphogenesis	4	86	0.0159	ENSMUSG00000022309;ENSMUSG00000039239;ENSMUSG00000050295;ENSMUSG00000062991
GO:0097479	Biological Process	synaptic vesicle localization	6	180	0.0160233	ENSMUSG00000021071;ENSMUSG00000025496;ENSMUSG00000029503;ENSMUSG00000037386;ENSMUSG00000056755;ENSMUSG00000072214
GO:0048786	Cellular Component	presynaptic active zone	4	86	0.0160448	ENSMUSG00000029503;ENSMUSG00000037386;ENSMUSG00000055254;ENSMUSG00000056755
GO:0005253	Molecular Function	anion channel activity	4	87	0.0161798	ENSMUSG00000007653;ENSMUSG00000010803;ENSMUSG00000020142;ENSMUSG00000029212
GO:0071559	Biological Process	response to transforming growth factor beta	7	233	0.0162214	ENSMUSG00000027356;ENSMUSG00000030849;ENSMUSG00000031613;ENSMUSG00000032006;ENSMUSG00000039239;ENSMUSG00000044177;ENSMUSG00000052430
GO:0048880	Biological Process	sensory system development	10	405	0.016268	ENSMUSG00000000753;ENSMUSG00000001288;ENSMUSG00000002633;ENSMUSG00000029838;ENSMUSG00000038119;ENSMUSG00000039239;ENSMUSG00000050295;ENSMUSG00000052430;ENSMUSG00000055254;ENSMUSG00000060572
GO:0043112	Biological Process	receptor metabolic process	6	181	0.0164229	ENSMUSG00000022309;ENSMUSG00000025496;ENSMUSG00000028871;ENSMUSG00000049313;ENSMUSG00000059588;ENSMUSG00000062991
GO:0051402	Biological Process	neuron apoptotic process	8	289	0.0164727	ENSMUSG00000002083;ENSMUSG00000007653;ENSMUSG00000022270;ENSMUSG00000022309;ENSMUSG00000028444;ENSMUSG00000039239;ENSMUSG00000055254;ENSMUSG00000056755
GO:0098661	Biological Process	inorganic anion transmembrane transport	4	87	0.0165239	ENSMUSG00000007653;ENSMUSG00000010803;ENSMUSG00000029212;ENSMUSG00000030310
GO:0050919	Biological Process	negative chemotaxis	3	48	0.0165395	ENSMUSG00000031558;ENSMUSG00000059921;ENSMUSG00000062991
GO:0070169	Biological Process	positive regulation of biomineral tissue development	3	48	0.0165395	ENSMUSG00000029838;ENSMUSG00000048387;ENSMUSG00000052430
GO:0005201	Molecular Function	extracellular matrix structural constituent	5	133	0.0166207	ENSMUSG00000028776;ENSMUSG00000031558;ENSMUSG00000041577;ENSMUSG00000042436;ENSMUSG00000042453
GO:0034707	Cellular Component	chloride channel complex	3	48	0.0166596	ENSMUSG00000007653;ENSMUSG00000010803;ENSMUSG00000029212
GO:0010224	Biological Process	response to UV-B	2	18	0.0169625	ENSMUSG00000023067;ENSMUSG00000042436
GO:0030033	Biological Process	microvillus assembly	2	18	0.0169625	ENSMUSG00000025608;ENSMUSG00000031112
GO:0070230	Biological Process	positive regulation of lymphocyte apoptotic process	2	18	0.0169625	ENSMUSG00000002083;ENSMUSG00000039239
GO:0071361	Biological Process	cellular response to ethanol	2	18	0.0169625	ENSMUSG00000028211;ENSMUSG00000030287
GO:0072087	Biological Process	renal vesicle development	2	18	0.0169625	ENSMUSG00000026976;ENSMUSG00000048387
GO:0072189	Biological Process	ureter development	2	18	0.0169625	ENSMUSG00000002633;ENSMUSG00000048387
GO:0072578	Biological Process	neurotransmitter-gated ion channel clustering	2	18	0.0169625	ENSMUSG00000042453;ENSMUSG00000052581
GO:0030326	Biological Process	embryonic limb morphogenesis	5	133	0.0170381	ENSMUSG00000001288;ENSMUSG00000002633;ENSMUSG00000039239;ENSMUSG00000048387;ENSMUSG00000068859
GO:0035113	Biological Process	embryonic appendage morphogenesis	5	133	0.0170381	ENSMUSG00000001288;ENSMUSG00000002633;ENSMUSG00000039239;ENSMUSG00000048387;ENSMUSG00000068859
GO:0043279	Biological Process	response to alkaloid	5	133	0.0170381	ENSMUSG00000025496;ENSMUSG00000027792;ENSMUSG00000030310;ENSMUSG00000037605;ENSMUSG00000049112
GO:0043218	Cellular Component	compact myelin	2	18	0.0170502	ENSMUSG00000026697;ENSMUSG00000028402
GO:1904029	Biological Process	regulation of cyclin-dependent protein kinase activity	4	88	0.017163	ENSMUSG00000020326;ENSMUSG00000023067;ENSMUSG00000046447;ENSMUSG00000068744
GO:0007178	Biological Process	transmembrane receptor protein serine/threonine kinase signaling pathway	9	349	0.0171838	ENSMUSG00000027356;ENSMUSG00000031111;ENSMUSG00000031613;ENSMUSG00000039239;ENSMUSG00000042377;ENSMUSG00000044177;ENSMUSG00000049313;ENSMUSG00000051279;ENSMUSG00000052430
GO:0030857	Biological Process	negative regulation of epithelial cell differentiation	3	49	0.0174758	ENSMUSG00000024066;ENSMUSG00000039239;ENSMUSG00000048387
GO:2000677	Biological Process	regulation of transcription regulatory region DNA binding	3	49	0.0174758	ENSMUSG00000020053;ENSMUSG00000020644;ENSMUSG00000050295
GO:0003206	Biological Process	cardiac chamber morphogenesis	5	134	0.0175423	ENSMUSG00000020644;ENSMUSG00000031558;ENSMUSG00000039239;ENSMUSG00000050295;ENSMUSG00000062991
GO:0030177	Biological Process	positive regulation of Wnt signaling pathway	5	134	0.0175423	ENSMUSG00000002633;ENSMUSG00000028871;ENSMUSG00000031486;ENSMUSG00000034968;ENSMUSG00000037989
GO:0048565	Biological Process	digestive tract development	5	134	0.0175423	ENSMUSG00000002633;ENSMUSG00000020644;ENSMUSG00000023067;ENSMUSG00000039239;ENSMUSG00000049112
GO:0048705	Biological Process	skeletal system morphogenesis	7	237	0.017639	ENSMUSG00000001288;ENSMUSG00000030849;ENSMUSG00000039239;ENSMUSG00000048387;ENSMUSG00000050295;ENSMUSG00000052430;ENSMUSG00000073530
GO:0031589	Biological Process	cell-substrate adhesion	9	351	0.017763	ENSMUSG00000022309;ENSMUSG00000026697;ENSMUSG00000027356;ENSMUSG00000029838;ENSMUSG00000031391;ENSMUSG00000032068;ENSMUSG00000034488;ENSMUSG00000038453;ENSMUSG00000041417
GO:0001942	Biological Process	hair follicle development	4	89	0.0178173	ENSMUSG00000002633;ENSMUSG00000027208;ENSMUSG00000027356;ENSMUSG00000039239
GO:0051149	Biological Process	positive regulation of muscle cell differentiation	4	89	0.0178173	ENSMUSG00000002633;ENSMUSG00000020053;ENSMUSG00000028179;ENSMUSG00000062991
GO:0003008	Biological Process	system process	45	2952	0.0181343	ENSMUSG00000000753;ENSMUSG00000007653;ENSMUSG00000008658;ENSMUSG00000010803;ENSMUSG00000015476;ENSMUSG00000020053;ENSMUSG00000020142;ENSMUSG00000020644;ENSMUSG00000022270;ENSMUSG00000022309;ENSMUSG00000025496;ENSMUSG00000025582;ENSMUSG00000026051;ENSMUSG00000026655;ENSMUSG00000026697;ENSMUSG00000027524;ENSMUSG00000027792;ENSMUSG00000029212;ENSMUSG00000029503;ENSMUSG00000029838;ENSMUSG00000030310;…
GO:0005326	Molecular Function	neurotransmitter transporter activity	3	50	0.0181355	ENSMUSG00000020142;ENSMUSG00000030310;ENSMUSG00000036534
GO:0010828	Biological Process	positive regulation of glucose transmembrane transport	3	50	0.018441	ENSMUSG00000020053;ENSMUSG00000026817;ENSMUSG00000030827
GO:1904036	Biological Process	negative regulation of epithelial cell apoptotic process	3	50	0.018441	ENSMUSG00000020053;ENSMUSG00000022309;ENSMUSG00000030827
GO:0001570	Biological Process	vasculogenesis	4	90	0.0184869	ENSMUSG00000002633;ENSMUSG00000022309;ENSMUSG00000024066;ENSMUSG00000055254
GO:0071396	Biological Process	cellular response to lipid	13	603	0.0187127	ENSMUSG00000000753;ENSMUSG00000001288;ENSMUSG00000018920;ENSMUSG00000020053;ENSMUSG00000029838;ENSMUSG00000030849;ENSMUSG00000035131;ENSMUSG00000039519;ENSMUSG00000040907;ENSMUSG00000048387;ENSMUSG00000055254;ENSMUSG00000070576;ENSMUSG00000104713
GO:0003161	Biological Process	cardiac conduction system development	2	19	0.0188198	ENSMUSG00000020644;ENSMUSG00000062991
GO:0035313	Biological Process	wound healing, spreading of epidermal cells	2	19	0.0188198	ENSMUSG00000027356;ENSMUSG00000032068
GO:0060080	Biological Process	inhibitory postsynaptic potential	2	19	0.0188198	ENSMUSG00000025496;ENSMUSG00000037386
GO:0072079	Biological Process	nephron tubule formation	2	19	0.0188198	ENSMUSG00000026976;ENSMUSG00000048387
GO:0072234	Biological Process	metanephric nephron tubule development	2	19	0.0188198	ENSMUSG00000026976;ENSMUSG00000048387
GO:1904424	Biological Process	regulation of GTP binding	2	19	0.0188198	ENSMUSG00000026235;ENSMUSG00000039239
GO:0040008	Biological Process	regulation of growth	14	670	0.0190887	ENSMUSG00000000861;ENSMUSG00000002083;ENSMUSG00000018920;ENSMUSG00000020053;ENSMUSG00000023067;ENSMUSG00000028179;ENSMUSG00000028893;ENSMUSG00000031558;ENSMUSG00000037386;ENSMUSG00000039239;ENSMUSG00000039323;ENSMUSG00000046240;ENSMUSG00000050295;ENSMUSG00000068744
GO:0001508	Biological Process	action potential	5	137	0.0191137	ENSMUSG00000029503;ENSMUSG00000035910;ENSMUSG00000055254;ENSMUSG00000060882;ENSMUSG00000090122
GO:0045995	Biological Process	regulation of embryonic development	5	137	0.0191137	ENSMUSG00000002633;ENSMUSG00000017929;ENSMUSG00000020053;ENSMUSG00000034968;ENSMUSG00000048387
GO:0048568	Biological Process	embryonic organ development	11	478	0.0192764	ENSMUSG00000001288;ENSMUSG00000002633;ENSMUSG00000020644;ENSMUSG00000026976;ENSMUSG00000030849;ENSMUSG00000031995;ENSMUSG00000039239;ENSMUSG00000042678;ENSMUSG00000048387;ENSMUSG00000050295;ENSMUSG00000060572
GO:0008021	Cellular Component	synaptic vesicle	7	241	0.0193994	ENSMUSG00000002633;ENSMUSG00000015476;ENSMUSG00000021071;ENSMUSG00000024479;ENSMUSG00000027270;ENSMUSG00000032036;ENSMUSG00000072214
GO:0030111	Biological Process	regulation of Wnt signaling pathway	8	298	0.0194128	ENSMUSG00000002633;ENSMUSG00000027356;ENSMUSG00000028871;ENSMUSG00000031486;ENSMUSG00000034968;ENSMUSG00000035910;ENSMUSG00000037989;ENSMUSG00000042988
GO:0043090	Biological Process	amino acid import	3	51	0.0194353	ENSMUSG00000020142;ENSMUSG00000030310;ENSMUSG00000031297
GO:0055010	Biological Process	ventricular cardiac muscle tissue morphogenesis	3	51	0.0194353	ENSMUSG00000039239;ENSMUSG00000050295;ENSMUSG00000062991
GO:0042803	Molecular Function	protein homodimerization activity	14	676	0.0194418	ENSMUSG00000018750;ENSMUSG00000021071;ENSMUSG00000024066;ENSMUSG00000027947;ENSMUSG00000030849;ENSMUSG00000031112;ENSMUSG00000031558;ENSMUSG00000032131;ENSMUSG00000037855;ENSMUSG00000039239;ENSMUSG00000051669;ENSMUSG00000054545;ENSMUSG00000055254;ENSMUSG00000072214
GO:0008328	Cellular Component	ionotropic glutamate receptor complex	3	51	0.0195752	ENSMUSG00000007783;ENSMUSG00000025892;ENSMUSG00000052581
GO:0019538	Biological Process	protein metabolic process	79	5745	0.0197654	ENSMUSG00000000303;ENSMUSG00000000753;ENSMUSG00000000861;ENSMUSG00000001773;ENSMUSG00000002083;ENSMUSG00000002633;ENSMUSG00000003746;ENSMUSG00000004791;ENSMUSG00000005045;ENSMUSG00000005268;ENSMUSG00000013483;ENSMUSG00000015476;ENSMUSG00000017723;ENSMUSG00000017929;ENSMUSG00000019851;ENSMUSG00000020053;ENSMUSG00000020154;ENSMUSG00000020326;ENSMUSG00000020905;ENSMUSG00000021071;ENSMUSG00000022309;…
GO:0022404	Biological Process	molting cycle process	4	92	0.0198726	ENSMUSG00000002633;ENSMUSG00000027208;ENSMUSG00000027356;ENSMUSG00000039239
GO:0022405	Biological Process	hair cycle process	4	92	0.0198726	ENSMUSG00000002633;ENSMUSG00000027208;ENSMUSG00000027356;ENSMUSG00000039239
GO:0061097	Biological Process	regulation of protein tyrosine kinase activity	4	92	0.0198726	ENSMUSG00000026235;ENSMUSG00000038453;ENSMUSG00000042453;ENSMUSG00000062991
GO:1904063	Biological Process	negative regulation of cation transmembrane transport	4	92	0.0198726	ENSMUSG00000025496;ENSMUSG00000039239;ENSMUSG00000048387;ENSMUSG00000090122
GO:0022414	Biological Process	reproductive process	29	1739	0.0199347	ENSMUSG00000000753;ENSMUSG00000001288;ENSMUSG00000002324;ENSMUSG00000002633;ENSMUSG00000004791;ENSMUSG00000005045;ENSMUSG00000005268;ENSMUSG00000019230;ENSMUSG00000020053;ENSMUSG00000022309;ENSMUSG00000025496;ENSMUSG00000026173;ENSMUSG00000027208;ENSMUSG00000028444;ENSMUSG00000029212;ENSMUSG00000029838;ENSMUSG00000031558;ENSMUSG00000031613;ENSMUSG00000031995;ENSMUSG00000032323;ENSMUSG00000039239;…
GO:0000003	Biological Process	reproduction	29	1740	0.0200725	ENSMUSG00000000753;ENSMUSG00000001288;ENSMUSG00000002324;ENSMUSG00000002633;ENSMUSG00000004791;ENSMUSG00000005045;ENSMUSG00000005268;ENSMUSG00000019230;ENSMUSG00000020053;ENSMUSG00000022309;ENSMUSG00000025496;ENSMUSG00000026173;ENSMUSG00000027208;ENSMUSG00000028444;ENSMUSG00000029212;ENSMUSG00000029838;ENSMUSG00000031558;ENSMUSG00000031613;ENSMUSG00000031995;ENSMUSG00000032323;ENSMUSG00000039239;…
GO:0032330	Biological Process	regulation of chondrocyte differentiation	3	52	0.0204588	ENSMUSG00000001288;ENSMUSG00000051279;ENSMUSG00000052430
GO:0042307	Biological Process	positive regulation of protein import into nucleus	3	52	0.0204588	ENSMUSG00000000303;ENSMUSG00000002633;ENSMUSG00000041417
GO:0045777	Biological Process	positive regulation of blood pressure	3	52	0.0204588	ENSMUSG00000020644;ENSMUSG00000046447;ENSMUSG00000049112
GO:0048641	Biological Process	regulation of skeletal muscle tissue development	3	52	0.0204588	ENSMUSG00000002633;ENSMUSG00000008658;ENSMUSG00000038119
GO:0051955	Biological Process	regulation of amino acid transport	3	52	0.0204588	ENSMUSG00000030310;ENSMUSG00000048387;ENSMUSG00000056755
GO:0071675	Biological Process	regulation of mononuclear cell migration	3	52	0.0204588	ENSMUSG00000031558;ENSMUSG00000032006;ENSMUSG00000049103
GO:0010314	Molecular Function	phosphatidylinositol-5-phosphate binding	2	20	0.0205136	ENSMUSG00000041801;ENSMUSG00000061462
GO:0012505	Cellular Component	endomembrane system	58	4006	0.0205853	ENSMUSG00000000303;ENSMUSG00000002083;ENSMUSG00000002504;ENSMUSG00000002633;ENSMUSG00000003746;ENSMUSG00000007783;ENSMUSG00000007908;ENSMUSG00000008658;ENSMUSG00000012350;ENSMUSG00000015476;ENSMUSG00000017929;ENSMUSG00000019851;ENSMUSG00000020053;ENSMUSG00000021071;ENSMUSG00000022025;ENSMUSG00000022270;ENSMUSG00000024066;ENSMUSG00000024479;ENSMUSG00000025582;ENSMUSG00000026051;ENSMUSG00000026173;…
GO:0098773	Biological Process	skin epidermis development	4	93	0.0205888	ENSMUSG00000002633;ENSMUSG00000027208;ENSMUSG00000027356;ENSMUSG00000039239
GO:0044057	Biological Process	regulation of system process	13	611	0.0205927	ENSMUSG00000020053;ENSMUSG00000025496;ENSMUSG00000025582;ENSMUSG00000026051;ENSMUSG00000027524;ENSMUSG00000037386;ENSMUSG00000039239;ENSMUSG00000041417;ENSMUSG00000042453;ENSMUSG00000049112;ENSMUSG00000057604;ENSMUSG00000059588;ENSMUSG00000090122
GO:0009081	Biological Process	branched-chain amino acid metabolic process	2	20	0.0207586	ENSMUSG00000007908;ENSMUSG00000030268
GO:0010002	Biological Process	cardioblast differentiation	2	20	0.0207586	ENSMUSG00000039239;ENSMUSG00000062991
GO:0031290	Biological Process	retinal ganglion cell axon guidance	2	20	0.0207586	ENSMUSG00000031558;ENSMUSG00000052430
GO:0048557	Biological Process	embryonic digestive tract morphogenesis	2	20	0.0207586	ENSMUSG00000002633;ENSMUSG00000020644
GO:0060438	Biological Process	trachea development	2	20	0.0207586	ENSMUSG00000001288;ENSMUSG00000002633
GO:0034728	Biological Process	nucleosome organization	5	140	0.0207751	ENSMUSG00000005045;ENSMUSG00000063954;ENSMUSG00000064220;ENSMUSG00000081058;ENSMUSG00000093769
GO:2000027	Biological Process	regulation of animal organ morphogenesis	6	191	0.0208028	ENSMUSG00000002633;ENSMUSG00000026976;ENSMUSG00000027208;ENSMUSG00000029838;ENSMUSG00000039239;ENSMUSG00000050295
GO:0051146	Biological Process	striated muscle cell differentiation	8	302	0.020833	ENSMUSG00000002633;ENSMUSG00000020053;ENSMUSG00000029503;ENSMUSG00000033569;ENSMUSG00000038119;ENSMUSG00000041731;ENSMUSG00000044177;ENSMUSG00000062991
GO:0022607	Biological Process	cellular component assembly	42	2746	0.021304	ENSMUSG00000000303;ENSMUSG00000002083;ENSMUSG00000002324;ENSMUSG00000005268;ENSMUSG00000007653;ENSMUSG00000010803;ENSMUSG00000021071;ENSMUSG00000022309;ENSMUSG00000024066;ENSMUSG00000025582;ENSMUSG00000025608;ENSMUSG00000026697;ENSMUSG00000027356;ENSMUSG00000028179;ENSMUSG00000028211;ENSMUSG00000031112;ENSMUSG00000031558;ENSMUSG00000032036;ENSMUSG00000033214;ENSMUSG00000033569;ENSMUSG00000035653;…
GO:0008344	Biological Process	adult locomotory behavior	4	94	0.0213207	ENSMUSG00000020644;ENSMUSG00000025496;ENSMUSG00000026235;ENSMUSG00000040907
GO:0050848	Biological Process	regulation of calcium-mediated signaling	4	94	0.0213207	ENSMUSG00000020053;ENSMUSG00000025496;ENSMUSG00000057604;ENSMUSG00000062991
GO:0072080	Biological Process	nephron tubule development	4	94	0.0213207	ENSMUSG00000002633;ENSMUSG00000004791;ENSMUSG00000026976;ENSMUSG00000048387
GO:0097061	Biological Process	dendritic spine organization	4	94	0.0213207	ENSMUSG00000026235;ENSMUSG00000037855;ENSMUSG00000038453;ENSMUSG00000042453
GO:0015103	Molecular Function	inorganic anion transmembrane transporter activity	5	142	0.021407	ENSMUSG00000007653;ENSMUSG00000010803;ENSMUSG00000020142;ENSMUSG00000029212;ENSMUSG00000030310
GO:0045620	Biological Process	negative regulation of lymphocyte differentiation	3	53	0.0215114	ENSMUSG00000002633;ENSMUSG00000020644;ENSMUSG00000030124
GO:0072132	Biological Process	mesenchyme morphogenesis	3	53	0.0215114	ENSMUSG00000039239;ENSMUSG00000048387;ENSMUSG00000050295
GO:1900271	Biological Process	regulation of long-term synaptic potentiation	3	53	0.0215114	ENSMUSG00000026235;ENSMUSG00000029838;ENSMUSG00000042453
GO:2000649	Biological Process	regulation of sodium ion transmembrane transporter activity	3	53	0.0215114	ENSMUSG00000025496;ENSMUSG00000037989;ENSMUSG00000048387
GO:1901653	Biological Process	cellular response to peptide	9	363	0.0215411	ENSMUSG00000020053;ENSMUSG00000026235;ENSMUSG00000030827;ENSMUSG00000032323;ENSMUSG00000032715;ENSMUSG00000040907;ENSMUSG00000041417;ENSMUSG00000049313;ENSMUSG00000054667
GO:0017157	Biological Process	regulation of exocytosis	7	247	0.0215613	ENSMUSG00000021071;ENSMUSG00000025496;ENSMUSG00000029503;ENSMUSG00000037386;ENSMUSG00000049103;ENSMUSG00000056755;ENSMUSG00000072214
GO:0005261	Molecular Function	cation channel activity	8	306	0.0215853	ENSMUSG00000025892;ENSMUSG00000027748;ENSMUSG00000029503;ENSMUSG00000030287;ENSMUSG00000049265;ENSMUSG00000056755;ENSMUSG00000060882;ENSMUSG00000090122
GO:0044420	Cellular Component	extracellular matrix component	3	53	0.0216652	ENSMUSG00000026479;ENSMUSG00000042436;ENSMUSG00000060572
GO:0098693	Biological Process	regulation of synaptic vesicle cycle	5	142	0.0219334	ENSMUSG00000025496;ENSMUSG00000029503;ENSMUSG00000037386;ENSMUSG00000056755;ENSMUSG00000072214
GO:0033673	Biological Process	negative regulation of kinase activity	7	248	0.0219842	ENSMUSG00000020154;ENSMUSG00000023067;ENSMUSG00000032715;ENSMUSG00000038453;ENSMUSG00000046447;ENSMUSG00000048458;ENSMUSG00000049313
GO:0110110	Biological Process	positive regulation of animal organ morphogenesis	4	95	0.0220684	ENSMUSG00000026976;ENSMUSG00000027208;ENSMUSG00000029838;ENSMUSG00000039239
GO:0003990	Molecular Function	acetylcholinesterase activity	1	2	0.0221216	ENSMUSG00000027792
GO:0004084	Molecular Function	branched-chain-amino-acid transaminase activity	1	2	0.0221216	ENSMUSG00000030268
GO:0004419	Molecular Function	hydroxymethylglutaryl-CoA lyase activity	1	2	0.0221216	ENSMUSG00000007908
GO:0004915	Molecular Function	interleukin-6 receptor activity	1	2	0.0221216	ENSMUSG00000027947
GO:0004948	Molecular Function	calcitonin receptor activity	1	2	0.0221216	ENSMUSG00000059588
GO:0008396	Molecular Function	oxysterol 7-alpha-hydroxylase activity	1	2	0.0221216	ENSMUSG00000039519
GO:0010854	Molecular Function	adenylate cyclase regulator activity	1	2	0.0221216	ENSMUSG00000056755
GO:0010855	Molecular Function	adenylate cyclase inhibitor activity	1	2	0.0221216	ENSMUSG00000056755
GO:0016155	Molecular Function	formyltetrahydrofolate dehydrogenase activity	1	2	0.0221216	ENSMUSG00000020256
GO:0019981	Molecular Function	interleukin-6 binding	1	2	0.0221216	ENSMUSG00000027947
GO:0032542	Molecular Function	sulfiredoxin activity	1	2	0.0221216	ENSMUSG00000028893
GO:0035373	Molecular Function	chondroitin sulfate proteoglycan binding	1	2	0.0221216	ENSMUSG00000029838
GO:0038102	Molecular Function	activin receptor antagonist activity	1	2	0.0221216	ENSMUSG00000031111
GO:0042019	Molecular Function	interleukin-23 binding	1	2	0.0221216	ENSMUSG00000005465
GO:0050038	Molecular Function	L-xylulose reductase (NADP+) activity	1	2	0.0221216	ENSMUSG00000039450
GO:0050048	Molecular Function	L-leucine:2-oxoglutarate aminotransferase activity	1	2	0.0221216	ENSMUSG00000030268
GO:0052654	Molecular Function	L-leucine transaminase activity	1	2	0.0221216	ENSMUSG00000030268
GO:0052655	Molecular Function	L-valine transaminase activity	1	2	0.0221216	ENSMUSG00000030268
GO:0052656	Molecular Function	L-isoleucine transaminase activity	1	2	0.0221216	ENSMUSG00000030268
GO:0052852	Molecular Function	very-long-chain-(S)-2-hydroxy-acid oxidase activity	1	2	0.0221216	ENSMUSG00000027870
GO:0052853	Molecular Function	long-chain-(S)-2-hydroxy-long-chain-acid oxidase activity	1	2	0.0221216	ENSMUSG00000027870
GO:0052854	Molecular Function	medium-chain-(S)-2-hydroxy-acid oxidase activity	1	2	0.0221216	ENSMUSG00000027870
GO:0061928	Molecular Function	glutathione specific gamma-glutamylcyclotransferase activity	1	2	0.0221216	ENSMUSG00000027313
GO:1990409	Molecular Function	adrenomedullin binding	1	2	0.0221216	ENSMUSG00000059588
GO:0031960	Biological Process	response to corticosteroid	6	194	0.0222574	ENSMUSG00000000753;ENSMUSG00000023067;ENSMUSG00000027792;ENSMUSG00000031558;ENSMUSG00000039323;ENSMUSG00000041417
GO:0002436	Biological Process	immune complex clearance by monocytes and macrophages	1	2	0.0222612	ENSMUSG00000049103
GO:0009098	Biological Process	leucine biosynthetic process	1	2	0.0222612	ENSMUSG00000030268
GO:0009258	Biological Process	10-formyltetrahydrofolate catabolic process	1	2	0.0222612	ENSMUSG00000020256
GO:0009397	Biological Process	folic acid-containing compound catabolic process	1	2	0.0222612	ENSMUSG00000020256
GO:0009949	Biological Process	polarity specification of anterior/posterior axis	1	2	0.0222612	ENSMUSG00000002633
GO:0019343	Biological Process	cysteine biosynthetic process via cystathionine	1	2	0.0222612	ENSMUSG00000028179
GO:0021687	Biological Process	cerebellar molecular layer morphogenesis	1	2	0.0222612	ENSMUSG00000037855
GO:0021730	Biological Process	trigeminal sensory nucleus development	1	2	0.0222612	ENSMUSG00000032036
GO:0021740	Biological Process	principal sensory nucleus of trigeminal nerve development	1	2	0.0222612	ENSMUSG00000032036
GO:0021836	Biological Process	chemorepulsion involved in postnatal olfactory bulb interneuron migration	1	2	0.0222612	ENSMUSG00000031558
GO:0021966	Biological Process	corticospinal neuron axon guidance	1	2	0.0222612	ENSMUSG00000031558
GO:0032464	Biological Process	positive regulation of protein homooligomerization	1	2	0.0222612	ENSMUSG00000002083
GO:0032901	Biological Process	positive regulation of neurotrophin production	1	2	0.0222612	ENSMUSG00000002633
GO:0035700	Biological Process	astrocyte chemotaxis	1	2	0.0222612	ENSMUSG00000049103
GO:0038161	Biological Process	prolactin signaling pathway	1	2	0.0222612	ENSMUSG00000005268
GO:0042560	Biological Process	pteridine-containing compound catabolic process	1	2	0.0222612	ENSMUSG00000020256
GO:0046534	Biological Process	positive regulation of photoreceptor cell differentiation	1	2	0.0222612	ENSMUSG00000002633
GO:0048389	Biological Process	intermediate mesoderm development	1	2	0.0222612	ENSMUSG00000048387
GO:0051886	Biological Process	negative regulation of timing of anagen	1	2	0.0222612	ENSMUSG00000027356
GO:0060458	Biological Process	right lung development	1	2	0.0222612	ENSMUSG00000002633
GO:0060516	Biological Process	primary prostatic bud elongation	1	2	0.0222612	ENSMUSG00000002633
GO:0060523	Biological Process	prostate epithelial cord elongation	1	2	0.0222612	ENSMUSG00000002633
GO:0060738	Biological Process	epithelial-mesenchymal signaling involved in prostate gland development	1	2	0.0222612	ENSMUSG00000002633
GO:0061227	Biological Process	pattern specification involved in mesonephros development	1	2	0.0222612	ENSMUSG00000048387
GO:0062044	Biological Process	negative regulation of cardiac epithelial to mesenchymal transition	1	2	0.0222612	ENSMUSG00000039239
GO:0072003	Biological Process	kidney rudiment formation	1	2	0.0222612	ENSMUSG00000026976
GO:0072069	Biological Process	DCT cell differentiation	1	2	0.0222612	ENSMUSG00000026976
GO:0072071	Biological Process	kidney interstitial fibroblast differentiation	1	2	0.0222612	ENSMUSG00000048387
GO:0072098	Biological Process	anterior/posterior pattern specification involved in kidney development	1	2	0.0222612	ENSMUSG00000048387
GO:0072135	Biological Process	kidney mesenchymal cell proliferation	1	2	0.0222612	ENSMUSG00000002633
GO:0072136	Biological Process	metanephric mesenchymal cell proliferation involved in metanephros development	1	2	0.0222612	ENSMUSG00000002633
GO:0072141	Biological Process	renal interstitial fibroblast development	1	2	0.0222612	ENSMUSG00000048387
GO:0072185	Biological Process	metanephric cap development	1	2	0.0222612	ENSMUSG00000048387
GO:0072186	Biological Process	metanephric cap morphogenesis	1	2	0.0222612	ENSMUSG00000048387
GO:0072208	Biological Process	metanephric smooth muscle tissue development	1	2	0.0222612	ENSMUSG00000048387
GO:0072240	Biological Process	metanephric DCT cell differentiation	1	2	0.0222612	ENSMUSG00000026976
GO:0090094	Biological Process	metanephric cap mesenchymal cell proliferation involved in metanephros development	1	2	0.0222612	ENSMUSG00000048387
GO:0090264	Biological Process	regulation of immune complex clearance by monocytes and macrophages	1	2	0.0222612	ENSMUSG00000049103
GO:0090265	Biological Process	positive regulation of immune complex clearance by monocytes and macrophages	1	2	0.0222612	ENSMUSG00000049103
GO:0097155	Biological Process	fasciculation of sensory neuron axon	1	2	0.0222612	ENSMUSG00000026235
GO:0097377	Biological Process	spinal cord interneuron axon guidance	1	2	0.0222612	ENSMUSG00000019230
GO:0097640	Biological Process	L-ornithine import across plasma membrane	1	2	0.0222612	ENSMUSG00000031297
GO:0099148	Biological Process	regulation of synaptic vesicle docking	1	2	0.0222612	ENSMUSG00000072214
GO:0099551	Biological Process	trans-synaptic signaling by neuropeptide, modulating synaptic transmission	1	2	0.0222612	ENSMUSG00000055254
GO:1900142	Biological Process	negative regulation of oligodendrocyte apoptotic process	1	2	0.0222612	ENSMUSG00000020053
GO:1900200	Biological Process	mesenchymal cell apoptotic process involved in metanephros development	1	2	0.0222612	ENSMUSG00000026976
GO:1900211	Biological Process	regulation of mesenchymal cell apoptotic process involved in metanephros development	1	2	0.0222612	ENSMUSG00000026976
GO:1900212	Biological Process	negative regulation of mesenchymal cell apoptotic process involved in metanephros development	1	2	0.0222612	ENSMUSG00000026976
GO:1902257	Biological Process	negative regulation of apoptotic process involved in outflow tract morphogenesis	1	2	0.0222612	ENSMUSG00000050295
GO:1902303	Biological Process	negative regulation of potassium ion export	1	2	0.0222612	ENSMUSG00000090122
GO:1902567	Biological Process	negative regulation of eosinophil activation	1	2	0.0222612	ENSMUSG00000049103
GO:1902954	Biological Process	regulation of early endosome to recycling endosome transport	1	2	0.0222612	ENSMUSG00000049313
GO:1902962	Biological Process	regulation of metalloendopeptidase activity involved in amyloid precursor protein catabolic process	1	2	0.0222612	ENSMUSG00000049313
GO:1902963	Biological Process	negative regulation of metalloendopeptidase activity involved in amyloid precursor protein catabolic process	1	2	0.0222612	ENSMUSG00000049313
GO:1903765	Biological Process	negative regulation of potassium ion export across plasma membrane	1	2	0.0222612	ENSMUSG00000090122
GO:1904103	Biological Process	regulation of convergent extension involved in gastrulation	1	2	0.0222612	ENSMUSG00000034968
GO:1904105	Biological Process	positive regulation of convergent extension involved in gastrulation	1	2	0.0222612	ENSMUSG00000034968
GO:1904192	Biological Process	regulation of cholangiocyte apoptotic process	1	2	0.0222612	ENSMUSG00000020053
GO:1904193	Biological Process	negative regulation of cholangiocyte apoptotic process	1	2	0.0222612	ENSMUSG00000020053
GO:1904373	Biological Process	response to kainic acid	1	2	0.0222612	ENSMUSG00000029838
GO:1904797	Biological Process	negative regulation of core promoter binding	1	2	0.0222612	ENSMUSG00000020644
GO:1904829	Biological Process	regulation of aortic smooth muscle cell differentiation	1	2	0.0222612	ENSMUSG00000028179
GO:1904831	Biological Process	positive regulation of aortic smooth muscle cell differentiation	1	2	0.0222612	ENSMUSG00000028179
GO:1905006	Biological Process	negative regulation of epithelial to mesenchymal transition involved in endocardial cushion formation	1	2	0.0222612	ENSMUSG00000039239
GO:1905178	Biological Process	regulation of cardiac muscle tissue regeneration	1	2	0.0222612	ENSMUSG00000023067
GO:1905179	Biological Process	negative regulation of cardiac muscle tissue regeneration	1	2	0.0222612	ENSMUSG00000023067
GO:1905407	Biological Process	regulation of creatine transmembrane transporter activity	1	2	0.0222612	ENSMUSG00000048387
GO:1905408	Biological Process	negative regulation of creatine transmembrane transporter activity	1	2	0.0222612	ENSMUSG00000048387
GO:1990408	Biological Process	calcitonin gene-related peptide receptor signaling pathway	1	2	0.0222612	ENSMUSG00000059588
GO:2000451	Biological Process	positive regulation of CD8-positive, alpha-beta T cell extravasation	1	2	0.0222612	ENSMUSG00000049103
GO:2000458	Biological Process	regulation of astrocyte chemotaxis	1	2	0.0222612	ENSMUSG00000049103
GO:2000471	Biological Process	regulation of hematopoietic stem cell migration	1	2	0.0222612	ENSMUSG00000049103
GO:2000473	Biological Process	positive regulation of hematopoietic stem cell migration	1	2	0.0222612	ENSMUSG00000049103
GO:2000612	Biological Process	regulation of thyroid-stimulating hormone secretion	1	2	0.0222612	ENSMUSG00000026976
GO:2000729	Biological Process	positive regulation of mesenchymal cell proliferation involved in ureter development	1	2	0.0222612	ENSMUSG00000002633
GO:2001213	Biological Process	negative regulation of vasculogenesis	1	2	0.0222612	ENSMUSG00000024066
GO:0005607	Cellular Component	laminin-2 complex	1	2	0.0223218	ENSMUSG00000026479
GO:0005914	Cellular Component	spot adherens junction	1	2	0.0223218	ENSMUSG00000041731
GO:0042022	Cellular Component	interleukin-12 receptor complex	1	2	0.0223218	ENSMUSG00000005465
GO:0070557	Cellular Component	PCNA-p21 complex	1	2	0.0223218	ENSMUSG00000023067
GO:0072536	Cellular Component	interleukin-23 receptor complex	1	2	0.0223218	ENSMUSG00000005465
GO:0097059	Cellular Component	CNTFR-CLCF1 complex	1	2	0.0223218	ENSMUSG00000028444
GO:0097453	Cellular Component	mesaxon	1	2	0.0223218	ENSMUSG00000026697
GO:1990015	Cellular Component	ensheathing process	1	2	0.0223218	ENSMUSG00000026697
GO:1990406	Cellular Component	CGRP receptor complex	1	2	0.0223218	ENSMUSG00000059588
GO:0002683	Biological Process	negative regulation of immune system process	11	489	0.0223443	ENSMUSG00000002633;ENSMUSG00000005465;ENSMUSG00000020053;ENSMUSG00000020644;ENSMUSG00000022309;ENSMUSG00000030124;ENSMUSG00000031558;ENSMUSG00000035653;ENSMUSG00000039239;ENSMUSG00000041417;ENSMUSG00000049103
GO:0010596	Biological Process	negative regulation of endothelial cell migration	3	54	0.0225931	ENSMUSG00000000753;ENSMUSG00000031558;ENSMUSG00000033170
GO:0021795	Biological Process	cerebral cortex cell migration	3	54	0.0225931	ENSMUSG00000031558;ENSMUSG00000042453;ENSMUSG00000044117
GO:0046580	Biological Process	negative regulation of Ras protein signal transduction	3	54	0.0225931	ENSMUSG00000004952;ENSMUSG00000026697;ENSMUSG00000039239
GO:1901564	Biological Process	organonitrogen compound metabolic process	90	6712	0.0226653	ENSMUSG00000000303;ENSMUSG00000000753;ENSMUSG00000000861;ENSMUSG00000001773;ENSMUSG00000002083;ENSMUSG00000002633;ENSMUSG00000003746;ENSMUSG00000004791;ENSMUSG00000005045;ENSMUSG00000005268;ENSMUSG00000005667;ENSMUSG00000007783;ENSMUSG00000007908;ENSMUSG00000013483;ENSMUSG00000015476;ENSMUSG00000017723;ENSMUSG00000017929;ENSMUSG00000019851;ENSMUSG00000020053;ENSMUSG00000020154;ENSMUSG00000020256;…
GO:0021511	Biological Process	spinal cord patterning	2	21	0.0227767	ENSMUSG00000002633;ENSMUSG00000042453
GO:0032332	Biological Process	positive regulation of chondrocyte differentiation	2	21	0.0227767	ENSMUSG00000051279;ENSMUSG00000052430
GO:0046653	Biological Process	tetrahydrofolate metabolic process	2	21	0.0227767	ENSMUSG00000005667;ENSMUSG00000020256
GO:0060749	Biological Process	mammary gland alveolus development	2	21	0.0227767	ENSMUSG00000005268;ENSMUSG00000020644
GO:0061377	Biological Process	mammary gland lobule development	2	21	0.0227767	ENSMUSG00000005268;ENSMUSG00000020644
GO:0099170	Biological Process	postsynaptic modulation of chemical synaptic transmission	2	21	0.0227767	ENSMUSG00000000303;ENSMUSG00000060534
GO:0006835	Biological Process	dicarboxylic acid transport	4	96	0.022832	ENSMUSG00000020142;ENSMUSG00000036534;ENSMUSG00000055254;ENSMUSG00000056755
GO:0033555	Biological Process	multicellular organismal response to stress	4	96	0.022832	ENSMUSG00000025496;ENSMUSG00000029503;ENSMUSG00000042453;ENSMUSG00000056755
GO:0072347	Biological Process	response to anesthetic	4	96	0.022832	ENSMUSG00000025496;ENSMUSG00000030310;ENSMUSG00000037605;ENSMUSG00000049112
GO:0043083	Cellular Component	synaptic cleft	2	21	0.0228932	ENSMUSG00000025582;ENSMUSG00000033569
GO:0090723	Cellular Component	growth cone part	2	21	0.0228932	ENSMUSG00000027270;ENSMUSG00000060534
GO:0099059	Cellular Component	integral component of presynaptic active zone membrane	2	21	0.0228932	ENSMUSG00000029503;ENSMUSG00000056755
GO:0071456	Biological Process	cellular response to hypoxia	5	144	0.023133	ENSMUSG00000002083;ENSMUSG00000004328;ENSMUSG00000029838;ENSMUSG00000049265;ENSMUSG00000060882
GO:0019199	Molecular Function	transmembrane receptor protein kinase activity	5	145	0.0231823	ENSMUSG00000026235;ENSMUSG00000030849;ENSMUSG00000052430;ENSMUSG00000054252;ENSMUSG00000055254
GO:0098662	Biological Process	inorganic cation transmembrane transport	15	755	0.023259	ENSMUSG00000002083;ENSMUSG00000025496;ENSMUSG00000027524;ENSMUSG00000027748;ENSMUSG00000030287;ENSMUSG00000030310;ENSMUSG00000031376;ENSMUSG00000037989;ENSMUSG00000039239;ENSMUSG00000040907;ENSMUSG00000048387;ENSMUSG00000049265;ENSMUSG00000056755;ENSMUSG00000060882;ENSMUSG00000090122
GO:0016773	Molecular Function	phosphotransferase activity, alcohol group as acceptor	14	693	0.0234473	ENSMUSG00000023067;ENSMUSG00000026235;ENSMUSG00000026437;ENSMUSG00000029123;ENSMUSG00000030849;ENSMUSG00000031112;ENSMUSG00000032715;ENSMUSG00000037989;ENSMUSG00000041417;ENSMUSG00000042724;ENSMUSG00000052430;ENSMUSG00000054252;ENSMUSG00000055254;ENSMUSG00000061462
GO:0002690	Biological Process	positive regulation of leukocyte chemotaxis	4	97	0.0236114	ENSMUSG00000004791;ENSMUSG00000027524;ENSMUSG00000029838;ENSMUSG00000049103
GO:0044344	Biological Process	cellular response to fibroblast growth factor stimulus	4	97	0.0236114	ENSMUSG00000027208;ENSMUSG00000030827;ENSMUSG00000030849;ENSMUSG00000054252
GO:0007528	Biological Process	neuromuscular junction development	3	55	0.023704	ENSMUSG00000029503;ENSMUSG00000029838;ENSMUSG00000055254
GO:0010656	Biological Process	negative regulation of muscle cell apoptotic process	3	55	0.023704	ENSMUSG00000020053;ENSMUSG00000026976;ENSMUSG00000041417
GO:0042531	Biological Process	positive regulation of tyrosine phosphorylation of STAT protein	3	55	0.023704	ENSMUSG00000020053;ENSMUSG00000027947;ENSMUSG00000054252
GO:0098815	Biological Process	modulation of excitatory postsynaptic potential	3	55	0.023704	ENSMUSG00000025496;ENSMUSG00000037386;ENSMUSG00000042453
GO:0050728	Biological Process	negative regulation of inflammatory response	5	145	0.0237484	ENSMUSG00000000753;ENSMUSG00000020053;ENSMUSG00000031558;ENSMUSG00000035653;ENSMUSG00000059588
GO:1990845	Biological Process	adaptive thermogenesis	5	145	0.0237484	ENSMUSG00000005268;ENSMUSG00000030827;ENSMUSG00000049103;ENSMUSG00000049112;ENSMUSG00000049313
GO:0071248	Biological Process	cellular response to metal ion	6	198	0.0243015	ENSMUSG00000000303;ENSMUSG00000000753;ENSMUSG00000002633;ENSMUSG00000004952;ENSMUSG00000020644;ENSMUSG00000025582
GO:0060349	Biological Process	bone morphogenesis	4	98	0.0244069	ENSMUSG00000001288;ENSMUSG00000050295;ENSMUSG00000052430;ENSMUSG00000073530
GO:0060840	Biological Process	artery development	4	98	0.0244069	ENSMUSG00000002633;ENSMUSG00000031613;ENSMUSG00000039239;ENSMUSG00000050295
GO:0061326	Biological Process	renal tubule development	4	98	0.0244069	ENSMUSG00000002633;ENSMUSG00000004791;ENSMUSG00000026976;ENSMUSG00000048387
GO:0042060	Biological Process	wound healing	10	433	0.0245058	ENSMUSG00000002633;ENSMUSG00000020053;ENSMUSG00000023067;ENSMUSG00000027208;ENSMUSG00000027356;ENSMUSG00000029838;ENSMUSG00000030849;ENSMUSG00000032068;ENSMUSG00000039239;ENSMUSG00000049103
GO:0003007	Biological Process	heart morphogenesis	7	254	0.0246432	ENSMUSG00000002633;ENSMUSG00000020644;ENSMUSG00000022309;ENSMUSG00000031558;ENSMUSG00000039239;ENSMUSG00000050295;ENSMUSG00000062991
GO:1901681	Molecular Function	sulfur compound binding	7	256	0.0248121	ENSMUSG00000027208;ENSMUSG00000028871;ENSMUSG00000029838;ENSMUSG00000031558;ENSMUSG00000040907;ENSMUSG00000041577;ENSMUSG00000052581
GO:0051216	Biological Process	cartilage development	6	199	0.0248315	ENSMUSG00000001288;ENSMUSG00000022025;ENSMUSG00000039239;ENSMUSG00000048387;ENSMUSG00000051279;ENSMUSG00000052430
GO:1904018	Biological Process	positive regulation of vasculature development	6	199	0.0248315	ENSMUSG00000002633;ENSMUSG00000004791;ENSMUSG00000027947;ENSMUSG00000028179;ENSMUSG00000032006;ENSMUSG00000054136
GO:0031641	Biological Process	regulation of myelination	3	56	0.0248441	ENSMUSG00000001288;ENSMUSG00000020053;ENSMUSG00000029838
GO:0061001	Biological Process	regulation of dendritic spine morphogenesis	3	56	0.0248441	ENSMUSG00000026235;ENSMUSG00000038453;ENSMUSG00000042453
GO:0001502	Biological Process	cartilage condensation	2	22	0.0248722	ENSMUSG00000039239;ENSMUSG00000052430
GO:0032352	Biological Process	positive regulation of hormone metabolic process	2	22	0.0248722	ENSMUSG00000020053;ENSMUSG00000026976
GO:0044849	Biological Process	estrous cycle	2	22	0.0248722	ENSMUSG00000029838;ENSMUSG00000049112
GO:0045683	Biological Process	negative regulation of epidermis development	2	22	0.0248722	ENSMUSG00000027356;ENSMUSG00000039239
GO:0051797	Biological Process	regulation of hair follicle development	2	22	0.0248722	ENSMUSG00000027356;ENSMUSG00000039239
GO:0071305	Biological Process	cellular response to vitamin D	2	22	0.0248722	ENSMUSG00000029838;ENSMUSG00000070576
GO:0072243	Biological Process	metanephric nephron epithelium development	2	22	0.0248722	ENSMUSG00000026976;ENSMUSG00000048387
GO:1900746	Biological Process	regulation of vascular endothelial growth factor signaling pathway	2	22	0.0248722	ENSMUSG00000024066;ENSMUSG00000031486
GO:1902307	Biological Process	positive regulation of sodium ion transmembrane transport	2	22	0.0248722	ENSMUSG00000025496;ENSMUSG00000037989
GO:1903975	Biological Process	regulation of glial cell migration	2	22	0.0248722	ENSMUSG00000044117;ENSMUSG00000049103
GO:0009611	Biological Process	response to wounding	12	562	0.024952	ENSMUSG00000002633;ENSMUSG00000020053;ENSMUSG00000023067;ENSMUSG00000026051;ENSMUSG00000026235;ENSMUSG00000027208;ENSMUSG00000027356;ENSMUSG00000029838;ENSMUSG00000030849;ENSMUSG00000032068;ENSMUSG00000039239;ENSMUSG00000049103
GO:0008201	Molecular Function	heparin binding	5	148	0.0250502	ENSMUSG00000027208;ENSMUSG00000028871;ENSMUSG00000029838;ENSMUSG00000031558;ENSMUSG00000041577
GO:0055074	Biological Process	calcium ion homeostasis	11	499	0.0254319	ENSMUSG00000002083;ENSMUSG00000027524;ENSMUSG00000027748;ENSMUSG00000029503;ENSMUSG00000030287;ENSMUSG00000031376;ENSMUSG00000039239;ENSMUSG00000046447;ENSMUSG00000049103;ENSMUSG00000049112;ENSMUSG00000049265
GO:0010605	Biological Process	negative regulation of macromolecule metabolic process	42	2780	0.0255776	ENSMUSG00000000753;ENSMUSG00000000861;ENSMUSG00000001288;ENSMUSG00000002633;ENSMUSG00000005045;ENSMUSG00000017723;ENSMUSG00000018750;ENSMUSG00000019230;ENSMUSG00000020053;ENSMUSG00000020154;ENSMUSG00000020644;ENSMUSG00000022309;ENSMUSG00000023067;ENSMUSG00000024066;ENSMUSG00000026235;ENSMUSG00000027313;ENSMUSG00000027356;ENSMUSG00000028211;ENSMUSG00000028893;ENSMUSG00000029838;ENSMUSG00000031558;…
GO:0050840	Molecular Function	extracellular matrix binding	3	57	0.0255916	ENSMUSG00000002633;ENSMUSG00000028776;ENSMUSG00000031558
GO:0031400	Biological Process	negative regulation of protein modification process	13	630	0.025623	ENSMUSG00000020053;ENSMUSG00000020154;ENSMUSG00000022309;ENSMUSG00000023067;ENSMUSG00000024066;ENSMUSG00000029838;ENSMUSG00000031558;ENSMUSG00000032715;ENSMUSG00000037989;ENSMUSG00000038453;ENSMUSG00000046447;ENSMUSG00000048458;ENSMUSG00000049313
GO:0048247	Biological Process	lymphocyte chemotaxis	3	57	0.0260133	ENSMUSG00000018920;ENSMUSG00000039519;ENSMUSG00000049103
GO:0003333	Biological Process	amino acid transmembrane transport	4	100	0.026046	ENSMUSG00000020142;ENSMUSG00000031297;ENSMUSG00000036534;ENSMUSG00000048387
GO:0098878	Cellular Component	neurotransmitter receptor complex	3	57	0.026197	ENSMUSG00000007783;ENSMUSG00000025892;ENSMUSG00000052581
GO:0005539	Molecular Function	glycosaminoglycan binding	6	203	0.0263054	ENSMUSG00000002633;ENSMUSG00000027208;ENSMUSG00000028871;ENSMUSG00000029838;ENSMUSG00000031558;ENSMUSG00000041577
GO:0042562	Molecular Function	hormone binding	4	101	0.0263498	ENSMUSG00000005268;ENSMUSG00000041417;ENSMUSG00000049112;ENSMUSG00000059588
GO:0045055	Biological Process	regulated exocytosis	7	258	0.0265338	ENSMUSG00000021071;ENSMUSG00000025496;ENSMUSG00000029503;ENSMUSG00000037386;ENSMUSG00000049103;ENSMUSG00000056755;ENSMUSG00000072214
GO:0030506	Molecular Function	ankyrin binding	2	23	0.0267277	ENSMUSG00000000303;ENSMUSG00000061462
GO:0022857	Molecular Function	transmembrane transporter activity	19	1055	0.026787	ENSMUSG00000007653;ENSMUSG00000010803;ENSMUSG00000020142;ENSMUSG00000021509;ENSMUSG00000025892;ENSMUSG00000027748;ENSMUSG00000029212;ENSMUSG00000029503;ENSMUSG00000030287;ENSMUSG00000030310;ENSMUSG00000031297;ENSMUSG00000031376;ENSMUSG00000032131;ENSMUSG00000036534;ENSMUSG00000040907;ENSMUSG00000049265;ENSMUSG00000056755;ENSMUSG00000060882;ENSMUSG00000090122
GO:0071902	Biological Process	positive regulation of protein serine/threonine kinase activity	8	317	0.0268168	ENSMUSG00000020053;ENSMUSG00000025496;ENSMUSG00000026235;ENSMUSG00000027524;ENSMUSG00000032006;ENSMUSG00000042724;ENSMUSG00000062991;ENSMUSG00000068744
GO:0046427	Biological Process	positive regulation of JAK-STAT cascade	4	101	0.0268898	ENSMUSG00000005268;ENSMUSG00000020053;ENSMUSG00000027947;ENSMUSG00000054252
GO:1902106	Biological Process	negative regulation of leukocyte differentiation	4	101	0.0268898	ENSMUSG00000002633;ENSMUSG00000020644;ENSMUSG00000030124;ENSMUSG00000041417
GO:0016202	Biological Process	regulation of striated muscle tissue development	5	150	0.0269837	ENSMUSG00000002633;ENSMUSG00000008658;ENSMUSG00000020053;ENSMUSG00000038119;ENSMUSG00000062991
GO:0002719	Biological Process	negative regulation of cytokine production involved in immune response	2	23	0.0270431	ENSMUSG00000022309;ENSMUSG00000039239
GO:0002827	Biological Process	positive regulation of T-helper 1 type immune response	2	23	0.0270431	ENSMUSG00000005465;ENSMUSG00000049103
GO:0014821	Biological Process	phasic smooth muscle contraction	2	23	0.0270431	ENSMUSG00000027524;ENSMUSG00000029503
GO:0015812	Biological Process	gamma-aminobutyric acid transport	2	23	0.0270431	ENSMUSG00000027748;ENSMUSG00000030310
GO:0043567	Biological Process	regulation of insulin-like growth factor receptor signaling pathway	2	23	0.0270431	ENSMUSG00000020053;ENSMUSG00000039323
GO:0045475	Biological Process	locomotor rhythm	2	23	0.0270431	ENSMUSG00000020644;ENSMUSG00000060882
GO:0046033	Biological Process	AMP metabolic process	2	23	0.0270431	ENSMUSG00000024066;ENSMUSG00000026817
GO:0051956	Biological Process	negative regulation of amino acid transport	2	23	0.0270431	ENSMUSG00000048387;ENSMUSG00000056755
GO:0060445	Biological Process	branching involved in salivary gland morphogenesis	2	23	0.0270431	ENSMUSG00000002633;ENSMUSG00000027208
GO:0072202	Biological Process	cell differentiation involved in metanephros development	2	23	0.0270431	ENSMUSG00000026976;ENSMUSG00000048387
GO:0097107	Biological Process	postsynaptic density assembly	2	23	0.0270431	ENSMUSG00000025582;ENSMUSG00000042453
GO:0098743	Biological Process	cell aggregation	2	23	0.0270431	ENSMUSG00000039239;ENSMUSG00000052430
GO:0099509	Biological Process	regulation of presynaptic cytosolic calcium ion concentration	2	23	0.0270431	ENSMUSG00000029503;ENSMUSG00000031376
GO:0048278	Biological Process	vesicle docking	3	58	0.0272116	ENSMUSG00000036564;ENSMUSG00000037386;ENSMUSG00000072214
GO:1904591	Biological Process	positive regulation of protein import	3	58	0.0272116	ENSMUSG00000000303;ENSMUSG00000002633;ENSMUSG00000041417
GO:2000736	Biological Process	regulation of stem cell differentiation	3	58	0.0272116	ENSMUSG00000029838;ENSMUSG00000039239;ENSMUSG00000050295
GO:0016301	Molecular Function	kinase activity	15	777	0.027608	ENSMUSG00000023067;ENSMUSG00000026235;ENSMUSG00000026437;ENSMUSG00000026817;ENSMUSG00000029123;ENSMUSG00000030849;ENSMUSG00000031112;ENSMUSG00000032715;ENSMUSG00000037989;ENSMUSG00000041417;ENSMUSG00000042724;ENSMUSG00000052430;ENSMUSG00000054252;ENSMUSG00000055254;ENSMUSG00000061462
GO:0048477	Biological Process	oogenesis	4	102	0.0277498	ENSMUSG00000002324;ENSMUSG00000020053;ENSMUSG00000029838;ENSMUSG00000052430
GO:0015179	Molecular Function	L-amino acid transmembrane transporter activity	3	59	0.0279807	ENSMUSG00000020142;ENSMUSG00000031297;ENSMUSG00000036534
GO:0002687	Biological Process	positive regulation of leukocyte migration	5	152	0.0283526	ENSMUSG00000004791;ENSMUSG00000027524;ENSMUSG00000029838;ENSMUSG00000032006;ENSMUSG00000049103
GO:1904894	Biological Process	positive regulation of STAT cascade	4	103	0.028626	ENSMUSG00000005268;ENSMUSG00000020053;ENSMUSG00000027947;ENSMUSG00000054252
GO:0019722	Biological Process	calcium-mediated signaling	6	206	0.0287586	ENSMUSG00000020053;ENSMUSG00000025496;ENSMUSG00000049103;ENSMUSG00000055254;ENSMUSG00000057604;ENSMUSG00000062991
GO:0048471	Cellular Component	perinuclear region of cytoplasm	15	774	0.0287719	ENSMUSG00000000303;ENSMUSG00000000753;ENSMUSG00000007908;ENSMUSG00000020326;ENSMUSG00000023067;ENSMUSG00000026479;ENSMUSG00000026817;ENSMUSG00000029838;ENSMUSG00000031112;ENSMUSG00000031438;ENSMUSG00000041417;ENSMUSG00000049103;ENSMUSG00000049313;ENSMUSG00000055254;ENSMUSG00000060882
GO:0006820	Biological Process	anion transport	13	641	0.0289218	ENSMUSG00000007653;ENSMUSG00000010803;ENSMUSG00000020142;ENSMUSG00000021509;ENSMUSG00000025496;ENSMUSG00000027748;ENSMUSG00000029212;ENSMUSG00000030310;ENSMUSG00000031297;ENSMUSG00000036534;ENSMUSG00000048387;ENSMUSG00000055254;ENSMUSG00000056755
GO:1901861	Biological Process	regulation of muscle tissue development	5	153	0.0290532	ENSMUSG00000002633;ENSMUSG00000008658;ENSMUSG00000020053;ENSMUSG00000038119;ENSMUSG00000062991
GO:0046677	Biological Process	response to antibiotic	9	383	0.0290716	ENSMUSG00000002633;ENSMUSG00000020053;ENSMUSG00000028211;ENSMUSG00000030287;ENSMUSG00000030849;ENSMUSG00000031112;ENSMUSG00000031613;ENSMUSG00000032006;ENSMUSG00000032323
GO:0043434	Biological Process	response to peptide hormone	10	446	0.0292114	ENSMUSG00000020053;ENSMUSG00000028893;ENSMUSG00000030827;ENSMUSG00000032323;ENSMUSG00000032715;ENSMUSG00000038843;ENSMUSG00000041417;ENSMUSG00000049112;ENSMUSG00000049313;ENSMUSG00000054667
GO:0001540	Molecular Function	amyloid-beta binding	3	60	0.0292183	ENSMUSG00000039239;ENSMUSG00000040907;ENSMUSG00000049313
GO:0010818	Biological Process	T cell chemotaxis	2	24	0.0292875	ENSMUSG00000018920;ENSMUSG00000049103
GO:0042219	Biological Process	cellular modified amino acid catabolic process	2	24	0.0292875	ENSMUSG00000020256;ENSMUSG00000027313
GO:0043369	Biological Process	CD4-positive or CD8-positive, alpha-beta T cell lineage commitment	2	24	0.0292875	ENSMUSG00000002633;ENSMUSG00000027947
GO:0072010	Biological Process	glomerular epithelium development	2	24	0.0292875	ENSMUSG00000025608;ENSMUSG00000050295
GO:1902547	Biological Process	regulation of cellular response to vascular endothelial growth factor stimulus	2	24	0.0292875	ENSMUSG00000024066;ENSMUSG00000031486
GO:1903306	Biological Process	negative regulation of regulated secretory pathway	2	24	0.0292875	ENSMUSG00000021071;ENSMUSG00000049103
GO:1904706	Biological Process	negative regulation of vascular smooth muscle cell proliferation	2	24	0.0292875	ENSMUSG00000023067;ENSMUSG00000025496
GO:2000679	Biological Process	positive regulation of transcription regulatory region DNA binding	2	24	0.0292875	ENSMUSG00000020053;ENSMUSG00000050295
GO:0097038	Cellular Component	perinuclear endoplasmic reticulum	2	24	0.0294355	ENSMUSG00000041417;ENSMUSG00000060882
GO:0007569	Biological Process	cell aging	4	104	0.0295186	ENSMUSG00000020644;ENSMUSG00000023067;ENSMUSG00000026051;ENSMUSG00000041577
GO:0071774	Biological Process	response to fibroblast growth factor	4	104	0.0295186	ENSMUSG00000027208;ENSMUSG00000030827;ENSMUSG00000030849;ENSMUSG00000054252
GO:0023061	Biological Process	signal release	11	511	0.0295334	ENSMUSG00000021071;ENSMUSG00000025496;ENSMUSG00000026051;ENSMUSG00000026976;ENSMUSG00000027524;ENSMUSG00000029503;ENSMUSG00000037386;ENSMUSG00000046447;ENSMUSG00000055254;ENSMUSG00000056755;ENSMUSG00000072214
GO:0001658	Biological Process	branching involved in ureteric bud morphogenesis	3	60	0.0296952	ENSMUSG00000002633;ENSMUSG00000004791;ENSMUSG00000026976
GO:0060350	Biological Process	endochondral bone morphogenesis	3	60	0.0296952	ENSMUSG00000001288;ENSMUSG00000050295;ENSMUSG00000052430
GO:0035725	Biological Process	sodium ion transmembrane transport	5	154	0.0297648	ENSMUSG00000025496;ENSMUSG00000030310;ENSMUSG00000037989;ENSMUSG00000040907;ENSMUSG00000048387
GO:0036294	Biological Process	cellular response to decreased oxygen levels	5	154	0.0297648	ENSMUSG00000002083;ENSMUSG00000004328;ENSMUSG00000029838;ENSMUSG00000049265;ENSMUSG00000060882
GO:0048634	Biological Process	regulation of muscle organ development	5	154	0.0297648	ENSMUSG00000002633;ENSMUSG00000008658;ENSMUSG00000020053;ENSMUSG00000038119;ENSMUSG00000062991
GO:0032103	Biological Process	positive regulation of response to external stimulus	8	324	0.0299821	ENSMUSG00000002633;ENSMUSG00000004791;ENSMUSG00000027524;ENSMUSG00000029838;ENSMUSG00000031558;ENSMUSG00000032006;ENSMUSG00000049103;ENSMUSG00000070576
GO:0051234	Biological Process	establishment of localization	64	4596	0.0300607	ENSMUSG00000000303;ENSMUSG00000002083;ENSMUSG00000002633;ENSMUSG00000003746;ENSMUSG00000005268;ENSMUSG00000007653;ENSMUSG00000010803;ENSMUSG00000015476;ENSMUSG00000018920;ENSMUSG00000020053;ENSMUSG00000020142;ENSMUSG00000021071;ENSMUSG00000021509;ENSMUSG00000022309;ENSMUSG00000023067;ENSMUSG00000024066;ENSMUSG00000024479;ENSMUSG00000025496;ENSMUSG00000025582;ENSMUSG00000025892;ENSMUSG00000026051;…
GO:0006810	Biological Process	transport	62	4433	0.0303509	ENSMUSG00000000303;ENSMUSG00000002083;ENSMUSG00000002633;ENSMUSG00000003746;ENSMUSG00000005268;ENSMUSG00000007653;ENSMUSG00000010803;ENSMUSG00000015476;ENSMUSG00000018920;ENSMUSG00000020053;ENSMUSG00000020142;ENSMUSG00000021071;ENSMUSG00000021509;ENSMUSG00000022309;ENSMUSG00000023067;ENSMUSG00000024066;ENSMUSG00000024479;ENSMUSG00000025496;ENSMUSG00000025582;ENSMUSG00000025892;ENSMUSG00000026051;…
GO:0034766	Biological Process	negative regulation of ion transmembrane transport	4	105	0.0304275	ENSMUSG00000025496;ENSMUSG00000039239;ENSMUSG00000048387;ENSMUSG00000090122
GO:0008643	Biological Process	carbohydrate transport	5	155	0.0304872	ENSMUSG00000020053;ENSMUSG00000026817;ENSMUSG00000028893;ENSMUSG00000030827;ENSMUSG00000032715
GO:0030509	Biological Process	BMP signaling pathway	5	155	0.0304872	ENSMUSG00000039239;ENSMUSG00000042377;ENSMUSG00000049313;ENSMUSG00000051279;ENSMUSG00000052430
GO:0032355	Biological Process	response to estradiol	5	155	0.0304872	ENSMUSG00000029838;ENSMUSG00000030310;ENSMUSG00000031613;ENSMUSG00000039323;ENSMUSG00000049112
GO:0008152	Biological Process	metabolic process	143	11470	0.0306129	ENSMUSG00000000303;ENSMUSG00000000753;ENSMUSG00000000861;ENSMUSG00000001288;ENSMUSG00000001773;ENSMUSG00000002083;ENSMUSG00000002324;ENSMUSG00000002633;ENSMUSG00000003746;ENSMUSG00000004328;ENSMUSG00000004791;ENSMUSG00000005045;ENSMUSG00000005268;ENSMUSG00000005465;ENSMUSG00000005667;ENSMUSG00000007783;ENSMUSG00000007908;ENSMUSG00000008658;ENSMUSG00000009097;ENSMUSG00000012350;ENSMUSG00000013483;…
GO:0006355	Biological Process	regulation of transcription, DNA-templated	50	3456	0.0307674	ENSMUSG00000000303;ENSMUSG00000000861;ENSMUSG00000001288;ENSMUSG00000002633;ENSMUSG00000004328;ENSMUSG00000005045;ENSMUSG00000009097;ENSMUSG00000012350;ENSMUSG00000013483;ENSMUSG00000018750;ENSMUSG00000019230;ENSMUSG00000020053;ENSMUSG00000020644;ENSMUSG00000025128;ENSMUSG00000026437;ENSMUSG00000026638;ENSMUSG00000026976;ENSMUSG00000027208;ENSMUSG00000028179;ENSMUSG00000028211;ENSMUSG00000028893;…
GO:0010812	Biological Process	negative regulation of cell-substrate adhesion	3	61	0.0309805	ENSMUSG00000026697;ENSMUSG00000032068;ENSMUSG00000041417
GO:0072678	Biological Process	T cell migration	3	61	0.0309805	ENSMUSG00000005465;ENSMUSG00000018920;ENSMUSG00000049103
GO:1902750	Biological Process	negative regulation of cell cycle G2/M phase transition	3	61	0.0309805	ENSMUSG00000020326;ENSMUSG00000023067;ENSMUSG00000038539
GO:1905207	Biological Process	regulation of cardiocyte differentiation	3	61	0.0309805	ENSMUSG00000020053;ENSMUSG00000039239;ENSMUSG00000062991
GO:1903506	Biological Process	regulation of nucleic acid-templated transcription	50	3458	0.0310539	ENSMUSG00000000303;ENSMUSG00000000861;ENSMUSG00000001288;ENSMUSG00000002633;ENSMUSG00000004328;ENSMUSG00000005045;ENSMUSG00000009097;ENSMUSG00000012350;ENSMUSG00000013483;ENSMUSG00000018750;ENSMUSG00000019230;ENSMUSG00000020053;ENSMUSG00000020644;ENSMUSG00000025128;ENSMUSG00000026437;ENSMUSG00000026638;ENSMUSG00000026976;ENSMUSG00000027208;ENSMUSG00000028179;ENSMUSG00000028211;ENSMUSG00000028893;…
GO:0010038	Biological Process	response to metal ion	9	388	0.031211	ENSMUSG00000000303;ENSMUSG00000000753;ENSMUSG00000002633;ENSMUSG00000004952;ENSMUSG00000020644;ENSMUSG00000024066;ENSMUSG00000025582;ENSMUSG00000030310;ENSMUSG00000039323
GO:0006334	Biological Process	nucleosome assembly	4	106	0.0313528	ENSMUSG00000063954;ENSMUSG00000064220;ENSMUSG00000081058;ENSMUSG00000093769
GO:0002693	Biological Process	positive regulation of cellular extravasation	2	25	0.0316034	ENSMUSG00000032006;ENSMUSG00000049103
GO:0007095	Biological Process	mitotic G2 DNA damage checkpoint	2	25	0.0316034	ENSMUSG00000020326;ENSMUSG00000023067
GO:0032528	Biological Process	microvillus organization	2	25	0.0316034	ENSMUSG00000025608;ENSMUSG00000031112
GO:0046823	Biological Process	negative regulation of nucleocytoplasmic transport	2	25	0.0316034	ENSMUSG00000022309;ENSMUSG00000027356
GO:0005902	Cellular Component	microvillus	4	106	0.0316237	ENSMUSG00000022309;ENSMUSG00000025608;ENSMUSG00000039450;ENSMUSG00000049112
GO:0051650	Biological Process	establishment of vesicle localization	7	268	0.0316877	ENSMUSG00000021071;ENSMUSG00000025496;ENSMUSG00000029503;ENSMUSG00000037386;ENSMUSG00000042678;ENSMUSG00000056755;ENSMUSG00000072214
GO:0007292	Biological Process	female gamete generation	5	157	0.031965	ENSMUSG00000002324;ENSMUSG00000020053;ENSMUSG00000029838;ENSMUSG00000031613;ENSMUSG00000052430
GO:0051480	Biological Process	regulation of cytosolic calcium ion concentration	9	390	0.0320968	ENSMUSG00000002083;ENSMUSG00000027748;ENSMUSG00000029503;ENSMUSG00000030287;ENSMUSG00000031376;ENSMUSG00000039239;ENSMUSG00000049103;ENSMUSG00000049112;ENSMUSG00000049265
GO:0002062	Biological Process	chondrocyte differentiation	4	107	0.0322945	ENSMUSG00000001288;ENSMUSG00000048387;ENSMUSG00000051279;ENSMUSG00000052430
GO:0006821	Biological Process	chloride transport	4	107	0.0322945	ENSMUSG00000007653;ENSMUSG00000010803;ENSMUSG00000029212;ENSMUSG00000030310
GO:0010595	Biological Process	positive regulation of endothelial cell migration	4	107	0.0322945	ENSMUSG00000002633;ENSMUSG00000020053;ENSMUSG00000022309;ENSMUSG00000031486
GO:0072676	Biological Process	lymphocyte migration	4	107	0.0322945	ENSMUSG00000005465;ENSMUSG00000018920;ENSMUSG00000039519;ENSMUSG00000049103
GO:2001141	Biological Process	regulation of RNA biosynthetic process	50	3467	0.0323694	ENSMUSG00000000303;ENSMUSG00000000861;ENSMUSG00000001288;ENSMUSG00000002633;ENSMUSG00000004328;ENSMUSG00000005045;ENSMUSG00000009097;ENSMUSG00000012350;ENSMUSG00000013483;ENSMUSG00000018750;ENSMUSG00000019230;ENSMUSG00000020053;ENSMUSG00000020644;ENSMUSG00000025128;ENSMUSG00000026437;ENSMUSG00000026638;ENSMUSG00000026976;ENSMUSG00000027208;ENSMUSG00000028179;ENSMUSG00000028211;ENSMUSG00000028893;…
GO:0001591	Molecular Function	dopamine neurotransmitter receptor activity, coupled via Gi/Go	1	3	0.032999	ENSMUSG00000025496
GO:0001605	Molecular Function	adrenomedullin receptor activity	1	3	0.032999	ENSMUSG00000059588
GO:0001642	Molecular Function	group III metabotropic glutamate receptor activity	1	3	0.032999	ENSMUSG00000056755
GO:0003829	Molecular Function	beta-1,3-galactosyl-O-glycosyl-glycoprotein beta-1,6-N-acetylglucosaminyltransferase activity	1	3	0.032999	ENSMUSG00000038843
GO:0003839	Molecular Function	gamma-glutamylcyclotransferase activity	1	3	0.032999	ENSMUSG00000027313
GO:0003973	Molecular Function	(S)-2-hydroxy-acid oxidase activity	1	3	0.032999	ENSMUSG00000027870
GO:0004104	Molecular Function	cholinesterase activity	1	3	0.032999	ENSMUSG00000027792
GO:0004477	Molecular Function	methenyltetrahydrofolate cyclohydrolase activity	1	3	0.032999	ENSMUSG00000005667
GO:0004487	Molecular Function	methylenetetrahydrofolate dehydrogenase (NAD+) activity	1	3	0.032999	ENSMUSG00000005667
GO:0004971	Molecular Function	AMPA glutamate receptor activity	1	3	0.032999	ENSMUSG00000025892
GO:0005143	Molecular Function	interleukin-12 receptor binding	1	3	0.032999	ENSMUSG00000005465
GO:0005220	Molecular Function	inositol 1,4,5-trisphosphate-sensitive calcium-release channel activity	1	3	0.032999	ENSMUSG00000030287
GO:0008386	Molecular Function	cholesterol monooxygenase (side-chain-cleaving) activity	1	3	0.032999	ENSMUSG00000032323
GO:0008427	Molecular Function	calcium-dependent protein kinase inhibitor activity	1	3	0.032999	ENSMUSG00000046447
GO:0008489	Molecular Function	UDP-galactose:glucosylceramide beta-1,4-galactosyltransferase activity	1	3	0.032999	ENSMUSG00000017929
GO:0015182	Molecular Function	L-asparagine transmembrane transporter activity	1	3	0.032999	ENSMUSG00000036534
GO:0015184	Molecular Function	L-cystine transmembrane transporter activity	1	3	0.032999	ENSMUSG00000020142
GO:0019002	Molecular Function	GMP binding	1	3	0.032999	ENSMUSG00000016386
GO:0031708	Molecular Function	endothelin B receptor binding	1	3	0.032999	ENSMUSG00000027524
GO:0035717	Molecular Function	chemokine (C-C motif) ligand 7 binding	1	3	0.032999	ENSMUSG00000049103
GO:0061628	Molecular Function	H3K27me3 modified histone binding	1	3	0.032999	ENSMUSG00000005045
GO:1905056	Molecular Function	calcium-transporting ATPase activity involved in regulation of presynaptic cytosolic calcium ion concentration	1	3	0.032999	ENSMUSG00000031376
GO:0048167	Biological Process	regulation of synaptic plasticity	6	213	0.0330747	ENSMUSG00000015476;ENSMUSG00000026235;ENSMUSG00000029838;ENSMUSG00000037386;ENSMUSG00000042453;ENSMUSG00000055254
GO:0001550	Biological Process	ovarian cumulus expansion	1	3	0.033206	ENSMUSG00000052430
GO:0001966	Biological Process	thigmotaxis	1	3	0.033206	ENSMUSG00000020644
GO:0002121	Biological Process	inter-male aggressive behavior	1	3	0.033206	ENSMUSG00000032036
GO:0002270	Biological Process	plasmacytoid dendritic cell activation	1	3	0.033206	ENSMUSG00000030124
GO:0002434	Biological Process	immune complex clearance	1	3	0.033206	ENSMUSG00000049103
GO:0003430	Biological Process	growth plate cartilage chondrocyte growth	1	3	0.033206	ENSMUSG00000001288
GO:0005997	Biological Process	xylulose metabolic process	1	3	0.033206	ENSMUSG00000039450
GO:0006867	Biological Process	asparagine transport	1	3	0.033206	ENSMUSG00000036534
GO:0007228	Biological Process	positive regulation of hh target transcription factor activity	1	3	0.033206	ENSMUSG00000002633
GO:0009099	Biological Process	valine biosynthetic process	1	3	0.033206	ENSMUSG00000030268
GO:0010897	Biological Process	negative regulation of triglyceride catabolic process	1	3	0.033206	ENSMUSG00000049313
GO:0015819	Biological Process	lysine transport	1	3	0.033206	ENSMUSG00000031297
GO:0016539	Biological Process	intein-mediated protein splicing	1	3	0.033206	ENSMUSG00000002633
GO:0019344	Biological Process	cysteine biosynthetic process	1	3	0.033206	ENSMUSG00000028179
GO:0021679	Biological Process	cerebellar molecular layer development	1	3	0.033206	ENSMUSG00000037855
GO:0021823	Biological Process	cerebral cortex tangential migration using cell-cell interactions	1	3	0.033206	ENSMUSG00000031558
GO:0021827	Biological Process	postnatal olfactory bulb interneuron migration	1	3	0.033206	ENSMUSG00000031558
GO:0021840	Biological Process	directional guidance of interneurons involved in migration from the subpallium to the cortex	1	3	0.033206	ENSMUSG00000062991
GO:0021842	Biological Process	chemorepulsion involved in interneuron migration from the subpallium to the cortex	1	3	0.033206	ENSMUSG00000062991
GO:0021965	Biological Process	spinal cord ventral commissure morphogenesis	1	3	0.033206	ENSMUSG00000060534
GO:0030103	Biological Process	vasopressin secretion	1	3	0.033206	ENSMUSG00000026051
GO:0030908	Biological Process	protein splicing	1	3	0.033206	ENSMUSG00000002633
GO:0031104	Biological Process	dendrite regeneration	1	3	0.033206	ENSMUSG00000029838
GO:0032461	Biological Process	positive regulation of protein oligomerization	1	3	0.033206	ENSMUSG00000002083
GO:0032462	Biological Process	regulation of protein homooligomerization	1	3	0.033206	ENSMUSG00000002083
GO:0032899	Biological Process	regulation of neurotrophin production	1	3	0.033206	ENSMUSG00000002633
GO:0033566	Biological Process	gamma-tubulin complex localization	1	3	0.033206	ENSMUSG00000037855
GO:0034059	Biological Process	response to anoxia	1	3	0.033206	ENSMUSG00000049112
GO:0035262	Biological Process	gonad morphogenesis	1	3	0.033206	ENSMUSG00000019230
GO:0035544	Biological Process	negative regulation of SNARE complex assembly	1	3	0.033206	ENSMUSG00000021071
GO:0035691	Biological Process	macrophage migration inhibitory factor signaling pathway	1	3	0.033206	ENSMUSG00000022309
GO:0035887	Biological Process	aortic smooth muscle cell differentiation	1	3	0.033206	ENSMUSG00000028179
GO:0036023	Biological Process	embryonic skeletal limb joint morphogenesis	1	3	0.033206	ENSMUSG00000048387
GO:0038128	Biological Process	ERBB2 signaling pathway	1	3	0.033206	ENSMUSG00000026697
GO:0043309	Biological Process	regulation of eosinophil degranulation	1	3	0.033206	ENSMUSG00000049103
GO:0044467	Biological Process	glial cell-derived neurotrophic factor secretion	1	3	0.033206	ENSMUSG00000049313
GO:0045578	Biological Process	negative regulation of B cell differentiation	1	3	0.033206	ENSMUSG00000020644
GO:0045726	Biological Process	positive regulation of integrin biosynthetic process	1	3	0.033206	ENSMUSG00000039239
GO:0046103	Biological Process	inosine biosynthetic process	1	3	0.033206	ENSMUSG00000026817
GO:0048165	Biological Process	fused antrum stage	1	3	0.033206	ENSMUSG00000052430
GO:0048817	Biological Process	negative regulation of hair follicle maturation	1	3	0.033206	ENSMUSG00000027356
GO:0051795	Biological Process	positive regulation of timing of catagen	1	3	0.033206	ENSMUSG00000039239
GO:0060447	Biological Process	bud outgrowth involved in lung branching	1	3	0.033206	ENSMUSG00000002633
GO:0060671	Biological Process	epithelial cell differentiation involved in embryonic placenta development	1	3	0.033206	ENSMUSG00000031995
GO:0060672	Biological Process	epithelial cell morphogenesis involved in placental branching	1	3	0.033206	ENSMUSG00000031995
GO:0060737	Biological Process	prostate gland morphogenetic growth	1	3	0.033206	ENSMUSG00000002633
GO:0060741	Biological Process	prostate gland stromal morphogenesis	1	3	0.033206	ENSMUSG00000020053
GO:0060769	Biological Process	positive regulation of epithelial cell proliferation involved in prostate gland development	1	3	0.033206	ENSMUSG00000002633
GO:0061031	Biological Process	endodermal digestive tract morphogenesis	1	3	0.033206	ENSMUSG00000020644
GO:0061033	Biological Process	secretion by lung epithelial cell involved in lung growth	1	3	0.033206	ENSMUSG00000027208
GO:0061198	Biological Process	fungiform papilla formation	1	3	0.033206	ENSMUSG00000002633
GO:0061364	Biological Process	apoptotic process involved in luteolysis	1	3	0.033206	ENSMUSG00000031558
GO:0070564	Biological Process	positive regulation of vitamin D receptor signaling pathway	1	3	0.033206	ENSMUSG00000070576
GO:0071623	Biological Process	negative regulation of granulocyte chemotaxis	1	3	0.033206	ENSMUSG00000031558
GO:0071672	Biological Process	negative regulation of smooth muscle cell chemotaxis	1	3	0.033206	ENSMUSG00000031558
GO:0072039	Biological Process	regulation of mesenchymal cell apoptotic process involved in nephron morphogenesis	1	3	0.033206	ENSMUSG00000026976
GO:0072040	Biological Process	negative regulation of mesenchymal cell apoptotic process involved in nephron morphogenesis	1	3	0.033206	ENSMUSG00000026976
GO:0072108	Biological Process	positive regulation of mesenchymal to epithelial transition involved in metanephros morphogenesis	1	3	0.033206	ENSMUSG00000026976
GO:0072162	Biological Process	metanephric mesenchymal cell differentiation	1	3	0.033206	ENSMUSG00000048387
GO:0072190	Biological Process	ureter urothelium development	1	3	0.033206	ENSMUSG00000048387
GO:0072198	Biological Process	mesenchymal cell proliferation involved in ureter development	1	3	0.033206	ENSMUSG00000002633
GO:0072199	Biological Process	regulation of mesenchymal cell proliferation involved in ureter development	1	3	0.033206	ENSMUSG00000002633
GO:0072289	Biological Process	metanephric nephron tubule formation	1	3	0.033206	ENSMUSG00000026976
GO:0090024	Biological Process	negative regulation of neutrophil chemotaxis	1	3	0.033206	ENSMUSG00000031558
GO:0097376	Biological Process	interneuron axon guidance	1	3	0.033206	ENSMUSG00000019230
GO:0097477	Biological Process	lateral motor column neuron migration	1	3	0.033206	ENSMUSG00000042453
GO:0097639	Biological Process	L-lysine import across plasma membrane	1	3	0.033206	ENSMUSG00000031297
GO:0099540	Biological Process	trans-synaptic signaling by neuropeptide	1	3	0.033206	ENSMUSG00000055254
GO:0110025	Biological Process	DNA strand resection involved in replication fork processing	1	3	0.033206	ENSMUSG00000037855
GO:1900141	Biological Process	regulation of oligodendrocyte apoptotic process	1	3	0.033206	ENSMUSG00000020053
GO:1900166	Biological Process	regulation of glial cell-derived neurotrophic factor secretion	1	3	0.033206	ENSMUSG00000049313
GO:1900168	Biological Process	positive regulation of glial cell-derived neurotrophic factor secretion	1	3	0.033206	ENSMUSG00000049313
GO:1900739	Biological Process	regulation of protein insertion into mitochondrial membrane involved in apoptotic signaling pathway	1	3	0.033206	ENSMUSG00000002083
GO:1900740	Biological Process	positive regulation of protein insertion into mitochondrial membrane involved in apoptotic signaling pathway	1	3	0.033206	ENSMUSG00000002083
GO:1901145	Biological Process	mesenchymal cell apoptotic process involved in nephron morphogenesis	1	3	0.033206	ENSMUSG00000026976
GO:1901629	Biological Process	regulation of presynaptic membrane organization	1	3	0.033206	ENSMUSG00000052581
GO:1902488	Biological Process	cholangiocyte apoptotic process	1	3	0.033206	ENSMUSG00000020053
GO:1902623	Biological Process	negative regulation of neutrophil migration	1	3	0.033206	ENSMUSG00000031558
GO:1902948	Biological Process	negative regulation of tau-protein kinase activity	1	3	0.033206	ENSMUSG00000049313
GO:1902960	Biological Process	negative regulation of aspartic-type endopeptidase activity involved in amyloid precursor protein catabolic process	1	3	0.033206	ENSMUSG00000049313
GO:1902988	Biological Process	neurofibrillary tangle assembly	1	3	0.033206	ENSMUSG00000049313
GO:1902996	Biological Process	regulation of neurofibrillary tangle assembly	1	3	0.033206	ENSMUSG00000049313
GO:1904217	Biological Process	regulation of CDP-diacylglycerol-serine O-phosphatidyltransferase activity	1	3	0.033206	ENSMUSG00000023232
GO:1904219	Biological Process	positive regulation of CDP-diacylglycerol-serine O-phosphatidyltransferase activity	1	3	0.033206	ENSMUSG00000023232
GO:1904222	Biological Process	positive regulation of serine C-palmitoyltransferase activity	1	3	0.033206	ENSMUSG00000023232
GO:1904273	Biological Process	L-alanine import across plasma membrane	1	3	0.033206	ENSMUSG00000020142
GO:1904339	Biological Process	negative regulation of dopaminergic neuron differentiation	1	3	0.033206	ENSMUSG00000002633
GO:1904397	Biological Process	negative regulation of neuromuscular junction development	1	3	0.033206	ENSMUSG00000029838
GO:1904640	Biological Process	response to methionine	1	3	0.033206	ENSMUSG00000030827
GO:1904673	Biological Process	negative regulation of somatic stem cell population maintenance	1	3	0.033206	ENSMUSG00000026976
GO:1905246	Biological Process	negative regulation of aspartic-type peptidase activity	1	3	0.033206	ENSMUSG00000049313
GO:2000409	Biological Process	positive regulation of T cell extravasation	1	3	0.033206	ENSMUSG00000049103
GO:2000446	Biological Process	regulation of macrophage migration inhibitory factor signaling pathway	1	3	0.033206	ENSMUSG00000022309
GO:2000449	Biological Process	regulation of CD8-positive, alpha-beta T cell extravasation	1	3	0.033206	ENSMUSG00000049103
GO:2000854	Biological Process	positive regulation of corticosterone secretion	1	3	0.033206	ENSMUSG00000026051
GO:0005863	Cellular Component	striated muscle myosin thick filament	1	3	0.0332959	ENSMUSG00000061462
GO:0005896	Cellular Component	interleukin-6 receptor complex	1	3	0.0332959	ENSMUSG00000027947
GO:0005943	Cellular Component	phosphatidylinositol 3-kinase complex, class IA	1	3	0.0332959	ENSMUSG00000041417
GO:0034990	Cellular Component	nuclear mitotic cohesin complex	1	3	0.0332959	ENSMUSG00000002324
GO:0035867	Cellular Component	alphav-beta3 integrin-IGF-1-IGF1R complex	1	3	0.0332959	ENSMUSG00000020053
GO:0044317	Cellular Component	rod spherule	1	3	0.0332959	ENSMUSG00000035504
GO:1903143	Cellular Component	adrenomedullin receptor complex	1	3	0.0332959	ENSMUSG00000059588
GO:1990578	Cellular Component	perinuclear endoplasmic reticulum membrane	1	3	0.0332959	ENSMUSG00000041417
GO:0022402	Biological Process	cell cycle process	20	1147	0.0333517	ENSMUSG00000002324;ENSMUSG00000020053;ENSMUSG00000020326;ENSMUSG00000020644;ENSMUSG00000023067;ENSMUSG00000026051;ENSMUSG00000026437;ENSMUSG00000026638;ENSMUSG00000026817;ENSMUSG00000027524;ENSMUSG00000028211;ENSMUSG00000035131;ENSMUSG00000037855;ENSMUSG00000038539;ENSMUSG00000039239;ENSMUSG00000046240;ENSMUSG00000055639;ENSMUSG00000068744;ENSMUSG00000070576;ENSMUSG00000072214
GO:0048878	Biological Process	chemical homeostasis	21	1220	0.0333933	ENSMUSG00000000753;ENSMUSG00000002083;ENSMUSG00000020053;ENSMUSG00000026697;ENSMUSG00000027208;ENSMUSG00000027524;ENSMUSG00000027748;ENSMUSG00000028893;ENSMUSG00000029503;ENSMUSG00000030287;ENSMUSG00000030827;ENSMUSG00000031376;ENSMUSG00000037989;ENSMUSG00000039239;ENSMUSG00000039519;ENSMUSG00000040907;ENSMUSG00000041417;ENSMUSG00000046447;ENSMUSG00000049103;ENSMUSG00000049112;ENSMUSG00000049265
GO:1903532	Biological Process	positive regulation of secretion by cell	8	331	0.0333959	ENSMUSG00000020053;ENSMUSG00000026051;ENSMUSG00000027524;ENSMUSG00000039239;ENSMUSG00000046447;ENSMUSG00000049112;ENSMUSG00000049313;ENSMUSG00000072214
GO:0051047	Biological Process	positive regulation of secretion	9	393	0.033458	ENSMUSG00000020053;ENSMUSG00000026051;ENSMUSG00000027524;ENSMUSG00000030310;ENSMUSG00000039239;ENSMUSG00000046447;ENSMUSG00000049112;ENSMUSG00000049313;ENSMUSG00000072214
GO:0045121	Cellular Component	membrane raft	9	392	0.0334957	ENSMUSG00000000303;ENSMUSG00000002633;ENSMUSG00000022309;ENSMUSG00000024479;ENSMUSG00000025608;ENSMUSG00000027748;ENSMUSG00000031376;ENSMUSG00000060534;ENSMUSG00000060882
GO:0005104	Molecular Function	fibroblast growth factor receptor binding	2	26	0.0335972	ENSMUSG00000027208;ENSMUSG00000030827
GO:0017134	Molecular Function	fibroblast growth factor binding	2	26	0.0335972	ENSMUSG00000030849;ENSMUSG00000054252
GO:0090087	Biological Process	regulation of peptide transport	12	588	0.0336337	ENSMUSG00000000303;ENSMUSG00000002633;ENSMUSG00000020053;ENSMUSG00000022309;ENSMUSG00000025496;ENSMUSG00000026051;ENSMUSG00000026976;ENSMUSG00000027356;ENSMUSG00000039239;ENSMUSG00000041417;ENSMUSG00000046447;ENSMUSG00000049313
GO:0048146	Biological Process	positive regulation of fibroblast proliferation	3	63	0.0336374	ENSMUSG00000020053;ENSMUSG00000023067;ENSMUSG00000032006
GO:1902305	Biological Process	regulation of sodium ion transmembrane transport	3	63	0.0336374	ENSMUSG00000025496;ENSMUSG00000037989;ENSMUSG00000048387
GO:1904951	Biological Process	positive regulation of establishment of protein localization	8	332	0.0339043	ENSMUSG00000000303;ENSMUSG00000002083;ENSMUSG00000002633;ENSMUSG00000020053;ENSMUSG00000039239;ENSMUSG00000041417;ENSMUSG00000046447;ENSMUSG00000049313
GO:0098857	Cellular Component	membrane microdomain	9	393	0.0339598	ENSMUSG00000000303;ENSMUSG00000002633;ENSMUSG00000022309;ENSMUSG00000024479;ENSMUSG00000025608;ENSMUSG00000027748;ENSMUSG00000031376;ENSMUSG00000060534;ENSMUSG00000060882
GO:0021801	Biological Process	cerebral cortex radial glia guided migration	2	26	0.033989	ENSMUSG00000042453;ENSMUSG00000044117
GO:0022030	Biological Process	telencephalon glial cell migration	2	26	0.033989	ENSMUSG00000042453;ENSMUSG00000044117
GO:0032148	Biological Process	activation of protein kinase B activity	2	26	0.033989	ENSMUSG00000020053;ENSMUSG00000062991
GO:0048745	Biological Process	smooth muscle tissue development	2	26	0.033989	ENSMUSG00000002633;ENSMUSG00000048387
GO:2000311	Biological Process	regulation of AMPA receptor activity	2	26	0.033989	ENSMUSG00000015476;ENSMUSG00000042453
GO:2000727	Biological Process	positive regulation of cardiac muscle cell differentiation	2	26	0.033989	ENSMUSG00000020053;ENSMUSG00000062991
GO:0098945	Cellular Component	intrinsic component of presynaptic active zone membrane	2	26	0.0341595	ENSMUSG00000029503;ENSMUSG00000056755
GO:0055082	Biological Process	cellular chemical homeostasis	16	864	0.034167	ENSMUSG00000000753;ENSMUSG00000002083;ENSMUSG00000020053;ENSMUSG00000027524;ENSMUSG00000027748;ENSMUSG00000029503;ENSMUSG00000030287;ENSMUSG00000030827;ENSMUSG00000031376;ENSMUSG00000039239;ENSMUSG00000040907;ENSMUSG00000041417;ENSMUSG00000046447;ENSMUSG00000049103;ENSMUSG00000049112;ENSMUSG00000049265
GO:0051952	Biological Process	regulation of amine transport	4	109	0.0342273	ENSMUSG00000030310;ENSMUSG00000048387;ENSMUSG00000049112;ENSMUSG00000056755
GO:0051147	Biological Process	regulation of muscle cell differentiation	5	160	0.0342645	ENSMUSG00000002633;ENSMUSG00000020053;ENSMUSG00000020644;ENSMUSG00000028179;ENSMUSG00000062991
GO:0007188	Biological Process	adenylate cyclase-modulating G protein-coupled receptor signaling pathway	6	215	0.034381	ENSMUSG00000025496;ENSMUSG00000033569;ENSMUSG00000037605;ENSMUSG00000054136;ENSMUSG00000056755;ENSMUSG00000059588
GO:0010810	Biological Process	regulation of cell-substrate adhesion	6	215	0.034381	ENSMUSG00000026697;ENSMUSG00000027356;ENSMUSG00000029838;ENSMUSG00000032068;ENSMUSG00000034488;ENSMUSG00000041417
GO:0050994	Biological Process	regulation of lipid catabolic process	3	64	0.0350089	ENSMUSG00000030827;ENSMUSG00000031613;ENSMUSG00000049313
GO:0060425	Biological Process	lung morphogenesis	3	64	0.0350089	ENSMUSG00000002633;ENSMUSG00000020053;ENSMUSG00000027208
GO:0097529	Biological Process	myeloid leukocyte migration	6	216	0.0350465	ENSMUSG00000004791;ENSMUSG00000027524;ENSMUSG00000031558;ENSMUSG00000032006;ENSMUSG00000039239;ENSMUSG00000049103
GO:0030234	Molecular Function	enzyme regulator activity	18	1016	0.0351746	ENSMUSG00000000753;ENSMUSG00000004952;ENSMUSG00000017723;ENSMUSG00000020053;ENSMUSG00000020326;ENSMUSG00000023067;ENSMUSG00000028893;ENSMUSG00000029838;ENSMUSG00000031558;ENSMUSG00000032715;ENSMUSG00000033569;ENSMUSG00000036995;ENSMUSG00000041417;ENSMUSG00000044177;ENSMUSG00000046447;ENSMUSG00000048458;ENSMUSG00000056755;ENSMUSG00000062991
GO:0060079	Biological Process	excitatory postsynaptic potential	4	110	0.0352184	ENSMUSG00000025496;ENSMUSG00000029503;ENSMUSG00000037386;ENSMUSG00000042453
GO:0004857	Molecular Function	enzyme inhibitor activity	9	400	0.0355431	ENSMUSG00000000753;ENSMUSG00000017723;ENSMUSG00000023067;ENSMUSG00000029838;ENSMUSG00000031558;ENSMUSG00000032715;ENSMUSG00000044177;ENSMUSG00000046447;ENSMUSG00000048458
GO:0030278	Biological Process	regulation of ossification	6	217	0.0357202	ENSMUSG00000020053;ENSMUSG00000020644;ENSMUSG00000029838;ENSMUSG00000039239;ENSMUSG00000048387;ENSMUSG00000052430
GO:0045296	Molecular Function	cadherin binding	3	65	0.0358332	ENSMUSG00000020154;ENSMUSG00000027748;ENSMUSG00000061462
GO:0008066	Molecular Function	glutamate receptor activity	2	27	0.0360241	ENSMUSG00000025892;ENSMUSG00000056755
GO:0034703	Cellular Component	cation channel complex	6	217	0.0361256	ENSMUSG00000007783;ENSMUSG00000025892;ENSMUSG00000027748;ENSMUSG00000052581;ENSMUSG00000060882;ENSMUSG00000090122
GO:0071407	Biological Process	cellular response to organic cyclic compound	11	528	0.036128	ENSMUSG00000000303;ENSMUSG00000000753;ENSMUSG00000007653;ENSMUSG00000010803;ENSMUSG00000020053;ENSMUSG00000029212;ENSMUSG00000029838;ENSMUSG00000030287;ENSMUSG00000039519;ENSMUSG00000055254;ENSMUSG00000070576
GO:0005794	Cellular Component	Golgi apparatus	24	1449	0.0361807	ENSMUSG00000000303;ENSMUSG00000002633;ENSMUSG00000003746;ENSMUSG00000008658;ENSMUSG00000012350;ENSMUSG00000017929;ENSMUSG00000019851;ENSMUSG00000022270;ENSMUSG00000026235;ENSMUSG00000026697;ENSMUSG00000027208;ENSMUSG00000027313;ENSMUSG00000031112;ENSMUSG00000031202;ENSMUSG00000031438;ENSMUSG00000038843;ENSMUSG00000039239;ENSMUSG00000040907;ENSMUSG00000041417;ENSMUSG00000049313;ENSMUSG00000051022;…
GO:0003279	Biological Process	cardiac septum development	4	111	0.0362261	ENSMUSG00000020644;ENSMUSG00000026976;ENSMUSG00000031558;ENSMUSG00000039239
GO:0006939	Biological Process	smooth muscle contraction	4	111	0.0362261	ENSMUSG00000027524;ENSMUSG00000029503;ENSMUSG00000049112;ENSMUSG00000059588
GO:0021510	Biological Process	spinal cord development	4	111	0.0362261	ENSMUSG00000002633;ENSMUSG00000029838;ENSMUSG00000042453;ENSMUSG00000060534
GO:0042303	Biological Process	molting cycle	4	111	0.0362261	ENSMUSG00000002633;ENSMUSG00000027208;ENSMUSG00000027356;ENSMUSG00000039239
GO:0042633	Biological Process	hair cycle	4	111	0.0362261	ENSMUSG00000002633;ENSMUSG00000027208;ENSMUSG00000027356;ENSMUSG00000039239
GO:0006949	Biological Process	syncytium formation	3	65	0.0364089	ENSMUSG00000020326;ENSMUSG00000033569;ENSMUSG00000038119
GO:0061912	Biological Process	selective autophagy	3	65	0.0364089	ENSMUSG00000017802;ENSMUSG00000022270;ENSMUSG00000028893
GO:0003416	Biological Process	endochondral bone growth	2	27	0.0364425	ENSMUSG00000001288;ENSMUSG00000030849
GO:0036120	Biological Process	cellular response to platelet-derived growth factor stimulus	2	27	0.0364425	ENSMUSG00000029838;ENSMUSG00000032006
GO:0048643	Biological Process	positive regulation of skeletal muscle tissue development	2	27	0.0364425	ENSMUSG00000002633;ENSMUSG00000038119
GO:0060384	Biological Process	innervation	2	27	0.0364425	ENSMUSG00000007653;ENSMUSG00000025582
GO:0071677	Biological Process	positive regulation of mononuclear cell migration	2	27	0.0364425	ENSMUSG00000032006;ENSMUSG00000049103
GO:1900745	Biological Process	positive regulation of p38MAPK cascade	2	27	0.0364425	ENSMUSG00000024066;ENSMUSG00000051279
GO:0010769	Biological Process	regulation of cell morphogenesis involved in differentiation	8	337	0.0365255	ENSMUSG00000000861;ENSMUSG00000026235;ENSMUSG00000026697;ENSMUSG00000031558;ENSMUSG00000033569;ENSMUSG00000038453;ENSMUSG00000042453;ENSMUSG00000055254
GO:0005604	Cellular Component	basement membrane	4	111	0.036535	ENSMUSG00000000753;ENSMUSG00000026479;ENSMUSG00000029838;ENSMUSG00000039239
GO:0030175	Cellular Component	filopodium	4	111	0.036535	ENSMUSG00000025608;ENSMUSG00000026235;ENSMUSG00000031486;ENSMUSG00000059921
GO:0070374	Biological Process	positive regulation of ERK1 and ERK2 cascade	6	219	0.0370926	ENSMUSG00000022309;ENSMUSG00000030827;ENSMUSG00000032006;ENSMUSG00000036564;ENSMUSG00000054252;ENSMUSG00000060534
GO:0048814	Biological Process	regulation of dendrite morphogenesis	4	112	0.0372503	ENSMUSG00000026235;ENSMUSG00000033569;ENSMUSG00000038453;ENSMUSG00000042453
GO:0035690	Biological Process	cellular response to drug	9	401	0.0372823	ENSMUSG00000000303;ENSMUSG00000000753;ENSMUSG00000000861;ENSMUSG00000028211;ENSMUSG00000030287;ENSMUSG00000030827;ENSMUSG00000031112;ENSMUSG00000031558;ENSMUSG00000032006
GO:0031985	Cellular Component	Golgi cisterna	4	112	0.0375671	ENSMUSG00000017929;ENSMUSG00000038843;ENSMUSG00000049313;ENSMUSG00000054072
GO:0044444	Cellular Component	cytoplasmic part	113	8826	0.037573	ENSMUSG00000000303;ENSMUSG00000000753;ENSMUSG00000002083;ENSMUSG00000002633;ENSMUSG00000003746;ENSMUSG00000004328;ENSMUSG00000004952;ENSMUSG00000005045;ENSMUSG00000005667;ENSMUSG00000007653;ENSMUSG00000007783;ENSMUSG00000007908;ENSMUSG00000008658;ENSMUSG00000010803;ENSMUSG00000012350;ENSMUSG00000013483;ENSMUSG00000015476;ENSMUSG00000017929;ENSMUSG00000018750;ENSMUSG00000019851;ENSMUSG00000020053;…
GO:0050670	Biological Process	regulation of lymphocyte proliferation	6	220	0.0377913	ENSMUSG00000002633;ENSMUSG00000005465;ENSMUSG00000020053;ENSMUSG00000023067;ENSMUSG00000039323;ENSMUSG00000049103
GO:0008542	Biological Process	visual learning	3	66	0.0378374	ENSMUSG00000035910;ENSMUSG00000036564;ENSMUSG00000040907
GO:0043113	Biological Process	receptor clustering	3	66	0.0378374	ENSMUSG00000029838;ENSMUSG00000042453;ENSMUSG00000052581
GO:0072507	Biological Process	divalent inorganic cation homeostasis	11	533	0.0382506	ENSMUSG00000002083;ENSMUSG00000027524;ENSMUSG00000027748;ENSMUSG00000029503;ENSMUSG00000030287;ENSMUSG00000031376;ENSMUSG00000039239;ENSMUSG00000046447;ENSMUSG00000049103;ENSMUSG00000049112;ENSMUSG00000049265
GO:0007498	Biological Process	mesoderm development	4	113	0.0382911	ENSMUSG00000002633;ENSMUSG00000030849;ENSMUSG00000048387;ENSMUSG00000050295
GO:0045446	Biological Process	endothelial cell differentiation	4	113	0.0382911	ENSMUSG00000022025;ENSMUSG00000024066;ENSMUSG00000029838;ENSMUSG00000062991
GO:0043086	Biological Process	negative regulation of catalytic activity	15	807	0.0384724	ENSMUSG00000000753;ENSMUSG00000004952;ENSMUSG00000017723;ENSMUSG00000020053;ENSMUSG00000020154;ENSMUSG00000023067;ENSMUSG00000029838;ENSMUSG00000031558;ENSMUSG00000032715;ENSMUSG00000038453;ENSMUSG00000039239;ENSMUSG00000044177;ENSMUSG00000046447;ENSMUSG00000048458;ENSMUSG00000049313
GO:0099504	Biological Process	synaptic vesicle cycle	6	221	0.0384983	ENSMUSG00000021071;ENSMUSG00000025496;ENSMUSG00000029503;ENSMUSG00000037386;ENSMUSG00000056755;ENSMUSG00000072214
GO:0043325	Molecular Function	phosphatidylinositol-3,4-bisphosphate binding	2	28	0.0385164	ENSMUSG00000041801;ENSMUSG00000061462
GO:0045499	Molecular Function	chemorepellent activity	2	28	0.0385164	ENSMUSG00000031558;ENSMUSG00000062991
GO:0010035	Biological Process	response to inorganic substance	12	601	0.0387041	ENSMUSG00000000303;ENSMUSG00000000753;ENSMUSG00000002633;ENSMUSG00000004952;ENSMUSG00000020644;ENSMUSG00000024066;ENSMUSG00000025582;ENSMUSG00000030310;ENSMUSG00000031112;ENSMUSG00000032006;ENSMUSG00000032323;ENSMUSG00000039323
GO:0051348	Biological Process	negative regulation of transferase activity	7	280	0.0387099	ENSMUSG00000020154;ENSMUSG00000023067;ENSMUSG00000032715;ENSMUSG00000038453;ENSMUSG00000046447;ENSMUSG00000048458;ENSMUSG00000049313
GO:0032101	Biological Process	regulation of response to external stimulus	15	808	0.038822	ENSMUSG00000000753;ENSMUSG00000002633;ENSMUSG00000004791;ENSMUSG00000020053;ENSMUSG00000023067;ENSMUSG00000026235;ENSMUSG00000027524;ENSMUSG00000029838;ENSMUSG00000031486;ENSMUSG00000031558;ENSMUSG00000032006;ENSMUSG00000035653;ENSMUSG00000049103;ENSMUSG00000059588;ENSMUSG00000070576
GO:0015740	Biological Process	C4-dicarboxylate transport	2	28	0.038962	ENSMUSG00000020142;ENSMUSG00000036534
GO:0030878	Biological Process	thyroid gland development	2	28	0.038962	ENSMUSG00000002633;ENSMUSG00000026976
GO:0035235	Biological Process	ionotropic glutamate receptor signaling pathway	2	28	0.038962	ENSMUSG00000025892;ENSMUSG00000040907
GO:0036119	Biological Process	response to platelet-derived growth factor	2	28	0.038962	ENSMUSG00000029838;ENSMUSG00000032006
GO:0090025	Biological Process	regulation of monocyte chemotaxis	2	28	0.038962	ENSMUSG00000031558;ENSMUSG00000049103
GO:0140058	Biological Process	neuron projection arborization	2	28	0.038962	ENSMUSG00000029838;ENSMUSG00000037855
GO:1902532	Biological Process	negative regulation of intracellular signal transduction	11	535	0.0391237	ENSMUSG00000004952;ENSMUSG00000020053;ENSMUSG00000024066;ENSMUSG00000026697;ENSMUSG00000028893;ENSMUSG00000031558;ENSMUSG00000037989;ENSMUSG00000039239;ENSMUSG00000041801;ENSMUSG00000046447;ENSMUSG00000049313
GO:0044305	Cellular Component	calyx of Held	2	28	0.0391559	ENSMUSG00000040907;ENSMUSG00000072214
GO:0032640	Biological Process	tumor necrosis factor production	5	166	0.0391649	ENSMUSG00000005465;ENSMUSG00000020053;ENSMUSG00000022309;ENSMUSG00000041417;ENSMUSG00000049103
GO:0032680	Biological Process	regulation of tumor necrosis factor production	5	166	0.0391649	ENSMUSG00000005465;ENSMUSG00000020053;ENSMUSG00000022309;ENSMUSG00000041417;ENSMUSG00000049103
GO:0048592	Biological Process	eye morphogenesis	5	166	0.0391649	ENSMUSG00000001288;ENSMUSG00000029838;ENSMUSG00000038119;ENSMUSG00000055254;ENSMUSG00000060572
GO:0060348	Biological Process	bone development	6	222	0.0392138	ENSMUSG00000001288;ENSMUSG00000020053;ENSMUSG00000026697;ENSMUSG00000050295;ENSMUSG00000052430;ENSMUSG00000073530
GO:0007405	Biological Process	neuroblast proliferation	3	67	0.0392942	ENSMUSG00000002633;ENSMUSG00000029838;ENSMUSG00000059187
GO:0060675	Biological Process	ureteric bud morphogenesis	3	67	0.0392942	ENSMUSG00000002633;ENSMUSG00000004791;ENSMUSG00000026976
GO:2000179	Biological Process	positive regulation of neural precursor cell proliferation	3	67	0.0392942	ENSMUSG00000002633;ENSMUSG00000020053;ENSMUSG00000038119
GO:0051172	Biological Process	negative regulation of nitrogen compound metabolic process	38	2549	0.0396763	ENSMUSG00000000753;ENSMUSG00000000861;ENSMUSG00000001288;ENSMUSG00000002633;ENSMUSG00000005045;ENSMUSG00000017723;ENSMUSG00000018750;ENSMUSG00000019230;ENSMUSG00000020053;ENSMUSG00000020154;ENSMUSG00000020644;ENSMUSG00000022309;ENSMUSG00000023067;ENSMUSG00000024066;ENSMUSG00000026235;ENSMUSG00000027313;ENSMUSG00000028893;ENSMUSG00000029838;ENSMUSG00000031558;ENSMUSG00000032715;ENSMUSG00000037989;…
GO:0009987	Biological Process	cellular process	200	16906	0.0396841	ENSMUSG00000000303;ENSMUSG00000000753;ENSMUSG00000000861;ENSMUSG00000001288;ENSMUSG00000001773;ENSMUSG00000002083;ENSMUSG00000002324;ENSMUSG00000002633;ENSMUSG00000003746;ENSMUSG00000004328;ENSMUSG00000004791;ENSMUSG00000004952;ENSMUSG00000005045;ENSMUSG00000005268;ENSMUSG00000005465;ENSMUSG00000005667;ENSMUSG00000007653;ENSMUSG00000007783;ENSMUSG00000007908;ENSMUSG00000008658;ENSMUSG00000009097;…
GO:0016055	Biological Process	Wnt signaling pathway	9	406	0.0398189	ENSMUSG00000002633;ENSMUSG00000026697;ENSMUSG00000027356;ENSMUSG00000028871;ENSMUSG00000031486;ENSMUSG00000034968;ENSMUSG00000035910;ENSMUSG00000037989;ENSMUSG00000042988
GO:0032944	Biological Process	regulation of mononuclear cell proliferation	6	223	0.0399376	ENSMUSG00000002633;ENSMUSG00000005465;ENSMUSG00000020053;ENSMUSG00000023067;ENSMUSG00000039323;ENSMUSG00000049103
GO:0010469	Biological Process	regulation of signaling receptor activity	5	167	0.0400211	ENSMUSG00000015476;ENSMUSG00000025582;ENSMUSG00000042453;ENSMUSG00000044177;ENSMUSG00000059187
GO:0071704	Biological Process	organic substance metabolic process	137	11010	0.0400345	ENSMUSG00000000303;ENSMUSG00000000753;ENSMUSG00000000861;ENSMUSG00000001288;ENSMUSG00000001773;ENSMUSG00000002083;ENSMUSG00000002324;ENSMUSG00000002633;ENSMUSG00000003746;ENSMUSG00000004328;ENSMUSG00000004791;ENSMUSG00000005045;ENSMUSG00000005268;ENSMUSG00000005465;ENSMUSG00000005667;ENSMUSG00000007783;ENSMUSG00000007908;ENSMUSG00000008658;ENSMUSG00000009097;ENSMUSG00000012350;ENSMUSG00000013483;…
GO:0043534	Biological Process	blood vessel endothelial cell migration	4	115	0.0404222	ENSMUSG00000020053;ENSMUSG00000022309;ENSMUSG00000031558;ENSMUSG00000033170
GO:0032774	Biological Process	RNA biosynthetic process	51	3599	0.0405948	ENSMUSG00000000303;ENSMUSG00000000861;ENSMUSG00000001288;ENSMUSG00000002633;ENSMUSG00000004328;ENSMUSG00000005045;ENSMUSG00000009097;ENSMUSG00000012350;ENSMUSG00000013483;ENSMUSG00000018750;ENSMUSG00000019230;ENSMUSG00000020053;ENSMUSG00000020644;ENSMUSG00000025128;ENSMUSG00000026437;ENSMUSG00000026638;ENSMUSG00000026976;ENSMUSG00000027208;ENSMUSG00000028179;ENSMUSG00000028211;ENSMUSG00000028893;…
GO:0048762	Biological Process	mesenchymal cell differentiation	6	224	0.0406699	ENSMUSG00000002633;ENSMUSG00000027524;ENSMUSG00000030849;ENSMUSG00000039239;ENSMUSG00000048387;ENSMUSG00000050295
GO:0090398	Biological Process	cellular senescence	3	68	0.0407791	ENSMUSG00000020644;ENSMUSG00000023067;ENSMUSG00000026051
GO:1902475	Biological Process	L-alpha-amino acid transmembrane transport	3	68	0.0407791	ENSMUSG00000020142;ENSMUSG00000031297;ENSMUSG00000036534
GO:0198738	Biological Process	cell-cell signaling by wnt	9	408	0.0408656	ENSMUSG00000002633;ENSMUSG00000026697;ENSMUSG00000027356;ENSMUSG00000028871;ENSMUSG00000031486;ENSMUSG00000034968;ENSMUSG00000035910;ENSMUSG00000037989;ENSMUSG00000042988
GO:0046873	Molecular Function	metal ion transmembrane transporter activity	9	411	0.0410593	ENSMUSG00000027748;ENSMUSG00000030287;ENSMUSG00000030310;ENSMUSG00000031376;ENSMUSG00000040907;ENSMUSG00000049265;ENSMUSG00000056755;ENSMUSG00000060882;ENSMUSG00000090122
GO:0016645	Molecular Function	oxidoreductase activity, acting on the CH-NH group of donors	2	29	0.0410726	ENSMUSG00000005667;ENSMUSG00000020256
GO:0003073	Biological Process	regulation of systemic arterial blood pressure	4	116	0.0415127	ENSMUSG00000027524;ENSMUSG00000029503;ENSMUSG00000046447;ENSMUSG00000049112
GO:0030282	Biological Process	bone mineralization	4	116	0.0415127	ENSMUSG00000020053;ENSMUSG00000029838;ENSMUSG00000048387;ENSMUSG00000052430
GO:0002825	Biological Process	regulation of T-helper 1 type immune response	2	29	0.0415458	ENSMUSG00000005465;ENSMUSG00000049103
GO:0045663	Biological Process	positive regulation of myoblast differentiation	2	29	0.0415458	ENSMUSG00000038119;ENSMUSG00000041417
GO:0060977	Biological Process	coronary vasculature morphogenesis	2	29	0.0415458	ENSMUSG00000002633;ENSMUSG00000022309
GO:0061037	Biological Process	negative regulation of cartilage development	2	29	0.0415458	ENSMUSG00000001288;ENSMUSG00000039239
GO:0098698	Biological Process	postsynaptic specialization assembly	2	29	0.0415458	ENSMUSG00000025582;ENSMUSG00000042453
GO:1905314	Biological Process	semi-lunar valve development	2	29	0.0415458	ENSMUSG00000031558;ENSMUSG00000039239
GO:2000108	Biological Process	positive regulation of leukocyte apoptotic process	2	29	0.0415458	ENSMUSG00000002083;ENSMUSG00000039239
GO:2000352	Biological Process	negative regulation of endothelial cell apoptotic process	2	29	0.0415458	ENSMUSG00000022309;ENSMUSG00000030827
GO:0042129	Biological Process	regulation of T cell proliferation	5	169	0.0417673	ENSMUSG00000002633;ENSMUSG00000005465;ENSMUSG00000020053;ENSMUSG00000039323;ENSMUSG00000049103
GO:0071706	Biological Process	tumor necrosis factor superfamily cytokine production	5	169	0.0417673	ENSMUSG00000005465;ENSMUSG00000020053;ENSMUSG00000022309;ENSMUSG00000041417;ENSMUSG00000049103
GO:1903555	Biological Process	regulation of tumor necrosis factor superfamily cytokine production	5	169	0.0417673	ENSMUSG00000005465;ENSMUSG00000020053;ENSMUSG00000022309;ENSMUSG00000041417;ENSMUSG00000049103
GO:0051648	Biological Process	vesicle localization	7	285	0.0419146	ENSMUSG00000021071;ENSMUSG00000025496;ENSMUSG00000029503;ENSMUSG00000037386;ENSMUSG00000042678;ENSMUSG00000056755;ENSMUSG00000072214
GO:0098589	Cellular Component	membrane region	9	409	0.0419999	ENSMUSG00000000303;ENSMUSG00000002633;ENSMUSG00000022309;ENSMUSG00000024479;ENSMUSG00000025608;ENSMUSG00000027748;ENSMUSG00000031376;ENSMUSG00000060534;ENSMUSG00000060882
GO:0002090	Biological Process	regulation of receptor internalization	3	69	0.0422921	ENSMUSG00000022309;ENSMUSG00000025496;ENSMUSG00000028871
GO:0007632	Biological Process	visual behavior	3	69	0.0422921	ENSMUSG00000035910;ENSMUSG00000036564;ENSMUSG00000040907
GO:0010633	Biological Process	negative regulation of epithelial cell migration	3	69	0.0422921	ENSMUSG00000000753;ENSMUSG00000031558;ENSMUSG00000033170
GO:0033627	Biological Process	cell adhesion mediated by integrin	3	69	0.0422921	ENSMUSG00000025608;ENSMUSG00000027356;ENSMUSG00000039239
GO:0034394	Biological Process	protein localization to cell surface	3	69	0.0422921	ENSMUSG00000015476;ENSMUSG00000022309;ENSMUSG00000027208
GO:1904888	Biological Process	cranial skeletal system development	3	69	0.0422921	ENSMUSG00000026638;ENSMUSG00000030849;ENSMUSG00000039239
GO:0015837	Biological Process	amine transport	4	117	0.0426197	ENSMUSG00000030310;ENSMUSG00000048387;ENSMUSG00000049112;ENSMUSG00000056755
GO:0043271	Biological Process	negative regulation of ion transport	5	170	0.0426575	ENSMUSG00000025496;ENSMUSG00000039239;ENSMUSG00000048387;ENSMUSG00000056755;ENSMUSG00000090122
GO:0071772	Biological Process	response to BMP	5	170	0.0426575	ENSMUSG00000039239;ENSMUSG00000042377;ENSMUSG00000049313;ENSMUSG00000051279;ENSMUSG00000052430
GO:0071773	Biological Process	cellular response to BMP stimulus	5	170	0.0426575	ENSMUSG00000039239;ENSMUSG00000042377;ENSMUSG00000049313;ENSMUSG00000051279;ENSMUSG00000052430
GO:0003002	Biological Process	regionalization	8	348	0.0427656	ENSMUSG00000001288;ENSMUSG00000002633;ENSMUSG00000026976;ENSMUSG00000038119;ENSMUSG00000042453;ENSMUSG00000048387;ENSMUSG00000050295;ENSMUSG00000052430
GO:0033157	Biological Process	regulation of intracellular protein transport	6	227	0.0429177	ENSMUSG00000000303;ENSMUSG00000002633;ENSMUSG00000022309;ENSMUSG00000027356;ENSMUSG00000041417;ENSMUSG00000049313
GO:0042277	Molecular Function	peptide binding	7	289	0.0433485	ENSMUSG00000005268;ENSMUSG00000039239;ENSMUSG00000040907;ENSMUSG00000041417;ENSMUSG00000049112;ENSMUSG00000049313;ENSMUSG00000059588
GO:0015698	Biological Process	inorganic anion transport	5	171	0.0435591	ENSMUSG00000007653;ENSMUSG00000010803;ENSMUSG00000020142;ENSMUSG00000029212;ENSMUSG00000030310
GO:0017038	Biological Process	protein import	6	228	0.043684	ENSMUSG00000000303;ENSMUSG00000002633;ENSMUSG00000022309;ENSMUSG00000023067;ENSMUSG00000027356;ENSMUSG00000041417
GO:0071241	Biological Process	cellular response to inorganic substance	6	228	0.043684	ENSMUSG00000000303;ENSMUSG00000000753;ENSMUSG00000002633;ENSMUSG00000004952;ENSMUSG00000020644;ENSMUSG00000025582
GO:0015662	Molecular Function	ATPase activity, coupled to transmembrane movement of ions, phosphorylative mechanism	2	30	0.0436908	ENSMUSG00000031376;ENSMUSG00000040907
GO:0030291	Molecular Function	protein serine/threonine kinase inhibitor activity	2	30	0.0436908	ENSMUSG00000023067;ENSMUSG00000048458
GO:0099565	Biological Process	chemical synaptic transmission, postsynaptic	4	118	0.0437433	ENSMUSG00000025496;ENSMUSG00000029503;ENSMUSG00000037386;ENSMUSG00000042453
GO:0001635	Molecular Function	calcitonin gene-related peptide receptor activity	1	4	0.0437559	ENSMUSG00000059588
GO:0003987	Molecular Function	acetate-CoA ligase activity	1	4	0.0437559	ENSMUSG00000035948
GO:0004095	Molecular Function	carnitine O-palmitoyltransferase activity	1	4	0.0437559	ENSMUSG00000007783
GO:0004488	Molecular Function	methylenetetrahydrofolate dehydrogenase (NADP+) activity	1	4	0.0437559	ENSMUSG00000005667
GO:0004923	Molecular Function	leukemia inhibitory factor receptor activity	1	4	0.0437559	ENSMUSG00000005268
GO:0005095	Molecular Function	GTPase inhibitor activity	1	4	0.0437559	ENSMUSG00000031558
GO:0005176	Molecular Function	ErbB-2 class receptor binding	1	4	0.0437559	ENSMUSG00000062991
GO:0005250	Molecular Function	A-type (transient outward) potassium channel activity	1	4	0.0437559	ENSMUSG00000060882
GO:0005332	Molecular Function	gamma-aminobutyric acid:sodium symporter activity	1	4	0.0437559	ENSMUSG00000030310
GO:0010858	Molecular Function	calcium-dependent protein kinase regulator activity	1	4	0.0437559	ENSMUSG00000046447
GO:0016416	Molecular Function	O-palmitoyltransferase activity	1	4	0.0437559	ENSMUSG00000007783
GO:0031705	Molecular Function	bombesin receptor binding	1	4	0.0437559	ENSMUSG00000027524
GO:0034714	Molecular Function	type III transforming growth factor beta receptor binding	1	4	0.0437559	ENSMUSG00000039239
GO:0038085	Molecular Function	vascular endothelial growth factor binding	1	4	0.0437559	ENSMUSG00000029838
GO:0043559	Molecular Function	insulin binding	1	4	0.0437559	ENSMUSG00000041417
GO:0050218	Molecular Function	propionate-CoA ligase activity	1	4	0.0437559	ENSMUSG00000035948
GO:0051380	Molecular Function	norepinephrine binding	1	4	0.0437559	ENSMUSG00000025496
GO:0070326	Molecular Function	very-low-density lipoprotein particle receptor binding	1	4	0.0437559	ENSMUSG00000042453
GO:0070905	Molecular Function	serine binding	1	4	0.0437559	ENSMUSG00000056755
GO:0071791	Molecular Function	chemokine (C-C motif) ligand 5 binding	1	4	0.0437559	ENSMUSG00000049103
GO:0097644	Molecular Function	calcitonin family binding	1	4	0.0437559	ENSMUSG00000059588
GO:1904399	Molecular Function	heparan sulfate binding	1	4	0.0437559	ENSMUSG00000029838
GO:1905030	Molecular Function	voltage-gated ion channel activity involved in regulation of postsynaptic membrane potential	1	4	0.0437559	ENSMUSG00000060882
GO:0042509	Biological Process	regulation of tyrosine phosphorylation of STAT protein	3	70	0.043833	ENSMUSG00000020053;ENSMUSG00000027947;ENSMUSG00000054252
GO:0048844	Biological Process	artery morphogenesis	3	70	0.043833	ENSMUSG00000031613;ENSMUSG00000039239;ENSMUSG00000050295
GO:0099601	Biological Process	regulation of neurotransmitter receptor activity	3	70	0.043833	ENSMUSG00000015476;ENSMUSG00000025582;ENSMUSG00000042453
GO:0001834	Biological Process	trophectodermal cell proliferation	1	4	0.0440288	ENSMUSG00000020053
GO:0003274	Biological Process	endocardial cushion fusion	1	4	0.0440288	ENSMUSG00000039239
GO:0006148	Biological Process	inosine catabolic process	1	4	0.0440288	ENSMUSG00000024066
GO:0006172	Biological Process	ADP biosynthetic process	1	4	0.0440288	ENSMUSG00000026817
GO:0007227	Biological Process	signal transduction downstream of smoothened	1	4	0.0440288	ENSMUSG00000002633
GO:0009115	Biological Process	xanthine catabolic process	1	4	0.0440288	ENSMUSG00000024066
GO:0010536	Biological Process	positive regulation of activation of Janus kinase activity	1	4	0.0440288	ENSMUSG00000027947
GO:0010693	Biological Process	negative regulation of alkaline phosphatase activity	1	4	0.0440288	ENSMUSG00000039239
GO:0014043	Biological Process	negative regulation of neuron maturation	1	4	0.0440288	ENSMUSG00000000861
GO:0014826	Biological Process	vein smooth muscle contraction	1	4	0.0440288	ENSMUSG00000027524
GO:0014858	Biological Process	positive regulation of skeletal muscle cell proliferation	1	4	0.0440288	ENSMUSG00000002633
GO:0016199	Biological Process	axon midline choice point recognition	1	4	0.0440288	ENSMUSG00000032128
GO:0032417	Biological Process	positive regulation of sodium:proton antiporter activity	1	4	0.0440288	ENSMUSG00000025496
GO:0032459	Biological Process	regulation of protein oligomerization	1	4	0.0440288	ENSMUSG00000002083
GO:0035385	Biological Process	Roundabout signaling pathway	1	4	0.0440288	ENSMUSG00000031558
[truncated: 4,114 more rows]
