# Supplementary material for: hnRNPU in Sertoli cells cooperates with WT1 and is essential for testicular development by modulating transcriptional factors Sox8/9
Source: Theranostics. 2021 Oct 25;11(20):10030–46. doi: 10.7150/thno.66819 (PMC8581416; doi:10.7150/thno.66819)
Supplement: Supplementary file 6 — Supplementary table 5. [file thnov11p10030s6.xlsx]

## Sheet: Sheet1
Table S5. The enriched GO terms of downregulated gene as determined by RNA-seq in Amh-Cre-cKO testes at P3.
GO ID	Class	Term	Input number	Background number	P-Value	Genes
GO:0002070	Biological Process	epithelial cell maturation	4	18	1.7931e-05	ENSMUSG00000001642;ENSMUSG00000031870;ENSMUSG00000039639;ENSMUSG00000050953
GO:0051346	Biological Process	negative regulation of hydrolase activity	14	472	0.000105239	ENSMUSG00000017733;ENSMUSG00000023034;ENSMUSG00000026414;ENSMUSG00000027443;ENSMUSG00000027445;ENSMUSG00000030616;ENSMUSG00000035458;ENSMUSG00000041536;ENSMUSG00000057666;ENSMUSG00000061718;ENSMUSG00000070529;ENSMUSG00000070531;ENSMUSG00000070533;ENSMUSG00000074595
GO:0006936	Biological Process	muscle contraction	11	304	0.000106288	ENSMUSG00000017400;ENSMUSG00000020216;ENSMUSG00000022144;ENSMUSG00000026407;ENSMUSG00000026414;ENSMUSG00000028525;ENSMUSG00000032034;ENSMUSG00000035458;ENSMUSG00000035783;ENSMUSG00000039639;ENSMUSG00000042429
GO:0004866	Molecular Function	endopeptidase inhibitor activity	9	206	0.000131088	ENSMUSG00000017733;ENSMUSG00000027443;ENSMUSG00000027445;ENSMUSG00000041536;ENSMUSG00000057666;ENSMUSG00000070529;ENSMUSG00000070531;ENSMUSG00000070533;ENSMUSG00000074595
GO:0061134	Molecular Function	peptidase regulator activity	10	255	0.000135723	ENSMUSG00000017733;ENSMUSG00000022061;ENSMUSG00000027443;ENSMUSG00000027445;ENSMUSG00000041536;ENSMUSG00000057666;ENSMUSG00000070529;ENSMUSG00000070531;ENSMUSG00000070533;ENSMUSG00000074595
GO:0006941	Biological Process	striated muscle contraction	8	169	0.000155497	ENSMUSG00000017400;ENSMUSG00000020216;ENSMUSG00000026414;ENSMUSG00000028525;ENSMUSG00000032034;ENSMUSG00000035458;ENSMUSG00000039639;ENSMUSG00000042429
GO:0004033	Molecular Function	aldo-keto reductase (NADP) activity	4	30	0.000160147	ENSMUSG00000001642;ENSMUSG00000019102;ENSMUSG00000022613;ENSMUSG00000037797
GO:0043271	Biological Process	negative regulation of ion transport	8	170	0.000161932	ENSMUSG00000004035;ENSMUSG00000005362;ENSMUSG00000021319;ENSMUSG00000039639;ENSMUSG00000041245;ENSMUSG00000042429;ENSMUSG00000074595;ENSMUSG00000098650
GO:0030414	Molecular Function	peptidase inhibitor activity	9	214	0.000174595	ENSMUSG00000017733;ENSMUSG00000027443;ENSMUSG00000027445;ENSMUSG00000041536;ENSMUSG00000057666;ENSMUSG00000070529;ENSMUSG00000070531;ENSMUSG00000070533;ENSMUSG00000074595
GO:0065009	Biological Process	regulation of molecular function	46	3013	0.000193838	ENSMUSG00000004035;ENSMUSG00000005362;ENSMUSG00000017400;ENSMUSG00000017733;ENSMUSG00000019966;ENSMUSG00000020216;ENSMUSG00000020374;ENSMUSG00000021319;ENSMUSG00000022033;ENSMUSG00000022061;ENSMUSG00000022144;ENSMUSG00000023034;ENSMUSG00000026414;ENSMUSG00000026532;ENSMUSG00000026880;ENSMUSG00000027443;ENSMUSG00000027445;ENSMUSG00000028525;ENSMUSG00000030103;ENSMUSG00000030203;ENSMUSG00000030616;…
GO:0010951	Biological Process	negative regulation of endopeptidase activity	10	275	0.00021043	ENSMUSG00000017733;ENSMUSG00000023034;ENSMUSG00000027443;ENSMUSG00000027445;ENSMUSG00000041536;ENSMUSG00000057666;ENSMUSG00000070529;ENSMUSG00000070531;ENSMUSG00000070533;ENSMUSG00000074595
GO:0061135	Molecular Function	endopeptidase regulator activity	9	221	0.000221961	ENSMUSG00000017733;ENSMUSG00000027443;ENSMUSG00000027445;ENSMUSG00000041536;ENSMUSG00000057666;ENSMUSG00000070529;ENSMUSG00000070531;ENSMUSG00000070533;ENSMUSG00000074595
GO:0070252	Biological Process	actin-mediated cell contraction	6	95	0.00022497	ENSMUSG00000026414;ENSMUSG00000028525;ENSMUSG00000032034;ENSMUSG00000035783;ENSMUSG00000039639;ENSMUSG00000042429
GO:1990584	Cellular Component	cardiac Troponin complex	2	3	0.000226612	ENSMUSG00000026414;ENSMUSG00000035458
GO:0004364	Molecular Function	glutathione transferase activity	4	33	0.000234009	ENSMUSG00000004035;ENSMUSG00000040562;ENSMUSG00000068762;ENSMUSG00000111709
GO:0072283	Biological Process	metanephric renal vesicle morphogenesis	3	14	0.000245974	ENSMUSG00000018698;ENSMUSG00000022144;ENSMUSG00000051159
GO:0010466	Biological Process	negative regulation of peptidase activity	10	281	0.000250158	ENSMUSG00000017733;ENSMUSG00000023034;ENSMUSG00000027443;ENSMUSG00000027445;ENSMUSG00000041536;ENSMUSG00000057666;ENSMUSG00000070529;ENSMUSG00000070531;ENSMUSG00000070533;ENSMUSG00000074595
GO:0030172	Molecular Function	troponin C binding	2	3	0.000253055	ENSMUSG00000026414;ENSMUSG00000035458
GO:0003779	Molecular Function	actin binding	13	443	0.000254228	ENSMUSG00000001349;ENSMUSG00000018830;ENSMUSG00000020388;ENSMUSG00000020672;ENSMUSG00000022021;ENSMUSG00000026414;ENSMUSG00000026532;ENSMUSG00000032085;ENSMUSG00000035458;ENSMUSG00000040260;ENSMUSG00000055044;ENSMUSG00000063063;ENSMUSG00000086040
GO:0044092	Biological Process	negative regulation of molecular function	23	1152	0.000306544	ENSMUSG00000004035;ENSMUSG00000005362;ENSMUSG00000017733;ENSMUSG00000021319;ENSMUSG00000022061;ENSMUSG00000023034;ENSMUSG00000026414;ENSMUSG00000027443;ENSMUSG00000027445;ENSMUSG00000030103;ENSMUSG00000030203;ENSMUSG00000030616;ENSMUSG00000035458;ENSMUSG00000039639;ENSMUSG00000041536;ENSMUSG00000057666;ENSMUSG00000061718;ENSMUSG00000062327;ENSMUSG00000062515;ENSMUSG00000070529;ENSMUSG00000070531;…
GO:0043292	Cellular Component	contractile fiber	9	245	0.000316028	ENSMUSG00000020388;ENSMUSG00000026407;ENSMUSG00000026414;ENSMUSG00000028525;ENSMUSG00000035458;ENSMUSG00000035783;ENSMUSG00000039639;ENSMUSG00000050953;ENSMUSG00000055044
GO:0030001	Biological Process	metal ion transport	19	872	0.00036549	ENSMUSG00000004035;ENSMUSG00000005362;ENSMUSG00000012428;ENSMUSG00000017400;ENSMUSG00000020216;ENSMUSG00000026407;ENSMUSG00000026880;ENSMUSG00000028525;ENSMUSG00000030865;ENSMUSG00000032034;ENSMUSG00000033007;ENSMUSG00000039639;ENSMUSG00000041245;ENSMUSG00000042429;ENSMUSG00000050953;ENSMUSG00000067219;ENSMUSG00000074595;ENSMUSG00000079157;ENSMUSG00000098650
GO:0003012	Biological Process	muscle system process	12	416	0.000422351	ENSMUSG00000017400;ENSMUSG00000020216;ENSMUSG00000022144;ENSMUSG00000026407;ENSMUSG00000026414;ENSMUSG00000027199;ENSMUSG00000028525;ENSMUSG00000032034;ENSMUSG00000035458;ENSMUSG00000035783;ENSMUSG00000039639;ENSMUSG00000042429
GO:0006812	Biological Process	cation transport	23	1179	0.000424452	ENSMUSG00000004035;ENSMUSG00000005362;ENSMUSG00000012428;ENSMUSG00000017400;ENSMUSG00000020216;ENSMUSG00000022144;ENSMUSG00000024818;ENSMUSG00000026407;ENSMUSG00000026880;ENSMUSG00000028525;ENSMUSG00000030865;ENSMUSG00000031789;ENSMUSG00000032034;ENSMUSG00000033007;ENSMUSG00000038094;ENSMUSG00000039639;ENSMUSG00000041245;ENSMUSG00000042429;ENSMUSG00000050953;ENSMUSG00000067219;ENSMUSG00000074595;…
GO:0010959	Biological Process	regulation of metal ion transport	12	419	0.000450257	ENSMUSG00000004035;ENSMUSG00000005362;ENSMUSG00000017400;ENSMUSG00000020216;ENSMUSG00000026880;ENSMUSG00000028525;ENSMUSG00000039639;ENSMUSG00000041245;ENSMUSG00000042429;ENSMUSG00000050953;ENSMUSG00000074595;ENSMUSG00000098650
GO:0072077	Biological Process	renal vesicle morphogenesis	3	17	0.000450419	ENSMUSG00000018698;ENSMUSG00000022144;ENSMUSG00000051159
GO:2000696	Biological Process	regulation of epithelial cell differentiation involved in kidney development	3	17	0.000450419	ENSMUSG00000018698;ENSMUSG00000022144;ENSMUSG00000051159
GO:0018916	Biological Process	nitrobenzene metabolic process	2	4	0.00048201	ENSMUSG00000004035;ENSMUSG00000040562
GO:0072087	Biological Process	renal vesicle development	3	18	0.000536916	ENSMUSG00000018698;ENSMUSG00000022144;ENSMUSG00000051159
GO:0035850	Biological Process	epithelial cell differentiation involved in kidney development	4	44	0.000662147	ENSMUSG00000018698;ENSMUSG00000022144;ENSMUSG00000035783;ENSMUSG00000051159
GO:0005737	Cellular Component	cytoplasm	119	11112	0.000667548	ENSMUSG00000001156;ENSMUSG00000001313;ENSMUSG00000001642;ENSMUSG00000004035;ENSMUSG00000005357;ENSMUSG00000005362;ENSMUSG00000011263;ENSMUSG00000012428;ENSMUSG00000015217;ENSMUSG00000017400;ENSMUSG00000017733;ENSMUSG00000019102;ENSMUSG00000019301;ENSMUSG00000019942;ENSMUSG00000019966;ENSMUSG00000020151;ENSMUSG00000020216;ENSMUSG00000020388;ENSMUSG00000020672;ENSMUSG00000021319;ENSMUSG00000021364;…
GO:0007548	Biological Process	sex differentiation	10	323	0.000743534	ENSMUSG00000018698;ENSMUSG00000019966;ENSMUSG00000022061;ENSMUSG00000023047;ENSMUSG00000031870;ENSMUSG00000032937;ENSMUSG00000033122;ENSMUSG00000039639;ENSMUSG00000043753;ENSMUSG00000050953
GO:0007389	Biological Process	pattern specification process	12	446	0.0007793	ENSMUSG00000018698;ENSMUSG00000022061;ENSMUSG00000022144;ENSMUSG00000030103;ENSMUSG00000037868;ENSMUSG00000040260;ENSMUSG00000047407;ENSMUSG00000050953;ENSMUSG00000051159;ENSMUSG00000062327;ENSMUSG00000063415;ENSMUSG00000067860
GO:0016620	Molecular Function	oxidoreductase activity, acting on the aldehyde or oxo group of donors, NAD or NADP as acceptor	4	45	0.00078159	ENSMUSG00000001642;ENSMUSG00000019102;ENSMUSG00000037797;ENSMUSG00000057666
GO:0044449	Cellular Component	contractile fiber part	8	223	0.000792639	ENSMUSG00000020388;ENSMUSG00000026407;ENSMUSG00000026414;ENSMUSG00000028525;ENSMUSG00000035458;ENSMUSG00000035783;ENSMUSG00000039639;ENSMUSG00000055044
GO:0051410	Biological Process	detoxification of nitrogen compound	2	5	0.000798566	ENSMUSG00000004035;ENSMUSG00000040562
GO:0070458	Biological Process	cellular detoxification of nitrogen compound	2	5	0.000798566	ENSMUSG00000004035;ENSMUSG00000040562
GO:0090131	Biological Process	mesenchyme migration	2	5	0.000798566	ENSMUSG00000035783;ENSMUSG00000059430
GO:0044283	Biological Process	small molecule biosynthetic process	16	715	0.000810046	ENSMUSG00000001642;ENSMUSG00000004035;ENSMUSG00000019301;ENSMUSG00000021364;ENSMUSG00000027199;ENSMUSG00000027296;ENSMUSG00000027452;ENSMUSG00000027533;ENSMUSG00000028525;ENSMUSG00000029304;ENSMUSG00000029596;ENSMUSG00000029695;ENSMUSG00000033022;ENSMUSG00000033122;ENSMUSG00000040562;ENSMUSG00000057666
GO:0045861	Biological Process	negative regulation of proteolysis	11	387	0.000825261	ENSMUSG00000017733;ENSMUSG00000022033;ENSMUSG00000023034;ENSMUSG00000027443;ENSMUSG00000027445;ENSMUSG00000041536;ENSMUSG00000057666;ENSMUSG00000070529;ENSMUSG00000070531;ENSMUSG00000070533;ENSMUSG00000074595
GO:0004030	Molecular Function	aldehyde dehydrogenase [NAD(P)+] activity	2	5	0.00083328	ENSMUSG00000019102;ENSMUSG00000037797
GO:0047045	Molecular Function	testosterone 17-beta-dehydrogenase (NADP+) activity	2	5	0.00083328	ENSMUSG00000019301;ENSMUSG00000033122
GO:0065008	Biological Process	regulation of biological quality	54	3964	0.000838749	ENSMUSG00000001313;ENSMUSG00000001642;ENSMUSG00000004035;ENSMUSG00000005357;ENSMUSG00000012428;ENSMUSG00000019301;ENSMUSG00000019966;ENSMUSG00000020216;ENSMUSG00000021319;ENSMUSG00000022061;ENSMUSG00000022144;ENSMUSG00000026414;ENSMUSG00000026532;ENSMUSG00000027199;ENSMUSG00000027296;ENSMUSG00000027519;ENSMUSG00000027533;ENSMUSG00000028024;ENSMUSG00000028456;ENSMUSG00000028525;ENSMUSG00000029304;…
GO:0021516	Biological Process	dorsal spinal cord development	3	21	0.000857832	ENSMUSG00000018698;ENSMUSG00000022144;ENSMUSG00000040260
GO:0004867	Molecular Function	serine-type endopeptidase inhibitor activity	6	120	0.000877168	ENSMUSG00000017733;ENSMUSG00000041536;ENSMUSG00000070529;ENSMUSG00000070531;ENSMUSG00000070533;ENSMUSG00000074595
GO:0048513	Biological Process	animal organ development	50	3595	0.000881065	ENSMUSG00000001642;ENSMUSG00000004892;ENSMUSG00000015217;ENSMUSG00000018698;ENSMUSG00000018830;ENSMUSG00000019301;ENSMUSG00000019942;ENSMUSG00000019966;ENSMUSG00000020388;ENSMUSG00000021200;ENSMUSG00000021319;ENSMUSG00000022061;ENSMUSG00000022129;ENSMUSG00000022144;ENSMUSG00000023011;ENSMUSG00000023034;ENSMUSG00000023047;ENSMUSG00000026414;ENSMUSG00000026532;ENSMUSG00000028024;ENSMUSG00000028417;…
GO:0032941	Biological Process	secretion by tissue	4	48	0.00092279	ENSMUSG00000030616;ENSMUSG00000041245;ENSMUSG00000042429;ENSMUSG00000050953
GO:1903115	Biological Process	regulation of actin filament-based movement	4	48	0.00092279	ENSMUSG00000026414;ENSMUSG00000028525;ENSMUSG00000035783;ENSMUSG00000042429
GO:0030048	Biological Process	actin filament-based movement	6	124	0.000931768	ENSMUSG00000026414;ENSMUSG00000028525;ENSMUSG00000032034;ENSMUSG00000035783;ENSMUSG00000039639;ENSMUSG00000042429
GO:0006811	Biological Process	ion transport	28	1653	0.000938336	ENSMUSG00000004035;ENSMUSG00000005357;ENSMUSG00000005362;ENSMUSG00000012428;ENSMUSG00000017400;ENSMUSG00000020216;ENSMUSG00000021319;ENSMUSG00000022144;ENSMUSG00000024818;ENSMUSG00000026407;ENSMUSG00000026880;ENSMUSG00000027533;ENSMUSG00000028525;ENSMUSG00000030865;ENSMUSG00000031789;ENSMUSG00000032034;ENSMUSG00000033007;ENSMUSG00000038094;ENSMUSG00000039639;ENSMUSG00000040569;ENSMUSG00000041245;…
GO:0022898	Biological Process	regulation of transmembrane transporter activity	9	276	0.000947877	ENSMUSG00000004035;ENSMUSG00000005362;ENSMUSG00000017400;ENSMUSG00000020216;ENSMUSG00000026880;ENSMUSG00000028525;ENSMUSG00000039639;ENSMUSG00000041245;ENSMUSG00000050953
GO:0098655	Biological Process	cation transmembrane transport	18	875	0.00101341	ENSMUSG00000004035;ENSMUSG00000005362;ENSMUSG00000012428;ENSMUSG00000017400;ENSMUSG00000020216;ENSMUSG00000024818;ENSMUSG00000026407;ENSMUSG00000026880;ENSMUSG00000028525;ENSMUSG00000031789;ENSMUSG00000032034;ENSMUSG00000033007;ENSMUSG00000038094;ENSMUSG00000039639;ENSMUSG00000041245;ENSMUSG00000067219;ENSMUSG00000079157;ENSMUSG00000098650
GO:2001257	Biological Process	regulation of cation channel activity	7	174	0.00105363	ENSMUSG00000004035;ENSMUSG00000005362;ENSMUSG00000017400;ENSMUSG00000020216;ENSMUSG00000026880;ENSMUSG00000028525;ENSMUSG00000039639
GO:0043269	Biological Process	regulation of ion transport	16	736	0.00109676	ENSMUSG00000004035;ENSMUSG00000005362;ENSMUSG00000017400;ENSMUSG00000020216;ENSMUSG00000021319;ENSMUSG00000022144;ENSMUSG00000026407;ENSMUSG00000026880;ENSMUSG00000028525;ENSMUSG00000032034;ENSMUSG00000039639;ENSMUSG00000041245;ENSMUSG00000042429;ENSMUSG00000050953;ENSMUSG00000074595;ENSMUSG00000098650
GO:0072273	Biological Process	metanephric nephron morphogenesis	3	23	0.00112719	ENSMUSG00000018698;ENSMUSG00000022144;ENSMUSG00000051159
GO:0060048	Biological Process	cardiac muscle contraction	6	129	0.00114371	ENSMUSG00000026414;ENSMUSG00000028525;ENSMUSG00000032034;ENSMUSG00000035458;ENSMUSG00000039639;ENSMUSG00000042429
GO:1901019	Biological Process	regulation of calcium ion transmembrane transporter activity	5	87	0.00116228	ENSMUSG00000004035;ENSMUSG00000017400;ENSMUSG00000020216;ENSMUSG00000028525;ENSMUSG00000039639
GO:0003339	Biological Process	regulation of mesenchymal to epithelial transition involved in metanephros morphogenesis	2	6	0.00119072	ENSMUSG00000022144;ENSMUSG00000051159
GO:0032409	Biological Process	regulation of transporter activity	9	287	0.00124472	ENSMUSG00000004035;ENSMUSG00000005362;ENSMUSG00000017400;ENSMUSG00000020216;ENSMUSG00000026880;ENSMUSG00000028525;ENSMUSG00000039639;ENSMUSG00000041245;ENSMUSG00000050953
GO:0014706	Biological Process	striated muscle tissue development	11	409	0.00128817	ENSMUSG00000018830;ENSMUSG00000019942;ENSMUSG00000021200;ENSMUSG00000023034;ENSMUSG00000026414;ENSMUSG00000035458;ENSMUSG00000036766;ENSMUSG00000037868;ENSMUSG00000050953;ENSMUSG00000062327;ENSMUSG00000063415
GO:0034220	Biological Process	ion transmembrane transport	21	1124	0.00131092	ENSMUSG00000004035;ENSMUSG00000005357;ENSMUSG00000005362;ENSMUSG00000012428;ENSMUSG00000017400;ENSMUSG00000020216;ENSMUSG00000024818;ENSMUSG00000026407;ENSMUSG00000026880;ENSMUSG00000028525;ENSMUSG00000031789;ENSMUSG00000032034;ENSMUSG00000033007;ENSMUSG00000038094;ENSMUSG00000039639;ENSMUSG00000040569;ENSMUSG00000041245;ENSMUSG00000050953;ENSMUSG00000067219;ENSMUSG00000079157;ENSMUSG00000098650
GO:0044057	Biological Process	regulation of system process	14	611	0.0013733	ENSMUSG00000022061;ENSMUSG00000026414;ENSMUSG00000027533;ENSMUSG00000028456;ENSMUSG00000028525;ENSMUSG00000031654;ENSMUSG00000032034;ENSMUSG00000035458;ENSMUSG00000037868;ENSMUSG00000039639;ENSMUSG00000041245;ENSMUSG00000042429;ENSMUSG00000050953;ENSMUSG00000053062
GO:0001656	Biological Process	metanephros development	5	91	0.00142102	ENSMUSG00000001642;ENSMUSG00000018698;ENSMUSG00000022061;ENSMUSG00000022144;ENSMUSG00000051159
GO:0061005	Biological Process	cell differentiation involved in kidney development	4	54	0.00143798	ENSMUSG00000018698;ENSMUSG00000022144;ENSMUSG00000035783;ENSMUSG00000051159
GO:0048871	Biological Process	multicellular organismal homeostasis	12	480	0.00145952	ENSMUSG00000001642;ENSMUSG00000027199;ENSMUSG00000027533;ENSMUSG00000029304;ENSMUSG00000031430;ENSMUSG00000031789;ENSMUSG00000032937;ENSMUSG00000042429;ENSMUSG00000049608;ENSMUSG00000050953;ENSMUSG00000062515;ENSMUSG00000063415
GO:0048878	Biological Process	chemical homeostasis	22	1220	0.00157713	ENSMUSG00000001642;ENSMUSG00000004035;ENSMUSG00000012428;ENSMUSG00000020216;ENSMUSG00000021319;ENSMUSG00000027533;ENSMUSG00000028456;ENSMUSG00000029304;ENSMUSG00000030865;ENSMUSG00000031789;ENSMUSG00000032937;ENSMUSG00000035458;ENSMUSG00000038668;ENSMUSG00000041245;ENSMUSG00000042429;ENSMUSG00000049608;ENSMUSG00000050953;ENSMUSG00000058966;ENSMUSG00000062515;ENSMUSG00000063415;ENSMUSG00000079157;…
GO:0098688	Cellular Component	parallel fiber to Purkinje cell synapse	3	27	0.00164613	ENSMUSG00000005357;ENSMUSG00000031654;ENSMUSG00000063063
GO:0048387	Biological Process	negative regulation of retinoic acid receptor signaling pathway	2	7	0.0016571	ENSMUSG00000047407;ENSMUSG00000063415
GO:2000698	Biological Process	positive regulation of epithelial cell differentiation involved in kidney development	2	7	0.0016571	ENSMUSG00000018698;ENSMUSG00000022144
GO:0005768	Cellular Component	endosome	17	870	0.00167503	ENSMUSG00000001313;ENSMUSG00000012428;ENSMUSG00000020388;ENSMUSG00000026672;ENSMUSG00000026832;ENSMUSG00000027519;ENSMUSG00000027536;ENSMUSG00000029153;ENSMUSG00000029757;ENSMUSG00000032937;ENSMUSG00000036766;ENSMUSG00000038668;ENSMUSG00000040569;ENSMUSG00000050953;ENSMUSG00000057666;ENSMUSG00000089809;ENSMUSG00000098650
GO:0008016	Biological Process	regulation of heart contraction	7	189	0.00169571	ENSMUSG00000026414;ENSMUSG00000028525;ENSMUSG00000032034;ENSMUSG00000035458;ENSMUSG00000039639;ENSMUSG00000042429;ENSMUSG00000050953
GO:0032502	Biological Process	developmental process	77	6377	0.00171906	ENSMUSG00000000317;ENSMUSG00000001313;ENSMUSG00000001642;ENSMUSG00000004892;ENSMUSG00000011263;ENSMUSG00000012428;ENSMUSG00000015217;ENSMUSG00000018698;ENSMUSG00000018830;ENSMUSG00000019102;ENSMUSG00000019301;ENSMUSG00000019942;ENSMUSG00000019966;ENSMUSG00000020151;ENSMUSG00000020388;ENSMUSG00000021200;ENSMUSG00000021319;ENSMUSG00000022061;ENSMUSG00000022129;ENSMUSG00000022144;ENSMUSG00000023011;…
GO:0047035	Molecular Function	testosterone dehydrogenase (NAD+) activity	2	7	0.00172868	ENSMUSG00000019301;ENSMUSG00000033122
GO:0006636	Biological Process	unsaturated fatty acid biosynthetic process	4	57	0.00175873	ENSMUSG00000004035;ENSMUSG00000021364;ENSMUSG00000027533;ENSMUSG00000040562
GO:0051239	Biological Process	regulation of multicellular organismal process	45	3239	0.00176201	ENSMUSG00000000317;ENSMUSG00000001313;ENSMUSG00000015217;ENSMUSG00000018698;ENSMUSG00000019942;ENSMUSG00000019966;ENSMUSG00000020151;ENSMUSG00000021319;ENSMUSG00000022061;ENSMUSG00000022129;ENSMUSG00000022144;ENSMUSG00000026414;ENSMUSG00000026672;ENSMUSG00000027199;ENSMUSG00000027296;ENSMUSG00000027533;ENSMUSG00000028456;ENSMUSG00000028525;ENSMUSG00000029304;ENSMUSG00000030103;ENSMUSG00000030616;…
GO:0016903	Molecular Function	oxidoreductase activity, acting on the aldehyde or oxo group of donors	4	56	0.00178059	ENSMUSG00000001642;ENSMUSG00000019102;ENSMUSG00000037797;ENSMUSG00000057666
GO:0034765	Biological Process	regulation of ion transmembrane transport	12	492	0.001794	ENSMUSG00000004035;ENSMUSG00000005362;ENSMUSG00000017400;ENSMUSG00000020216;ENSMUSG00000026407;ENSMUSG00000026880;ENSMUSG00000028525;ENSMUSG00000032034;ENSMUSG00000039639;ENSMUSG00000041245;ENSMUSG00000050953;ENSMUSG00000098650
GO:0060537	Biological Process	muscle tissue development	11	430	0.00191151	ENSMUSG00000018830;ENSMUSG00000019942;ENSMUSG00000021200;ENSMUSG00000023034;ENSMUSG00000026414;ENSMUSG00000035458;ENSMUSG00000036766;ENSMUSG00000037868;ENSMUSG00000050953;ENSMUSG00000062327;ENSMUSG00000063415
GO:0008106	Molecular Function	alcohol dehydrogenase (NADP+) activity	3	27	0.00192697	ENSMUSG00000001642;ENSMUSG00000019102;ENSMUSG00000037797
GO:0002064	Biological Process	epithelial cell development	8	248	0.00193326	ENSMUSG00000001642;ENSMUSG00000031430;ENSMUSG00000031870;ENSMUSG00000032937;ENSMUSG00000035783;ENSMUSG00000039639;ENSMUSG00000050953;ENSMUSG00000078630
GO:0046660	Biological Process	female sex differentiation	6	143	0.00193581	ENSMUSG00000018698;ENSMUSG00000019966;ENSMUSG00000023047;ENSMUSG00000031870;ENSMUSG00000032937;ENSMUSG00000043753
GO:0007275	Biological Process	multicellular organism development	67	5390	0.00196934	ENSMUSG00000001313;ENSMUSG00000001642;ENSMUSG00000004892;ENSMUSG00000011263;ENSMUSG00000015217;ENSMUSG00000018698;ENSMUSG00000018830;ENSMUSG00000019301;ENSMUSG00000019942;ENSMUSG00000019966;ENSMUSG00000020151;ENSMUSG00000020388;ENSMUSG00000021200;ENSMUSG00000021319;ENSMUSG00000022061;ENSMUSG00000022129;ENSMUSG00000022144;ENSMUSG00000023011;ENSMUSG00000023034;ENSMUSG00000023047;ENSMUSG00000025213;…
GO:0046661	Biological Process	male sex differentiation	7	195	0.00202447	ENSMUSG00000019966;ENSMUSG00000022061;ENSMUSG00000023047;ENSMUSG00000032937;ENSMUSG00000033122;ENSMUSG00000039639;ENSMUSG00000050953
GO:0048869	Biological Process	cellular developmental process	58	4507	0.00205434	ENSMUSG00000000317;ENSMUSG00000001313;ENSMUSG00000001642;ENSMUSG00000004892;ENSMUSG00000012428;ENSMUSG00000015217;ENSMUSG00000018698;ENSMUSG00000018830;ENSMUSG00000019942;ENSMUSG00000019966;ENSMUSG00000021200;ENSMUSG00000021319;ENSMUSG00000022061;ENSMUSG00000022129;ENSMUSG00000022144;ENSMUSG00000023011;ENSMUSG00000023034;ENSMUSG00000025213;ENSMUSG00000026414;ENSMUSG00000026532;ENSMUSG00000027296;…
GO:0005861	Cellular Component	troponin complex	2	8	0.00205492	ENSMUSG00000026414;ENSMUSG00000035458
GO:0030029	Biological Process	actin filament-based process	16	784	0.00208832	ENSMUSG00000001313;ENSMUSG00000001349;ENSMUSG00000020388;ENSMUSG00000022021;ENSMUSG00000026414;ENSMUSG00000026532;ENSMUSG00000027296;ENSMUSG00000028525;ENSMUSG00000032034;ENSMUSG00000035783;ENSMUSG00000038668;ENSMUSG00000039639;ENSMUSG00000040260;ENSMUSG00000042429;ENSMUSG00000055044;ENSMUSG00000063063
GO:0048608	Biological Process	reproductive structure development	12	503	0.00215374	ENSMUSG00000018698;ENSMUSG00000019966;ENSMUSG00000022061;ENSMUSG00000023047;ENSMUSG00000031870;ENSMUSG00000032937;ENSMUSG00000033122;ENSMUSG00000039639;ENSMUSG00000043753;ENSMUSG00000050953;ENSMUSG00000051159;ENSMUSG00000061082
GO:0016616	Molecular Function	oxidoreductase activity, acting on the CH-OH group of donors, NAD or NADP as acceptor	6	143	0.00215475	ENSMUSG00000001642;ENSMUSG00000019102;ENSMUSG00000019301;ENSMUSG00000022613;ENSMUSG00000033122;ENSMUSG00000037797
GO:0021533	Biological Process	cell differentiation in hindbrain	3	29	0.00223493	ENSMUSG00000018698;ENSMUSG00000023011;ENSMUSG00000031654
GO:0048731	Biological Process	system development	61	4826	0.00232909	ENSMUSG00000001313;ENSMUSG00000001642;ENSMUSG00000004892;ENSMUSG00000015217;ENSMUSG00000018698;ENSMUSG00000018830;ENSMUSG00000019301;ENSMUSG00000019942;ENSMUSG00000019966;ENSMUSG00000020388;ENSMUSG00000021200;ENSMUSG00000021319;ENSMUSG00000022061;ENSMUSG00000022129;ENSMUSG00000022144;ENSMUSG00000023011;ENSMUSG00000023034;ENSMUSG00000023047;ENSMUSG00000026414;ENSMUSG00000026532;ENSMUSG00000027296;…
GO:0061458	Biological Process	reproductive system development	12	508	0.00233576	ENSMUSG00000018698;ENSMUSG00000019966;ENSMUSG00000022061;ENSMUSG00000023047;ENSMUSG00000031870;ENSMUSG00000032937;ENSMUSG00000033122;ENSMUSG00000039639;ENSMUSG00000043753;ENSMUSG00000050953;ENSMUSG00000051159;ENSMUSG00000061082
GO:0030855	Biological Process	epithelial cell differentiation	14	649	0.00239516	ENSMUSG00000001642;ENSMUSG00000018698;ENSMUSG00000021319;ENSMUSG00000022144;ENSMUSG00000031430;ENSMUSG00000031870;ENSMUSG00000032085;ENSMUSG00000032937;ENSMUSG00000035783;ENSMUSG00000039639;ENSMUSG00000050953;ENSMUSG00000051159;ENSMUSG00000063415;ENSMUSG00000078630
GO:0009888	Biological Process	tissue development	30	1936	0.0024502	ENSMUSG00000001642;ENSMUSG00000018698;ENSMUSG00000018830;ENSMUSG00000019942;ENSMUSG00000019966;ENSMUSG00000021200;ENSMUSG00000021319;ENSMUSG00000022061;ENSMUSG00000022144;ENSMUSG00000023034;ENSMUSG00000026414;ENSMUSG00000029304;ENSMUSG00000031430;ENSMUSG00000031870;ENSMUSG00000032085;ENSMUSG00000032937;ENSMUSG00000035458;ENSMUSG00000035783;ENSMUSG00000036766;ENSMUSG00000037868;ENSMUSG00000039639;…
GO:0003338	Biological Process	metanephros morphogenesis	3	30	0.00246686	ENSMUSG00000018698;ENSMUSG00000022144;ENSMUSG00000051159
GO:0099622	Biological Process	cardiac muscle cell membrane repolarization	3	30	0.00246686	ENSMUSG00000032034;ENSMUSG00000039639;ENSMUSG00000050953
GO:0034762	Biological Process	regulation of transmembrane transport	13	581	0.00248965	ENSMUSG00000004035;ENSMUSG00000005362;ENSMUSG00000017400;ENSMUSG00000020216;ENSMUSG00000026407;ENSMUSG00000026880;ENSMUSG00000027533;ENSMUSG00000028525;ENSMUSG00000032034;ENSMUSG00000039639;ENSMUSG00000041245;ENSMUSG00000050953;ENSMUSG00000098650
GO:0052548	Biological Process	regulation of endopeptidase activity	11	445	0.00249251	ENSMUSG00000017733;ENSMUSG00000022061;ENSMUSG00000023034;ENSMUSG00000027443;ENSMUSG00000027445;ENSMUSG00000041536;ENSMUSG00000057666;ENSMUSG00000070529;ENSMUSG00000070531;ENSMUSG00000070533;ENSMUSG00000074595
GO:0097512	Cellular Component	cardiac myofibril	2	9	0.00262688	ENSMUSG00000026414;ENSMUSG00000035458
GO:0021697	Biological Process	cerebellar cortex formation	3	31	0.00271315	ENSMUSG00000018698;ENSMUSG00000023011;ENSMUSG00000031654
GO:0030017	Cellular Component	sarcomere	7	213	0.00274715	ENSMUSG00000020388;ENSMUSG00000026407;ENSMUSG00000026414;ENSMUSG00000028525;ENSMUSG00000035458;ENSMUSG00000039639;ENSMUSG00000055044
GO:0043086	Biological Process	negative regulation of catalytic activity	16	807	0.00278116	ENSMUSG00000017733;ENSMUSG00000023034;ENSMUSG00000026414;ENSMUSG00000027443;ENSMUSG00000027445;ENSMUSG00000030203;ENSMUSG00000030616;ENSMUSG00000035458;ENSMUSG00000041536;ENSMUSG00000057666;ENSMUSG00000061718;ENSMUSG00000062515;ENSMUSG00000070529;ENSMUSG00000070531;ENSMUSG00000070533;ENSMUSG00000074595
GO:0016053	Biological Process	organic acid biosynthetic process	10	388	0.00288526	ENSMUSG00000004035;ENSMUSG00000021364;ENSMUSG00000027199;ENSMUSG00000027452;ENSMUSG00000027533;ENSMUSG00000029596;ENSMUSG00000029695;ENSMUSG00000033022;ENSMUSG00000040562;ENSMUSG00000057666
GO:0032412	Biological Process	regulation of ion transmembrane transporter activity	8	265	0.00290962	ENSMUSG00000004035;ENSMUSG00000005362;ENSMUSG00000017400;ENSMUSG00000020216;ENSMUSG00000026880;ENSMUSG00000028525;ENSMUSG00000039639;ENSMUSG00000041245
GO:0001822	Biological Process	kidney development	9	326	0.00295147	ENSMUSG00000001642;ENSMUSG00000018698;ENSMUSG00000022061;ENSMUSG00000022144;ENSMUSG00000028024;ENSMUSG00000029304;ENSMUSG00000035783;ENSMUSG00000051159;ENSMUSG00000063415
GO:0016765	Molecular Function	transferase activity, transferring alkyl or aryl (other than methyl) groups	4	65	0.00307772	ENSMUSG00000004035;ENSMUSG00000040562;ENSMUSG00000068762;ENSMUSG00000111709
GO:0016614	Molecular Function	oxidoreductase activity, acting on CH-OH group of donors	6	154	0.00311734	ENSMUSG00000001642;ENSMUSG00000019102;ENSMUSG00000019301;ENSMUSG00000022613;ENSMUSG00000033122;ENSMUSG00000037797
GO:0061061	Biological Process	muscle structure development	14	670	0.00318853	ENSMUSG00000018830;ENSMUSG00000019942;ENSMUSG00000020388;ENSMUSG00000021200;ENSMUSG00000023034;ENSMUSG00000026414;ENSMUSG00000035458;ENSMUSG00000036766;ENSMUSG00000037868;ENSMUSG00000050953;ENSMUSG00000053062;ENSMUSG00000055044;ENSMUSG00000062327;ENSMUSG00000063415
GO:0043197	Cellular Component	dendritic spine	7	219	0.00320385	ENSMUSG00000020388;ENSMUSG00000027296;ENSMUSG00000028525;ENSMUSG00000031870;ENSMUSG00000038668;ENSMUSG00000042429;ENSMUSG00000061718
GO:0006805	Biological Process	xenobiotic metabolic process	5	110	0.00325975	ENSMUSG00000004035;ENSMUSG00000033022;ENSMUSG00000040562;ENSMUSG00000063415;ENSMUSG00000111709
GO:0008406	Biological Process	gonad development	8	270	0.00325978	ENSMUSG00000019966;ENSMUSG00000022061;ENSMUSG00000023047;ENSMUSG00000031870;ENSMUSG00000032937;ENSMUSG00000039639;ENSMUSG00000043753;ENSMUSG00000050953
GO:0060076	Cellular Component	excitatory synapse	4	70	0.00330432	ENSMUSG00000005357;ENSMUSG00000028525;ENSMUSG00000031654;ENSMUSG00000063063
GO:0098660	Biological Process	inorganic ion transmembrane transport	16	823	0.00336814	ENSMUSG00000004035;ENSMUSG00000005362;ENSMUSG00000012428;ENSMUSG00000017400;ENSMUSG00000020216;ENSMUSG00000026407;ENSMUSG00000026880;ENSMUSG00000028525;ENSMUSG00000032034;ENSMUSG00000033007;ENSMUSG00000039639;ENSMUSG00000040569;ENSMUSG00000041245;ENSMUSG00000067219;ENSMUSG00000079157;ENSMUSG00000098650
GO:0061370	Biological Process	testosterone biosynthetic process	2	10	0.00348804	ENSMUSG00000019301;ENSMUSG00000033122
GO:0086003	Biological Process	cardiac muscle cell contraction	4	69	0.00353929	ENSMUSG00000028525;ENSMUSG00000032034;ENSMUSG00000039639;ENSMUSG00000042429
GO:0051924	Biological Process	regulation of calcium ion transport	8	274	0.00356281	ENSMUSG00000004035;ENSMUSG00000017400;ENSMUSG00000020216;ENSMUSG00000028525;ENSMUSG00000039639;ENSMUSG00000041245;ENSMUSG00000050953;ENSMUSG00000074595
GO:0044309	Cellular Component	neuron spine	7	224	0.00362695	ENSMUSG00000020388;ENSMUSG00000027296;ENSMUSG00000028525;ENSMUSG00000031870;ENSMUSG00000038668;ENSMUSG00000042429;ENSMUSG00000061718
GO:0070410	Molecular Function	co-SMAD binding	2	10	0.0036373	ENSMUSG00000047407;ENSMUSG00000051159
GO:0072582	Molecular Function	17-beta-hydroxysteroid dehydrogenase (NADP+) activity	2	10	0.0036373	ENSMUSG00000019301;ENSMUSG00000033122
GO:0030154	Biological Process	cell differentiation	55	4324	0.0036497	ENSMUSG00000000317;ENSMUSG00000001313;ENSMUSG00000001642;ENSMUSG00000004892;ENSMUSG00000012428;ENSMUSG00000015217;ENSMUSG00000018698;ENSMUSG00000018830;ENSMUSG00000019966;ENSMUSG00000021200;ENSMUSG00000021319;ENSMUSG00000022061;ENSMUSG00000022129;ENSMUSG00000022144;ENSMUSG00000023011;ENSMUSG00000023034;ENSMUSG00000025213;ENSMUSG00000026414;ENSMUSG00000027296;ENSMUSG00000029304;ENSMUSG00000030103;…
GO:0072001	Biological Process	renal system development	9	337	0.00367141	ENSMUSG00000001642;ENSMUSG00000018698;ENSMUSG00000022061;ENSMUSG00000022144;ENSMUSG00000028024;ENSMUSG00000029304;ENSMUSG00000035783;ENSMUSG00000051159;ENSMUSG00000063415
GO:0098662	Biological Process	inorganic cation transmembrane transport	15	755	0.00367749	ENSMUSG00000004035;ENSMUSG00000005362;ENSMUSG00000012428;ENSMUSG00000017400;ENSMUSG00000020216;ENSMUSG00000026407;ENSMUSG00000026880;ENSMUSG00000028525;ENSMUSG00000032034;ENSMUSG00000033007;ENSMUSG00000039639;ENSMUSG00000041245;ENSMUSG00000067219;ENSMUSG00000079157;ENSMUSG00000098650
GO:0045137	Biological Process	development of primary sexual characteristics	8	276	0.00372229	ENSMUSG00000019966;ENSMUSG00000022061;ENSMUSG00000023047;ENSMUSG00000031870;ENSMUSG00000032937;ENSMUSG00000039639;ENSMUSG00000043753;ENSMUSG00000050953
GO:0006749	Biological Process	glutathione metabolic process	4	70	0.00372769	ENSMUSG00000004035;ENSMUSG00000040562;ENSMUSG00000068762;ENSMUSG00000111709
GO:0005501	Molecular Function	retinoid binding	3	34	0.00375993	ENSMUSG00000027533;ENSMUSG00000037797;ENSMUSG00000063415
GO:0007617	Biological Process	mating behavior	3	35	0.00384739	ENSMUSG00000031870;ENSMUSG00000043753;ENSMUSG00000061718
GO:0052547	Biological Process	regulation of peptidase activity	11	472	0.00389446	ENSMUSG00000017733;ENSMUSG00000022061;ENSMUSG00000023034;ENSMUSG00000027443;ENSMUSG00000027445;ENSMUSG00000041536;ENSMUSG00000057666;ENSMUSG00000070529;ENSMUSG00000070531;ENSMUSG00000070533;ENSMUSG00000074595
GO:0031904	Cellular Component	endosome lumen	2	11	0.00396739	ENSMUSG00000020388;ENSMUSG00000057666
GO:0003073	Biological Process	regulation of systemic arterial blood pressure	5	116	0.00409087	ENSMUSG00000028024;ENSMUSG00000032937;ENSMUSG00000035458;ENSMUSG00000042429;ENSMUSG00000050953
GO:0004857	Molecular Function	enzyme inhibitor activity	10	400	0.00416067	ENSMUSG00000017733;ENSMUSG00000027443;ENSMUSG00000027445;ENSMUSG00000041536;ENSMUSG00000057666;ENSMUSG00000061718;ENSMUSG00000070529;ENSMUSG00000070531;ENSMUSG00000070533;ENSMUSG00000074595
GO:0003337	Biological Process	mesenchymal to epithelial transition involved in metanephros morphogenesis	2	11	0.00423788	ENSMUSG00000022144;ENSMUSG00000051159
GO:0051121	Biological Process	hepoxilin metabolic process	2	11	0.00423788	ENSMUSG00000004035;ENSMUSG00000040562
GO:0051122	Biological Process	hepoxilin biosynthetic process	2	11	0.00423788	ENSMUSG00000004035;ENSMUSG00000040562
GO:1900426	Biological Process	positive regulation of defense response to bacterium	2	11	0.00423788	ENSMUSG00000028456;ENSMUSG00000049709
GO:0048519	Biological Process	negative regulation of biological process	66	5453	0.00429844	ENSMUSG00000000317;ENSMUSG00000001156;ENSMUSG00000001349;ENSMUSG00000001642;ENSMUSG00000004035;ENSMUSG00000005362;ENSMUSG00000015217;ENSMUSG00000017733;ENSMUSG00000018698;ENSMUSG00000019942;ENSMUSG00000019966;ENSMUSG00000020151;ENSMUSG00000020216;ENSMUSG00000021319;ENSMUSG00000022033;ENSMUSG00000022061;ENSMUSG00000022144;ENSMUSG00000023011;ENSMUSG00000023034;ENSMUSG00000026107;ENSMUSG00000026532;…
GO:0008584	Biological Process	male gonad development	6	168	0.00430046	ENSMUSG00000019966;ENSMUSG00000022061;ENSMUSG00000023047;ENSMUSG00000032937;ENSMUSG00000039639;ENSMUSG00000050953
GO:0070838	Biological Process	divalent metal ion transport	11	479	0.00434541	ENSMUSG00000004035;ENSMUSG00000017400;ENSMUSG00000020216;ENSMUSG00000026407;ENSMUSG00000028525;ENSMUSG00000039639;ENSMUSG00000041245;ENSMUSG00000050953;ENSMUSG00000067219;ENSMUSG00000074595;ENSMUSG00000079157
GO:0046546	Biological Process	development of primary male sexual characteristics	6	169	0.00442604	ENSMUSG00000019966;ENSMUSG00000022061;ENSMUSG00000023047;ENSMUSG00000032937;ENSMUSG00000039639;ENSMUSG00000050953
GO:0003002	Biological Process	regionalization	9	348	0.00452264	ENSMUSG00000018698;ENSMUSG00000022061;ENSMUSG00000022144;ENSMUSG00000030103;ENSMUSG00000037868;ENSMUSG00000047407;ENSMUSG00000062327;ENSMUSG00000063415;ENSMUSG00000067860
GO:0035914	Biological Process	skeletal muscle cell differentiation	4	74	0.00454925	ENSMUSG00000021200;ENSMUSG00000023034;ENSMUSG00000037868;ENSMUSG00000063415
GO:0072511	Biological Process	divalent inorganic cation transport	11	482	0.00455099	ENSMUSG00000004035;ENSMUSG00000017400;ENSMUSG00000020216;ENSMUSG00000026407;ENSMUSG00000028525;ENSMUSG00000039639;ENSMUSG00000041245;ENSMUSG00000050953;ENSMUSG00000067219;ENSMUSG00000074595;ENSMUSG00000079157
GO:0015629	Cellular Component	actin cytoskeleton	11	499	0.0045698	ENSMUSG00000018830;ENSMUSG00000020388;ENSMUSG00000026414;ENSMUSG00000026532;ENSMUSG00000027519;ENSMUSG00000035458;ENSMUSG00000035783;ENSMUSG00000055044;ENSMUSG00000059430;ENSMUSG00000063063;ENSMUSG00000068876
GO:0030016	Cellular Component	myofibril	7	234	0.00459946	ENSMUSG00000020388;ENSMUSG00000026407;ENSMUSG00000026414;ENSMUSG00000028525;ENSMUSG00000035458;ENSMUSG00000039639;ENSMUSG00000055044
GO:0060047	Biological Process	heart contraction	7	227	0.00468657	ENSMUSG00000026414;ENSMUSG00000028525;ENSMUSG00000032034;ENSMUSG00000035458;ENSMUSG00000039639;ENSMUSG00000042429;ENSMUSG00000050953
GO:0008284	Biological Process	positive regulation of cell proliferation	18	1009	0.00469886	ENSMUSG00000001642;ENSMUSG00000018698;ENSMUSG00000019102;ENSMUSG00000019942;ENSMUSG00000019966;ENSMUSG00000022061;ENSMUSG00000022129;ENSMUSG00000022144;ENSMUSG00000023034;ENSMUSG00000026532;ENSMUSG00000026672;ENSMUSG00000030865;ENSMUSG00000031870;ENSMUSG00000041359;ENSMUSG00000047407;ENSMUSG00000050953;ENSMUSG00000062327;ENSMUSG00000062515
GO:0019840	Molecular Function	isoprenoid binding	3	37	0.00478429	ENSMUSG00000027533;ENSMUSG00000037797;ENSMUSG00000063415
GO:0072210	Biological Process	metanephric nephron development	3	38	0.00486173	ENSMUSG00000018698;ENSMUSG00000022144;ENSMUSG00000051159
GO:1901385	Biological Process	regulation of voltage-gated calcium channel activity	3	38	0.00486173	ENSMUSG00000017400;ENSMUSG00000028525;ENSMUSG00000039639
GO:0008092	Molecular Function	cytoskeletal protein binding	18	991	0.00487436	ENSMUSG00000001349;ENSMUSG00000018830;ENSMUSG00000020388;ENSMUSG00000020672;ENSMUSG00000022021;ENSMUSG00000026414;ENSMUSG00000026532;ENSMUSG00000027331;ENSMUSG00000028525;ENSMUSG00000029757;ENSMUSG00000032085;ENSMUSG00000035458;ENSMUSG00000040260;ENSMUSG00000050953;ENSMUSG00000055044;ENSMUSG00000057666;ENSMUSG00000063063;ENSMUSG00000086040
GO:0051051	Biological Process	negative regulation of transport	11	488	0.00498536	ENSMUSG00000004035;ENSMUSG00000005362;ENSMUSG00000021319;ENSMUSG00000027533;ENSMUSG00000029544;ENSMUSG00000039639;ENSMUSG00000041245;ENSMUSG00000042429;ENSMUSG00000050953;ENSMUSG00000074595;ENSMUSG00000098650
GO:0003093	Biological Process	regulation of glomerular filtration	2	12	0.00505532	ENSMUSG00000042429;ENSMUSG00000050953
GO:0006020	Biological Process	inositol metabolic process	2	12	0.00505532	ENSMUSG00000022613;ENSMUSG00000027296
GO:2000543	Biological Process	positive regulation of gastrulation	2	12	0.00505532	ENSMUSG00000018698;ENSMUSG00000050953
GO:0007589	Biological Process	body fluid secretion	5	123	0.00524013	ENSMUSG00000030616;ENSMUSG00000033022;ENSMUSG00000041245;ENSMUSG00000042429;ENSMUSG00000050953
GO:0008585	Biological Process	female gonad development	5	123	0.00524013	ENSMUSG00000019966;ENSMUSG00000023047;ENSMUSG00000031870;ENSMUSG00000032937;ENSMUSG00000043753
GO:0060562	Biological Process	epithelial tube morphogenesis	9	357	0.00532753	ENSMUSG00000018698;ENSMUSG00000022061;ENSMUSG00000022144;ENSMUSG00000031870;ENSMUSG00000047407;ENSMUSG00000050953;ENSMUSG00000051159;ENSMUSG00000062327;ENSMUSG00000067860
GO:0007368	Biological Process	determination of left/right symmetry	5	124	0.00542115	ENSMUSG00000040260;ENSMUSG00000047407;ENSMUSG00000050953;ENSMUSG00000062327;ENSMUSG00000067860
GO:0048729	Biological Process	tissue morphogenesis	13	639	0.00552688	ENSMUSG00000018698;ENSMUSG00000022061;ENSMUSG00000022144;ENSMUSG00000026414;ENSMUSG00000031870;ENSMUSG00000035458;ENSMUSG00000035783;ENSMUSG00000047407;ENSMUSG00000050953;ENSMUSG00000051159;ENSMUSG00000059430;ENSMUSG00000062327;ENSMUSG00000067860
GO:0071466	Biological Process	cellular response to xenobiotic stimulus	6	177	0.00553027	ENSMUSG00000004035;ENSMUSG00000022144;ENSMUSG00000033022;ENSMUSG00000040562;ENSMUSG00000063415;ENSMUSG00000111709
GO:0098794	Cellular Component	postsynapse	14	739	0.00556425	ENSMUSG00000005357;ENSMUSG00000020388;ENSMUSG00000023011;ENSMUSG00000027296;ENSMUSG00000027533;ENSMUSG00000028525;ENSMUSG00000029544;ENSMUSG00000031654;ENSMUSG00000031870;ENSMUSG00000038668;ENSMUSG00000042429;ENSMUSG00000057666;ENSMUSG00000061718;ENSMUSG00000063063
GO:1902554	Cellular Component	serine/threonine protein kinase complex	4	81	0.00556769	ENSMUSG00000019942;ENSMUSG00000023047;ENSMUSG00000032218;ENSMUSG00000062248
GO:0021696	Biological Process	cerebellar cortex morphogenesis	3	40	0.00561931	ENSMUSG00000018698;ENSMUSG00000023011;ENSMUSG00000031654
GO:0006816	Biological Process	calcium ion transport	10	428	0.00572202	ENSMUSG00000004035;ENSMUSG00000017400;ENSMUSG00000020216;ENSMUSG00000026407;ENSMUSG00000028525;ENSMUSG00000039639;ENSMUSG00000041245;ENSMUSG00000050953;ENSMUSG00000074595;ENSMUSG00000079157
GO:0030902	Biological Process	hindbrain development	6	179	0.00583523	ENSMUSG00000018698;ENSMUSG00000023011;ENSMUSG00000031654;ENSMUSG00000037868;ENSMUSG00000038668;ENSMUSG00000063063
GO:0000307	Cellular Component	cyclin-dependent protein kinase holoenzyme complex	3	42	0.00587038	ENSMUSG00000019942;ENSMUSG00000032218;ENSMUSG00000062248
GO:0003015	Biological Process	heart process	7	237	0.00590457	ENSMUSG00000026414;ENSMUSG00000028525;ENSMUSG00000032034;ENSMUSG00000035458;ENSMUSG00000039639;ENSMUSG00000042429;ENSMUSG00000050953
GO:0055062	Biological Process	phosphate ion homeostasis	2	13	0.00593909	ENSMUSG00000021319;ENSMUSG00000029304
GO:0070255	Biological Process	regulation of mucus secretion	2	13	0.00593909	ENSMUSG00000030616;ENSMUSG00000042429
GO:0071107	Biological Process	response to parathyroid hormone	2	13	0.00593909	ENSMUSG00000050953;ENSMUSG00000051159
GO:0072505	Biological Process	divalent inorganic anion homeostasis	2	13	0.00593909	ENSMUSG00000021319;ENSMUSG00000029304
GO:0072506	Biological Process	trivalent inorganic anion homeostasis	2	13	0.00593909	ENSMUSG00000021319;ENSMUSG00000029304
GO:0048523	Biological Process	negative regulation of cellular process	60	4921	0.00596889	ENSMUSG00000000317;ENSMUSG00000001156;ENSMUSG00000001349;ENSMUSG00000001642;ENSMUSG00000004035;ENSMUSG00000005362;ENSMUSG00000015217;ENSMUSG00000017733;ENSMUSG00000018698;ENSMUSG00000019942;ENSMUSG00000019966;ENSMUSG00000020151;ENSMUSG00000020216;ENSMUSG00000021319;ENSMUSG00000022033;ENSMUSG00000022061;ENSMUSG00000022144;ENSMUSG00000023011;ENSMUSG00000023034;ENSMUSG00000026107;ENSMUSG00000026532;…
GO:0048856	Biological Process	anatomical structure development	70	5935	0.00597308	ENSMUSG00000001313;ENSMUSG00000001642;ENSMUSG00000004892;ENSMUSG00000011263;ENSMUSG00000015217;ENSMUSG00000018698;ENSMUSG00000018830;ENSMUSG00000019301;ENSMUSG00000019942;ENSMUSG00000019966;ENSMUSG00000020151;ENSMUSG00000020388;ENSMUSG00000021200;ENSMUSG00000021319;ENSMUSG00000022061;ENSMUSG00000022129;ENSMUSG00000022144;ENSMUSG00000023011;ENSMUSG00000023034;ENSMUSG00000023047;ENSMUSG00000025213;…
GO:1904062	Biological Process	regulation of cation transmembrane transport	9	364	0.00602703	ENSMUSG00000004035;ENSMUSG00000005362;ENSMUSG00000017400;ENSMUSG00000020216;ENSMUSG00000026880;ENSMUSG00000028525;ENSMUSG00000039639;ENSMUSG00000041245;ENSMUSG00000098650
GO:0046545	Biological Process	development of primary female sexual characteristics	5	128	0.00618957	ENSMUSG00000019966;ENSMUSG00000023047;ENSMUSG00000031870;ENSMUSG00000032937;ENSMUSG00000043753
GO:0004303	Molecular Function	estradiol 17-beta-dehydrogenase activity	2	13	0.00619086	ENSMUSG00000019301;ENSMUSG00000033122
GO:0042592	Biological Process	homeostatic process	28	1888	0.0062715	ENSMUSG00000001642;ENSMUSG00000004035;ENSMUSG00000012428;ENSMUSG00000019966;ENSMUSG00000020216;ENSMUSG00000021319;ENSMUSG00000026532;ENSMUSG00000027199;ENSMUSG00000027533;ENSMUSG00000028456;ENSMUSG00000028525;ENSMUSG00000029304;ENSMUSG00000030865;ENSMUSG00000031430;ENSMUSG00000031789;ENSMUSG00000032218;ENSMUSG00000032937;ENSMUSG00000035458;ENSMUSG00000038668;ENSMUSG00000041245;ENSMUSG00000042429;…
GO:0031644	Biological Process	regulation of neurological system process	6	182	0.00631546	ENSMUSG00000027533;ENSMUSG00000028456;ENSMUSG00000031654;ENSMUSG00000037868;ENSMUSG00000042429;ENSMUSG00000053062
GO:0010470	Biological Process	regulation of gastrulation	3	42	0.00644383	ENSMUSG00000018698;ENSMUSG00000047407;ENSMUSG00000050953
GO:0086009	Biological Process	membrane repolarization	3	42	0.00644383	ENSMUSG00000032034;ENSMUSG00000039639;ENSMUSG00000050953
GO:0050790	Biological Process	regulation of catalytic activity	33	2342	0.0064749	ENSMUSG00000017733;ENSMUSG00000019966;ENSMUSG00000020374;ENSMUSG00000022033;ENSMUSG00000022061;ENSMUSG00000022144;ENSMUSG00000023034;ENSMUSG00000026414;ENSMUSG00000027443;ENSMUSG00000027445;ENSMUSG00000030203;ENSMUSG00000030616;ENSMUSG00000030865;ENSMUSG00000031853;ENSMUSG00000032218;ENSMUSG00000032937;ENSMUSG00000035458;ENSMUSG00000038668;ENSMUSG00000041359;ENSMUSG00000041536;ENSMUSG00000042429;…
GO:0030522	Biological Process	intracellular receptor signaling pathway	7	242	0.00659565	ENSMUSG00000022061;ENSMUSG00000023034;ENSMUSG00000027533;ENSMUSG00000031870;ENSMUSG00000032937;ENSMUSG00000047407;ENSMUSG00000063415
GO:0034763	Biological Process	negative regulation of transmembrane transport	5	131	0.00681397	ENSMUSG00000004035;ENSMUSG00000005362;ENSMUSG00000027533;ENSMUSG00000039639;ENSMUSG00000098650
GO:1904589	Biological Process	regulation of protein import	4	83	0.00682429	ENSMUSG00000019942;ENSMUSG00000029544;ENSMUSG00000030865;ENSMUSG00000078630
GO:0009410	Biological Process	response to xenobiotic stimulus	8	306	0.00684226	ENSMUSG00000004035;ENSMUSG00000022144;ENSMUSG00000031870;ENSMUSG00000033022;ENSMUSG00000040562;ENSMUSG00000061718;ENSMUSG00000063415;ENSMUSG00000111709
GO:0060009	Biological Process	Sertoli cell development	2	14	0.00686429	ENSMUSG00000019996|ENSMUSG00000032937
GO:2001258	Biological Process	negative regulation of cation channel activity	3	43	0.00688165	ENSMUSG00000004035;ENSMUSG00000005362;ENSMUSG00000039639
GO:0060180	Biological Process	female mating behavior	2	14	0.00688795	ENSMUSG00000031870;ENSMUSG00000061718
GO:0061469	Biological Process	regulation of type B pancreatic cell proliferation	2	14	0.00688795	ENSMUSG00000023034;ENSMUSG00000032908
GO:0110096	Biological Process	cellular response to aldehyde	2	14	0.00688795	ENSMUSG00000001642;ENSMUSG00000037797
GO:1901387	Biological Process	positive regulation of voltage-gated calcium channel activity	2	14	0.00688795	ENSMUSG00000017400;ENSMUSG00000039639
GO:0012505	Cellular Component	endomembrane system	49	4006	0.00698168	ENSMUSG00000001313;ENSMUSG00000004035;ENSMUSG00000005357;ENSMUSG00000012428;ENSMUSG00000017733;ENSMUSG00000019102;ENSMUSG00000020216;ENSMUSG00000020388;ENSMUSG00000021364;ENSMUSG00000022144;ENSMUSG00000023011;ENSMUSG00000023034;ENSMUSG00000026672;ENSMUSG00000026832;ENSMUSG00000026880;ENSMUSG00000027519;ENSMUSG00000027536;ENSMUSG00000028456;ENSMUSG00000028525;ENSMUSG00000029153;ENSMUSG00000029304;…
GO:0042445	Biological Process	hormone metabolic process	7	245	0.00703821	ENSMUSG00000001642;ENSMUSG00000019301;ENSMUSG00000029304;ENSMUSG00000032937;ENSMUSG00000033122;ENSMUSG00000037797;ENSMUSG00000063415
GO:0033293	Molecular Function	monocarboxylic acid binding	4	82	0.00704451	ENSMUSG00000004035;ENSMUSG00000027533;ENSMUSG00000062515;ENSMUSG00000063415
GO:0044444	Cellular Component	cytoplasmic part	94	8826	0.00722016	ENSMUSG00000001156;ENSMUSG00000001313;ENSMUSG00000001642;ENSMUSG00000004035;ENSMUSG00000005357;ENSMUSG00000005362;ENSMUSG00000011263;ENSMUSG00000012428;ENSMUSG00000017400;ENSMUSG00000017733;ENSMUSG00000019102;ENSMUSG00000019301;ENSMUSG00000019942;ENSMUSG00000020151;ENSMUSG00000020216;ENSMUSG00000020388;ENSMUSG00000021364;ENSMUSG00000022061;ENSMUSG00000022129;ENSMUSG00000022144;ENSMUSG00000022887;…
GO:0040019	Biological Process	positive regulation of embryonic development	3	44	0.00733674	ENSMUSG00000018698;ENSMUSG00000022144;ENSMUSG00000050953
GO:1901021	Biological Process	positive regulation of calcium ion transmembrane transporter activity	3	44	0.00733674	ENSMUSG00000004035;ENSMUSG00000017400;ENSMUSG00000039639
GO:1905332	Biological Process	positive regulation of morphogenesis of an epithelium	3	44	0.00733674	ENSMUSG00000018698;ENSMUSG00000022144;ENSMUSG00000050953
GO:0005869	Cellular Component	dynactin complex	2	15	0.00740225	ENSMUSG00000035783;ENSMUSG00000059430
GO:0120162	Biological Process	positive regulation of cold-induced thermogenesis	4	85	0.00741558	ENSMUSG00000027199;ENSMUSG00000027533;ENSMUSG00000050953;ENSMUSG00000062515
GO:0009855	Biological Process	determination of bilateral symmetry	5	134	0.00748119	ENSMUSG00000040260;ENSMUSG00000047407;ENSMUSG00000050953;ENSMUSG00000062327;ENSMUSG00000067860
GO:1901615	Biological Process	organic hydroxy compound metabolic process	11	518	0.00767442	ENSMUSG00000001642;ENSMUSG00000019301;ENSMUSG00000022129;ENSMUSG00000022613;ENSMUSG00000027296;ENSMUSG00000032908;ENSMUSG00000033122;ENSMUSG00000037797;ENSMUSG00000051159;ENSMUSG00000063415;ENSMUSG00000078630
GO:0009799	Biological Process	specification of symmetry	5	135	0.00771336	ENSMUSG00000040260;ENSMUSG00000047407;ENSMUSG00000050953;ENSMUSG00000062327;ENSMUSG00000067860
GO:0033559	Biological Process	unsaturated fatty acid metabolic process	5	135	0.00771336	ENSMUSG00000001642;ENSMUSG00000004035;ENSMUSG00000021364;ENSMUSG00000027533;ENSMUSG00000040562
GO:0034754	Biological Process	cellular hormone metabolic process	5	135	0.00771336	ENSMUSG00000001642;ENSMUSG00000019301;ENSMUSG00000029304;ENSMUSG00000037797;ENSMUSG00000063415
GO:0001977	Biological Process	renal system process involved in regulation of blood volume	2	15	0.00790064	ENSMUSG00000042429;ENSMUSG00000050953
GO:0009068	Biological Process	aspartate family amino acid catabolic process	2	15	0.00790064	ENSMUSG00000029596;ENSMUSG00000029695
GO:0042178	Biological Process	xenobiotic catabolic process	2	15	0.00790064	ENSMUSG00000004035;ENSMUSG00000040562
GO:0048385	Biological Process	regulation of retinoic acid receptor signaling pathway	2	15	0.00790064	ENSMUSG00000047407;ENSMUSG00000063415
GO:1900452	Biological Process	regulation of long-term synaptic depression	2	15	0.00790064	ENSMUSG00000031654;ENSMUSG00000042429
GO:1903522	Biological Process	regulation of blood circulation	7	251	0.007989	ENSMUSG00000026414;ENSMUSG00000028525;ENSMUSG00000032034;ENSMUSG00000035458;ENSMUSG00000039639;ENSMUSG00000042429;ENSMUSG00000050953
GO:0001655	Biological Process	urogenital system development	9	381	0.00802113	ENSMUSG00000001642;ENSMUSG00000018698;ENSMUSG00000022061;ENSMUSG00000022144;ENSMUSG00000028024;ENSMUSG00000029304;ENSMUSG00000035783;ENSMUSG00000051159;ENSMUSG00000063415
GO:0051371	Molecular Function	muscle alpha-actinin binding	2	15	0.00823344	ENSMUSG00000020388;ENSMUSG00000055044
GO:0003009	Biological Process	skeletal muscle contraction	3	46	0.00829932	ENSMUSG00000017400;ENSMUSG00000020216;ENSMUSG00000035458
GO:0007517	Biological Process	muscle organ development	9	384	0.00841984	ENSMUSG00000019942;ENSMUSG00000021200;ENSMUSG00000023034;ENSMUSG00000026414;ENSMUSG00000035458;ENSMUSG00000036766;ENSMUSG00000037868;ENSMUSG00000050953;ENSMUSG00000063415
GO:0046394	Biological Process	carboxylic acid biosynthetic process	9	386	0.00869391	ENSMUSG00000004035;ENSMUSG00000021364;ENSMUSG00000027199;ENSMUSG00000027452;ENSMUSG00000027533;ENSMUSG00000029596;ENSMUSG00000029695;ENSMUSG00000040562;ENSMUSG00000057666
GO:0016014	Cellular Component	dystrobrevin complex	1	1	0.00874009	ENSMUSG00000024302
GO:0034777	Cellular Component	recycling endosome lumen	1	1	0.00874009	ENSMUSG00000020388
GO:0042272	Cellular Component	nuclear RNA export factor complex	1	1	0.00874009	ENSMUSG00000057000
GO:0019098	Biological Process	reproductive behavior	3	47	0.0088071	ENSMUSG00000031870;ENSMUSG00000043753;ENSMUSG00000061718
GO:0048066	Biological Process	developmental pigmentation	3	47	0.0088071	ENSMUSG00000019966;ENSMUSG00000022129;ENSMUSG00000051159
GO:0021681	Biological Process	cerebellar granular layer development	2	16	0.00897596	ENSMUSG00000023011;ENSMUSG00000031654
GO:0021702	Biological Process	cerebellar Purkinje cell differentiation	2	16	0.00897596	ENSMUSG00000018698;ENSMUSG00000023011
GO:0060231	Biological Process	mesenchymal to epithelial transition	2	16	0.00897596	ENSMUSG00000022144;ENSMUSG00000051159
GO:0072044	Biological Process	collecting duct development	2	16	0.00897596	ENSMUSG00000001642;ENSMUSG00000029304
GO:0098885	Biological Process	modification of postsynaptic actin cytoskeleton	2	16	0.00897596	ENSMUSG00000029544;ENSMUSG00000063063
GO:0001980	Biological Process	regulation of systemic arterial blood pressure by ischemic conditions	1	1	0.00904047	ENSMUSG00000035458
GO:0006061	Biological Process	sorbitol biosynthetic process	1	1	0.00904047	ENSMUSG00000001642
GO:0010232	Biological Process	vascular transport	1	1	0.00904047	ENSMUSG00000050953
GO:0010808	Biological Process	positive regulation of synaptic vesicle priming	1	1	0.00904047	ENSMUSG00000028456
GO:0019310	Biological Process	inositol catabolic process	1	1	0.00904047	ENSMUSG00000022613
GO:0019406	Biological Process	hexitol biosynthetic process	1	1	0.00904047	ENSMUSG00000001642
GO:0019427	Biological Process	acetyl-CoA biosynthetic process from acetate	1	1	0.00904047	ENSMUSG00000027452
GO:0021594	Biological Process	rhombomere formation	1	1	0.00904047	ENSMUSG00000037868
GO:0021595	Biological Process	rhombomere structural organization	1	1	0.00904047	ENSMUSG00000037868
GO:0021659	Biological Process	rhombomere 3 structural organization	1	1	0.00904047	ENSMUSG00000037868
GO:0021660	Biological Process	rhombomere 3 formation	1	1	0.00904047	ENSMUSG00000037868
GO:0021664	Biological Process	rhombomere 5 morphogenesis	1	1	0.00904047	ENSMUSG00000037868
GO:0021665	Biological Process	rhombomere 5 structural organization	1	1	0.00904047	ENSMUSG00000037868
GO:0021666	Biological Process	rhombomere 5 formation	1	1	0.00904047	ENSMUSG00000037868
GO:0032244	Biological Process	positive regulation of nucleoside transport	1	1	0.00904047	ENSMUSG00000042429
GO:0032900	Biological Process	negative regulation of neurotrophin production	1	1	0.00904047	ENSMUSG00000042429
GO:0033319	Biological Process	UDP-D-xylose metabolic process	1	1	0.00904047	ENSMUSG00000057363
GO:0033320	Biological Process	UDP-D-xylose biosynthetic process	1	1	0.00904047	ENSMUSG00000057363
GO:0035260	Biological Process	internal genitalia morphogenesis	1	1	0.00904047	ENSMUSG00000022061
GO:0035847	Biological Process	uterine epithelium development	1	1	0.00904047	ENSMUSG00000018698
GO:0035849	Biological Process	nephric duct elongation	1	1	0.00904047	ENSMUSG00000018698
GO:0035852	Biological Process	horizontal cell localization	1	1	0.00904047	ENSMUSG00000018698
GO:0035935	Biological Process	androgen secretion	1	1	0.00904047	ENSMUSG00000022061
GO:0035981	Biological Process	tongue muscle cell differentiation	1	1	0.00904047	ENSMUSG00000063415
GO:0052371	Biological Process	regulation by organism of entry into other organism involved in symbiotic interaction	1	1	0.00904047	ENSMUSG00000049350
GO:0052373	Biological Process	negative regulation by organism of entry into other organism involved in symbiotic interaction	1	1	0.00904047	ENSMUSG00000049350
GO:0060156	Biological Process	milk ejection reflex	1	1	0.00904047	ENSMUSG00000050953
GO:0061874	Biological Process	positive regulation of hepatic stellate cell contraction	1	1	0.00904047	ENSMUSG00000035783
GO:1901585	Biological Process	regulation of acid-sensing ion channel activity	1	1	0.00904047	ENSMUSG00000026880
GO:1902607	Biological Process	negative regulation of large conductance calcium-activated potassium channel activity	1	1	0.00904047	ENSMUSG00000005362
GO:1904565	Biological Process	response to 1-oleoyl-sn-glycerol 3-phosphate	1	1	0.00904047	ENSMUSG00000038668
GO:1904566	Biological Process	cellular response to 1-oleoyl-sn-glycerol 3-phosphate	1	1	0.00904047	ENSMUSG00000038668
GO:1904709	Biological Process	negative regulation of granulosa cell apoptotic process	1	1	0.00904047	ENSMUSG00000031870
GO:1905703	Biological Process	negative regulation of inhibitory synapse assembly	1	1	0.00904047	ENSMUSG00000031654
GO:1990262	Biological Process	anti-Mullerian hormone signaling pathway	1	1	0.00904047	ENSMUSG00000023047
GO:2000119	Biological Process	negative regulation of sodium-dependent phosphate transport	1	1	0.00904047	ENSMUSG00000021319
GO:2000834	Biological Process	regulation of androgen secretion	1	1	0.00904047	ENSMUSG00000022061
GO:2000836	Biological Process	positive regulation of androgen secretion	1	1	0.00904047	ENSMUSG00000022061
GO:2001035	Biological Process	regulation of tongue muscle cell differentiation	1	1	0.00904047	ENSMUSG00000063415
GO:2001037	Biological Process	positive regulation of tongue muscle cell differentiation	1	1	0.00904047	ENSMUSG00000063415
GO:0097164	Biological Process	ammonium ion metabolic process	6	197	0.00915688	ENSMUSG00000001642;ENSMUSG00000027533;ENSMUSG00000032908;ENSMUSG00000032937;ENSMUSG00000033192;ENSMUSG00000078630
GO:0001155	Molecular Function	TFIIIA-class transcription factor binding	1	1	0.00923642	ENSMUSG00000026672
GO:0004753	Molecular Function	saccharopine dehydrogenase activity	1	1	0.00923642	ENSMUSG00000029695
GO:0004963	Molecular Function	follicle-stimulating hormone receptor activity	1	1	0.00923642	ENSMUSG00000032937
GO:0008747	Molecular Function	N-acetylneuraminate lyase activity	1	1	0.00923642	ENSMUSG00000042684
GO:0015067	Molecular Function	amidinotransferase activity	1	1	0.00923642	ENSMUSG00000027199
GO:0015068	Molecular Function	glycine amidinotransferase activity	1	1	0.00923642	ENSMUSG00000027199
GO:0017172	Molecular Function	cysteine dioxygenase activity	1	1	0.00923642	ENSMUSG00000033022
GO:0019115	Molecular Function	benzaldehyde dehydrogenase activity	1	1	0.00923642	ENSMUSG00000037797
GO:0035605	Molecular Function	peptidyl-cysteine S-nitrosylase activity	1	1	0.00923642	ENSMUSG00000057666
GO:0043795	Molecular Function	glyceraldehyde oxidoreductase activity	1	1	0.00923642	ENSMUSG00000001642
GO:0047130	Molecular Function	saccharopine dehydrogenase (NADP+, L-lysine-forming) activity	1	1	0.00923642	ENSMUSG00000029695
GO:0047131	Molecular Function	saccharopine dehydrogenase (NAD+, L-glutamate-forming) activity	1	1	0.00923642	ENSMUSG00000029695
GO:0048040	Molecular Function	UDP-glucuronate decarboxylase activity	1	1	0.00923642	ENSMUSG00000057363
GO:0050113	Molecular Function	inositol oxygenase activity	1	1	0.00923642	ENSMUSG00000022613
GO:0097162	Molecular Function	MADS box domain binding	1	1	0.00923642	ENSMUSG00000022061
GO:0099582	Molecular Function	neurotransmitter receptor activity involved in regulation of presynaptic cytosolic calcium ion concentration	1	1	0.00923642	ENSMUSG00000042429
GO:0120147	Molecular Function	Formylglycine-generating oxidase activity	1	1	0.00923642	ENSMUSG00000030101
GO:1990272	Molecular Function	anti-Mullerian hormone receptor activity	1	1	0.00923642	ENSMUSG00000023047
GO:0050801	Biological Process	ion homeostasis	15	838	0.00931305	ENSMUSG00000004035;ENSMUSG00000012428;ENSMUSG00000020216;ENSMUSG00000021319;ENSMUSG00000029304;ENSMUSG00000030865;ENSMUSG00000031789;ENSMUSG00000035458;ENSMUSG00000038668;ENSMUSG00000041245;ENSMUSG00000042429;ENSMUSG00000049608;ENSMUSG00000050953;ENSMUSG00000079157;ENSMUSG00000098650
GO:0021587	Biological Process	cerebellum morphogenesis	3	48	0.00933272	ENSMUSG00000018698;ENSMUSG00000023011;ENSMUSG00000031654
GO:0001972	Molecular Function	retinoic acid binding	2	16	0.00935285	ENSMUSG00000027533;ENSMUSG00000063415
GO:1904063	Biological Process	negative regulation of cation transmembrane transport	4	92	0.00974817	ENSMUSG00000004035;ENSMUSG00000005362;ENSMUSG00000039639;ENSMUSG00000098650
GO:0010972	Biological Process	negative regulation of G2/M transition of mitotic cell cycle	3	49	0.00987631	ENSMUSG00000019942;ENSMUSG00000026107;ENSMUSG00000027536
GO:0043268	Biological Process	positive regulation of potassium ion transport	3	49	0.00987631	ENSMUSG00000039639;ENSMUSG00000041245;ENSMUSG00000042429
GO:0048806	Biological Process	genitalia development	3	49	0.00987631	ENSMUSG00000018698;ENSMUSG00000022061;ENSMUSG00000033122
GO:0004879	Molecular Function	nuclear receptor activity	3	48	0.00989026	ENSMUSG00000022061;ENSMUSG00000023034;ENSMUSG00000031870
GO:0098531	Molecular Function	transcription factor activity, direct ligand regulated sequence-specific DNA binding	3	48	0.00989026	ENSMUSG00000022061;ENSMUSG00000023034;ENSMUSG00000031870
GO:0098771	Biological Process	inorganic ion homeostasis	14	765	0.00989113	ENSMUSG00000004035;ENSMUSG00000012428;ENSMUSG00000020216;ENSMUSG00000021319;ENSMUSG00000029304;ENSMUSG00000030865;ENSMUSG00000031789;ENSMUSG00000035458;ENSMUSG00000038668;ENSMUSG00000042429;ENSMUSG00000049608;ENSMUSG00000050953;ENSMUSG00000079157;ENSMUSG00000098650
GO:1902911	Cellular Component	protein kinase complex	4	96	0.0100526	ENSMUSG00000019942;ENSMUSG00000023047;ENSMUSG00000032218;ENSMUSG00000062248
GO:0009628	Biological Process	response to abiotic stimulus	19	1173	0.0100616	ENSMUSG00000001642;ENSMUSG00000019102;ENSMUSG00000022033;ENSMUSG00000022061;ENSMUSG00000022129;ENSMUSG00000023034;ENSMUSG00000026107;ENSMUSG00000028525;ENSMUSG00000030103;ENSMUSG00000031789;ENSMUSG00000032503;ENSMUSG00000038668;ENSMUSG00000039639;ENSMUSG00000041245;ENSMUSG00000042429;ENSMUSG00000050953;ENSMUSG00000055044;ENSMUSG00000061718;ENSMUSG00000098374
GO:0070254	Biological Process	mucus secretion	2	17	0.0101127	ENSMUSG00000030616;ENSMUSG00000042429
GO:0001102	Molecular Function	RNA polymerase II activating transcription factor binding	3	49	0.0104648	ENSMUSG00000030103;ENSMUSG00000037868;ENSMUSG00000062327
GO:0008217	Biological Process	regulation of blood pressure	6	203	0.0105156	ENSMUSG00000028024;ENSMUSG00000032937;ENSMUSG00000035458;ENSMUSG00000035783;ENSMUSG00000042429;ENSMUSG00000050953
GO:0005324	Molecular Function	long-chain fatty acid transporter activity	2	17	0.010536	ENSMUSG00000027533;ENSMUSG00000062515
GO:0043295	Molecular Function	glutathione binding	2	17	0.010536	ENSMUSG00000004035;ENSMUSG00000040562
GO:1900750	Molecular Function	oligopeptide binding	2	17	0.010536	ENSMUSG00000004035;ENSMUSG00000040562
GO:0033162	Cellular Component	melanosome membrane	2	18	0.0106025	ENSMUSG00000022129;ENSMUSG00000030616
GO:0045009	Cellular Component	chitosome	2	18	0.0106025	ENSMUSG00000022129;ENSMUSG00000030616
GO:0090741	Cellular Component	pigment granule membrane	2	18	0.0106025	ENSMUSG00000022129;ENSMUSG00000030616
GO:0098831	Cellular Component	presynaptic active zone cytoplasmic component	2	18	0.0106025	ENSMUSG00000028456;ENSMUSG00000063063
GO:0031674	Cellular Component	I band	5	152	0.0108898	ENSMUSG00000020388;ENSMUSG00000026407;ENSMUSG00000028525;ENSMUSG00000039639;ENSMUSG00000055044
GO:0055085	Biological Process	transmembrane transport	23	1526	0.0109175	ENSMUSG00000004035;ENSMUSG00000005357;ENSMUSG00000005362;ENSMUSG00000012428;ENSMUSG00000017400;ENSMUSG00000020216;ENSMUSG00000024818;ENSMUSG00000026407;ENSMUSG00000026880;ENSMUSG00000027533;ENSMUSG00000028525;ENSMUSG00000031789;ENSMUSG00000032034;ENSMUSG00000033007;ENSMUSG00000038094;ENSMUSG00000039639;ENSMUSG00000040569;ENSMUSG00000041245;ENSMUSG00000050953;ENSMUSG00000067219;ENSMUSG00000069855;…
GO:0021575	Biological Process	hindbrain morphogenesis	3	51	0.0110178	ENSMUSG00000018698;ENSMUSG00000023011;ENSMUSG00000031654
GO:2000648	Biological Process	positive regulation of stem cell proliferation	3	51	0.0110178	ENSMUSG00000019966;ENSMUSG00000022129;ENSMUSG00000050953
GO:0005504	Molecular Function	fatty acid binding	3	50	0.0110584	ENSMUSG00000004035;ENSMUSG00000027533;ENSMUSG00000062515
GO:0006633	Biological Process	fatty acid biosynthetic process	5	148	0.0112024	ENSMUSG00000004035;ENSMUSG00000021364;ENSMUSG00000027452;ENSMUSG00000027533;ENSMUSG00000040562
GO:0006835	Biological Process	dicarboxylic acid transport	4	96	0.0112729	ENSMUSG00000005357;ENSMUSG00000040569;ENSMUSG00000042429;ENSMUSG00000050953
GO:0021694	Biological Process	cerebellar Purkinje cell layer formation	2	18	0.0113097	ENSMUSG00000018698;ENSMUSG00000023011
GO:0048486	Biological Process	parasympathetic nervous system development	2	18	0.0113097	ENSMUSG00000022144;ENSMUSG00000037868
GO:0060712	Biological Process	spongiotrophoblast layer development	2	18	0.0113097	ENSMUSG00000051159;ENSMUSG00000061082
GO:0086011	Biological Process	membrane repolarization during action potential	2	18	0.0113097	ENSMUSG00000032034;ENSMUSG00000039639
GO:1900424	Biological Process	regulation of defense response to bacterium	2	18	0.0113097	ENSMUSG00000028456;ENSMUSG00000049709
GO:0007618	Biological Process	mating	3	52	0.0116159	ENSMUSG00000031870;ENSMUSG00000043753;ENSMUSG00000061718
GO:0003707	Molecular Function	steroid hormone receptor activity	2	18	0.0117815	ENSMUSG00000022061;ENSMUSG00000031870
GO:0004032	Molecular Function	alditol:NADP+ 1-oxidoreductase activity	2	18	0.0117815	ENSMUSG00000001642;ENSMUSG00000037797
GO:0016010	Cellular Component	dystrophin-associated glycoprotein complex	2	19	0.0117823	ENSMUSG00000020672;ENSMUSG00000024302
GO:0090665	Cellular Component	glycoprotein complex	2	19	0.0117823	ENSMUSG00000020672;ENSMUSG00000024302
GO:0032970	Biological Process	regulation of actin filament-based process	9	409	0.0123553	ENSMUSG00000001313;ENSMUSG00000020388;ENSMUSG00000026414;ENSMUSG00000026532;ENSMUSG00000028525;ENSMUSG00000035783;ENSMUSG00000038668;ENSMUSG00000042429;ENSMUSG00000063063
GO:0035282	Biological Process	segmentation	4	99	0.0125117	ENSMUSG00000018698;ENSMUSG00000022061;ENSMUSG00000037868;ENSMUSG00000062327
GO:0044281	Biological Process	small molecule metabolic process	27	1902	0.0125594	ENSMUSG00000001642;ENSMUSG00000004035;ENSMUSG00000019301;ENSMUSG00000019942;ENSMUSG00000021364;ENSMUSG00000022129;ENSMUSG00000022613;ENSMUSG00000025574;ENSMUSG00000027199;ENSMUSG00000027296;ENSMUSG00000027452;ENSMUSG00000027533;ENSMUSG00000028525;ENSMUSG00000029304;ENSMUSG00000029596;ENSMUSG00000029695;ENSMUSG00000032908;ENSMUSG00000033022;ENSMUSG00000033122;ENSMUSG00000037797;ENSMUSG00000040562;…
GO:0007202	Biological Process	activation of phospholipase C activity	2	19	0.0125657	ENSMUSG00000038668;ENSMUSG00000049608
GO:0010766	Biological Process	negative regulation of sodium ion transport	2	19	0.0125657	ENSMUSG00000041245;ENSMUSG00000098650
GO:0072215	Biological Process	regulation of metanephros development	2	19	0.0125657	ENSMUSG00000022144;ENSMUSG00000051159
GO:0072006	Biological Process	nephron development	5	153	0.0127911	ENSMUSG00000018698;ENSMUSG00000022144;ENSMUSG00000028024;ENSMUSG00000035783;ENSMUSG00000051159
GO:0006082	Biological Process	organic acid metabolic process	17	1035	0.0128983	ENSMUSG00000001642;ENSMUSG00000004035;ENSMUSG00000021364;ENSMUSG00000022129;ENSMUSG00000027199;ENSMUSG00000027452;ENSMUSG00000027533;ENSMUSG00000029304;ENSMUSG00000029596;ENSMUSG00000029695;ENSMUSG00000033022;ENSMUSG00000037797;ENSMUSG00000040562;ENSMUSG00000042684;ENSMUSG00000057666;ENSMUSG00000062515;ENSMUSG00000063415
GO:0008015	Biological Process	blood circulation	10	484	0.0129008	ENSMUSG00000026414;ENSMUSG00000028024;ENSMUSG00000028525;ENSMUSG00000032034;ENSMUSG00000032937;ENSMUSG00000035458;ENSMUSG00000035783;ENSMUSG00000039639;ENSMUSG00000042429;ENSMUSG00000050953
GO:0030162	Biological Process	regulation of proteolysis	14	791	0.0129492	ENSMUSG00000017733;ENSMUSG00000022033;ENSMUSG00000022061;ENSMUSG00000023034;ENSMUSG00000027443;ENSMUSG00000027445;ENSMUSG00000038068;ENSMUSG00000041536;ENSMUSG00000057666;ENSMUSG00000070529;ENSMUSG00000070531;ENSMUSG00000070533;ENSMUSG00000074595;ENSMUSG00000098650
GO:0006874	Biological Process	cellular calcium ion homeostasis	10	485	0.0130721	ENSMUSG00000004035;ENSMUSG00000020216;ENSMUSG00000029304;ENSMUSG00000031789;ENSMUSG00000035458;ENSMUSG00000038668;ENSMUSG00000042429;ENSMUSG00000049608;ENSMUSG00000050953;ENSMUSG00000079157
GO:0046849	Biological Process	bone remodeling	4	101	0.0133842	ENSMUSG00000029304;ENSMUSG00000032937;ENSMUSG00000049608;ENSMUSG00000050953
GO:0006692	Biological Process	prostanoid metabolic process	3	55	0.0135209	ENSMUSG00000001642;ENSMUSG00000027533;ENSMUSG00000040562
GO:0006693	Biological Process	prostaglandin metabolic process	3	55	0.0135209	ENSMUSG00000001642;ENSMUSG00000027533;ENSMUSG00000040562
GO:0009617	Biological Process	response to bacterium	15	877	0.0136653	ENSMUSG00000017733;ENSMUSG00000023034;ENSMUSG00000026414;ENSMUSG00000026672;ENSMUSG00000028456;ENSMUSG00000028525;ENSMUSG00000029153;ENSMUSG00000044863;ENSMUSG00000049350;ENSMUSG00000049709;ENSMUSG00000050953;ENSMUSG00000051159;ENSMUSG00000062515;ENSMUSG00000070529;ENSMUSG00000074595
GO:0060314	Biological Process	regulation of ryanodine-sensitive calcium-release channel activity	2	20	0.0138797	ENSMUSG00000004035;ENSMUSG00000020216
GO:0005769	Cellular Component	early endosome	8	359	0.0138948	ENSMUSG00000001313;ENSMUSG00000012428;ENSMUSG00000020388;ENSMUSG00000026832;ENSMUSG00000027519;ENSMUSG00000036766;ENSMUSG00000050953;ENSMUSG00000089809
GO:0019752	Biological Process	carboxylic acid metabolic process	16	962	0.0140638	ENSMUSG00000001642;ENSMUSG00000004035;ENSMUSG00000021364;ENSMUSG00000022129;ENSMUSG00000027199;ENSMUSG00000027452;ENSMUSG00000027533;ENSMUSG00000029596;ENSMUSG00000029695;ENSMUSG00000033022;ENSMUSG00000037797;ENSMUSG00000040562;ENSMUSG00000042684;ENSMUSG00000057666;ENSMUSG00000062515;ENSMUSG00000063415
GO:0050661	Molecular Function	NADP binding	3	55	0.0143146	ENSMUSG00000019301;ENSMUSG00000022613;ENSMUSG00000057666
GO:0042562	Molecular Function	hormone binding	4	101	0.0143746	ENSMUSG00000019301;ENSMUSG00000023047;ENSMUSG00000031870;ENSMUSG00000032937
GO:0035259	Molecular Function	glucocorticoid receptor binding	2	20	0.0144551	ENSMUSG00000023034;ENSMUSG00000042817
GO:0043266	Biological Process	regulation of potassium ion transport	4	104	0.0147639	ENSMUSG00000005362;ENSMUSG00000039639;ENSMUSG00000041245;ENSMUSG00000042429
GO:0046850	Biological Process	regulation of bone remodeling	3	57	0.0148838	ENSMUSG00000029304;ENSMUSG00000032937;ENSMUSG00000050953
GO:0003013	Biological Process	circulatory system process	10	496	0.0150714	ENSMUSG00000026414;ENSMUSG00000028024;ENSMUSG00000028525;ENSMUSG00000032034;ENSMUSG00000032937;ENSMUSG00000035458;ENSMUSG00000035783;ENSMUSG00000039639;ENSMUSG00000042429;ENSMUSG00000050953
GO:0034766	Biological Process	negative regulation of ion transmembrane transport	4	105	0.015243	ENSMUSG00000004035;ENSMUSG00000005362;ENSMUSG00000039639;ENSMUSG00000098650
GO:0021692	Biological Process	cerebellar Purkinje cell layer morphogenesis	2	21	0.0152504	ENSMUSG00000018698;ENSMUSG00000023011
GO:0060307	Biological Process	regulation of ventricular cardiac muscle cell membrane repolarization	2	21	0.0152504	ENSMUSG00000039639;ENSMUSG00000050953
GO:0090190	Biological Process	positive regulation of branching involved in ureteric bud morphogenesis	2	21	0.0152504	ENSMUSG00000018698;ENSMUSG00000022144
GO:0048545	Biological Process	response to steroid hormone	8	354	0.0154881	ENSMUSG00000019102;ENSMUSG00000022061;ENSMUSG00000022144;ENSMUSG00000029304;ENSMUSG00000031870;ENSMUSG00000032937;ENSMUSG00000033022;ENSMUSG00000042817
GO:0090183	Biological Process	regulation of kidney development	3	58	0.0155934	ENSMUSG00000018698;ENSMUSG00000022144;ENSMUSG00000051159
GO:1904591	Biological Process	positive regulation of protein import	3	58	0.0155934	ENSMUSG00000019942;ENSMUSG00000030865;ENSMUSG00000078630
GO:0005865	Cellular Component	striated muscle thin filament	2	22	0.0156463	ENSMUSG00000026414;ENSMUSG00000035458
GO:0055074	Biological Process	calcium ion homeostasis	10	499	0.0156543	ENSMUSG00000004035;ENSMUSG00000020216;ENSMUSG00000029304;ENSMUSG00000031789;ENSMUSG00000035458;ENSMUSG00000038668;ENSMUSG00000042429;ENSMUSG00000049608;ENSMUSG00000050953;ENSMUSG00000079157
GO:0051049	Biological Process	regulation of transport	26	1847	0.0157219	ENSMUSG00000004035;ENSMUSG00000005362;ENSMUSG00000017400;ENSMUSG00000019942;ENSMUSG00000020216;ENSMUSG00000021319;ENSMUSG00000022061;ENSMUSG00000022144;ENSMUSG00000026407;ENSMUSG00000026414;ENSMUSG00000026880;ENSMUSG00000027533;ENSMUSG00000028456;ENSMUSG00000028525;ENSMUSG00000029304;ENSMUSG00000029544;ENSMUSG00000030616;ENSMUSG00000030865;ENSMUSG00000032034;ENSMUSG00000039639;ENSMUSG00000041245;…
GO:0001776	Biological Process	leukocyte homeostasis	4	106	0.0157318	ENSMUSG00000019966;ENSMUSG00000026532;ENSMUSG00000028525;ENSMUSG00000032218
GO:0019932	Biological Process	second-messenger-mediated signaling	9	428	0.0161617	ENSMUSG00000004035;ENSMUSG00000020216;ENSMUSG00000028525;ENSMUSG00000030865;ENSMUSG00000032937;ENSMUSG00000035458;ENSMUSG00000038668;ENSMUSG00000047591;ENSMUSG00000057666
GO:0030104	Biological Process	water homeostasis	3	59	0.0163217	ENSMUSG00000001642;ENSMUSG00000032937;ENSMUSG00000063415
GO:1901564	Biological Process	organonitrogen compound metabolic process	75	6712	0.0164149	ENSMUSG00000001642;ENSMUSG00000004035;ENSMUSG00000005362;ENSMUSG00000017733;ENSMUSG00000019942;ENSMUSG00000019966;ENSMUSG00000020151;ENSMUSG00000021200;ENSMUSG00000021319;ENSMUSG00000021364;ENSMUSG00000022033;ENSMUSG00000022061;ENSMUSG00000022129;ENSMUSG00000022144;ENSMUSG00000022226;ENSMUSG00000022887;ENSMUSG00000023034;ENSMUSG00000023047;ENSMUSG00000025574;ENSMUSG00000026532;ENSMUSG00000027199;…
GO:0022008	Biological Process	neurogenesis	25	1765	0.016582	ENSMUSG00000001313;ENSMUSG00000004892;ENSMUSG00000018698;ENSMUSG00000022129;ENSMUSG00000022144;ENSMUSG00000023011;ENSMUSG00000027296;ENSMUSG00000030103;ENSMUSG00000031654;ENSMUSG00000031789;ENSMUSG00000032937;ENSMUSG00000036766;ENSMUSG00000037868;ENSMUSG00000038668;ENSMUSG00000039313;ENSMUSG00000040260;ENSMUSG00000047407;ENSMUSG00000050953;ENSMUSG00000051243;ENSMUSG00000063063;ENSMUSG00000064293;…
GO:0061213	Biological Process	positive regulation of mesonephros development	2	22	0.0166767	ENSMUSG00000018698;ENSMUSG00000022144
GO:0042383	Cellular Component	sarcolemma	5	170	0.0169508	ENSMUSG00000017400;ENSMUSG00000020672;ENSMUSG00000024302;ENSMUSG00000026407;ENSMUSG00000032034
GO:0005913	Cellular Component	cell-cell adherens junction	2	23	0.017039	ENSMUSG00000050953;ENSMUSG00000091556
GO:0001658	Biological Process	branching involved in ureteric bud morphogenesis	3	60	0.0170688	ENSMUSG00000018698;ENSMUSG00000022144;ENSMUSG00000051159
GO:0002833	Biological Process	positive regulation of response to biotic stimulus	3	60	0.0170688	ENSMUSG00000026672;ENSMUSG00000028456;ENSMUSG00000049709
GO:0030858	Biological Process	positive regulation of epithelial cell differentiation	3	60	0.0170688	ENSMUSG00000018698;ENSMUSG00000021319;ENSMUSG00000022144
GO:0050879	Biological Process	multicellular organismal movement	3	60	0.0170688	ENSMUSG00000017400;ENSMUSG00000020216;ENSMUSG00000035458
GO:0050881	Biological Process	musculoskeletal movement	3	60	0.0170688	ENSMUSG00000017400;ENSMUSG00000020216;ENSMUSG00000035458
GO:0031905	Cellular Component	early endosome lumen	1	2	0.0174042	ENSMUSG00000020388
GO:0031906	Cellular Component	late endosome lumen	1	2	0.0174042	ENSMUSG00000057666
GO:0061832	Cellular Component	basal ectoplasmic specialization	1	2	0.0174042	ENSMUSG00000091556
GO:0097125	Cellular Component	cyclin B1-CDK1 complex	1	2	0.0174042	ENSMUSG00000019942
GO:1990257	Cellular Component	piccolo-bassoon transport vesicle	1	2	0.0174042	ENSMUSG00000029757
GO:0031410	Cellular Component	cytoplasmic vesicle	26	1931	0.0176312	ENSMUSG00000001313;ENSMUSG00000012428;ENSMUSG00000017733;ENSMUSG00000020388;ENSMUSG00000022129;ENSMUSG00000026672;ENSMUSG00000026832;ENSMUSG00000026880;ENSMUSG00000027519;ENSMUSG00000027536;ENSMUSG00000028024;ENSMUSG00000028456;ENSMUSG00000028525;ENSMUSG00000029153;ENSMUSG00000029757;ENSMUSG00000030616;ENSMUSG00000032937;ENSMUSG00000036766;ENSMUSG00000038668;ENSMUSG00000040569;ENSMUSG00000049350;…
GO:1902750	Biological Process	negative regulation of cell cycle G2/M phase transition	3	61	0.0178348	ENSMUSG00000019942;ENSMUSG00000026107;ENSMUSG00000027536
GO:0051336	Biological Process	regulation of hydrolase activity	19	1245	0.0178695	ENSMUSG00000017733;ENSMUSG00000022061;ENSMUSG00000023034;ENSMUSG00000026414;ENSMUSG00000027443;ENSMUSG00000027445;ENSMUSG00000030616;ENSMUSG00000030865;ENSMUSG00000035458;ENSMUSG00000038668;ENSMUSG00000041536;ENSMUSG00000049608;ENSMUSG00000052302;ENSMUSG00000057666;ENSMUSG00000061718;ENSMUSG00000070529;ENSMUSG00000070531;ENSMUSG00000070533;ENSMUSG00000074595
GO:0003294	Biological Process	atrial ventricular junction remodeling	1	2	0.0179996	ENSMUSG00000050953
GO:0003340	Biological Process	negative regulation of mesenchymal to epithelial transition involved in metanephros morphogenesis	1	2	0.0179996	ENSMUSG00000051159
GO:0003347	Biological Process	epicardial cell to mesenchymal cell transition	1	2	0.0179996	ENSMUSG00000050953
GO:0006060	Biological Process	sorbitol metabolic process	1	2	0.0179996	ENSMUSG00000001642
GO:0006583	Biological Process	melanin biosynthetic process from tyrosine	1	2	0.0179996	ENSMUSG00000022129
GO:0006600	Biological Process	creatine metabolic process	1	2	0.0179996	ENSMUSG00000027199
GO:0006601	Biological Process	creatine biosynthetic process	1	2	0.0179996	ENSMUSG00000027199
GO:0009085	Biological Process	lysine biosynthetic process	1	2	0.0179996	ENSMUSG00000029695
GO:0010645	Biological Process	regulation of cell communication by chemical coupling	1	2	0.0179996	ENSMUSG00000050953
GO:0010652	Biological Process	positive regulation of cell communication by chemical coupling	1	2	0.0179996	ENSMUSG00000050953
GO:0018931	Biological Process	naphthalene metabolic process	1	2	0.0179996	ENSMUSG00000001642
GO:0019413	Biological Process	acetate biosynthetic process	1	2	0.0179996	ENSMUSG00000027452
GO:0019452	Biological Process	L-cysteine catabolic process to taurine	1	2	0.0179996	ENSMUSG00000033022
GO:0019542	Biological Process	propionate biosynthetic process	1	2	0.0179996	ENSMUSG00000027452
GO:0019878	Biological Process	lysine biosynthetic process via aminoadipic acid	1	2	0.0179996	ENSMUSG00000029695
GO:0021658	Biological Process	rhombomere 3 morphogenesis	1	2	0.0179996	ENSMUSG00000037868
GO:0021784	Biological Process	postganglionic parasympathetic fiber development	1	2	0.0179996	ENSMUSG00000022144
GO:0021847	Biological Process	ventricular zone neuroblast division	1	2	0.0179996	ENSMUSG00000022129
GO:0032972	Biological Process	regulation of muscle filament sliding speed	1	2	0.0179996	ENSMUSG00000026414
GO:0033216	Biological Process	ferric iron import	1	2	0.0179996	ENSMUSG00000012428
GO:0034418	Biological Process	urate biosynthetic process	1	2	0.0179996	ENSMUSG00000029304
GO:0035545	Biological Process	determination of left/right asymmetry in nervous system	1	2	0.0179996	ENSMUSG00000067860
GO:0035606	Biological Process	peptidyl-cysteine S-trans-nitrosylation	1	2	0.0179996	ENSMUSG00000057666
GO:0042323	Biological Process	negative regulation of circadian sleep/wake cycle, non-REM sleep	1	2	0.0179996	ENSMUSG00000042429
GO:0042412	Biological Process	taurine biosynthetic process	1	2	0.0179996	ENSMUSG00000033022
GO:0046305	Biological Process	alkanesulfonate biosynthetic process	1	2	0.0179996	ENSMUSG00000033022
GO:0060067	Biological Process	cervix development	1	2	0.0179996	ENSMUSG00000018698
GO:0061870	Biological Process	positive regulation of hepatic stellate cell migration	1	2	0.0179996	ENSMUSG00000035783
GO:0061872	Biological Process	hepatic stellate cell contraction	1	2	0.0179996	ENSMUSG00000035783
GO:0061873	Biological Process	regulation of hepatic stellate cell contraction	1	2	0.0179996	ENSMUSG00000035783
GO:0070256	Biological Process	negative regulation of mucus secretion	1	2	0.0179996	ENSMUSG00000042429
GO:0071104	Biological Process	response to interleukin-9	1	2	0.0179996	ENSMUSG00000051159
GO:0071105	Biological Process	response to interleukin-11	1	2	0.0179996	ENSMUSG00000051159
GO:0090420	Biological Process	naphthalene-containing compound metabolic process	1	2	0.0179996	ENSMUSG00000001642
GO:0097238	Biological Process	cellular response to methylglyoxal	1	2	0.0179996	ENSMUSG00000001642
GO:0098706	Biological Process	ferric iron import across cell outer membrane	1	2	0.0179996	ENSMUSG00000012428
GO:1900453	Biological Process	negative regulation of long-term synaptic depression	1	2	0.0179996	ENSMUSG00000042429
GO:1901898	Biological Process	negative regulation of relaxation of cardiac muscle	1	2	0.0179996	ENSMUSG00000028525
GO:1902811	Biological Process	positive regulation of skeletal muscle fiber differentiation	1	2	0.0179996	ENSMUSG00000063415
GO:1905772	Biological Process	positive regulation of mesodermal cell differentiation	1	2	0.0179996	ENSMUSG00000050953
GO:1905904	Biological Process	positive regulation of mesoderm formation	1	2	0.0179996	ENSMUSG00000050953
GO:2000742	Biological Process	regulation of anterior head development	1	2	0.0179996	ENSMUSG00000018698
GO:2000744	Biological Process	positive regulation of anterior head development	1	2	0.0179996	ENSMUSG00000018698
GO:2000866	Biological Process	positive regulation of estradiol secretion	1	2	0.0179996	ENSMUSG00000029304
GO:2001260	Biological Process	regulation of semaphorin-plexin signaling pathway	1	2	0.0179996	ENSMUSG00000022144
GO:0046983	Molecular Function	protein dimerization activity	17	1052	0.018043	ENSMUSG00000001156;ENSMUSG00000004035;ENSMUSG00000019301;ENSMUSG00000020388;ENSMUSG00000022144;ENSMUSG00000022887;ENSMUSG00000023034;ENSMUSG00000026880;ENSMUSG00000027331;ENSMUSG00000027536;ENSMUSG00000028417;ENSMUSG00000030103;ENSMUSG00000031683;ENSMUSG00000040562;ENSMUSG00000042429;ENSMUSG00000051159;ENSMUSG00000057363
GO:1901617	Biological Process	organic hydroxy compound biosynthetic process	6	229	0.0180762	ENSMUSG00000001642;ENSMUSG00000019301;ENSMUSG00000022129;ENSMUSG00000027296;ENSMUSG00000033122;ENSMUSG00000051159
GO:0032780	Biological Process	negative regulation of ATPase activity	2	23	0.0181577	ENSMUSG00000026414;ENSMUSG00000035458
GO:0042438	Biological Process	melanin biosynthetic process	2	23	0.0181577	ENSMUSG00000022129;ENSMUSG00000051159
GO:0042759	Biological Process	long-chain fatty acid biosynthetic process	2	23	0.0181577	ENSMUSG00000004035;ENSMUSG00000040562
GO:0072202	Biological Process	cell differentiation involved in metanephros development	2	23	0.0181577	ENSMUSG00000022144;ENSMUSG00000051159
GO:0099625	Biological Process	ventricular cardiac muscle cell membrane repolarization	2	23	0.0181577	ENSMUSG00000039639;ENSMUSG00000050953
GO:1901017	Biological Process	negative regulation of potassium ion transmembrane transporter activity	2	23	0.0181577	ENSMUSG00000005362;ENSMUSG00000039639
GO:0097708	Cellular Component	intracellular vesicle	26	1937	0.0182678	ENSMUSG00000001313;ENSMUSG00000012428;ENSMUSG00000017733;ENSMUSG00000020388;ENSMUSG00000022129;ENSMUSG00000026672;ENSMUSG00000026832;ENSMUSG00000026880;ENSMUSG00000027519;ENSMUSG00000027536;ENSMUSG00000028024;ENSMUSG00000028456;ENSMUSG00000028525;ENSMUSG00000029153;ENSMUSG00000029757;ENSMUSG00000030616;ENSMUSG00000032937;ENSMUSG00000036766;ENSMUSG00000038668;ENSMUSG00000040569;ENSMUSG00000049350;…
GO:0006939	Biological Process	smooth muscle contraction	4	111	0.0183234	ENSMUSG00000022144;ENSMUSG00000035458;ENSMUSG00000035783;ENSMUSG00000042429
GO:0072503	Biological Process	cellular divalent inorganic cation homeostasis	10	512	0.0183762	ENSMUSG00000004035;ENSMUSG00000020216;ENSMUSG00000029304;ENSMUSG00000031789;ENSMUSG00000035458;ENSMUSG00000038668;ENSMUSG00000042429;ENSMUSG00000049608;ENSMUSG00000050953;ENSMUSG00000079157
GO:0001565	Molecular Function	phorbol ester receptor activity	1	2	0.018388	ENSMUSG00000028456
GO:0001566	Molecular Function	non-kinase phorbol ester receptor activity	1	2	0.018388	ENSMUSG00000028456
GO:0003960	Molecular Function	NADPH:quinone reductase activity	1	2	0.018388	ENSMUSG00000037797
GO:0004167	Molecular Function	dopachrome isomerase activity	1	2	0.018388	ENSMUSG00000022129
GO:0004794	Molecular Function	L-threonine ammonia-lyase activity	1	2	0.018388	ENSMUSG00000029596
GO:0004797	Molecular Function	thymidine kinase activity	1	2	0.018388	ENSMUSG00000025574
GO:0005026	Molecular Function	transforming growth factor beta receptor activity, type II	1	2	0.018388	ENSMUSG00000023047
GO:0008823	Molecular Function	cupric reductase activity	1	2	0.018388	ENSMUSG00000012428
GO:0016206	Molecular Function	catechol O-methyltransferase activity	1	2	0.018388	ENSMUSG00000078630
GO:0031751	Molecular Function	D4 dopamine receptor binding	1	2	0.018388	ENSMUSG00000061718
GO:0035410	Molecular Function	dihydrotestosterone 17-beta-dehydrogenase activity	1	2	0.018388	ENSMUSG00000019301
GO:0036130	Molecular Function	prostaglandin H2 endoperoxidase reductase activity	1	2	0.018388	ENSMUSG00000001642
GO:0047159	Molecular Function	1-alkenylglycerophosphocholine O-acyltransferase activity	1	2	0.018388	ENSMUSG00000033192
GO:0047655	Molecular Function	allyl-alcohol dehydrogenase activity	1	2	0.018388	ENSMUSG00000001642
GO:0047956	Molecular Function	glycerol dehydrogenase [NADP+] activity	1	2	0.018388	ENSMUSG00000001642
GO:0050200	Molecular Function	plasmalogen synthase activity	1	2	0.018388	ENSMUSG00000033192
GO:0051903	Molecular Function	S-(hydroxymethyl)glutathione dehydrogenase activity	1	2	0.018388	ENSMUSG00000037797
GO:0052851	Molecular Function	ferric-chelate reductase (NADPH) activity	1	2	0.018388	ENSMUSG00000012428
GO:0070780	Molecular Function	dihydrosphingosine-1-phosphate phosphatase activity	1	2	0.018388	ENSMUSG00000032908
GO:0102084	Molecular Function	L-dopa O-methyltransferase activity	1	2	0.018388	ENSMUSG00000078630
GO:0102938	Molecular Function	orcinol O-methyltransferase activity	1	2	0.018388	ENSMUSG00000078630
GO:0010817	Biological Process	regulation of hormone levels	11	589	0.0184991	ENSMUSG00000001642;ENSMUSG00000019301;ENSMUSG00000022061;ENSMUSG00000029304;ENSMUSG00000032937;ENSMUSG00000033122;ENSMUSG00000037797;ENSMUSG00000042429;ENSMUSG00000047591;ENSMUSG00000050953;ENSMUSG00000063415
GO:0016459	Cellular Component	myosin complex	3	64	0.0185327	ENSMUSG00000018830;ENSMUSG00000059430;ENSMUSG00000068876
GO:0021695	Biological Process	cerebellar cortex development	3	62	0.0186197	ENSMUSG00000018698;ENSMUSG00000023011;ENSMUSG00000031654
GO:0060429	Biological Process	epithelium development	18	1165	0.0187309	ENSMUSG00000001642;ENSMUSG00000018698;ENSMUSG00000021319;ENSMUSG00000022061;ENSMUSG00000022144;ENSMUSG00000031430;ENSMUSG00000031870;ENSMUSG00000032085;ENSMUSG00000032937;ENSMUSG00000035783;ENSMUSG00000039639;ENSMUSG00000047407;ENSMUSG00000050953;ENSMUSG00000051159;ENSMUSG00000062327;ENSMUSG00000063415;ENSMUSG00000067860;ENSMUSG00000078630
GO:0048754	Biological Process	branching morphogenesis of an epithelial tube	5	169	0.0188821	ENSMUSG00000018698;ENSMUSG00000022061;ENSMUSG00000022144;ENSMUSG00000031870;ENSMUSG00000051159
GO:1903169	Biological Process	regulation of calcium ion transmembrane transport	5	169	0.0188821	ENSMUSG00000004035;ENSMUSG00000017400;ENSMUSG00000020216;ENSMUSG00000028525;ENSMUSG00000039639
GO:0042127	Biological Process	regulation of cell proliferation	24	1696	0.0189798	ENSMUSG00000000317;ENSMUSG00000001349;ENSMUSG00000001642;ENSMUSG00000018698;ENSMUSG00000019102;ENSMUSG00000019942;ENSMUSG00000019966;ENSMUSG00000021319;ENSMUSG00000022061;ENSMUSG00000022129;ENSMUSG00000022144;ENSMUSG00000023034;ENSMUSG00000026532;ENSMUSG00000026672;ENSMUSG00000030865;ENSMUSG00000031870;ENSMUSG00000032908;ENSMUSG00000039313;ENSMUSG00000041359;ENSMUSG00000042429;ENSMUSG00000047407;…
GO:0005622	Cellular Component	intracellular	137	14150	0.0192989	ENSMUSG00000000317;ENSMUSG00000001156;ENSMUSG00000001313;ENSMUSG00000001349;ENSMUSG00000001642;ENSMUSG00000004035;ENSMUSG00000005357;ENSMUSG00000005362;ENSMUSG00000011263;ENSMUSG00000012428;ENSMUSG00000015217;ENSMUSG00000017400;ENSMUSG00000017733;ENSMUSG00000018698;ENSMUSG00000018830;ENSMUSG00000019102;ENSMUSG00000019301;ENSMUSG00000019942;ENSMUSG00000019966;ENSMUSG00000019996;ENSMUSG00000020151;…
GO:0044424	Cellular Component	intracellular part	137	14150	0.0192989	ENSMUSG00000000317;ENSMUSG00000001156;ENSMUSG00000001313;ENSMUSG00000001349;ENSMUSG00000001642;ENSMUSG00000004035;ENSMUSG00000005357;ENSMUSG00000005362;ENSMUSG00000011263;ENSMUSG00000012428;ENSMUSG00000015217;ENSMUSG00000017400;ENSMUSG00000017733;ENSMUSG00000018698;ENSMUSG00000018830;ENSMUSG00000019102;ENSMUSG00000019301;ENSMUSG00000019942;ENSMUSG00000019966;ENSMUSG00000019996;ENSMUSG00000020151;…
GO:1902305	Biological Process	regulation of sodium ion transmembrane transport	3	63	0.0194236	ENSMUSG00000026880;ENSMUSG00000041245;ENSMUSG00000098650
GO:0055080	Biological Process	cation homeostasis	13	752	0.0194487	ENSMUSG00000004035;ENSMUSG00000012428;ENSMUSG00000020216;ENSMUSG00000029304;ENSMUSG00000030865;ENSMUSG00000031789;ENSMUSG00000035458;ENSMUSG00000038668;ENSMUSG00000042429;ENSMUSG00000049608;ENSMUSG00000050953;ENSMUSG00000079157;ENSMUSG00000098650
GO:0001894	Biological Process	tissue homeostasis	6	233	0.0195017	ENSMUSG00000001642;ENSMUSG00000029304;ENSMUSG00000031430;ENSMUSG00000031789;ENSMUSG00000032937;ENSMUSG00000049608
GO:0030165	Molecular Function	PDZ domain binding	4	111	0.0196506	ENSMUSG00000020672;ENSMUSG00000024302;ENSMUSG00000038668;ENSMUSG00000050953
GO:0090189	Biological Process	regulation of branching involved in ureteric bud morphogenesis	2	24	0.019692	ENSMUSG00000018698;ENSMUSG00000022144
GO:0099010	Biological Process	modification of postsynaptic structure	2	24	0.019692	ENSMUSG00000029544;ENSMUSG00000063063
GO:2000050	Biological Process	regulation of non-canonical Wnt signaling pathway	2	24	0.019692	ENSMUSG00000021319;ENSMUSG00000040260
GO:0018958	Biological Process	phenol-containing compound metabolic process	4	114	0.0199983	ENSMUSG00000001642;ENSMUSG00000022129;ENSMUSG00000051159;ENSMUSG00000078630
GO:1905330	Biological Process	regulation of morphogenesis of an epithelium	4	114	0.0199983	ENSMUSG00000018698;ENSMUSG00000022144;ENSMUSG00000050953;ENSMUSG00000051159
GO:0016491	Molecular Function	oxidoreductase activity	14	819	0.0200761	ENSMUSG00000001642;ENSMUSG00000004035;ENSMUSG00000012428;ENSMUSG00000019102;ENSMUSG00000019301;ENSMUSG00000022129;ENSMUSG00000022613;ENSMUSG00000029695;ENSMUSG00000030101;ENSMUSG00000033022;ENSMUSG00000033122;ENSMUSG00000037797;ENSMUSG00000057666;ENSMUSG00000063415
GO:0016500	Molecular Function	protein-hormone receptor activity	2	24	0.020498	ENSMUSG00000023047;ENSMUSG00000032937
GO:0016769	Molecular Function	transferase activity, transferring nitrogenous groups	2	24	0.020498	ENSMUSG00000027199;ENSMUSG00000057666
GO:0043436	Biological Process	oxoacid metabolic process	16	1006	0.0205074	ENSMUSG00000001642;ENSMUSG00000004035;ENSMUSG00000021364;ENSMUSG00000022129;ENSMUSG00000027199;ENSMUSG00000027452;ENSMUSG00000027533;ENSMUSG00000029596;ENSMUSG00000029695;ENSMUSG00000033022;ENSMUSG00000037797;ENSMUSG00000040562;ENSMUSG00000042684;ENSMUSG00000057666;ENSMUSG00000062515;ENSMUSG00000063415
GO:0032269	Biological Process	negative regulation of cellular protein metabolic process	17	1091	0.0205128	ENSMUSG00000017733;ENSMUSG00000020151;ENSMUSG00000021319;ENSMUSG00000022033;ENSMUSG00000023034;ENSMUSG00000027443;ENSMUSG00000027445;ENSMUSG00000030203;ENSMUSG00000039313;ENSMUSG00000041536;ENSMUSG00000057666;ENSMUSG00000061718;ENSMUSG00000062515;ENSMUSG00000070529;ENSMUSG00000070531;ENSMUSG00000070533;ENSMUSG00000074595
GO:0051287	Molecular Function	NAD binding	3	63	0.0205408	ENSMUSG00000037797;ENSMUSG00000057363;ENSMUSG00000057666
GO:0001659	Biological Process	temperature homeostasis	5	173	0.020658	ENSMUSG00000027199;ENSMUSG00000027533;ENSMUSG00000042429;ENSMUSG00000050953;ENSMUSG00000062515
GO:0003094	Biological Process	glomerular filtration	2	25	0.0212788	ENSMUSG00000042429;ENSMUSG00000050953
GO:0006582	Biological Process	melanin metabolic process	2	25	0.0212788	ENSMUSG00000022129;ENSMUSG00000051159
GO:0044342	Biological Process	type B pancreatic cell proliferation	2	25	0.0212788	ENSMUSG00000023034;ENSMUSG00000032908
GO:0060065	Biological Process	uterus development	2	25	0.0212788	ENSMUSG00000018698;ENSMUSG00000032937
GO:0061217	Biological Process	regulation of mesonephros development	2	25	0.0212788	ENSMUSG00000018698;ENSMUSG00000022144
GO:0071467	Biological Process	cellular response to pH	2	25	0.0212788	ENSMUSG00000039639;ENSMUSG00000050953
GO:0099623	Biological Process	regulation of cardiac muscle cell membrane repolarization	2	25	0.0212788	ENSMUSG00000039639;ENSMUSG00000050953
GO:0036379	Cellular Component	myofilament	2	26	0.0215175	ENSMUSG00000026414;ENSMUSG00000035458
GO:0055065	Biological Process	metal ion homeostasis	12	683	0.021746	ENSMUSG00000004035;ENSMUSG00000012428;ENSMUSG00000020216;ENSMUSG00000029304;ENSMUSG00000031789;ENSMUSG00000035458;ENSMUSG00000038668;ENSMUSG00000042429;ENSMUSG00000049608;ENSMUSG00000050953;ENSMUSG00000079157;ENSMUSG00000098650
GO:0061337	Biological Process	cardiac conduction	3	66	0.0219488	ENSMUSG00000032034;ENSMUSG00000039639;ENSMUSG00000050953
GO:1901607	Biological Process	alpha-amino acid biosynthetic process	3	66	0.0219488	ENSMUSG00000027199;ENSMUSG00000029596;ENSMUSG00000029695
GO:0006875	Biological Process	cellular metal ion homeostasis	11	605	0.0220288	ENSMUSG00000004035;ENSMUSG00000012428;ENSMUSG00000020216;ENSMUSG00000029304;ENSMUSG00000031789;ENSMUSG00000035458;ENSMUSG00000038668;ENSMUSG00000042429;ENSMUSG00000049608;ENSMUSG00000050953;ENSMUSG00000079157
GO:0048738	Biological Process	cardiac muscle tissue development	6	240	0.0221776	ENSMUSG00000018830;ENSMUSG00000019942;ENSMUSG00000026414;ENSMUSG00000035458;ENSMUSG00000050953;ENSMUSG00000062327
GO:0031982	Cellular Component	vesicle	27	2069	0.0225347	ENSMUSG00000001313;ENSMUSG00000012428;ENSMUSG00000017733;ENSMUSG00000020388;ENSMUSG00000022129;ENSMUSG00000026672;ENSMUSG00000026832;ENSMUSG00000026880;ENSMUSG00000027519;ENSMUSG00000027536;ENSMUSG00000028024;ENSMUSG00000028456;ENSMUSG00000028525;ENSMUSG00000029153;ENSMUSG00000029304;ENSMUSG00000029757;ENSMUSG00000030616;ENSMUSG00000032937;ENSMUSG00000036766;ENSMUSG00000038668;ENSMUSG00000040569;…
GO:0007519	Biological Process	skeletal muscle tissue development	5	177	0.0225399	ENSMUSG00000021200;ENSMUSG00000023034;ENSMUSG00000036766;ENSMUSG00000037868;ENSMUSG00000063415
GO:0046579	Biological Process	positive regulation of Ras protein signal transduction	3	67	0.0228285	ENSMUSG00000019966;ENSMUSG00000038668;ENSMUSG00000049608
GO:0060675	Biological Process	ureteric bud morphogenesis	3	67	0.0228285	ENSMUSG00000018698;ENSMUSG00000022144;ENSMUSG00000051159
GO:2000179	Biological Process	positive regulation of neural precursor cell proliferation	3	67	0.0228285	ENSMUSG00000018698;ENSMUSG00000022129;ENSMUSG00000026672
GO:0003071	Biological Process	renal system process involved in regulation of systemic arterial blood pressure	2	26	0.0229168	ENSMUSG00000042429;ENSMUSG00000050953
GO:0030318	Biological Process	melanocyte differentiation	2	26	0.0229168	ENSMUSG00000019966;ENSMUSG00000051159
GO:0097205	Biological Process	renal filtration	2	26	0.0229168	ENSMUSG00000042429;ENSMUSG00000050953
GO:1901380	Biological Process	negative regulation of potassium ion transmembrane transport	2	26	0.0229168	ENSMUSG00000005362;ENSMUSG00000039639
GO:0019751	Biological Process	polyol metabolic process	4	119	0.0229937	ENSMUSG00000001642;ENSMUSG00000022613;ENSMUSG00000027296;ENSMUSG00000032908
GO:0043621	Molecular Function	protein self-association	3	66	0.0232016	ENSMUSG00000022061;ENSMUSG00000034327;ENSMUSG00000042817
GO:0042803	Molecular Function	protein homodimerization activity	12	676	0.0234695	ENSMUSG00000004035;ENSMUSG00000019301;ENSMUSG00000020388;ENSMUSG00000022144;ENSMUSG00000022887;ENSMUSG00000026880;ENSMUSG00000027331;ENSMUSG00000027536;ENSMUSG00000030103;ENSMUSG00000040562;ENSMUSG00000051159;ENSMUSG00000057363
GO:0072507	Biological Process	divalent inorganic cation homeostasis	10	533	0.0234889	ENSMUSG00000004035;ENSMUSG00000020216;ENSMUSG00000029304;ENSMUSG00000031789;ENSMUSG00000035458;ENSMUSG00000038668;ENSMUSG00000042429;ENSMUSG00000049608;ENSMUSG00000050953;ENSMUSG00000079157
GO:0021549	Biological Process	cerebellum development	4	120	0.0236238	ENSMUSG00000018698;ENSMUSG00000023011;ENSMUSG00000031654;ENSMUSG00000038668
GO:0048699	Biological Process	generation of neurons	23	1641	0.0237139	ENSMUSG00000001313;ENSMUSG00000004892;ENSMUSG00000018698;ENSMUSG00000022129;ENSMUSG00000022144;ENSMUSG00000023011;ENSMUSG00000027296;ENSMUSG00000030103;ENSMUSG00000031654;ENSMUSG00000031789;ENSMUSG00000032937;ENSMUSG00000037868;ENSMUSG00000038668;ENSMUSG00000039313;ENSMUSG00000040260;ENSMUSG00000047407;ENSMUSG00000050953;ENSMUSG00000051243;ENSMUSG00000063063;ENSMUSG00000064293;ENSMUSG00000067879;…
GO:0015800	Biological Process	acidic amino acid transport	3	68	0.0237272	ENSMUSG00000005357;ENSMUSG00000042429;ENSMUSG00000050953
GO:0061371	Biological Process	determination of heart left/right asymmetry	3	68	0.0237272	ENSMUSG00000050953;ENSMUSG00000062327;ENSMUSG00000067860
GO:0072171	Biological Process	mesonephric tubule morphogenesis	3	68	0.0237272	ENSMUSG00000018698;ENSMUSG00000022144;ENSMUSG00000051159
GO:0019897	Cellular Component	extrinsic component of plasma membrane	5	186	0.0239325	ENSMUSG00000017400;ENSMUSG00000024302;ENSMUSG00000030616;ENSMUSG00000049709;ENSMUSG00000063063
GO:0051707	Biological Process	response to other organism	18	1200	0.0243475	ENSMUSG00000017733;ENSMUSG00000023034;ENSMUSG00000026414;ENSMUSG00000026672;ENSMUSG00000027445;ENSMUSG00000028456;ENSMUSG00000028525;ENSMUSG00000029153;ENSMUSG00000035783;ENSMUSG00000044863;ENSMUSG00000049350;ENSMUSG00000049709;ENSMUSG00000050953;ENSMUSG00000051159;ENSMUSG00000057666;ENSMUSG00000062515;ENSMUSG00000070529;ENSMUSG00000074595
GO:0070588	Biological Process	calcium ion transmembrane transport	7	314	0.0244168	ENSMUSG00000004035;ENSMUSG00000017400;ENSMUSG00000020216;ENSMUSG00000026407;ENSMUSG00000028525;ENSMUSG00000039639;ENSMUSG00000079157
GO:0043951	Biological Process	negative regulation of cAMP-mediated signaling	2	27	0.0246051	ENSMUSG00000028525;ENSMUSG00000038668
GO:0032835	Biological Process	glomerulus development	3	69	0.0246448	ENSMUSG00000018698;ENSMUSG00000028024;ENSMUSG00000035783
GO:0043066	Biological Process	negative regulation of apoptotic process	15	944	0.0246689	ENSMUSG00000001642;ENSMUSG00000019942;ENSMUSG00000019966;ENSMUSG00000022144;ENSMUSG00000023011;ENSMUSG00000023034;ENSMUSG00000026672;ENSMUSG00000029304;ENSMUSG00000031870;ENSMUSG00000038068;ENSMUSG00000041245;ENSMUSG00000041359;ENSMUSG00000042429;ENSMUSG00000051159;ENSMUSG00000057666
GO:0008283	Biological Process	cell proliferation	27	2015	0.0246887	ENSMUSG00000000317;ENSMUSG00000001349;ENSMUSG00000001642;ENSMUSG00000018698;ENSMUSG00000019102;ENSMUSG00000019942;ENSMUSG00000019966;ENSMUSG00000021319;ENSMUSG00000022061;ENSMUSG00000022129;ENSMUSG00000022144;ENSMUSG00000023034;ENSMUSG00000026532;ENSMUSG00000026672;ENSMUSG00000028024;ENSMUSG00000030865;ENSMUSG00000031870;ENSMUSG00000032908;ENSMUSG00000032937;ENSMUSG00000039313;ENSMUSG00000041359;…
GO:0044305	Cellular Component	calyx of Held	2	28	0.0247438	ENSMUSG00000028456;ENSMUSG00000042429
GO:0099092	Cellular Component	postsynaptic density, intracellular component	2	28	0.0247438	ENSMUSG00000057666;ENSMUSG00000063063
GO:0051186	Biological Process	cofactor metabolic process	10	538	0.0248447	ENSMUSG00000001642;ENSMUSG00000004035;ENSMUSG00000026532;ENSMUSG00000027452;ENSMUSG00000029695;ENSMUSG00000037797;ENSMUSG00000040562;ENSMUSG00000057666;ENSMUSG00000068762;ENSMUSG00000111709
GO:0043207	Biological Process	response to external biotic stimulus	18	1203	0.024883	ENSMUSG00000017733;ENSMUSG00000023034;ENSMUSG00000026414;ENSMUSG00000026672;ENSMUSG00000027445;ENSMUSG00000028456;ENSMUSG00000028525;ENSMUSG00000029153;ENSMUSG00000035783;ENSMUSG00000044863;ENSMUSG00000049350;ENSMUSG00000049709;ENSMUSG00000050953;ENSMUSG00000051159;ENSMUSG00000057666;ENSMUSG00000062515;ENSMUSG00000070529;ENSMUSG00000074595
GO:0071902	Biological Process	positive regulation of protein serine/threonine kinase activity	7	317	0.0255421	ENSMUSG00000019966;ENSMUSG00000022033;ENSMUSG00000031853;ENSMUSG00000038668;ENSMUSG00000041359;ENSMUSG00000042429;ENSMUSG00000062248
GO:0032414	Biological Process	positive regulation of ion transmembrane transporter activity	4	123	0.0255764	ENSMUSG00000004035;ENSMUSG00000017400;ENSMUSG00000039639;ENSMUSG00000041245
GO:0051480	Biological Process	regulation of cytosolic calcium ion concentration	8	390	0.0258581	ENSMUSG00000004035;ENSMUSG00000020216;ENSMUSG00000031789;ENSMUSG00000038668;ENSMUSG00000042429;ENSMUSG00000049608;ENSMUSG00000050953;ENSMUSG00000079157
GO:0035556	Biological Process	intracellular signal transduction	33	2590	0.0258781	ENSMUSG00000001313;ENSMUSG00000001642;ENSMUSG00000004035;ENSMUSG00000017400;ENSMUSG00000019966;ENSMUSG00000020151;ENSMUSG00000020216;ENSMUSG00000020374;ENSMUSG00000021200;ENSMUSG00000021319;ENSMUSG00000022033;ENSMUSG00000022061;ENSMUSG00000026672;ENSMUSG00000028456;ENSMUSG00000028525;ENSMUSG00000030203;ENSMUSG00000030865;ENSMUSG00000031853;ENSMUSG00000032937;ENSMUSG00000034327;ENSMUSG00000035458;…
GO:0070701	Cellular Component	mucus layer	1	3	0.025993	ENSMUSG00000049350
GO:0097454	Cellular Component	Schwann cell microvillus	1	3	0.025993	ENSMUSG00000001642
GO:0006790	Biological Process	sulfur compound metabolic process	7	319	0.0263117	ENSMUSG00000004035;ENSMUSG00000027452;ENSMUSG00000029695;ENSMUSG00000033022;ENSMUSG00000040562;ENSMUSG00000068762;ENSMUSG00000111709
GO:0010863	Biological Process	positive regulation of phospholipase C activity	2	28	0.0263426	ENSMUSG00000038668;ENSMUSG00000049608
GO:0042537	Biological Process	benzene-containing compound metabolic process	2	28	0.0263426	ENSMUSG00000004035;ENSMUSG00000040562
GO:0001523	Biological Process	retinoid metabolic process	3	71	0.0265369	ENSMUSG00000001642;ENSMUSG00000037797;ENSMUSG00000063415
GO:0008652	Biological Process	cellular amino acid biosynthetic process	3	71	0.0265369	ENSMUSG00000027199;ENSMUSG00000029596;ENSMUSG00000029695
GO:0007399	Biological Process	nervous system development	31	2405	0.0266121	ENSMUSG00000001313;ENSMUSG00000004892;ENSMUSG00000018698;ENSMUSG00000022129;ENSMUSG00000022144;ENSMUSG00000023011;ENSMUSG00000027296;ENSMUSG00000028417;ENSMUSG00000028456;ENSMUSG00000030103;ENSMUSG00000031654;ENSMUSG00000031789;ENSMUSG00000032937;ENSMUSG00000036766;ENSMUSG00000037868;ENSMUSG00000038668;ENSMUSG00000039313;ENSMUSG00000040260;ENSMUSG00000047407;ENSMUSG00000050953;ENSMUSG00000051159;…
GO:0006793	Biological Process	phosphorus metabolic process	39	3177	0.0266815	ENSMUSG00000019942;ENSMUSG00000019966;ENSMUSG00000020151;ENSMUSG00000021319;ENSMUSG00000022033;ENSMUSG00000022061;ENSMUSG00000022144;ENSMUSG00000023047;ENSMUSG00000025574;ENSMUSG00000027296;ENSMUSG00000027452;ENSMUSG00000027533;ENSMUSG00000028525;ENSMUSG00000029695;ENSMUSG00000030203;ENSMUSG00000030616;ENSMUSG00000030865;ENSMUSG00000031853;ENSMUSG00000032218;ENSMUSG00000032908;ENSMUSG00000032937;…
GO:0001545	Biological Process	primary ovarian follicle growth	1	3	0.0268782	ENSMUSG00000032937
GO:0003104	Biological Process	positive regulation of glomerular filtration	1	3	0.0268782	ENSMUSG00000050953
GO:0006059	Biological Process	hexitol metabolic process	1	3	0.0268782	ENSMUSG00000001642
GO:0006083	Biological Process	acetate metabolic process	1	3	0.0268782	ENSMUSG00000027452
GO:0007231	Biological Process	osmosensory signaling pathway	1	3	0.0268782	ENSMUSG00000041245
GO:0007509	Biological Process	mesoderm migration involved in gastrulation	1	3	0.0268782	ENSMUSG00000062327
GO:0009093	Biological Process	cysteine catabolic process	1	3	0.0268782	ENSMUSG00000033022
GO:0009097	Biological Process	isoleucine biosynthetic process	1	3	0.0268782	ENSMUSG00000029596
GO:0010643	Biological Process	cell communication by chemical coupling	1	3	0.0268782	ENSMUSG00000050953
GO:0014038	Biological Process	regulation of Schwann cell differentiation	1	3	0.0268782	ENSMUSG00000037868
GO:0014040	Biological Process	positive regulation of Schwann cell differentiation	1	3	0.0268782	ENSMUSG00000037868
GO:0019448	Biological Process	L-cysteine catabolic process	1	3	0.0268782	ENSMUSG00000033022
GO:0021569	Biological Process	rhombomere 3 development	1	3	0.0268782	ENSMUSG00000037868
GO:0021571	Biological Process	rhombomere 5 development	1	3	0.0268782	ENSMUSG00000037868
GO:0021593	Biological Process	rhombomere morphogenesis	1	3	0.0268782	ENSMUSG00000037868
GO:0032242	Biological Process	regulation of nucleoside transport	1	3	0.0268782	ENSMUSG00000042429
GO:0032899	Biological Process	regulation of neurotrophin production	1	3	0.0268782	ENSMUSG00000042429
GO:0033212	Biological Process	iron assimilation	1	3	0.0268782	ENSMUSG00000012428
GO:0033512	Biological Process	L-lysine catabolic process to acetyl-CoA via saccharopine	1	3	0.0268782	ENSMUSG00000029695
GO:0035283	Biological Process	central nervous system segmentation	1	3	0.0268782	ENSMUSG00000037868
GO:0035284	Biological Process	brain segmentation	1	3	0.0268782	ENSMUSG00000037868
GO:0035846	Biological Process	oviduct epithelium development	1	3	0.0268782	ENSMUSG00000018698
GO:0035938	Biological Process	estradiol secretion	1	3	0.0268782	ENSMUSG00000029304
GO:0038128	Biological Process	ERBB2 signaling pathway	1	3	0.0268782	ENSMUSG00000020151
GO:0045578	Biological Process	negative regulation of B cell differentiation	1	3	0.0268782	ENSMUSG00000015217
GO:0046104	Biological Process	thymidine metabolic process	1	3	0.0268782	ENSMUSG00000025574
GO:0046294	Biological Process	formaldehyde catabolic process	1	3	0.0268782	ENSMUSG00000037797
GO:0051595	Biological Process	response to methylglyoxal	1	3	0.0268782	ENSMUSG00000001642
GO:0060408	Biological Process	regulation of acetylcholine metabolic process	1	3	0.0268782	ENSMUSG00000032937
GO:0060748	Biological Process	tertiary branching involved in mammary gland duct morphogenesis	1	3	0.0268782	ENSMUSG00000031870
GO:0061868	Biological Process	hepatic stellate cell migration	1	3	0.0268782	ENSMUSG00000035783
GO:0061869	Biological Process	regulation of hepatic stellate cell migration	1	3	0.0268782	ENSMUSG00000035783
GO:0071898	Biological Process	regulation of estrogen receptor binding	1	3	0.0268782	ENSMUSG00000022061
GO:0071899	Biological Process	negative regulation of estrogen receptor binding	1	3	0.0268782	ENSMUSG00000022061
GO:0072061	Biological Process	inner medullary collecting duct development	1	3	0.0268782	ENSMUSG00000001642
GO:0072108	Biological Process	positive regulation of mesenchymal to epithelial transition involved in metanephros morphogenesis	1	3	0.0268782	ENSMUSG00000022144
GO:0097477	Biological Process	lateral motor column neuron migration	1	3	0.0268782	ENSMUSG00000018698
GO:0099178	Biological Process	regulation of retrograde trans-synaptic signaling by endocanabinoid	1	3	0.0268782	ENSMUSG00000027533
GO:0140199	Biological Process	negative regulation of adenylate cyclase-activating adrenergic receptor signaling pathway involved in heart process	1	3	0.0268782	ENSMUSG00000028525
GO:1901318	Biological Process	negative regulation of flagellated sperm motility	1	3	0.0268782	ENSMUSG00000074595
GO:1902174	Biological Process	positive regulation of keratinocyte apoptotic process	1	3	0.0268782	ENSMUSG00000021319
GO:1902809	Biological Process	regulation of skeletal muscle fiber differentiation	1	3	0.0268782	ENSMUSG00000063415
GO:1904700	Biological Process	granulosa cell apoptotic process	1	3	0.0268782	ENSMUSG00000031870
GO:1904708	Biological Process	regulation of granulosa cell apoptotic process	1	3	0.0268782	ENSMUSG00000031870
GO:2000768	Biological Process	positive regulation of nephron tubule epithelial cell differentiation	1	3	0.0268782	ENSMUSG00000018698
GO:2000864	Biological Process	regulation of estradiol secretion	1	3	0.0268782	ENSMUSG00000029304
GO:0016701	Molecular Function	oxidoreductase activity, acting on single donors with incorporation of molecular oxygen	2	28	0.027407	ENSMUSG00000022613;ENSMUSG00000033022
GO:0003941	Molecular Function	L-serine ammonia-lyase activity	1	3	0.0274554	ENSMUSG00000029596
GO:0004949	Molecular Function	cannabinoid receptor activity	1	3	0.0274554	ENSMUSG00000049608
GO:0005503	Molecular Function	all-trans retinal binding	1	3	0.0274554	ENSMUSG00000037797
GO:0015275	Molecular Function	stretch-activated, cation-selective, calcium channel activity	1	3	0.0274554	ENSMUSG00000079157
GO:0030283	Molecular Function	testosterone dehydrogenase [NAD(P)] activity	1	3	0.0274554	ENSMUSG00000019301
GO:0031752	Molecular Function	D5 dopamine receptor binding	1	3	0.0274554	ENSMUSG00000061718
GO:0047192	Molecular Function	1-alkylglycerophosphocholine O-acetyltransferase activity	1	3	0.0274554	ENSMUSG00000033192
GO:0055077	Molecular Function	gap junction hemi-channel activity	1	3	0.0274554	ENSMUSG00000050953
GO:0086089	Molecular Function	voltage-gated potassium channel activity involved in atrial cardiac muscle cell action potential repolarization	1	3	0.0274554	ENSMUSG00000032034
GO:0099130	Molecular Function	estrogen binding	1	3	0.0274554	ENSMUSG00000019301
GO:1903135	Molecular Function	cupric ion binding	1	3	0.0274554	ENSMUSG00000030101
GO:1903924	Molecular Function	estradiol binding	1	3	0.0274554	ENSMUSG00000019301
GO:0001541	Biological Process	ovarian follicle development	3	72	0.0275113	ENSMUSG00000019966;ENSMUSG00000032937;ENSMUSG00000043753
GO:0001756	Biological Process	somitogenesis	3	72	0.0275113	ENSMUSG00000018698;ENSMUSG00000022061;ENSMUSG00000062327
GO:0032413	Biological Process	negative regulation of ion transmembrane transporter activity	3	72	0.0275113	ENSMUSG00000004035;ENSMUSG00000005362;ENSMUSG00000039639
GO:0055081	Biological Process	anion homeostasis	3	72	0.0275113	ENSMUSG00000021319;ENSMUSG00000029304;ENSMUSG00000042429
GO:0060135	Biological Process	maternal process involved in female pregnancy	3	72	0.0275113	ENSMUSG00000001642;ENSMUSG00000031870;ENSMUSG00000050953
GO:0043902	Biological Process	positive regulation of multi-organism process	5	187	0.0277207	ENSMUSG00000026672;ENSMUSG00000026880;ENSMUSG00000027536;ENSMUSG00000028456;ENSMUSG00000049709
GO:0044550	Biological Process	secondary metabolite biosynthetic process	2	29	0.0281284	ENSMUSG00000022129;ENSMUSG00000051159
GO:0060538	Biological Process	skeletal muscle organ development	5	188	0.0282769	ENSMUSG00000021200;ENSMUSG00000023034;ENSMUSG00000036766;ENSMUSG00000037868;ENSMUSG00000063415
GO:0040011	Biological Process	locomotion	25	1855	0.0284842	ENSMUSG00000001313;ENSMUSG00000018698;ENSMUSG00000019966;ENSMUSG00000020151;ENSMUSG00000022144;ENSMUSG00000023034;ENSMUSG00000027331;ENSMUSG00000027536;ENSMUSG00000028024;ENSMUSG00000028525;ENSMUSG00000029304;ENSMUSG00000031870;ENSMUSG00000035783;ENSMUSG00000037868;ENSMUSG00000038668;ENSMUSG00000039629;ENSMUSG00000042429;ENSMUSG00000049350;ENSMUSG00000050953;ENSMUSG00000053062;ENSMUSG00000055044;…
GO:0019748	Biological Process	secondary metabolic process	3	73	0.0285047	ENSMUSG00000001642;ENSMUSG00000022129;ENSMUSG00000051159
GO:1901616	Biological Process	organic hydroxy compound catabolic process	3	73	0.0285047	ENSMUSG00000022613;ENSMUSG00000037797;ENSMUSG00000078630
GO:0090066	Biological Process	regulation of anatomical structure size	10	551	0.0286327	ENSMUSG00000001313;ENSMUSG00000026532;ENSMUSG00000027519;ENSMUSG00000032937;ENSMUSG00000035783;ENSMUSG00000041245;ENSMUSG00000042429;ENSMUSG00000050953;ENSMUSG00000051243;ENSMUSG00000063063
GO:0071900	Biological Process	regulation of protein serine/threonine kinase activity	9	474	0.0288474	ENSMUSG00000019966;ENSMUSG00000022033;ENSMUSG00000030203;ENSMUSG00000031853;ENSMUSG00000032218;ENSMUSG00000038668;ENSMUSG00000041359;ENSMUSG00000042429;ENSMUSG00000062248
GO:0051393	Molecular Function	alpha-actinin binding	2	29	0.0292612	ENSMUSG00000020388;ENSMUSG00000055044
GO:0043069	Biological Process	negative regulation of programmed cell death	15	966	0.0294445	ENSMUSG00000001642;ENSMUSG00000019942;ENSMUSG00000019966;ENSMUSG00000022144;ENSMUSG00000023011;ENSMUSG00000023034;ENSMUSG00000026672;ENSMUSG00000029304;ENSMUSG00000031870;ENSMUSG00000038068;ENSMUSG00000041245;ENSMUSG00000041359;ENSMUSG00000042429;ENSMUSG00000051159;ENSMUSG00000057666
GO:0000776	Cellular Component	kinetochore	4	133	0.0294684	ENSMUSG00000027331;ENSMUSG00000029757;ENSMUSG00000031262;ENSMUSG00000062510
GO:0007193	Biological Process	adenylate cyclase-inhibiting G protein-coupled receptor signaling pathway	3	74	0.0295169	ENSMUSG00000032937;ENSMUSG00000038668;ENSMUSG00000042429
GO:0045453	Biological Process	bone resorption	3	74	0.0295169	ENSMUSG00000029304;ENSMUSG00000032937;ENSMUSG00000049608
GO:0055117	Biological Process	regulation of cardiac muscle contraction	3	74	0.0295169	ENSMUSG00000028525;ENSMUSG00000035458;ENSMUSG00000042429
GO:0022037	Biological Process	metencephalon development	4	129	0.0297659	ENSMUSG00000018698;ENSMUSG00000023011;ENSMUSG00000031654;ENSMUSG00000038668
GO:0006928	Biological Process	movement of cell or subcellular component	27	2050	0.0298953	ENSMUSG00000001313;ENSMUSG00000018698;ENSMUSG00000019966;ENSMUSG00000020151;ENSMUSG00000022144;ENSMUSG00000023034;ENSMUSG00000026414;ENSMUSG00000027331;ENSMUSG00000028024;ENSMUSG00000028525;ENSMUSG00000029304;ENSMUSG00000029757;ENSMUSG00000031870;ENSMUSG00000032034;ENSMUSG00000035783;ENSMUSG00000037868;ENSMUSG00000038668;ENSMUSG00000039629;ENSMUSG00000039639;ENSMUSG00000042429;ENSMUSG00000050953;…
GO:0048384	Biological Process	retinoic acid receptor signaling pathway	2	30	0.0299614	ENSMUSG00000047407;ENSMUSG00000063415
GO:0048468	Biological Process	cell development	31	2429	0.0300022	ENSMUSG00000001313;ENSMUSG00000001642;ENSMUSG00000004892;ENSMUSG00000018698;ENSMUSG00000018830;ENSMUSG00000019966;ENSMUSG00000022129;ENSMUSG00000022144;ENSMUSG00000026414;ENSMUSG00000027296;ENSMUSG00000030103;ENSMUSG00000031430;ENSMUSG00000031789;ENSMUSG00000031870;ENSMUSG00000032937;ENSMUSG00000035783;ENSMUSG00000036766;ENSMUSG00000037868;ENSMUSG00000038668;ENSMUSG00000039313;ENSMUSG00000039639;…
GO:0051248	Biological Process	negative regulation of protein metabolic process	17	1143	0.0303142	ENSMUSG00000017733;ENSMUSG00000020151;ENSMUSG00000021319;ENSMUSG00000022033;ENSMUSG00000023034;ENSMUSG00000027443;ENSMUSG00000027445;ENSMUSG00000030203;ENSMUSG00000039313;ENSMUSG00000041536;ENSMUSG00000057666;ENSMUSG00000061718;ENSMUSG00000062515;ENSMUSG00000070529;ENSMUSG00000070531;ENSMUSG00000070533;ENSMUSG00000074595
GO:0051057	Biological Process	positive regulation of small GTPase mediated signal transduction	3	75	0.0305479	ENSMUSG00000019966;ENSMUSG00000038668;ENSMUSG00000049608
GO:0072078	Biological Process	nephron tubule morphogenesis	3	75	0.0305479	ENSMUSG00000018698;ENSMUSG00000022144;ENSMUSG00000051159
GO:0005938	Cellular Component	cell cortex	7	341	0.0306701	ENSMUSG00000001313;ENSMUSG00000011263;ENSMUSG00000026532;ENSMUSG00000026832;ENSMUSG00000028456;ENSMUSG00000041359;ENSMUSG00000063063
GO:0032411	Biological Process	positive regulation of transporter activity	4	131	0.0312473	ENSMUSG00000004035;ENSMUSG00000017400;ENSMUSG00000039639;ENSMUSG00000041245
GO:0106106	Biological Process	cold-induced thermogenesis	4	131	0.0312473	ENSMUSG00000027199;ENSMUSG00000027533;ENSMUSG00000050953;ENSMUSG00000062515
GO:0120161	Biological Process	regulation of cold-induced thermogenesis	4	131	0.0312473	ENSMUSG00000027199;ENSMUSG00000027533;ENSMUSG00000050953;ENSMUSG00000062515
GO:0030054	Cellular Component	cell junction	17	1189	0.031634	ENSMUSG00000001642;ENSMUSG00000020151;ENSMUSG00000020388;ENSMUSG00000023011;ENSMUSG00000024302;ENSMUSG00000027533;ENSMUSG00000028456;ENSMUSG00000031654;ENSMUSG00000041245;ENSMUSG00000050345;ENSMUSG00000050953;ENSMUSG00000053062;ENSMUSG00000055044;ENSMUSG00000063063;ENSMUSG00000068876;ENSMUSG00000074923;ENSMUSG00000091556
GO:0014047	Biological Process	glutamate secretion	2	31	0.0318406	ENSMUSG00000042429;ENSMUSG00000050953
GO:0034405	Biological Process	response to fluid shear stress	2	31	0.0318406	ENSMUSG00000029304;ENSMUSG00000050953
GO:0099563	Biological Process	modification of synaptic structure	2	31	0.0318406	ENSMUSG00000029544;ENSMUSG00000063063
GO:1900274	Biological Process	regulation of phospholipase C activity	2	31	0.0318406	ENSMUSG00000038668;ENSMUSG00000049608
GO:0030027	Cellular Component	lamellipodium	5	201	0.031957	ENSMUSG00000019966;ENSMUSG00000020388;ENSMUSG00000035783;ENSMUSG00000059430;ENSMUSG00000063063
GO:0033993	Biological Process	response to lipid	15	978	0.032322	ENSMUSG00000019102;ENSMUSG00000022061;ENSMUSG00000022144;ENSMUSG00000023034;ENSMUSG00000028525;ENSMUSG00000029304;ENSMUSG00000031870;ENSMUSG00000032937;ENSMUSG00000033022;ENSMUSG00000038668;ENSMUSG00000042817;ENSMUSG00000050953;ENSMUSG00000051159;ENSMUSG00000062327;ENSMUSG00000063415
GO:0016101	Biological Process	diterpenoid metabolic process	3	77	0.0326663	ENSMUSG00000001642;ENSMUSG00000037797;ENSMUSG00000063415
GO:0042306	Biological Process	regulation of protein import into nucleus	3	77	0.0326663	ENSMUSG00000019942;ENSMUSG00000029544;ENSMUSG00000030865
GO:0072088	Biological Process	nephron epithelium morphogenesis	3	77	0.0326663	ENSMUSG00000018698;ENSMUSG00000022144;ENSMUSG00000051159
GO:0009607	Biological Process	response to biotic stimulus	18	1242	0.0326883	ENSMUSG00000017733;ENSMUSG00000023034;ENSMUSG00000026414;ENSMUSG00000026672;ENSMUSG00000027445;ENSMUSG00000028456;ENSMUSG00000028525;ENSMUSG00000029153;ENSMUSG00000035783;ENSMUSG00000044863;ENSMUSG00000049350;ENSMUSG00000049709;ENSMUSG00000050953;ENSMUSG00000051159;ENSMUSG00000057666;ENSMUSG00000062515;ENSMUSG00000070529;ENSMUSG00000074595
GO:0030018	Cellular Component	Z disc	4	138	0.0331003	ENSMUSG00000020388;ENSMUSG00000028525;ENSMUSG00000039639;ENSMUSG00000055044
GO:0021675	Biological Process	nerve development	3	78	0.0337536	ENSMUSG00000028456;ENSMUSG00000037868;ENSMUSG00000038668
GO:0045844	Biological Process	positive regulation of striated muscle tissue development	3	78	0.0337536	ENSMUSG00000019942;ENSMUSG00000050953;ENSMUSG00000063415
GO:0048636	Biological Process	positive regulation of muscle organ development	3	78	0.0337536	ENSMUSG00000019942;ENSMUSG00000050953;ENSMUSG00000063415
GO:0061333	Biological Process	renal tubule morphogenesis	3	78	0.0337536	ENSMUSG00000018698;ENSMUSG00000022144;ENSMUSG00000051159
GO:0031645	Biological Process	negative regulation of neurological system process	2	32	0.033765	ENSMUSG00000031654;ENSMUSG00000053062
GO:0035025	Biological Process	positive regulation of Rho protein signal transduction	2	32	0.033765	ENSMUSG00000038668;ENSMUSG00000049608
GO:0055083	Biological Process	monovalent inorganic anion homeostasis	2	32	0.033765	ENSMUSG00000021319;ENSMUSG00000029304
GO:0006810	Biological Process	transport	51	4433	0.0338456	ENSMUSG00000004035;ENSMUSG00000005357;ENSMUSG00000005362;ENSMUSG00000011263;ENSMUSG00000012428;ENSMUSG00000017400;ENSMUSG00000019942;ENSMUSG00000020216;ENSMUSG00000021319;ENSMUSG00000022061;ENSMUSG00000022144;ENSMUSG00000024818;ENSMUSG00000026407;ENSMUSG00000026414;ENSMUSG00000026672;ENSMUSG00000026880;ENSMUSG00000027519;ENSMUSG00000027533;ENSMUSG00000027536;ENSMUSG00000028456;ENSMUSG00000028525;…
GO:0006575	Biological Process	cellular modified amino acid metabolic process	5	198	0.0342307	ENSMUSG00000004035;ENSMUSG00000027199;ENSMUSG00000040562;ENSMUSG00000068762;ENSMUSG00000111709
GO:0031032	Biological Process	actomyosin structure organization	5	198	0.0342307	ENSMUSG00000001349;ENSMUSG00000020388;ENSMUSG00000026414;ENSMUSG00000038668;ENSMUSG00000055044
GO:0000444	Cellular Component	MIS12/MIND type complex	1	4	0.0345071	ENSMUSG00000062510
GO:0030485	Cellular Component	smooth muscle contractile fiber	1	4	0.0345071	ENSMUSG00000035783
GO:0070876	Cellular Component	SOSS complex	1	4	0.0345071	ENSMUSG00000026107
GO:0072534	Cellular Component	perineuronal net	1	4	0.0345071	ENSMUSG00000004892
GO:0097452	Cellular Component	GAIT complex	1	4	0.0345071	ENSMUSG00000057666
GO:0034103	Biological Process	regulation of tissue remodeling	3	79	0.0348595	ENSMUSG00000029304;ENSMUSG00000032937;ENSMUSG00000050953
GO:0072028	Biological Process	nephron morphogenesis	3	79	0.0348595	ENSMUSG00000018698;ENSMUSG00000022144;ENSMUSG00000051159
GO:1901863	Biological Process	positive regulation of muscle tissue development	3	79	0.0348595	ENSMUSG00000019942;ENSMUSG00000050953;ENSMUSG00000063415
GO:0001725	Cellular Component	stress fiber	3	82	0.0351818	ENSMUSG00000020388;ENSMUSG00000035783;ENSMUSG00000055044
GO:0097517	Cellular Component	contractile actin filament bundle	3	82	0.0351818	ENSMUSG00000020388;ENSMUSG00000035783;ENSMUSG00000055044
GO:0099091	Cellular Component	postsynaptic specialization, intracellular component	2	34	0.0354958	ENSMUSG00000057666;ENSMUSG00000063063
GO:0001920	Biological Process	negative regulation of receptor recycling	1	4	0.035677	ENSMUSG00000026672
GO:0003257	Biological Process	positive regulation of transcription from RNA polymerase II promoter involved in myocardial precursor cell differentiation	1	4	0.035677	ENSMUSG00000062327
GO:0006554	Biological Process	lysine catabolic process	1	4	0.035677	ENSMUSG00000029695
GO:0006710	Biological Process	androgen catabolic process	1	4	0.035677	ENSMUSG00000029304
GO:0007057	Biological Process	spindle assembly involved in female meiosis I	1	4	0.035677	ENSMUSG00000032218
GO:0007621	Biological Process	negative regulation of female receptivity	1	4	0.035677	ENSMUSG00000061718
GO:0009637	Biological Process	response to blue light	1	4	0.035677	ENSMUSG00000022129
GO:0019474	Biological Process	L-lysine catabolic process to acetyl-CoA	1	4	0.035677	ENSMUSG00000029695
GO:0019477	Biological Process	L-lysine catabolic process	1	4	0.035677	ENSMUSG00000029695
GO:0019541	Biological Process	propionate metabolic process	1	4	0.035677	ENSMUSG00000027452
GO:0032971	Biological Process	regulation of muscle filament sliding	1	4	0.035677	ENSMUSG00000026414
GO:0033026	Biological Process	negative regulation of mast cell apoptotic process	1	4	0.035677	ENSMUSG00000019966
GO:0035502	Biological Process	metanephric part of ureteric bud development	1	4	0.035677	ENSMUSG00000018698
GO:0044878	Biological Process	mitotic cytokinesis checkpoint	1	4	0.035677	ENSMUSG00000027536
GO:0046125	Biological Process	pyrimidine deoxyribonucleoside metabolic process	1	4	0.035677	ENSMUSG00000025574
GO:0046440	Biological Process	L-lysine metabolic process	1	4	0.035677	ENSMUSG00000029695
GO:0051790	Biological Process	short-chain fatty acid biosynthetic process	1	4	0.035677	ENSMUSG00000027452
GO:0061205	Biological Process	paramesonephric duct development	1	4	0.035677	ENSMUSG00000018698
GO:0061789	Biological Process	dense core granule priming	1	4	0.035677	ENSMUSG00000028456
GO:0070268	Biological Process	cornification	1	4	0.035677	ENSMUSG00000063415
GO:0070668	Biological Process	positive regulation of mast cell proliferation	1	4	0.035677	ENSMUSG00000019966
GO:0071673	Biological Process	positive regulation of smooth muscle cell chemotaxis	1	4	0.035677	ENSMUSG00000038668
GO:0071878	Biological Process	negative regulation of adenylate cyclase-activating adrenergic receptor signaling pathway	1	4	0.035677	ENSMUSG00000028525
GO:0072106	Biological Process	regulation of ureteric bud formation	1	4	0.035677	ENSMUSG00000022144
GO:0072107	Biological Process	positive regulation of ureteric bud formation	1	4	0.035677	ENSMUSG00000022144
GO:0072144	Biological Process	glomerular mesangial cell development	1	4	0.035677	ENSMUSG00000035783
GO:0072278	Biological Process	metanephric comma-shaped body morphogenesis	1	4	0.035677	ENSMUSG00000018698
GO:0097241	Biological Process	hematopoietic stem cell migration to bone marrow	1	4	0.035677	ENSMUSG00000053062
GO:0097476	Biological Process	spinal cord motor neuron migration	1	4	0.035677	ENSMUSG00000018698
GO:0098528	Biological Process	skeletal muscle fiber differentiation	1	4	0.035677	ENSMUSG00000063415
GO:0098976	Biological Process	excitatory chemical synaptic transmission	1	4	0.035677	ENSMUSG00000020388
GO:0140192	Biological Process	regulation of adenylate cyclase-activating adrenergic receptor signaling pathway involved in heart process	1	4	0.035677	ENSMUSG00000028525
GO:1901685	Biological Process	glutathione derivative metabolic process	1	4	0.035677	ENSMUSG00000040562
GO:1901687	Biological Process	glutathione derivative biosynthetic process	1	4	0.035677	ENSMUSG00000040562
GO:1902606	Biological Process	regulation of large conductance calcium-activated potassium channel activity	1	4	0.035677	ENSMUSG00000005362
GO:1905460	Biological Process	negative regulation of vascular associated smooth muscle cell apoptotic process	1	4	0.035677	ENSMUSG00000057666
GO:1905702	Biological Process	regulation of inhibitory synapse assembly	1	4	0.035677	ENSMUSG00000031654
GO:2000697	Biological Process	negative regulation of epithelial cell differentiation involved in kidney development	1	4	0.035677	ENSMUSG00000051159
GO:0006884	Biological Process	cell volume homeostasis	2	33	0.0357337	ENSMUSG00000032937;ENSMUSG00000041245
GO:0008045	Biological Process	motor neuron axon guidance	2	33	0.0357337	ENSMUSG00000018698;ENSMUSG00000037868
GO:0060292	Biological Process	long-term synaptic depression	2	33	0.0357337	ENSMUSG00000031654;ENSMUSG00000042429
GO:0060306	Biological Process	regulation of membrane repolarization	2	33	0.0357337	ENSMUSG00000039639;ENSMUSG00000050953
GO:0032147	Biological Process	activation of protein kinase activity	6	269	0.035877	ENSMUSG00000022033;ENSMUSG00000031853;ENSMUSG00000038668;ENSMUSG00000041359;ENSMUSG00000042429;ENSMUSG00000074923
GO:0045995	Biological Process	regulation of embryonic development	4	137	0.0359486	ENSMUSG00000018698;ENSMUSG00000022144;ENSMUSG00000047407;ENSMUSG00000050953
GO:2001259	Biological Process	positive regulation of cation channel activity	3	80	0.035984	ENSMUSG00000004035;ENSMUSG00000017400;ENSMUSG00000039639
GO:0043195	Cellular Component	terminal bouton	3	83	0.0362736	ENSMUSG00000028456;ENSMUSG00000031789;ENSMUSG00000042429
GO:0001025	Molecular Function	RNA polymerase III transcription factor binding	1	4	0.0364396	ENSMUSG00000026672
GO:0003987	Molecular Function	acetate-CoA ligase activity	1	4	0.0364396	ENSMUSG00000027452
GO:0004127	Molecular Function	cytidylate kinase activity	1	4	0.0364396	ENSMUSG00000041323
GO:0004365	Molecular Function	glyceraldehyde-3-phosphate dehydrogenase (NAD+) (phosphorylating) activity	1	4	0.0364396	ENSMUSG00000057666
GO:0005173	Molecular Function	stem cell factor receptor binding	1	4	0.0364396	ENSMUSG00000019966
GO:0005314	Molecular Function	high-affinity glutamate transmembrane transporter activity	1	4	0.0364396	ENSMUSG00000005357
GO:0008440	Molecular Function	inositol-1,4,5-trisphosphate 3-kinase activity	1	4	0.0364396	ENSMUSG00000027296
GO:0015467	Molecular Function	G-protein activated inward rectifier potassium channel activity	1	4	0.0364396	ENSMUSG00000032034
GO:0015501	Molecular Function	glutamate:sodium symporter activity	1	4	0.0364396	ENSMUSG00000005357
GO:0018479	Molecular Function	benzaldehyde dehydrogenase (NAD+) activity	1	4	0.0364396	ENSMUSG00000019102
GO:0019136	Molecular Function	deoxynucleoside kinase activity	1	4	0.0364396	ENSMUSG00000025574
GO:0030116	Molecular Function	glial cell-derived neurotrophic factor receptor binding	1	4	0.0364396	ENSMUSG00000022144
GO:0031014	Molecular Function	troponin T binding	1	4	0.0364396	ENSMUSG00000035458
GO:0031750	Molecular Function	D3 dopamine receptor binding	1	4	0.0364396	ENSMUSG00000061718
GO:0035276	Molecular Function	ethanol binding	1	4	0.0364396	ENSMUSG00000037797
GO:0043891	Molecular Function	glyceraldehyde-3-phosphate dehydrogenase (NAD(P)+) (phosphorylating) activity	1	4	0.0364396	ENSMUSG00000057666
GO:0050218	Molecular Function	propionate-CoA ligase activity	1	4	0.0364396	ENSMUSG00000027452
GO:0086075	Molecular Function	gap junction channel activity involved in cardiac conduction electrical coupling	1	4	0.0364396	ENSMUSG00000050953
GO:0097109	Molecular Function	neuroligin family protein binding	1	4	0.0364396	ENSMUSG00000020672
GO:0140135	Molecular Function	mechanosensitive cation channel activity	1	4	0.0364396	ENSMUSG00000079157
GO:0048812	Biological Process	neuron projection morphogenesis	11	656	0.0365867	ENSMUSG00000001313;ENSMUSG00000004892;ENSMUSG00000018698;ENSMUSG00000022144;ENSMUSG00000027296;ENSMUSG00000037868;ENSMUSG00000050953;ENSMUSG00000051243;ENSMUSG00000063063;ENSMUSG00000064293;ENSMUSG00000074923
GO:0033613	Molecular Function	activating transcription factor binding	3	79	0.0367835	ENSMUSG00000030103;ENSMUSG00000037868;ENSMUSG00000062327
GO:0006796	Biological Process	phosphate-containing compound metabolic process	38	3155	0.0370912	ENSMUSG00000019942;ENSMUSG00000019966;ENSMUSG00000020151;ENSMUSG00000021319;ENSMUSG00000022033;ENSMUSG00000022061;ENSMUSG00000022144;ENSMUSG00000023047;ENSMUSG00000025574;ENSMUSG00000027296;ENSMUSG00000027452;ENSMUSG00000027533;ENSMUSG00000028525;ENSMUSG00000029695;ENSMUSG00000030203;ENSMUSG00000030616;ENSMUSG00000030865;ENSMUSG00000031853;ENSMUSG00000032218;ENSMUSG00000032908;ENSMUSG00000032937;…
GO:0032410	Biological Process	negative regulation of transporter activity	3	81	0.037127	ENSMUSG00000004035;ENSMUSG00000005362;ENSMUSG00000039639
GO:0036094	Molecular Function	small molecule binding	33	2610	0.0372512	ENSMUSG00000001313;ENSMUSG00000004035;ENSMUSG00000004892;ENSMUSG00000012428;ENSMUSG00000018830;ENSMUSG00000019301;ENSMUSG00000019942;ENSMUSG00000022033;ENSMUSG00000022613;ENSMUSG00000023047;ENSMUSG00000025574;ENSMUSG00000027296;ENSMUSG00000027452;ENSMUSG00000027519;ENSMUSG00000027533;ENSMUSG00000028525;ENSMUSG00000031789;ENSMUSG00000031853;ENSMUSG00000035783;ENSMUSG00000037797;ENSMUSG00000038094;…
GO:0044456	Cellular Component	synapse part	16	1122	0.0372583	ENSMUSG00000005357;ENSMUSG00000020388;ENSMUSG00000023011;ENSMUSG00000027296;ENSMUSG00000027533;ENSMUSG00000028456;ENSMUSG00000028525;ENSMUSG00000029544;ENSMUSG00000031654;ENSMUSG00000031789;ENSMUSG00000031870;ENSMUSG00000038668;ENSMUSG00000042429;ENSMUSG00000057666;ENSMUSG00000061718;ENSMUSG00000063063
GO:0006508	Biological Process	proteolysis	24	1811	0.0373743	ENSMUSG00000005362;ENSMUSG00000017733;ENSMUSG00000021200;ENSMUSG00000022033;ENSMUSG00000022061;ENSMUSG00000022226;ENSMUSG00000022887;ENSMUSG00000023034;ENSMUSG00000027443;ENSMUSG00000027445;ENSMUSG00000027536;ENSMUSG00000028024;ENSMUSG00000033825;ENSMUSG00000038068;ENSMUSG00000041536;ENSMUSG00000050345;ENSMUSG00000057666;ENSMUSG00000061068;ENSMUSG00000070529;ENSMUSG00000070531;ENSMUSG00000070533;…
GO:0009605	Biological Process	response to external stimulus	33	2668	0.0373899	ENSMUSG00000000317;ENSMUSG00000017733;ENSMUSG00000018698;ENSMUSG00000019102;ENSMUSG00000022033;ENSMUSG00000022144;ENSMUSG00000023034;ENSMUSG00000026414;ENSMUSG00000026672;ENSMUSG00000027199;ENSMUSG00000027445;ENSMUSG00000028456;ENSMUSG00000028525;ENSMUSG00000029153;ENSMUSG00000029304;ENSMUSG00000030103;ENSMUSG00000031789;ENSMUSG00000035783;ENSMUSG00000037868;ENSMUSG00000038668;ENSMUSG00000042429;…
GO:0061138	Biological Process	morphogenesis of a branching epithelium	5	203	0.0374783	ENSMUSG00000018698;ENSMUSG00000022061;ENSMUSG00000022144;ENSMUSG00000031870;ENSMUSG00000051159
GO:0051050	Biological Process	positive regulation of transport	15	998	0.0375697	ENSMUSG00000004035;ENSMUSG00000017400;ENSMUSG00000019942;ENSMUSG00000021319;ENSMUSG00000022061;ENSMUSG00000026880;ENSMUSG00000028456;ENSMUSG00000029304;ENSMUSG00000030616;ENSMUSG00000030865;ENSMUSG00000039639;ENSMUSG00000041245;ENSMUSG00000042429;ENSMUSG00000050953;ENSMUSG00000078630
GO:0006631	Biological Process	fatty acid metabolic process	8	420	0.0375973	ENSMUSG00000001642;ENSMUSG00000004035;ENSMUSG00000021364;ENSMUSG00000027452;ENSMUSG00000027533;ENSMUSG00000037797;ENSMUSG00000040562;ENSMUSG00000062515
GO:0051928	Biological Process	positive regulation of calcium ion transport	4	139	0.0376017	ENSMUSG00000004035;ENSMUSG00000017400;ENSMUSG00000039639;ENSMUSG00000041245
GO:0042908	Biological Process	xenobiotic transport	2	34	0.0377458	ENSMUSG00000050953;ENSMUSG00000069855
GO:0032268	Biological Process	regulation of cellular protein metabolic process	33	2674	0.0384164	ENSMUSG00000017733;ENSMUSG00000019966;ENSMUSG00000020151;ENSMUSG00000021319;ENSMUSG00000022033;ENSMUSG00000022061;ENSMUSG00000022144;ENSMUSG00000023034;ENSMUSG00000027443;ENSMUSG00000027445;ENSMUSG00000030203;ENSMUSG00000031853;ENSMUSG00000032218;ENSMUSG00000032937;ENSMUSG00000035783;ENSMUSG00000038068;ENSMUSG00000038668;ENSMUSG00000039313;ENSMUSG00000041245;ENSMUSG00000041359;ENSMUSG00000041536;…
GO:0070160	Cellular Component	tight junction	4	145	0.0386059	ENSMUSG00000041245;ENSMUSG00000050953;ENSMUSG00000053062;ENSMUSG00000068876
GO:0031252	Cellular Component	cell leading edge	8	437	0.0386751	ENSMUSG00000019966;ENSMUSG00000020388;ENSMUSG00000027331;ENSMUSG00000027519;ENSMUSG00000035783;ENSMUSG00000042429;ENSMUSG00000059430;ENSMUSG00000063063
GO:1901605	Biological Process	alpha-amino acid metabolic process	5	205	0.0388285	ENSMUSG00000022129;ENSMUSG00000027199;ENSMUSG00000029596;ENSMUSG00000029695;ENSMUSG00000033022
GO:0008200	Molecular Function	ion channel inhibitor activity	2	34	0.0392413	ENSMUSG00000035458;ENSMUSG00000041245
GO:0072091	Biological Process	regulation of stem cell proliferation	3	83	0.0394684	ENSMUSG00000019966;ENSMUSG00000022129;ENSMUSG00000050953
GO:0042180	Biological Process	cellular ketone metabolic process	5	206	0.0395146	ENSMUSG00000001642;ENSMUSG00000019301;ENSMUSG00000027533;ENSMUSG00000033122;ENSMUSG00000037797
GO:0048786	Cellular Component	presynaptic active zone	3	86	0.0396525	ENSMUSG00000028456;ENSMUSG00000042429;ENSMUSG00000063063
GO:0000578	Biological Process	embryonic axis specification	2	35	0.0398002	ENSMUSG00000018698;ENSMUSG00000051159
GO:0021680	Biological Process	cerebellar Purkinje cell layer development	2	35	0.0398002	ENSMUSG00000018698;ENSMUSG00000023011
GO:0050832	Biological Process	defense response to fungus	2	35	0.0398002	ENSMUSG00000049709;ENSMUSG00000057666
GO:0090075	Biological Process	relaxation of muscle	2	35	0.0398002	ENSMUSG00000028525;ENSMUSG00000042429
GO:0001667	Biological Process	ameboidal-type cell migration	8	425	0.0398531	ENSMUSG00000019966;ENSMUSG00000020151;ENSMUSG00000022144;ENSMUSG00000023034;ENSMUSG00000035783;ENSMUSG00000050953;ENSMUSG00000055044;ENSMUSG00000062327
GO:0046683	Biological Process	response to organophosphorus	4	142	0.0401622	ENSMUSG00000019102;ENSMUSG00000033022;ENSMUSG00000038668;ENSMUSG00000051159
GO:0009653	Biological Process	anatomical structure morphogenesis	33	2684	0.0401751	ENSMUSG00000001313;ENSMUSG00000004892;ENSMUSG00000018698;ENSMUSG00000021319;ENSMUSG00000022061;ENSMUSG00000022144;ENSMUSG00000023011;ENSMUSG00000023034;ENSMUSG00000026414;ENSMUSG00000026532;ENSMUSG00000027296;ENSMUSG00000028024;ENSMUSG00000031430;ENSMUSG00000031654;ENSMUSG00000031870;ENSMUSG00000035458;ENSMUSG00000035783;ENSMUSG00000037868;ENSMUSG00000038668;ENSMUSG00000039313;ENSMUSG00000039629;…
GO:0071383	Biological Process	cellular response to steroid hormone stimulus	5	207	0.0402081	ENSMUSG00000022061;ENSMUSG00000022144;ENSMUSG00000031870;ENSMUSG00000032937;ENSMUSG00000042817
GO:0051240	Biological Process	positive regulation of multicellular organismal process	25	1919	0.0403488	ENSMUSG00000001313;ENSMUSG00000018698;ENSMUSG00000019942;ENSMUSG00000019966;ENSMUSG00000022061;ENSMUSG00000022129;ENSMUSG00000022144;ENSMUSG00000026672;ENSMUSG00000027199;ENSMUSG00000027296;ENSMUSG00000027533;ENSMUSG00000028456;ENSMUSG00000028525;ENSMUSG00000029304;ENSMUSG00000030616;ENSMUSG00000031654;ENSMUSG00000037868;ENSMUSG00000038668;ENSMUSG00000047407;ENSMUSG00000049709;ENSMUSG00000050953;…
GO:0031267	Molecular Function	small GTPase binding	6	271	0.0403591	ENSMUSG00000022021;ENSMUSG00000026672;ENSMUSG00000027296;ENSMUSG00000030616;ENSMUSG00000040260;ENSMUSG00000052302
GO:1901379	Biological Process	regulation of potassium ion transmembrane transport	3	84	0.0406667	ENSMUSG00000005362;ENSMUSG00000039639;ENSMUSG00000041245
GO:0030003	Biological Process	cellular cation homeostasis	11	668	0.0408156	ENSMUSG00000004035;ENSMUSG00000012428;ENSMUSG00000020216;ENSMUSG00000029304;ENSMUSG00000031789;ENSMUSG00000035458;ENSMUSG00000038668;ENSMUSG00000042429;ENSMUSG00000049608;ENSMUSG00000050953;ENSMUSG00000079157
GO:0007417	Biological Process	central nervous system development	15	1010	0.0410007	ENSMUSG00000004892;ENSMUSG00000018698;ENSMUSG00000022129;ENSMUSG00000022144;ENSMUSG00000023011;ENSMUSG00000028417;ENSMUSG00000031654;ENSMUSG00000036766;ENSMUSG00000037868;ENSMUSG00000038668;ENSMUSG00000040260;ENSMUSG00000051159;ENSMUSG00000063063;ENSMUSG00000064293;ENSMUSG00000067860
GO:0072330	Biological Process	monocarboxylic acid biosynthetic process	6	278	0.0410332	ENSMUSG00000004035;ENSMUSG00000021364;ENSMUSG00000027452;ENSMUSG00000027533;ENSMUSG00000040562;ENSMUSG00000057666
GO:0005310	Molecular Function	dicarboxylic acid transmembrane transporter activity	2	35	0.041372	ENSMUSG00000005357;ENSMUSG00000040569
GO:0031941	Cellular Component	filamentous actin	2	37	0.0414317	ENSMUSG00000020388;ENSMUSG00000055044
GO:0120039	Biological Process	plasma membrane bounded cell projection morphogenesis	11	670	0.0415522	ENSMUSG00000001313;ENSMUSG00000004892;ENSMUSG00000018698;ENSMUSG00000022144;ENSMUSG00000027296;ENSMUSG00000037868;ENSMUSG00000050953;ENSMUSG00000051243;ENSMUSG00000063063;ENSMUSG00000064293;ENSMUSG00000074923
GO:0006721	Biological Process	terpenoid metabolic process	3	85	0.0418832	ENSMUSG00000001642;ENSMUSG00000037797;ENSMUSG00000063415
GO:0010389	Biological Process	regulation of G2/M transition of mitotic cell cycle	3	85	0.0418832	ENSMUSG00000019942;ENSMUSG00000026107;ENSMUSG00000027536
GO:0043267	Biological Process	negative regulation of potassium ion transport	2	36	0.0418961	ENSMUSG00000005362;ENSMUSG00000039639
GO:0050931	Biological Process	pigment cell differentiation	2	36	0.0418961	ENSMUSG00000019966;ENSMUSG00000051159
GO:0086091	Biological Process	regulation of heart rate by cardiac conduction	2	36	0.0418961	ENSMUSG00000032034;ENSMUSG00000039639
GO:1901661	Biological Process	quinone metabolic process	2	36	0.0418961	ENSMUSG00000001642;ENSMUSG00000037797
GO:0044839	Biological Process	cell cycle G2/M phase transition	4	144	0.0419231	ENSMUSG00000019942;ENSMUSG00000026107;ENSMUSG00000027536;ENSMUSG00000032218
GO:0034703	Cellular Component	cation channel complex	5	217	0.0421795	ENSMUSG00000026407;ENSMUSG00000028525;ENSMUSG00000031789;ENSMUSG00000032034;ENSMUSG00000039639
GO:1990845	Biological Process	adaptive thermogenesis	4	145	0.0428197	ENSMUSG00000027199;ENSMUSG00000027533;ENSMUSG00000050953;ENSMUSG00000062515
GO:0008622	Cellular Component	epsilon DNA polymerase complex	1	5	0.0429472	ENSMUSG00000020974
GO:0017071	Cellular Component	intracellular cyclic nucleotide activated cation channel complex	1	5	0.0429472	ENSMUSG00000031789
GO:0098966	Cellular Component	perisynaptic extracellular matrix	1	5	0.0429472	ENSMUSG00000004892
GO:0032501	Biological Process	multicellular organismal process	88	8399	0.0430329	ENSMUSG00000000317;ENSMUSG00000001313;ENSMUSG00000001642;ENSMUSG00000004892;ENSMUSG00000011263;ENSMUSG00000015217;ENSMUSG00000017400;ENSMUSG00000018698;ENSMUSG00000018830;ENSMUSG00000019301;ENSMUSG00000019942;ENSMUSG00000019966;ENSMUSG00000020151;ENSMUSG00000020216;ENSMUSG00000020388;ENSMUSG00000021200;ENSMUSG00000021319;ENSMUSG00000022061;ENSMUSG00000022129;ENSMUSG00000022144;ENSMUSG00000023011;…
GO:0090734	Cellular Component	site of DNA damage	3	89	0.0431855	ENSMUSG00000022061;ENSMUSG00000026107;ENSMUSG00000098374
GO:0048858	Biological Process	cell projection morphogenesis	11	675	0.0434339	ENSMUSG00000001313;ENSMUSG00000004892;ENSMUSG00000018698;ENSMUSG00000022144;ENSMUSG00000027296;ENSMUSG00000037868;ENSMUSG00000050953;ENSMUSG00000051243;ENSMUSG00000063063;ENSMUSG00000064293;ENSMUSG00000074923
GO:0016248	Molecular Function	channel inhibitor activity	2	36	0.0435453	ENSMUSG00000035458;ENSMUSG00000041245
GO:0016776	Molecular Function	phosphotransferase activity, phosphate group as acceptor	2	36	0.0435453	ENSMUSG00000027296;ENSMUSG00000041323
GO:0030182	Biological Process	neuron differentiation	20	1470	0.0440252	ENSMUSG00000001313;ENSMUSG00000004892;ENSMUSG00000018698;ENSMUSG00000022144;ENSMUSG00000023011;ENSMUSG00000027296;ENSMUSG00000031654;ENSMUSG00000031789;ENSMUSG00000032937;ENSMUSG00000037868;ENSMUSG00000038668;ENSMUSG00000039313;ENSMUSG00000047407;ENSMUSG00000050953;ENSMUSG00000051243;ENSMUSG00000063063;ENSMUSG00000064293;ENSMUSG00000067879;ENSMUSG00000074923;ENSMUSG00000078630
GO:0006084	Biological Process	acetyl-CoA metabolic process	2	37	0.0440326	ENSMUSG00000027452;ENSMUSG00000029695
GO:0090313	Biological Process	regulation of protein targeting to membrane	2	37	0.0440326	ENSMUSG00000026880;ENSMUSG00000039639
GO:0046942	Biological Process	carboxylic acid transport	7	357	0.0440536	ENSMUSG00000005357;ENSMUSG00000024818;ENSMUSG00000027533;ENSMUSG00000040569;ENSMUSG00000042429;ENSMUSG00000050953;ENSMUSG00000062515
GO:0043130	Molecular Function	ubiquitin binding	3	85	0.0441588	ENSMUSG00000026672;ENSMUSG00000062248;ENSMUSG00000098374
GO:0070509	Biological Process	calcium ion import	3	87	0.0443706	ENSMUSG00000041245;ENSMUSG00000074595;ENSMUSG00000079157
GO:0006553	Biological Process	lysine metabolic process	1	5	0.0443966	ENSMUSG00000029695
GO:0006663	Biological Process	platelet activating factor biosynthetic process	1	5	0.0443966	ENSMUSG00000033192
GO:0006844	Biological Process	acyl carnitine transport	1	5	0.0443966	ENSMUSG00000024818
GO:0007056	Biological Process	spindle assembly involved in female meiosis	1	5	0.0443966	ENSMUSG00000032218
GO:0008315	Biological Process	G2/MI transition of meiotic cell cycle	1	5	0.0443966	ENSMUSG00000032218
GO:0009082	Biological Process	branched-chain amino acid biosynthetic process	1	5	0.0443966	ENSMUSG00000029596
GO:0014028	Biological Process	notochord formation	1	5	0.0443966	ENSMUSG00000062327
GO:0016103	Biological Process	diterpenoid catabolic process	1	5	0.0443966	ENSMUSG00000063415
GO:0021869	Biological Process	forebrain ventricular zone progenitor cell division	1	5	0.0443966	ENSMUSG00000022129
GO:0030950	Biological Process	establishment or maintenance of actin cytoskeleton polarity	1	5	0.0443966	ENSMUSG00000055044
GO:0031914	Biological Process	negative regulation of synaptic plasticity	1	5	0.0443966	ENSMUSG00000028456
GO:0032898	Biological Process	neurotrophin production	1	5	0.0443966	ENSMUSG00000042429
GO:0033024	Biological Process	mast cell apoptotic process	1	5	0.0443966	ENSMUSG00000019966
GO:0033025	Biological Process	regulation of mast cell apoptotic process	1	5	0.0443966	ENSMUSG00000019966
GO:0034653	Biological Process	retinoic acid catabolic process	1	5	0.0443966	ENSMUSG00000063415
GO:0035469	Biological Process	determination of pancreatic left/right asymmetry	1	5	0.0443966	ENSMUSG00000067860
GO:0042732	Biological Process	D-xylose metabolic process	1	5	0.0443966	ENSMUSG00000057363
GO:0043435	Biological Process	response to corticotropin-releasing hormone	1	5	0.0443966	ENSMUSG00000023034
GO:0045636	Biological Process	positive regulation of melanocyte differentiation	1	5	0.0443966	ENSMUSG00000019966
GO:0046292	Biological Process	formaldehyde metabolic process	1	5	0.0443966	ENSMUSG00000037797
GO:0051584	Biological Process	regulation of dopamine uptake involved in synaptic transmission	1	5	0.0443966	ENSMUSG00000022144
GO:0051940	Biological Process	regulation of catecholamine uptake involved in synaptic transmission	1	5	0.0443966	ENSMUSG00000022144
GO:0060066	Biological Process	oviduct development	1	5	0.0443966	ENSMUSG00000018698
GO:0060664	Biological Process	epithelial cell proliferation involved in salivary gland morphogenesis	1	5	0.0443966	ENSMUSG00000022061
GO:0071376	Biological Process	cellular response to corticotropin-releasing hormone stimulus	1	5	0.0443966	ENSMUSG00000023034
GO:0072008	Biological Process	glomerular mesangial cell differentiation	1	5	0.0443966	ENSMUSG00000035783
GO:0072143	Biological Process	mesangial cell development	1	5	0.0443966	ENSMUSG00000035783
GO:0072284	Biological Process	metanephric S-shaped body morphogenesis	1	5	0.0443966	ENSMUSG00000018698
GO:0090188	Biological Process	negative regulation of pancreatic juice secretion	1	5	0.0443966	ENSMUSG00000041245
GO:0090214	Biological Process	spongiotrophoblast layer developmental growth	1	5	0.0443966	ENSMUSG00000061082
GO:0090611	Biological Process	ubiquitin-independent protein catabolic process via the multivesicular body sorting pathway	1	5	0.0443966	ENSMUSG00000027536
GO:0098914	Biological Process	membrane repolarization during atrial cardiac muscle cell action potential	1	5	0.0443966	ENSMUSG00000032034
GO:1902616	Biological Process	acyl carnitine transmembrane transport	1	5	0.0443966	ENSMUSG00000024818
GO:1903116	Biological Process	positive regulation of actin filament-based movement	1	5	0.0443966	ENSMUSG00000035783
GO:1905867	Biological Process	epididymis development	1	5	0.0443966	ENSMUSG00000050953
GO:2000382	Biological Process	positive regulation of mesoderm development	1	5	0.0443966	ENSMUSG00000050953
GO:2001016	Biological Process	positive regulation of skeletal muscle cell differentiation	1	5	0.0443966	ENSMUSG00000063415
GO:0009952	Biological Process	anterior/posterior pattern specification	5	213	0.0445244	ENSMUSG00000018698;ENSMUSG00000022061;ENSMUSG00000030103;ENSMUSG00000062327;ENSMUSG00000067860
GO:0048167	Biological Process	regulation of synaptic plasticity	5	213	0.0445244	ENSMUSG00000027296;ENSMUSG00000028456;ENSMUSG00000031654;ENSMUSG00000037868;ENSMUSG00000042429
GO:0015849	Biological Process	organic acid transport	7	359	0.0451587	ENSMUSG00000005357;ENSMUSG00000024818;ENSMUSG00000027533;ENSMUSG00000040569;ENSMUSG00000042429;ENSMUSG00000050953;ENSMUSG00000062515
GO:0016477	Biological Process	cell migration	20	1475	0.0453263	ENSMUSG00000001313;ENSMUSG00000018698;ENSMUSG00000019966;ENSMUSG00000020151;ENSMUSG00000022144;ENSMUSG00000023034;ENSMUSG00000027331;ENSMUSG00000028024;ENSMUSG00000028525;ENSMUSG00000029304;ENSMUSG00000031870;ENSMUSG00000035783;ENSMUSG00000038668;ENSMUSG00000039629;ENSMUSG00000042429;ENSMUSG00000050953;ENSMUSG00000053062;ENSMUSG00000055044;ENSMUSG00000062327;ENSMUSG00000063063
GO:0002046	Molecular Function	opsin binding	1	5	0.0453411	ENSMUSG00000075410
GO:0015227	Molecular Function	acyl carnitine transmembrane transporter activity	1	5	0.0453411	ENSMUSG00000024818
GO:0016841	Molecular Function	ammonia-lyase activity	1	5	0.0453411	ENSMUSG00000029596
GO:0030284	Molecular Function	estrogen receptor activity	1	5	0.0453411	ENSMUSG00000022061
GO:0031013	Molecular Function	troponin I binding	1	5	0.0453411	ENSMUSG00000026414
GO:0031749	Molecular Function	D2 dopamine receptor binding	1	5	0.0453411	ENSMUSG00000061718
GO:0034634	Molecular Function	glutathione transmembrane transporter activity	1	5	0.0453411	ENSMUSG00000050953
GO:0042937	Molecular Function	tripeptide transmembrane transporter activity	1	5	0.0453411	ENSMUSG00000050953
GO:0051766	Molecular Function	inositol trisphosphate kinase activity	1	5	0.0453411	ENSMUSG00000027296
GO:0070401	Molecular Function	NADP+ binding	1	5	0.0453411	ENSMUSG00000019301
GO:0070915	Molecular Function	lysophosphatidic acid receptor activity	1	5	0.0453411	ENSMUSG00000038668
GO:0032432	Cellular Component	actin filament bundle	3	91	0.0456256	ENSMUSG00000020388;ENSMUSG00000035783;ENSMUSG00000055044
GO:0042641	Cellular Component	actomyosin	3	91	0.0456256	ENSMUSG00000020388;ENSMUSG00000035783;ENSMUSG00000055044
GO:0007015	Biological Process	actin filament organization	8	437	0.0456317	ENSMUSG00000001313;ENSMUSG00000020388;ENSMUSG00000022021;ENSMUSG00000026414;ENSMUSG00000026532;ENSMUSG00000038668;ENSMUSG00000055044;ENSMUSG00000063063
GO:0030551	Molecular Function	cyclic nucleotide binding	2	37	0.0457602	ENSMUSG00000028525;ENSMUSG00000031789
GO:0097718	Molecular Function	disordered domain specific binding	2	37	0.0457602	ENSMUSG00000050953;ENSMUSG00000057666
GO:0006873	Biological Process	cellular ion homeostasis	11	681	0.0457687	ENSMUSG00000004035;ENSMUSG00000012428;ENSMUSG00000020216;ENSMUSG00000029304;ENSMUSG00000031789;ENSMUSG00000035458;ENSMUSG00000038668;ENSMUSG00000042429;ENSMUSG00000049608;ENSMUSG00000050953;ENSMUSG00000079157
GO:0042742	Biological Process	defense response to bacterium	8	438	0.0461369	ENSMUSG00000017733;ENSMUSG00000026672;ENSMUSG00000028456;ENSMUSG00000044863;ENSMUSG00000049350;ENSMUSG00000049709;ENSMUSG00000070529;ENSMUSG00000074595
GO:0044818	Biological Process	mitotic G2/M transition checkpoint	2	38	0.0462088	ENSMUSG00000019942;ENSMUSG00000026107
GO:0051482	Biological Process	positive regulation of cytosolic calcium ion concentration involved in phospholipase C-activating G protein-coupled signaling pathway	2	38	0.0462088	ENSMUSG00000038668;ENSMUSG00000049608
GO:0016999	Biological Process	antibiotic metabolic process	4	149	0.046514	ENSMUSG00000001642;ENSMUSG00000027452;ENSMUSG00000037797;ENSMUSG00000042684
GO:0030856	Biological Process	regulation of epithelial cell differentiation	4	149	0.046514	ENSMUSG00000018698;ENSMUSG00000021319;ENSMUSG00000022144;ENSMUSG00000051159
GO:0050878	Biological Process	regulation of body fluid levels	7	363	0.0474222	ENSMUSG00000001642;ENSMUSG00000030616;ENSMUSG00000033022;ENSMUSG00000041245;ENSMUSG00000042429;ENSMUSG00000050953;ENSMUSG00000063415
GO:0007507	Biological Process	heart development	10	603	0.0479098	ENSMUSG00000018830;ENSMUSG00000019942;ENSMUSG00000020388;ENSMUSG00000022061;ENSMUSG00000026414;ENSMUSG00000035458;ENSMUSG00000050953;ENSMUSG00000055044;ENSMUSG00000062327;ENSMUSG00000067860
GO:0071396	Biological Process	cellular response to lipid	10	603	0.0479098	ENSMUSG00000022061;ENSMUSG00000022144;ENSMUSG00000028525;ENSMUSG00000029304;ENSMUSG00000031870;ENSMUSG00000032937;ENSMUSG00000038668;ENSMUSG00000042817;ENSMUSG00000062327;ENSMUSG00000063415
GO:0001570	Biological Process	vasculogenesis	3	90	0.0482368	ENSMUSG00000035458;ENSMUSG00000051159;ENSMUSG00000062327
GO:0006942	Biological Process	regulation of striated muscle contraction	3	90	0.0482368	ENSMUSG00000028525;ENSMUSG00000035458;ENSMUSG00000042429
GO:1904427	Biological Process	positive regulation of calcium ion transmembrane transport	3	90	0.0482368	ENSMUSG00000004035;ENSMUSG00000017400;ENSMUSG00000039639
GO:0098797	Cellular Component	plasma membrane protein complex	9	541	0.04869	ENSMUSG00000020672;ENSMUSG00000023047;ENSMUSG00000024302;ENSMUSG00000026407;ENSMUSG00000028525;ENSMUSG00000032034;ENSMUSG00000039639;ENSMUSG00000050953;ENSMUSG00000063063
GO:0051246	Biological Process	regulation of protein metabolic process	34	2827	0.0488287	ENSMUSG00000017733;ENSMUSG00000019966;ENSMUSG00000020151;ENSMUSG00000021319;ENSMUSG00000022033;ENSMUSG00000022061;ENSMUSG00000022144;ENSMUSG00000023034;ENSMUSG00000027443;ENSMUSG00000027445;ENSMUSG00000030203;ENSMUSG00000031853;ENSMUSG00000032218;ENSMUSG00000032937;ENSMUSG00000035783;ENSMUSG00000038068;ENSMUSG00000038668;ENSMUSG00000039313;ENSMUSG00000041245;ENSMUSG00000041359;ENSMUSG00000041536;…
GO:0043168	Molecular Function	anion binding	35	2864	0.0490874	ENSMUSG00000001313;ENSMUSG00000004035;ENSMUSG00000004892;ENSMUSG00000012428;ENSMUSG00000018830;ENSMUSG00000019301;ENSMUSG00000019942;ENSMUSG00000022033;ENSMUSG00000023047;ENSMUSG00000025574;ENSMUSG00000027296;ENSMUSG00000027452;ENSMUSG00000027519;ENSMUSG00000027533;ENSMUSG00000028159;ENSMUSG00000028456;ENSMUSG00000028525;ENSMUSG00000030616;ENSMUSG00000031789;ENSMUSG00000031853;ENSMUSG00000035783;…
GO:0048306	Molecular Function	calcium-dependent protein binding	3	89	0.0494533	ENSMUSG00000022887;ENSMUSG00000029544;ENSMUSG00000035458
GO:0002028	Biological Process	regulation of sodium ion transport	3	91	0.0495612	ENSMUSG00000026880;ENSMUSG00000041245;ENSMUSG00000098650
GO:0061053	Biological Process	somite development	3	91	0.0495612	ENSMUSG00000018698;ENSMUSG00000022061;ENSMUSG00000062327
GO:0019725	Biological Process	cellular homeostasis	14	949	0.0496337	ENSMUSG00000004035;ENSMUSG00000012428;ENSMUSG00000020216;ENSMUSG00000028456;ENSMUSG00000029304;ENSMUSG00000031789;ENSMUSG00000032937;ENSMUSG00000035458;ENSMUSG00000038668;ENSMUSG00000041245;ENSMUSG00000042429;ENSMUSG00000049608;ENSMUSG00000050953;ENSMUSG00000079157
GO:0008610	Biological Process	lipid biosynthetic process	10	607	0.0496847	ENSMUSG00000004035;ENSMUSG00000019301;ENSMUSG00000021364;ENSMUSG00000027452;ENSMUSG00000027533;ENSMUSG00000033122;ENSMUSG00000033192;ENSMUSG00000040562;ENSMUSG00000058966;ENSMUSG00000058979
GO:0098772	Molecular Function	molecular function regulator	24	1826	0.0498595	ENSMUSG00000017733;ENSMUSG00000019966;ENSMUSG00000020374;ENSMUSG00000022061;ENSMUSG00000022144;ENSMUSG00000027443;ENSMUSG00000027445;ENSMUSG00000029304;ENSMUSG00000030158;ENSMUSG00000032218;ENSMUSG00000035458;ENSMUSG00000039639;ENSMUSG00000041245;ENSMUSG00000041359;ENSMUSG00000041536;ENSMUSG00000052302;ENSMUSG00000057666;ENSMUSG00000061718;ENSMUSG00000062248;ENSMUSG00000070529;ENSMUSG00000070531;…
GO:0001763	Biological Process	morphogenesis of a branching structure	5	220	0.0498984	ENSMUSG00000018698;ENSMUSG00000022061;ENSMUSG00000022144;ENSMUSG00000031870;ENSMUSG00000051159
GO:0030234	Molecular Function	enzyme regulator activity	15	1016	0.0499103	ENSMUSG00000017733;ENSMUSG00000022061;ENSMUSG00000027443;ENSMUSG00000027445;ENSMUSG00000032218;ENSMUSG00000041359;ENSMUSG00000041536;ENSMUSG00000052302;ENSMUSG00000057666;ENSMUSG00000061718;ENSMUSG00000062248;ENSMUSG00000070529;ENSMUSG00000070531;ENSMUSG00000070533;ENSMUSG00000074595
GO:0015672	Biological Process	monovalent inorganic cation transport	9	526	0.0501791	ENSMUSG00000005362;ENSMUSG00000026880;ENSMUSG00000030865;ENSMUSG00000032034;ENSMUSG00000033007;ENSMUSG00000039639;ENSMUSG00000041245;ENSMUSG00000042429;ENSMUSG00000098650
GO:0051179	Biological Process	localization	66	6103	0.0502311	ENSMUSG00000001313;ENSMUSG00000004035;ENSMUSG00000005357;ENSMUSG00000005362;ENSMUSG00000011263;ENSMUSG00000012428;ENSMUSG00000017400;ENSMUSG00000018698;ENSMUSG00000019942;ENSMUSG00000019966;ENSMUSG00000020151;ENSMUSG00000020216;ENSMUSG00000021319;ENSMUSG00000022061;ENSMUSG00000022144;ENSMUSG00000023034;ENSMUSG00000024818;ENSMUSG00000026407;ENSMUSG00000026414;ENSMUSG00000026672;ENSMUSG00000026880;…
GO:0019205	Molecular Function	nucleobase-containing compound kinase activity	2	39	0.0503112	ENSMUSG00000025574;ENSMUSG00000041323
GO:0055082	Biological Process	cellular chemical homeostasis	13	864	0.0504992	ENSMUSG00000004035;ENSMUSG00000012428;ENSMUSG00000020216;ENSMUSG00000028456;ENSMUSG00000029304;ENSMUSG00000031789;ENSMUSG00000032937;ENSMUSG00000035458;ENSMUSG00000038668;ENSMUSG00000042429;ENSMUSG00000049608;ENSMUSG00000050953;ENSMUSG00000079157
GO:0004674	Molecular Function	protein serine/threonine kinase activity	8	437	0.050567	ENSMUSG00000019942;ENSMUSG00000022033;ENSMUSG00000023047;ENSMUSG00000027296;ENSMUSG00000031853;ENSMUSG00000038145;ENSMUSG00000041245;ENSMUSG00000074923
GO:0098801	Biological Process	regulation of renal system process	2	40	0.0506766	ENSMUSG00000042429;ENSMUSG00000050953
GO:0009887	Biological Process	animal organ morphogenesis	15	1041	0.0508962	ENSMUSG00000018698;ENSMUSG00000021319;ENSMUSG00000022061;ENSMUSG00000022144;ENSMUSG00000026414;ENSMUSG00000031870;ENSMUSG00000035458;ENSMUSG00000035783;ENSMUSG00000050953;ENSMUSG00000051159;ENSMUSG00000059430;ENSMUSG00000062327;ENSMUSG00000063063;ENSMUSG00000063415;ENSMUSG00000067860
GO:0043473	Biological Process	pigmentation	3	92	0.0509032	ENSMUSG00000019966;ENSMUSG00000022129;ENSMUSG00000051159
GO:1901606	Biological Process	alpha-amino acid catabolic process	3	92	0.0509032	ENSMUSG00000029596;ENSMUSG00000029695;ENSMUSG00000033022
GO:0008091	Cellular Component	spectrin	1	6	0.051314	ENSMUSG00000026532
GO:0042629	Cellular Component	mast cell granule	1	6	0.051314	ENSMUSG00000001642
GO:0099535	Cellular Component	synapse-associated extracellular matrix	1	6	0.051314	ENSMUSG00000004892
GO:0008360	Biological Process	regulation of cell shape	4	154	0.051374	ENSMUSG00000001313;ENSMUSG00000026532;ENSMUSG00000038668;ENSMUSG00000039629
GO:0035725	Biological Process	sodium ion transmembrane transport	4	154	0.051374	ENSMUSG00000026880;ENSMUSG00000033007;ENSMUSG00000041245;ENSMUSG00000098650
GO:0060348	Biological Process	bone development	5	222	0.0515011	ENSMUSG00000019301;ENSMUSG00000021319;ENSMUSG00000050953;ENSMUSG00000062327;ENSMUSG00000063415
GO:0042391	Biological Process	regulation of membrane potential	8	449	0.0519368	ENSMUSG00000005357;ENSMUSG00000028456;ENSMUSG00000031654;ENSMUSG00000032034;ENSMUSG00000039639;ENSMUSG00000041359;ENSMUSG00000042429;ENSMUSG00000050953
GO:0005891	Cellular Component	voltage-gated calcium channel complex	2	42	0.0520761	ENSMUSG00000026407;ENSMUSG00000028525
GO:0042277	Molecular Function	peptide binding	6	289	0.0521771	ENSMUSG00000004035;ENSMUSG00000028024;ENSMUSG00000029544;ENSMUSG00000032937;ENSMUSG00000040562;ENSMUSG00000074006
GO:0035258	Molecular Function	steroid hormone receptor binding	3	91	0.0522117	ENSMUSG00000022061;ENSMUSG00000023034;ENSMUSG00000042817
GO:1901264	Biological Process	carbohydrate derivative transport	3	93	0.0522627	ENSMUSG00000030616;ENSMUSG00000042429;ENSMUSG00000050953
GO:0051960	Biological Process	regulation of nervous system development	15	1046	0.0526366	ENSMUSG00000001313;ENSMUSG00000018698;ENSMUSG00000022129;ENSMUSG00000027296;ENSMUSG00000030103;ENSMUSG00000031654;ENSMUSG00000037868;ENSMUSG00000038668;ENSMUSG00000039313;ENSMUSG00000040260;ENSMUSG00000047407;ENSMUSG00000051243;ENSMUSG00000053062;ENSMUSG00000063063;ENSMUSG00000064293
GO:0042805	Molecular Function	actinin binding	2	40	0.0526454	ENSMUSG00000020388;ENSMUSG00000055044
GO:0044282	Biological Process	small molecule catabolic process	7	372	0.0527768	ENSMUSG00000022613;ENSMUSG00000029596;ENSMUSG00000029695;ENSMUSG00000033022;ENSMUSG00000037797;ENSMUSG00000042684;ENSMUSG00000063415
GO:0010107	Biological Process	potassium ion import	2	41	0.0529665	ENSMUSG00000032034;ENSMUSG00000041245
GO:0071470	Biological Process	cellular response to osmotic stress	2	41	0.0529665	ENSMUSG00000001642;ENSMUSG00000041245
GO:0086004	Biological Process	regulation of cardiac muscle cell contraction	2	41	0.0529665	ENSMUSG00000028525;ENSMUSG00000042429
GO:1901381	Biological Process	positive regulation of potassium ion transmembrane transport	2	41	0.0529665	ENSMUSG00000039639;ENSMUSG00000041245
GO:0001705	Biological Process	ectoderm formation	1	6	0.0530377	ENSMUSG00000018698
GO:0006069	Biological Process	ethanol oxidation	1	6	0.0530377	ENSMUSG00000037797
GO:0006567	Biological Process	threonine catabolic process	1	6	0.0530377	ENSMUSG00000029596
GO:0008078	Biological Process	mesodermal cell migration	1	6	0.0530377	ENSMUSG00000062327
GO:0008291	Biological Process	acetylcholine metabolic process	1	6	0.0530377	ENSMUSG00000032937
GO:0009838	Biological Process	abscission	1	6	0.0530377	ENSMUSG00000027536
GO:0010430	Biological Process	fatty acid omega-oxidation	1	6	0.0530377	ENSMUSG00000037797
GO:0015677	Biological Process	copper ion import	1	6	0.0530377	ENSMUSG00000012428
GO:0019262	Biological Process	N-acetylneuraminate catabolic process	1	6	0.0530377	ENSMUSG00000042684
GO:0021942	Biological Process	radial glia guided migration of Purkinje cell	1	6	0.0530377	ENSMUSG00000063063
GO:0033023	Biological Process	mast cell homeostasis	1	6	0.0530377	ENSMUSG00000019966
GO:0034316	Biological Process	negative regulation of Arp2/3 complex-mediated actin nucleation	1	6	0.0530377	ENSMUSG00000063063
GO:0034775	Biological Process	glutathione transmembrane transport	1	6	0.0530377	ENSMUSG00000050953
GO:0035443	Biological Process	tripeptide transmembrane transport	1	6	0.0530377	ENSMUSG00000050953
GO:0038001	Biological Process	paracrine signaling	1	6	0.0530377	ENSMUSG00000031870
GO:0042699	Biological Process	follicle-stimulating hormone signaling pathway	1	6	0.0530377	ENSMUSG00000032937
GO:0051601	Biological Process	exocyst localization	1	6	0.0530377	ENSMUSG00000011263
GO:0060059	Biological Process	embryonic retina morphogenesis in camera-type eye	1	6	0.0530377	ENSMUSG00000018698
GO:0060770	Biological Process	negative regulation of epithelial cell proliferation involved in prostate gland development	1	6	0.0530377	ENSMUSG00000022061
GO:0061734	Biological Process	parkin-mediated stimulation of mitophagy in response to mitochondrial depolarization	1	6	0.0530377	ENSMUSG00000026672
GO:0070662	Biological Process	mast cell proliferation	1	6	0.0530377	ENSMUSG00000019966
GO:0070666	Biological Process	regulation of mast cell proliferation	1	6	0.0530377	ENSMUSG00000019966
GO:0070669	Biological Process	response to interleukin-2	1	6	0.0530377	ENSMUSG00000051159
GO:0071593	Biological Process	lymphocyte aggregation	1	6	0.0530377	ENSMUSG00000053062
GO:0071671	Biological Process	regulation of smooth muscle cell chemotaxis	1	6	0.0530377	ENSMUSG00000038668
GO:0071910	Biological Process	determination of liver left/right asymmetry	1	6	0.0530377	ENSMUSG00000067860
GO:0072007	Biological Process	mesangial cell differentiation	1	6	0.0530377	ENSMUSG00000035783
GO:0072049	Biological Process	comma-shaped body morphogenesis	1	6	0.0530377	ENSMUSG00000018698
GO:0072217	Biological Process	negative regulation of metanephros development	1	6	0.0530377	ENSMUSG00000051159
GO:0090315	Biological Process	negative regulation of protein targeting to membrane	1	6	0.0530377	ENSMUSG00000039639
GO:0097475	Biological Process	motor neuron migration	1	6	0.0530377	ENSMUSG00000018698
GO:0097494	Biological Process	regulation of vesicle size	1	6	0.0530377	ENSMUSG00000027519
GO:0098920	Biological Process	retrograde trans-synaptic signaling by lipid	1	6	0.0530377	ENSMUSG00000027533
GO:0098921	Biological Process	retrograde trans-synaptic signaling by endocannabinoid	1	6	0.0530377	ENSMUSG00000027533
GO:1900619	Biological Process	acetate ester metabolic process	1	6	0.0530377	ENSMUSG00000032937
GO:1901078	Biological Process	negative regulation of relaxation of muscle	1	6	0.0530377	ENSMUSG00000028525
GO:1901164	Biological Process	negative regulation of trophoblast cell migration	1	6	0.0530377	ENSMUSG00000050953
GO:1901228	Biological Process	positive regulation of transcription from RNA polymerase II promoter involved in heart development	1	6	0.0530377	ENSMUSG00000062327
GO:1902035	Biological Process	positive regulation of hematopoietic stem cell proliferation	1	6	0.0530377	ENSMUSG00000019966
GO:1903288	Biological Process	positive regulation of potassium ion import	1	6	0.0530377	ENSMUSG00000041245
GO:1905448	Biological Process	positive regulation of mitochondrial ATP synthesis coupled electron transport	1	6	0.0530377	ENSMUSG00000019942
GO:1990379	Biological Process	lipid transport across blood brain barrier	1	6	0.0530377	ENSMUSG00000027533
GO:2000051	Biological Process	negative regulation of non-canonical Wnt signaling pathway	1	6	0.0530377	ENSMUSG00000021319
GO:2000118	Biological Process	regulation of sodium-dependent phosphate transport	1	6	0.0530377	ENSMUSG00000021319
GO:2000491	Biological Process	positive regulation of hepatic stellate cell activation	1	6	0.0530377	ENSMUSG00000035783
GO:0050848	Biological Process	regulation of calcium-mediated signaling	3	94	0.0536398	ENSMUSG00000004035;ENSMUSG00000020216;ENSMUSG00000030865
GO:0072080	Biological Process	nephron tubule development	3	94	0.0536398	ENSMUSG00000018698;ENSMUSG00000022144;ENSMUSG00000051159
GO:0030036	Biological Process	actin cytoskeleton organization	11	700	0.0537278	ENSMUSG00000001313;ENSMUSG00000001349;ENSMUSG00000020388;ENSMUSG00000022021;ENSMUSG00000026414;ENSMUSG00000026532;ENSMUSG00000027296;ENSMUSG00000038668;ENSMUSG00000040260;ENSMUSG00000055044;ENSMUSG00000063063
GO:1901698	Biological Process	response to nitrogen compound	16	1140	0.0541466	ENSMUSG00000001642;ENSMUSG00000004035;ENSMUSG00000019102;ENSMUSG00000019942;ENSMUSG00000023034;ENSMUSG00000027199;ENSMUSG00000028525;ENSMUSG00000031870;ENSMUSG00000033022;ENSMUSG00000037868;ENSMUSG00000040562;ENSMUSG00000042817;ENSMUSG00000050953;ENSMUSG00000051159;ENSMUSG00000057666;ENSMUSG00000061718
GO:0004024	Molecular Function	alcohol dehydrogenase activity, zinc-dependent	1	6	0.0541609	ENSMUSG00000037797
GO:0004565	Molecular Function	beta-galactosidase activity	1	6	0.0541609	ENSMUSG00000031966
GO:0016723	Molecular Function	oxidoreductase activity, oxidizing metal ions, NAD or NADP as acceptor	1	6	0.0541609	ENSMUSG00000012428
GO:0016833	Molecular Function	oxo-acid-lyase activity	1	6	0.0541609	ENSMUSG00000042684
GO:0017153	Molecular Function	sodium:dicarboxylate symporter activity	1	6	0.0541609	ENSMUSG00000005357
GO:0019828	Molecular Function	aspartic-type endopeptidase inhibitor activity	1	6	0.0541609	ENSMUSG00000057666
GO:0050693	Molecular Function	LBD domain binding	1	6	0.0541609	ENSMUSG00000051159
GO:0002009	Biological Process	morphogenesis of an epithelium	9	534	0.0541939	ENSMUSG00000018698;ENSMUSG00000022061;ENSMUSG00000022144;ENSMUSG00000031870;ENSMUSG00000047407;ENSMUSG00000050953;ENSMUSG00000051159;ENSMUSG00000062327;ENSMUSG00000067860
GO:1902532	Biological Process	negative regulation of intracellular signal transduction	9	535	0.0547101	ENSMUSG00000004035;ENSMUSG00000020151;ENSMUSG00000021319;ENSMUSG00000022033;ENSMUSG00000026672;ENSMUSG00000028525;ENSMUSG00000030203;ENSMUSG00000038668;ENSMUSG00000039313
GO:0009314	Biological Process	response to radiation	8	454	0.0547221	ENSMUSG00000022033;ENSMUSG00000022129;ENSMUSG00000026107;ENSMUSG00000030103;ENSMUSG00000031789;ENSMUSG00000039639;ENSMUSG00000061718;ENSMUSG00000098374
GO:0033764	Molecular Function	steroid dehydrogenase activity, acting on the CH-OH group of donors, NAD or NADP as acceptor	2	41	0.0550175	ENSMUSG00000019301;ENSMUSG00000033122
GO:0060993	Biological Process	kidney morphogenesis	3	95	0.0550342	ENSMUSG00000018698;ENSMUSG00000022144;ENSMUSG00000051159
GO:1903792	Biological Process	negative regulation of anion transport	2	42	0.0552926	ENSMUSG00000021319;ENSMUSG00000042429
GO:0032990	Biological Process	cell part morphogenesis	11	704	0.0555149	ENSMUSG00000001313;ENSMUSG00000004892;ENSMUSG00000018698;ENSMUSG00000022144;ENSMUSG00000027296;ENSMUSG00000037868;ENSMUSG00000050953;ENSMUSG00000051243;ENSMUSG00000063063;ENSMUSG00000064293;ENSMUSG00000074923
GO:0033157	Biological Process	regulation of intracellular protein transport	5	227	0.0556385	ENSMUSG00000019942;ENSMUSG00000026880;ENSMUSG00000029544;ENSMUSG00000030865;ENSMUSG00000039639
GO:0098687	Cellular Component	chromosomal region	6	311	0.0559989	ENSMUSG00000026107;ENSMUSG00000027331;ENSMUSG00000029757;ENSMUSG00000031262;ENSMUSG00000062510;ENSMUSG00000098374
GO:0000902	Biological Process	cell morphogenesis	15	1056	0.056241	ENSMUSG00000001313;ENSMUSG00000004892;ENSMUSG00000018698;ENSMUSG00000022144;ENSMUSG00000026532;ENSMUSG00000027296;ENSMUSG00000031430;ENSMUSG00000037868;ENSMUSG00000038668;ENSMUSG00000039629;ENSMUSG00000050953;ENSMUSG00000051243;ENSMUSG00000063063;ENSMUSG00000064293;ENSMUSG00000074923
GO:0019220	Biological Process	regulation of phosphate metabolic process	23	1797	0.0567727	ENSMUSG00000019942;ENSMUSG00000019966;ENSMUSG00000020151;ENSMUSG00000021319;ENSMUSG00000022033;ENSMUSG00000022061;ENSMUSG00000022144;ENSMUSG00000030203;ENSMUSG00000030616;ENSMUSG00000030865;ENSMUSG00000031853;ENSMUSG00000032218;ENSMUSG00000032937;ENSMUSG00000035783;ENSMUSG00000038668;ENSMUSG00000041245;ENSMUSG00000041359;ENSMUSG00000042429;ENSMUSG00000049608;ENSMUSG00000061718;ENSMUSG00000062248;…
GO:0015267	Molecular Function	channel activity	8	448	0.0568535	ENSMUSG00000026407;ENSMUSG00000031789;ENSMUSG00000032034;ENSMUSG00000033007;ENSMUSG00000039639;ENSMUSG00000040569;ENSMUSG00000050953;ENSMUSG00000079157
GO:0022803	Molecular Function	passive transmembrane transporter activity	8	448	0.0568535	ENSMUSG00000026407;ENSMUSG00000031789;ENSMUSG00000032034;ENSMUSG00000033007;ENSMUSG00000039639;ENSMUSG00000040569;ENSMUSG00000050953;ENSMUSG00000079157
GO:0051146	Biological Process	striated muscle cell differentiation	6	302	0.0569869	ENSMUSG00000018830;ENSMUSG00000026414;ENSMUSG00000036766;ENSMUSG00000053062;ENSMUSG00000062327;ENSMUSG00000063415
GO:0099568	Cellular Component	cytoplasmic region	9	558	0.0569985	ENSMUSG00000001313;ENSMUSG00000001642;ENSMUSG00000011263;ENSMUSG00000026532;ENSMUSG00000026832;ENSMUSG00000028456;ENSMUSG00000029757;ENSMUSG00000041359;ENSMUSG00000063063
GO:0051174	Biological Process	regulation of phosphorus metabolic process	23	1798	0.0570574	ENSMUSG00000019942;ENSMUSG00000019966;ENSMUSG00000020151;ENSMUSG00000021319;ENSMUSG00000022033;ENSMUSG00000022061;ENSMUSG00000022144;ENSMUSG00000030203;ENSMUSG00000030616;ENSMUSG00000030865;ENSMUSG00000031853;ENSMUSG00000032218;ENSMUSG00000032937;ENSMUSG00000035783;ENSMUSG00000038668;ENSMUSG00000041245;ENSMUSG00000041359;ENSMUSG00000042429;ENSMUSG00000049608;ENSMUSG00000061718;ENSMUSG00000062248;…
GO:0031406	Molecular Function	carboxylic acid binding	5	224	0.0572138	ENSMUSG00000004035;ENSMUSG00000004892;ENSMUSG00000027533;ENSMUSG00000062515;ENSMUSG00000063415
GO:0032787	Biological Process	monocarboxylic acid metabolic process	10	623	0.0572245	ENSMUSG00000001642;ENSMUSG00000004035;ENSMUSG00000021364;ENSMUSG00000027452;ENSMUSG00000027533;ENSMUSG00000037797;ENSMUSG00000040562;ENSMUSG00000057666;ENSMUSG00000062515;ENSMUSG00000063415
GO:0016301	Molecular Function	kinase activity	12	777	0.0572513	ENSMUSG00000019942;ENSMUSG00000022033;ENSMUSG00000023047;ENSMUSG00000025574;ENSMUSG00000027296;ENSMUSG00000031853;ENSMUSG00000038145;ENSMUSG00000041245;ENSMUSG00000041323;ENSMUSG00000042817;ENSMUSG00000062248;ENSMUSG00000074923
GO:0042470	Cellular Component	melanosome	3	100	0.0574255	ENSMUSG00000022129;ENSMUSG00000026880;ENSMUSG00000030616
GO:0048770	Cellular Component	pigment granule	3	100	0.0574255	ENSMUSG00000022129;ENSMUSG00000026880;ENSMUSG00000030616
GO:1901682	Molecular Function	sulfur compound transmembrane transporter activity	2	42	0.0574266	ENSMUSG00000040569;ENSMUSG00000050953
GO:0061695	Cellular Component	transferase complex, transferring phosphorus-containing groups	5	237	0.0574484	ENSMUSG00000019942;ENSMUSG00000020974;ENSMUSG00000023047;ENSMUSG00000032218;ENSMUSG00000062248
GO:0006937	Biological Process	regulation of muscle contraction	4	160	0.0575589	ENSMUSG00000026414;ENSMUSG00000028525;ENSMUSG00000035458;ENSMUSG00000042429
GO:0006904	Biological Process	vesicle docking involved in exocytosis	2	43	0.0576542	ENSMUSG00000028456;ENSMUSG00000030616
GO:0032924	Biological Process	activin receptor signaling pathway	2	43	0.0576542	ENSMUSG00000023047;ENSMUSG00000047407
GO:0086002	Biological Process	cardiac muscle cell action potential involved in contraction	2	43	0.0576542	ENSMUSG00000032034;ENSMUSG00000039639
GO:0086065	Biological Process	cell communication involved in cardiac conduction	2	43	0.0576542	ENSMUSG00000032034;ENSMUSG00000050953
GO:0090184	Biological Process	positive regulation of kidney development	2	43	0.0576542	ENSMUSG00000018698;ENSMUSG00000022144
GO:0043406	Biological Process	positive regulation of MAP kinase activity	5	230	0.0582108	ENSMUSG00000019966;ENSMUSG00000022033;ENSMUSG00000031853;ENSMUSG00000038668;ENSMUSG00000042429
GO:0051704	Biological Process	multi-organism process	32	2675	0.0587666	ENSMUSG00000001642;ENSMUSG00000017733;ENSMUSG00000019966;ENSMUSG00000023034;ENSMUSG00000026414;ENSMUSG00000026672;ENSMUSG00000026880;ENSMUSG00000027445;ENSMUSG00000027536;ENSMUSG00000028456;ENSMUSG00000028525;ENSMUSG00000029153;ENSMUSG00000031870;ENSMUSG00000032218;ENSMUSG00000032937;ENSMUSG00000035783;ENSMUSG00000043753;ENSMUSG00000044863;ENSMUSG00000049350;ENSMUSG00000049709;ENSMUSG00000049761;…
GO:0043405	Biological Process	regulation of MAP kinase activity	6	305	0.0592102	ENSMUSG00000019966;ENSMUSG00000022033;ENSMUSG00000030203;ENSMUSG00000031853;ENSMUSG00000038668;ENSMUSG00000042429
GO:0007200	Biological Process	phospholipase C-activating G protein-coupled receptor signaling pathway	3	98	0.0593205	ENSMUSG00000032937;ENSMUSG00000038668;ENSMUSG00000049608
GO:0060349	Biological Process	bone morphogenesis	3	98	0.0593205	ENSMUSG00000021319;ENSMUSG00000062327;ENSMUSG00000063415
GO:0061326	Biological Process	renal tubule development	3	98	0.0593205	ENSMUSG00000018698;ENSMUSG00000022144;ENSMUSG00000051159
GO:0005688	Cellular Component	U6 snRNP	1	7	0.0596079	ENSMUSG00000031683
GO:0014731	Cellular Component	spectrin-associated cytoskeleton	1	7	0.0596079	ENSMUSG00000026532
GO:0044326	Cellular Component	dendritic spine neck	1	7	0.0596079	ENSMUSG00000061718
GO:0048179	Cellular Component	activin receptor complex	1	7	0.0596079	ENSMUSG00000023047
GO:0120115	Cellular Component	Lsm2-8 complex	1	7	0.0596079	ENSMUSG00000031683
GO:0051234	Biological Process	establishment of localization	51	4596	0.0596343	ENSMUSG00000004035;ENSMUSG00000005357;ENSMUSG00000005362;ENSMUSG00000011263;ENSMUSG00000012428;ENSMUSG00000017400;ENSMUSG00000019942;ENSMUSG00000020216;ENSMUSG00000021319;ENSMUSG00000022061;ENSMUSG00000022144;ENSMUSG00000024818;ENSMUSG00000026407;ENSMUSG00000026414;ENSMUSG00000026672;ENSMUSG00000026880;ENSMUSG00000027519;ENSMUSG00000027533;ENSMUSG00000027536;ENSMUSG00000028456;ENSMUSG00000028525;…
GO:0035239	Biological Process	tube morphogenesis	13	887	0.0596884	ENSMUSG00000018698;ENSMUSG00000022061;ENSMUSG00000022144;ENSMUSG00000023034;ENSMUSG00000028024;ENSMUSG00000031870;ENSMUSG00000035458;ENSMUSG00000039313;ENSMUSG00000047407;ENSMUSG00000050953;ENSMUSG00000051159;ENSMUSG00000062327;ENSMUSG00000067860
GO:0006814	Biological Process	sodium ion transport	5	232	0.059963	ENSMUSG00000026880;ENSMUSG00000030865;ENSMUSG00000033007;ENSMUSG00000041245;ENSMUSG00000098650
GO:0000186	Biological Process	activation of MAPKK activity	2	44	0.0600502	ENSMUSG00000031853;ENSMUSG00000042429
GO:0010518	Biological Process	positive regulation of phospholipase activity	2	44	0.0600502	ENSMUSG00000038668;ENSMUSG00000049608
GO:0042181	Biological Process	ketone biosynthetic process	2	44	0.0600502	ENSMUSG00000019301;ENSMUSG00000033122
GO:0060043	Biological Process	regulation of cardiac muscle cell proliferation	2	44	0.0600502	ENSMUSG00000019942;ENSMUSG00000050953
GO:0140115	Biological Process	export across plasma membrane	2	44	0.0600502	ENSMUSG00000039639;ENSMUSG00000050953
GO:0009898	Cellular Component	cytoplasmic side of plasma membrane	4	168	0.0601639	ENSMUSG00000017400;ENSMUSG00000024302;ENSMUSG00000026532;ENSMUSG00000027536
GO:0000777	Cellular Component	condensed chromosome kinetochore	3	102	0.0602256	ENSMUSG00000027331;ENSMUSG00000029757;ENSMUSG00000062510
GO:0035335	Biological Process	peptidyl-tyrosine dephosphorylation	3	99	0.0607832	ENSMUSG00000020151;ENSMUSG00000030203;ENSMUSG00000037628
GO:0099094	Molecular Function	ligand-gated cation channel activity	3	97	0.0609207	ENSMUSG00000031789;ENSMUSG00000032034;ENSMUSG00000033007
GO:0005856	Cellular Component	cytoskeleton	27	2272	0.0609311	ENSMUSG00000001313;ENSMUSG00000001349;ENSMUSG00000005357;ENSMUSG00000018830;ENSMUSG00000019942;ENSMUSG00000019966;ENSMUSG00000019996;ENSMUSG00000020388;ENSMUSG00000020672;ENSMUSG00000024302;ENSMUSG00000026414;ENSMUSG00000026532;ENSMUSG00000026880;ENSMUSG00000027331;ENSMUSG00000027519;ENSMUSG00000028525;ENSMUSG00000029757;ENSMUSG00000032218;ENSMUSG00000035458;ENSMUSG00000035783;ENSMUSG00000050953;…
GO:0008324	Molecular Function	cation transmembrane transporter activity	10	617	0.0609523	ENSMUSG00000005357;ENSMUSG00000024818;ENSMUSG00000026407;ENSMUSG00000031789;ENSMUSG00000032034;ENSMUSG00000033007;ENSMUSG00000038094;ENSMUSG00000039639;ENSMUSG00000067219;ENSMUSG00000079157
GO:0098686	Cellular Component	hippocampal mossy fiber to CA3 synapse	2	46	0.0612111	ENSMUSG00000028456;ENSMUSG00000063063
GO:0019904	Molecular Function	protein domain specific binding	12	786	0.0613353	ENSMUSG00000020672;ENSMUSG00000022061;ENSMUSG00000024302;ENSMUSG00000030103;ENSMUSG00000035458;ENSMUSG00000037868;ENSMUSG00000038668;ENSMUSG00000040666;ENSMUSG00000050953;ENSMUSG00000051159;ENSMUSG00000057666;ENSMUSG00000086040
GO:0021700	Biological Process	developmental maturation	6	308	0.0614849	ENSMUSG00000001642;ENSMUSG00000004892;ENSMUSG00000028456;ENSMUSG00000031870;ENSMUSG00000039639;ENSMUSG00000050953
GO:0003256	Biological Process	regulation of transcription from RNA polymerase II promoter involved in myocardial precursor cell differentiation	1	7	0.0616012	ENSMUSG00000062327
GO:0006566	Biological Process	threonine metabolic process	1	7	0.0616012	ENSMUSG00000029596
GO:0009120	Biological Process	deoxyribonucleoside metabolic process	1	7	0.0616012	ENSMUSG00000025574
GO:0009157	Biological Process	deoxyribonucleoside monophosphate biosynthetic process	1	7	0.0616012	ENSMUSG00000025574
GO:0016115	Biological Process	terpenoid catabolic process	1	7	0.0616012	ENSMUSG00000063415
GO:0019367	Biological Process	fatty acid elongation, saturated fatty acid	1	7	0.0616012	ENSMUSG00000021364
GO:0019368	Biological Process	fatty acid elongation, unsaturated fatty acid	1	7	0.0616012	ENSMUSG00000021364
GO:0019401	Biological Process	alditol biosynthetic process	1	7	0.0616012	ENSMUSG00000001642
GO:0019530	Biological Process	taurine metabolic process	1	7	0.0616012	ENSMUSG00000033022
GO:0019614	Biological Process	catechol-containing compound catabolic process	1	7	0.0616012	ENSMUSG00000078630
GO:0019694	Biological Process	alkanesulfonate metabolic process	1	7	0.0616012	ENSMUSG00000033022
GO:0021937	Biological Process	cerebellar Purkinje cell-granule cell precursor cell signaling involved in regulation of granule cell precursor cell proliferation	1	7	0.0616012	ENSMUSG00000018698
GO:0032229	Biological Process	negative regulation of synaptic transmission, GABAergic	1	7	0.0616012	ENSMUSG00000042429
GO:0032241	Biological Process	positive regulation of nucleobase-containing compound transport	1	7	0.0616012	ENSMUSG00000042429
GO:0032466	Biological Process	negative regulation of cytokinesis	1	7	0.0616012	ENSMUSG00000027536
GO:0034625	Biological Process	fatty acid elongation, monounsaturated fatty acid	1	7	0.0616012	ENSMUSG00000021364
GO:0034626	Biological Process	fatty acid elongation, polyunsaturated fatty acid	1	7	0.0616012	ENSMUSG00000021364
GO:0042276	Biological Process	error-prone translesion synthesis	1	7	0.0616012	ENSMUSG00000020974
GO:0042321	Biological Process	negative regulation of circadian sleep/wake cycle, sleep	1	7	0.0616012	ENSMUSG00000042429
GO:0042424	Biological Process	catecholamine catabolic process	1	7	0.0616012	ENSMUSG00000078630
GO:0044829	Biological Process	positive regulation by host of viral genome replication	1	7	0.0616012	ENSMUSG00000026880
GO:0045634	Biological Process	regulation of melanocyte differentiation	1	7	0.0616012	ENSMUSG00000019966
GO:0046469	Biological Process	platelet activating factor metabolic process	1	7	0.0616012	ENSMUSG00000033192
GO:0048793	Biological Process	pronephros development	1	7	0.0616012	ENSMUSG00000018698
GO:0050942	Biological Process	positive regulation of pigment cell differentiation	1	7	0.0616012	ENSMUSG00000019966
GO:0060011	Biological Process	Sertoli cell proliferation	1	7	0.0616012	ENSMUSG00000032937
GO:0060087	Biological Process	relaxation of vascular smooth muscle	1	7	0.0616012	ENSMUSG00000042429
GO:0060312	Biological Process	regulation of blood vessel remodeling	1	7	0.0616012	ENSMUSG00000050953
GO:0060373	Biological Process	regulation of ventricular cardiac muscle cell membrane depolarization	1	7	0.0616012	ENSMUSG00000050953
GO:0060676	Biological Process	ureteric bud formation	1	7	0.0616012	ENSMUSG00000022144
GO:0060745	Biological Process	mammary gland branching involved in pregnancy	1	7	0.0616012	ENSMUSG00000031870
GO:0070535	Biological Process	histone H2A K63-linked ubiquitination	1	7	0.0616012	ENSMUSG00000098374
GO:0071907	Biological Process	determination of digestive tract left/right asymmetry	1	7	0.0616012	ENSMUSG00000067860
GO:0072050	Biological Process	S-shaped body morphogenesis	1	7	0.0616012	ENSMUSG00000018698
GO:0086023	Biological Process	adenylate cyclase-activating adrenergic receptor signaling pathway involved in heart process	1	7	0.0616012	ENSMUSG00000028525
GO:0090166	Biological Process	Golgi disassembly	1	7	0.0616012	ENSMUSG00000019942
GO:0097065	Biological Process	anterior head development	1	7	0.0616012	ENSMUSG00000018698
GO:0097151	Biological Process	positive regulation of inhibitory postsynaptic potential	1	7	0.0616012	ENSMUSG00000028456
GO:0097283	Biological Process	keratinocyte apoptotic process	1	7	0.0616012	ENSMUSG00000021319
GO:0099011	Biological Process	neuronal dense core vesicle exocytosis	1	7	0.0616012	ENSMUSG00000028456
GO:0099525	Biological Process	presynaptic dense core vesicle exocytosis	1	7	0.0616012	ENSMUSG00000028456
GO:1901166	Biological Process	neural crest cell migration involved in autonomic nervous system development	1	7	0.0616012	ENSMUSG00000022144
GO:1902172	Biological Process	regulation of keratinocyte apoptotic process	1	7	0.0616012	ENSMUSG00000021319
GO:1903286	Biological Process	regulation of potassium ion import	1	7	0.0616012	ENSMUSG00000041245
GO:1903367	Biological Process	positive regulation of fear response	1	7	0.0616012	ENSMUSG00000050953
GO:1904415	Biological Process	regulation of xenophagy	1	7	0.0616012	ENSMUSG00000026672
GO:1904417	Biological Process	positive regulation of xenophagy	1	7	0.0616012	ENSMUSG00000026672
GO:1905446	Biological Process	regulation of mitochondrial ATP synthesis coupled electron transport	1	7	0.0616012	ENSMUSG00000019942
GO:1905770	Biological Process	regulation of mesodermal cell differentiation	1	7	0.0616012	ENSMUSG00000050953
GO:1905902	Biological Process	regulation of mesoderm formation	1	7	0.0616012	ENSMUSG00000050953
GO:2000987	Biological Process	positive regulation of behavioral fear response	1	7	0.0616012	ENSMUSG00000050953
GO:0006468	Biological Process	protein phosphorylation	24	1909	0.06163	ENSMUSG00000019942;ENSMUSG00000019966;ENSMUSG00000020151;ENSMUSG00000021319;ENSMUSG00000022033;ENSMUSG00000022061;ENSMUSG00000022144;ENSMUSG00000023047;ENSMUSG00000027296;ENSMUSG00000030203;ENSMUSG00000031853;ENSMUSG00000032218;ENSMUSG00000032937;ENSMUSG00000035783;ENSMUSG00000038145;ENSMUSG00000038668;ENSMUSG00000041245;ENSMUSG00000041359;ENSMUSG00000042429;ENSMUSG00000042817;ENSMUSG00000049608;…
GO:0043167	Molecular Function	ion binding	67	6142	0.0616594	ENSMUSG00000000317;ENSMUSG00000001313;ENSMUSG00000004035;ENSMUSG00000004892;ENSMUSG00000005357;ENSMUSG00000005362;ENSMUSG00000012428;ENSMUSG00000017400;ENSMUSG00000018698;ENSMUSG00000018830;ENSMUSG00000019301;ENSMUSG00000019942;ENSMUSG00000020388;ENSMUSG00000022033;ENSMUSG00000022129;ENSMUSG00000022613;ENSMUSG00000022887;ENSMUSG00000023034;ENSMUSG00000023036;ENSMUSG00000023047;ENSMUSG00000024302;…
GO:0045211	Cellular Component	postsynaptic membrane	6	319	0.0617748	ENSMUSG00000005357;ENSMUSG00000020388;ENSMUSG00000023011;ENSMUSG00000031654;ENSMUSG00000042429;ENSMUSG00000063063
GO:0007610	Biological Process	behavior	11	718	0.0620822	ENSMUSG00000005362;ENSMUSG00000027199;ENSMUSG00000031870;ENSMUSG00000032937;ENSMUSG00000033007;ENSMUSG00000037868;ENSMUSG00000042429;ENSMUSG00000043753;ENSMUSG00000050953;ENSMUSG00000061718;ENSMUSG00000074923
GO:0010562	Biological Process	positive regulation of phosphorus metabolic process	16	1162	0.0620975	ENSMUSG00000019942;ENSMUSG00000019966;ENSMUSG00000022033;ENSMUSG00000022061;ENSMUSG00000022144;ENSMUSG00000030865;ENSMUSG00000031853;ENSMUSG00000032937;ENSMUSG00000035783;ENSMUSG00000038668;ENSMUSG00000041245;ENSMUSG00000041359;ENSMUSG00000042429;ENSMUSG00000049608;ENSMUSG00000062248;ENSMUSG00000074923
GO:0045937	Biological Process	positive regulation of phosphate metabolic process	16	1162	0.0620975	ENSMUSG00000019942;ENSMUSG00000019966;ENSMUSG00000022033;ENSMUSG00000022061;ENSMUSG00000022144;ENSMUSG00000030865;ENSMUSG00000031853;ENSMUSG00000032937;ENSMUSG00000035783;ENSMUSG00000038668;ENSMUSG00000041245;ENSMUSG00000041359;ENSMUSG00000042429;ENSMUSG00000049608;ENSMUSG00000062248;ENSMUSG00000074923
GO:0006629	Biological Process	lipid metabolic process	18	1346	0.0622544	ENSMUSG00000001642;ENSMUSG00000004035;ENSMUSG00000019301;ENSMUSG00000021364;ENSMUSG00000027296;ENSMUSG00000027452;ENSMUSG00000027533;ENSMUSG00000029304;ENSMUSG00000032908;ENSMUSG00000033122;ENSMUSG00000033192;ENSMUSG00000037797;ENSMUSG00000040562;ENSMUSG00000042429;ENSMUSG00000058966;ENSMUSG00000058979;ENSMUSG00000062515;ENSMUSG00000063415
GO:0001657	Biological Process	ureteric bud development	3	100	0.0622628	ENSMUSG00000018698;ENSMUSG00000022144;ENSMUSG00000051159
GO:0032989	Biological Process	cellular component morphogenesis	16	1163	0.062477	ENSMUSG00000001313;ENSMUSG00000004892;ENSMUSG00000018698;ENSMUSG00000022144;ENSMUSG00000026414;ENSMUSG00000026532;ENSMUSG00000027296;ENSMUSG00000031430;ENSMUSG00000037868;ENSMUSG00000038668;ENSMUSG00000039629;ENSMUSG00000050953;ENSMUSG00000051243;ENSMUSG00000063063;ENSMUSG00000064293;ENSMUSG00000074923
GO:0017001	Biological Process	antibiotic catabolic process	2	45	0.06248	ENSMUSG00000037797;ENSMUSG00000042684
GO:0032873	Biological Process	negative regulation of stress-activated MAPK cascade	2	45	0.06248	ENSMUSG00000021319;ENSMUSG00000022033
GO:0070303	Biological Process	negative regulation of stress-activated protein kinase signaling cascade	2	45	0.06248	ENSMUSG00000021319;ENSMUSG00000022033
GO:0001225	Molecular Function	RNA polymerase II transcription coactivator binding	1	7	0.0628996	ENSMUSG00000031870
GO:0001609	Molecular Function	G protein-coupled adenosine receptor activity	1	7	0.0628996	ENSMUSG00000042429
GO:0005223	Molecular Function	intracellular cGMP-activated cation channel activity	1	7	0.0628996	ENSMUSG00000031789
GO:0009922	Molecular Function	fatty acid elongase activity	1	7	0.0628996	ENSMUSG00000021364
GO:0016413	Molecular Function	O-acetyltransferase activity	1	7	0.0628996	ENSMUSG00000033192
GO:0032795	Molecular Function	heterotrimeric G-protein binding	1	7	0.0628996	ENSMUSG00000042429
GO:0042392	Molecular Function	sphingosine-1-phosphate phosphatase activity	1	7	0.0628996	ENSMUSG00000032908
GO:0043426	Molecular Function	MRF binding	1	7	0.0628996	ENSMUSG00000030103
GO:0047184	Molecular Function	1-acylglycerophosphocholine O-acyltransferase activity	1	7	0.0628996	ENSMUSG00000033192
GO:0050291	Molecular Function	sphingosine N-acyltransferase activity	1	7	0.0628996	ENSMUSG00000058966
GO:0071253	Molecular Function	connexin binding	1	7	0.0628996	ENSMUSG00000050953
GO:0102336	Molecular Function	3-oxo-arachidoyl-CoA synthase activity	1	7	0.0628996	ENSMUSG00000021364
GO:0102337	Molecular Function	3-oxo-cerotoyl-CoA synthase activity	1	7	0.0628996	ENSMUSG00000021364
GO:0102338	Molecular Function	3-oxo-lignoceronyl-CoA synthase activity	1	7	0.0628996	ENSMUSG00000021364
GO:0102756	Molecular Function	very-long-chain 3-ketoacyl-CoA synthase activity	1	7	0.0628996	ENSMUSG00000021364
GO:1903763	Molecular Function	gap junction channel activity involved in cell communication by electrical coupling	1	7	0.0628996	ENSMUSG00000050953
GO:0043408	Biological Process	regulation of MAPK cascade	11	721	0.0635532	ENSMUSG00000019966;ENSMUSG00000020151;ENSMUSG00000021319;ENSMUSG00000022033;ENSMUSG00000030203;ENSMUSG00000031853;ENSMUSG00000032937;ENSMUSG00000035783;ENSMUSG00000038668;ENSMUSG00000042429;ENSMUSG00000049608
GO:0022600	Biological Process	digestive system process	3	101	0.0637591	ENSMUSG00000031430;ENSMUSG00000040569;ENSMUSG00000041245
GO:0050886	Biological Process	endocrine process	3	101	0.0637591	ENSMUSG00000022061;ENSMUSG00000028024;ENSMUSG00000050953
GO:0072163	Biological Process	mesonephric epithelium development	3	101	0.0637591	ENSMUSG00000018698;ENSMUSG00000022144;ENSMUSG00000051159
GO:0072164	Biological Process	mesonephric tubule development	3	101	0.0637591	ENSMUSG00000018698;ENSMUSG00000022144;ENSMUSG00000051159
GO:0016311	Biological Process	dephosphorylation	8	470	0.0642708	ENSMUSG00000020151;ENSMUSG00000030203;ENSMUSG00000030616;ENSMUSG00000030865;ENSMUSG00000032908;ENSMUSG00000037628;ENSMUSG00000042429;ENSMUSG00000061718
GO:0050662	Molecular Function	coenzyme binding	6	305	0.0642873	ENSMUSG00000012428;ENSMUSG00000019301;ENSMUSG00000022613;ENSMUSG00000037797;ENSMUSG00000057363;ENSMUSG00000057666
GO:0006813	Biological Process	potassium ion transport	5	237	0.0644741	ENSMUSG00000005362;ENSMUSG00000032034;ENSMUSG00000039639;ENSMUSG00000041245;ENSMUSG00000042429
GO:0042995	Cellular Component	cell projection	29	2487	0.0644848	ENSMUSG00000001313;ENSMUSG00000001642;ENSMUSG00000004892;ENSMUSG00000019966;ENSMUSG00000020388;ENSMUSG00000024302;ENSMUSG00000026532;ENSMUSG00000026672;ENSMUSG00000027296;ENSMUSG00000027331;ENSMUSG00000027519;ENSMUSG00000028024;ENSMUSG00000028456;ENSMUSG00000028525;ENSMUSG00000029304;ENSMUSG00000029757;ENSMUSG00000031789;ENSMUSG00000031870;ENSMUSG00000035783;ENSMUSG00000036766;ENSMUSG00000038668;…
GO:0042981	Biological Process	regulation of apoptotic process	20	1539	0.0645277	ENSMUSG00000001642;ENSMUSG00000019942;ENSMUSG00000019966;ENSMUSG00000021319;ENSMUSG00000022061;ENSMUSG00000022144;ENSMUSG00000023011;ENSMUSG00000023034;ENSMUSG00000026672;ENSMUSG00000028456;ENSMUSG00000029304;ENSMUSG00000031870;ENSMUSG00000038068;ENSMUSG00000038668;ENSMUSG00000041245;ENSMUSG00000041359;ENSMUSG00000042429;ENSMUSG00000050953;ENSMUSG00000051159;ENSMUSG00000057666
GO:0050850	Biological Process	positive regulation of calcium-mediated signaling	2	46	0.0649428	ENSMUSG00000004035;ENSMUSG00000030865
GO:0005261	Molecular Function	cation channel activity	6	306	0.0650947	ENSMUSG00000026407;ENSMUSG00000031789;ENSMUSG00000032034;ENSMUSG00000033007;ENSMUSG00000039639;ENSMUSG00000079157
GO:0060548	Biological Process	negative regulation of cell death	15	1079	0.0651712	ENSMUSG00000001642;ENSMUSG00000019942;ENSMUSG00000019966;ENSMUSG00000022144;ENSMUSG00000023011;ENSMUSG00000023034;ENSMUSG00000026672;ENSMUSG00000029304;ENSMUSG00000031870;ENSMUSG00000038068;ENSMUSG00000041245;ENSMUSG00000041359;ENSMUSG00000042429;ENSMUSG00000051159;ENSMUSG00000057666
GO:0014074	Biological Process	response to purine-containing compound	4	167	0.0652562	ENSMUSG00000004035;ENSMUSG00000019102;ENSMUSG00000033022;ENSMUSG00000051159
GO:0009063	Biological Process	cellular amino acid catabolic process	3	102	0.065272	ENSMUSG00000029596;ENSMUSG00000029695;ENSMUSG00000033022
GO:0051222	Biological Process	positive regulation of protein transport	6	313	0.0653902	ENSMUSG00000019942;ENSMUSG00000026880;ENSMUSG00000028456;ENSMUSG00000030865;ENSMUSG00000050953;ENSMUSG00000078630
GO:0004725	Molecular Function	protein tyrosine phosphatase activity	3	100	0.0655136	ENSMUSG00000020151;ENSMUSG00000030203;ENSMUSG00000037628
GO:0050808	Biological Process	synapse organization	8	472	0.065533	ENSMUSG00000004892;ENSMUSG00000022144;ENSMUSG00000023036;ENSMUSG00000027296;ENSMUSG00000028456;ENSMUSG00000029544;ENSMUSG00000031654;ENSMUSG00000063063
GO:0005509	Molecular Function	calcium ion binding	11	710	0.0657643	ENSMUSG00000004892;ENSMUSG00000022887;ENSMUSG00000023036;ENSMUSG00000026532;ENSMUSG00000028456;ENSMUSG00000029544;ENSMUSG00000030865;ENSMUSG00000033192;ENSMUSG00000036766;ENSMUSG00000045004;ENSMUSG00000079679
GO:0099738	Cellular Component	cell cortex region	2	48	0.0659686	ENSMUSG00000028456;ENSMUSG00000063063
GO:0048870	Biological Process	cell motility	21	1638	0.0661286	ENSMUSG00000001313;ENSMUSG00000018698;ENSMUSG00000019966;ENSMUSG00000020151;ENSMUSG00000022144;ENSMUSG00000023034;ENSMUSG00000027331;ENSMUSG00000028024;ENSMUSG00000028525;ENSMUSG00000029304;ENSMUSG00000031870;ENSMUSG00000035783;ENSMUSG00000038668;ENSMUSG00000039629;ENSMUSG00000042429;ENSMUSG00000050953;ENSMUSG00000053062;ENSMUSG00000055044;ENSMUSG00000062327;ENSMUSG00000063063;ENSMUSG00000074595
GO:0051674	Biological Process	localization of cell	21	1638	0.0661286	ENSMUSG00000001313;ENSMUSG00000018698;ENSMUSG00000019966;ENSMUSG00000020151;ENSMUSG00000022144;ENSMUSG00000023034;ENSMUSG00000027331;ENSMUSG00000028024;ENSMUSG00000028525;ENSMUSG00000029304;ENSMUSG00000031870;ENSMUSG00000035783;ENSMUSG00000038668;ENSMUSG00000039629;ENSMUSG00000042429;ENSMUSG00000050953;ENSMUSG00000053062;ENSMUSG00000055044;ENSMUSG00000062327;ENSMUSG00000063063;ENSMUSG00000074595
GO:0006913	Biological Process	nucleocytoplasmic transport	6	314	0.0661884	ENSMUSG00000019942;ENSMUSG00000029544;ENSMUSG00000030865;ENSMUSG00000037868;ENSMUSG00000051159;ENSMUSG00000057000
GO:0051169	Biological Process	nuclear transport	6	314	0.0661884	ENSMUSG00000019942;ENSMUSG00000029544;ENSMUSG00000030865;ENSMUSG00000037868;ENSMUSG00000051159;ENSMUSG00000057000
GO:0055114	Biological Process	oxidation-reduction process	13	902	0.0662557	ENSMUSG00000001642;ENSMUSG00000012428;ENSMUSG00000019102;ENSMUSG00000019301;ENSMUSG00000019942;ENSMUSG00000022613;ENSMUSG00000029695;ENSMUSG00000030101;ENSMUSG00000033022;ENSMUSG00000033122;ENSMUSG00000037797;ENSMUSG00000057666;ENSMUSG00000063415
GO:0045595	Biological Process	regulation of cell differentiation	24	1926	0.0667734	ENSMUSG00000000317;ENSMUSG00000001313;ENSMUSG00000015217;ENSMUSG00000018698;ENSMUSG00000019966;ENSMUSG00000021319;ENSMUSG00000022129;ENSMUSG00000022144;ENSMUSG00000027296;ENSMUSG00000030103;ENSMUSG00000032937;ENSMUSG00000037868;ENSMUSG00000038668;ENSMUSG00000039313;ENSMUSG00000040260;ENSMUSG00000047407;ENSMUSG00000049608;ENSMUSG00000050953;ENSMUSG00000051159;ENSMUSG00000051243;ENSMUSG00000058966;…
GO:0051591	Biological Process	response to cAMP	3	103	0.0668013	ENSMUSG00000019102;ENSMUSG00000033022;ENSMUSG00000051159
GO:1902749	Biological Process	regulation of cell cycle G2/M phase transition	3	103	0.0668013	ENSMUSG00000019942;ENSMUSG00000026107;ENSMUSG00000027536
GO:0005912	Cellular Component	adherens junction	6	326	0.0671088	ENSMUSG00000020388;ENSMUSG00000041245;ENSMUSG00000050953;ENSMUSG00000055044;ENSMUSG00000063063;ENSMUSG00000091556
GO:0015459	Molecular Function	potassium channel regulator activity	2	46	0.0674162	ENSMUSG00000039639;ENSMUSG00000041245
GO:0016538	Molecular Function	cyclin-dependent protein serine/threonine kinase regulator activity	2	46	0.0674162	ENSMUSG00000032218;ENSMUSG00000062248
GO:0009066	Biological Process	aspartate family amino acid metabolic process	2	47	0.0674377	ENSMUSG00000029596;ENSMUSG00000029695
GO:0009268	Biological Process	response to pH	2	47	0.0674377	ENSMUSG00000039639;ENSMUSG00000050953
GO:0042572	Biological Process	retinol metabolic process	2	47	0.0674377	ENSMUSG00000001642;ENSMUSG00000037797
GO:0090317	Biological Process	negative regulation of intracellular protein transport	2	47	0.0674377	ENSMUSG00000029544;ENSMUSG00000039639
GO:0006865	Biological Process	amino acid transport	4	169	0.0675496	ENSMUSG00000005357;ENSMUSG00000024818;ENSMUSG00000042429;ENSMUSG00000050953
GO:0009416	Biological Process	response to light stimulus	6	316	0.0678019	ENSMUSG00000022033;ENSMUSG00000022129;ENSMUSG00000030103;ENSMUSG00000031789;ENSMUSG00000039639;ENSMUSG00000061718
GO:0033010	Cellular Component	paranodal junction	1	8	0.0678298	ENSMUSG00000001642
GO:0099544	Cellular Component	perisynaptic space	1	8	0.0678298	ENSMUSG00000004892
GO:0042327	Biological Process	positive regulation of phosphorylation	15	1086	0.0680697	ENSMUSG00000019942;ENSMUSG00000019966;ENSMUSG00000022033;ENSMUSG00000022061;ENSMUSG00000022144;ENSMUSG00000031853;ENSMUSG00000032937;ENSMUSG00000035783;ENSMUSG00000038668;ENSMUSG00000041245;ENSMUSG00000041359;ENSMUSG00000042429;ENSMUSG00000049608;ENSMUSG00000062248;ENSMUSG00000074923
GO:0022414	Biological Process	reproductive process	22	1739	0.0681569	ENSMUSG00000001642;ENSMUSG00000018698;ENSMUSG00000019966;ENSMUSG00000022061;ENSMUSG00000023047;ENSMUSG00000028456;ENSMUSG00000031870;ENSMUSG00000032218;ENSMUSG00000032937;ENSMUSG00000033122;ENSMUSG00000039639;ENSMUSG00000043753;ENSMUSG00000049761;ENSMUSG00000050953;ENSMUSG00000051159;ENSMUSG00000053062;ENSMUSG00000061082;ENSMUSG00000061718;ENSMUSG00000062248;ENSMUSG00000062327;ENSMUSG00000063415;…
GO:0043177	Molecular Function	organic acid binding	5	236	0.0683194	ENSMUSG00000004035;ENSMUSG00000004892;ENSMUSG00000027533;ENSMUSG00000062515;ENSMUSG00000063415
GO:0000003	Biological Process	reproduction	22	1740	0.0684896	ENSMUSG00000001642;ENSMUSG00000018698;ENSMUSG00000019966;ENSMUSG00000022061;ENSMUSG00000023047;ENSMUSG00000028456;ENSMUSG00000031870;ENSMUSG00000032218;ENSMUSG00000032937;ENSMUSG00000033122;ENSMUSG00000039639;ENSMUSG00000043753;ENSMUSG00000049761;ENSMUSG00000050953;ENSMUSG00000051159;ENSMUSG00000053062;ENSMUSG00000061082;ENSMUSG00000061718;ENSMUSG00000062248;ENSMUSG00000062327;ENSMUSG00000063415;…
GO:0048568	Biological Process	embryonic organ development	8	478	0.069412	ENSMUSG00000018698;ENSMUSG00000019966;ENSMUSG00000022144;ENSMUSG00000050953;ENSMUSG00000051159;ENSMUSG00000061082;ENSMUSG00000062327;ENSMUSG00000067860
GO:0001823	Biological Process	mesonephros development	3	105	0.0699089	ENSMUSG00000018698;ENSMUSG00000022144;ENSMUSG00000051159
GO:0045124	Biological Process	regulation of bone resorption	2	48	0.069964	ENSMUSG00000029304;ENSMUSG00000032937
GO:0001839	Biological Process	neural plate morphogenesis	1	8	0.0700876	ENSMUSG00000062327
GO:0006549	Biological Process	isoleucine metabolic process	1	8	0.0700876	ENSMUSG00000029596
GO:0009992	Biological Process	cellular water homeostasis	1	8	0.0700876	ENSMUSG00000032937
GO:0021546	Biological Process	rhombomere development	1	8	0.0700876	ENSMUSG00000037868
GO:0021873	Biological Process	forebrain neuroblast division	1	8	0.0700876	ENSMUSG00000022129
GO:0032730	Biological Process	positive regulation of interleukin-1 alpha production	1	8	0.0700876	ENSMUSG00000049709
GO:0035234	Biological Process	ectopic germ cell programmed cell death	1	8	0.0700876	ENSMUSG00000019966
GO:0044341	Biological Process	sodium-dependent phosphate transport	1	8	0.0700876	ENSMUSG00000021319
GO:0048087	Biological Process	positive regulation of developmental pigmentation	1	8	0.0700876	ENSMUSG00000019966
GO:0051126	Biological Process	negative regulation of actin nucleation	1	8	0.0700876	ENSMUSG00000063063
GO:0051964	Biological Process	negative regulation of synapse assembly	1	8	0.0700876	ENSMUSG00000031654
GO:0055009	Biological Process	atrial cardiac muscle tissue morphogenesis	1	8	0.0700876	ENSMUSG00000026414
GO:0060316	Biological Process	positive regulation of ryanodine-sensitive calcium-release channel activity	1	8	0.0700876	ENSMUSG00000004035
GO:0060478	Biological Process	acrosomal vesicle exocytosis	1	8	0.0700876	ENSMUSG00000028456
GO:0071475	Biological Process	cellular hyperosmotic salinity response	1	8	0.0700876	ENSMUSG00000001642
GO:0071670	Biological Process	smooth muscle cell chemotaxis	1	8	0.0700876	ENSMUSG00000038668
GO:0072197	Biological Process	ureter morphogenesis	1	8	0.0700876	ENSMUSG00000018698
GO:0090009	Biological Process	primitive streak formation	1	8	0.0700876	ENSMUSG00000018698
GO:0090186	Biological Process	regulation of pancreatic juice secretion	1	8	0.0700876	ENSMUSG00000041245
GO:0098828	Biological Process	modulation of inhibitory postsynaptic potential	1	8	0.0700876	ENSMUSG00000028456
GO:1900454	Biological Process	positive regulation of long-term synaptic depression	1	8	0.0700876	ENSMUSG00000031654
GO:1901897	Biological Process	regulation of relaxation of cardiac muscle	1	8	0.0700876	ENSMUSG00000028525
GO:1905278	Biological Process	positive regulation of epithelial tube formation	1	8	0.0700876	ENSMUSG00000022144
GO:2000318	Biological Process	positive regulation of T-helper 17 type immune response	1	8	0.0700876	ENSMUSG00000049709
GO:0045444	Biological Process	fat cell differentiation	5	243	0.0701329	ENSMUSG00000012428;ENSMUSG00000023034;ENSMUSG00000037868;ENSMUSG00000058966;ENSMUSG00000062515
GO:0001932	Biological Process	regulation of protein phosphorylation	19	1462	0.0705098	ENSMUSG00000019966;ENSMUSG00000020151;ENSMUSG00000021319;ENSMUSG00000022033;ENSMUSG00000022061;ENSMUSG00000022144;ENSMUSG00000030203;ENSMUSG00000031853;ENSMUSG00000032218;ENSMUSG00000032937;ENSMUSG00000035783;ENSMUSG00000038668;ENSMUSG00000041245;ENSMUSG00000041359;ENSMUSG00000042429;ENSMUSG00000049608;ENSMUSG00000062248;ENSMUSG00000062515;ENSMUSG00000074923
GO:0009725	Biological Process	response to hormone	14	1002	0.0709501	ENSMUSG00000001642;ENSMUSG00000019102;ENSMUSG00000022061;ENSMUSG00000022144;ENSMUSG00000023034;ENSMUSG00000027199;ENSMUSG00000029304;ENSMUSG00000031870;ENSMUSG00000032937;ENSMUSG00000033022;ENSMUSG00000037868;ENSMUSG00000042817;ENSMUSG00000050953;ENSMUSG00000051159
GO:0000166	Molecular Function	nucleotide binding	27	2183	0.0711405	ENSMUSG00000001313;ENSMUSG00000012428;ENSMUSG00000018830;ENSMUSG00000019301;ENSMUSG00000019942;ENSMUSG00000022033;ENSMUSG00000022613;ENSMUSG00000023047;ENSMUSG00000025574;ENSMUSG00000027296;ENSMUSG00000027452;ENSMUSG00000027519;ENSMUSG00000028525;ENSMUSG00000031789;ENSMUSG00000031853;ENSMUSG00000035783;ENSMUSG00000037797;ENSMUSG00000038094;ENSMUSG00000038145;ENSMUSG00000041245;ENSMUSG00000041323;…
GO:1901265	Molecular Function	nucleoside phosphate binding	27	2183	0.0711405	ENSMUSG00000001313;ENSMUSG00000012428;ENSMUSG00000018830;ENSMUSG00000019301;ENSMUSG00000019942;ENSMUSG00000022033;ENSMUSG00000022613;ENSMUSG00000023047;ENSMUSG00000025574;ENSMUSG00000027296;ENSMUSG00000027452;ENSMUSG00000027519;ENSMUSG00000028525;ENSMUSG00000031789;ENSMUSG00000031853;ENSMUSG00000035783;ENSMUSG00000037797;ENSMUSG00000038094;ENSMUSG00000038145;ENSMUSG00000041245;ENSMUSG00000041323;…
GO:0045859	Biological Process	regulation of protein kinase activity	11	736	0.071251	ENSMUSG00000019966;ENSMUSG00000022033;ENSMUSG00000030203;ENSMUSG00000031853;ENSMUSG00000032218;ENSMUSG00000038668;ENSMUSG00000041359;ENSMUSG00000042429;ENSMUSG00000062248;ENSMUSG00000062515;ENSMUSG00000074923
GO:0044272	Biological Process	sulfur compound biosynthetic process	3	106	0.0714868	ENSMUSG00000027452;ENSMUSG00000033022;ENSMUSG00000040562
GO:0000828	Molecular Function	inositol hexakisphosphate kinase activity	1	8	0.071558	ENSMUSG00000027296
GO:0004022	Molecular Function	alcohol dehydrogenase (NAD) activity	1	8	0.071558	ENSMUSG00000037797
GO:0004028	Molecular Function	3-chloroallyl aldehyde dehydrogenase activity	1	8	0.071558	ENSMUSG00000019102
GO:0015925	Molecular Function	galactosidase activity	1	8	0.071558	ENSMUSG00000031966
GO:0019206	Molecular Function	nucleoside kinase activity	1	8	0.071558	ENSMUSG00000025574
GO:0019870	Molecular Function	potassium channel inhibitor activity	1	8	0.071558	ENSMUSG00000041245
GO:0035727	Molecular Function	lysophosphatidic acid binding	1	8	0.071558	ENSMUSG00000038668
GO:0061665	Molecular Function	SUMO ligase activity	1	8	0.071558	ENSMUSG00000037868
GO:0072341	Molecular Function	modified amino acid binding	3	104	0.0718772	ENSMUSG00000004035;ENSMUSG00000030616;ENSMUSG00000040562
GO:0055037	Cellular Component	recycling endosome	4	179	0.0723263	ENSMUSG00000020388;ENSMUSG00000026672;ENSMUSG00000029757;ENSMUSG00000040569
GO:0021545	Biological Process	cranial nerve development	2	49	0.0725209	ENSMUSG00000037868;ENSMUSG00000038668
GO:0048483	Biological Process	autonomic nervous system development	2	49	0.0725209	ENSMUSG00000022144;ENSMUSG00000037868
GO:0090279	Biological Process	regulation of calcium ion import	2	49	0.0725209	ENSMUSG00000041245;ENSMUSG00000074595
GO:0016229	Molecular Function	steroid dehydrogenase activity	2	48	0.072611	ENSMUSG00000019301;ENSMUSG00000033122
GO:0022839	Molecular Function	ion gated channel activity	6	315	0.0726301	ENSMUSG00000026407;ENSMUSG00000031789;ENSMUSG00000032034;ENSMUSG00000033007;ENSMUSG00000039639;ENSMUSG00000079157
GO:0043067	Biological Process	regulation of programmed cell death	20	1562	0.0726415	ENSMUSG00000001642;ENSMUSG00000019942;ENSMUSG00000019966;ENSMUSG00000021319;ENSMUSG00000022061;ENSMUSG00000022144;ENSMUSG00000023011;ENSMUSG00000023034;ENSMUSG00000026672;ENSMUSG00000028456;ENSMUSG00000029304;ENSMUSG00000031870;ENSMUSG00000038068;ENSMUSG00000038668;ENSMUSG00000041245;ENSMUSG00000041359;ENSMUSG00000042429;ENSMUSG00000050953;ENSMUSG00000051159;ENSMUSG00000057666
GO:0060249	Biological Process	anatomical structure homeostasis	7	402	0.0732904	ENSMUSG00000001642;ENSMUSG00000029304;ENSMUSG00000031430;ENSMUSG00000031789;ENSMUSG00000032937;ENSMUSG00000042429;ENSMUSG00000049608
GO:0045860	Biological Process	positive regulation of protein kinase activity	8	484	0.0734296	ENSMUSG00000019966;ENSMUSG00000022033;ENSMUSG00000031853;ENSMUSG00000038668;ENSMUSG00000041359;ENSMUSG00000042429;ENSMUSG00000062248;ENSMUSG00000074923
GO:0043409	Biological Process	negative regulation of MAPK cascade	4	174	0.0734638	ENSMUSG00000020151;ENSMUSG00000021319;ENSMUSG00000022033;ENSMUSG00000030203
GO:0043679	Cellular Component	axon terminus	4	180	0.0734899	ENSMUSG00000028456;ENSMUSG00000031789;ENSMUSG00000031870;ENSMUSG00000042429
GO:0099106	Molecular Function	ion channel regulator activity	3	105	0.07351	ENSMUSG00000035458;ENSMUSG00000039639;ENSMUSG00000041245
GO:0030175	Cellular Component	filopodium	3	111	0.0735937	ENSMUSG00000019966;ENSMUSG00000035783;ENSMUSG00000059430
GO:0032879	Biological Process	regulation of localization	33	2832	0.0738979	ENSMUSG00000004035;ENSMUSG00000005362;ENSMUSG00000017400;ENSMUSG00000019942;ENSMUSG00000019966;ENSMUSG00000020151;ENSMUSG00000020216;ENSMUSG00000021319;ENSMUSG00000022061;ENSMUSG00000022144;ENSMUSG00000026407;ENSMUSG00000026414;ENSMUSG00000026880;ENSMUSG00000027533;ENSMUSG00000028456;ENSMUSG00000028525;ENSMUSG00000029304;ENSMUSG00000029544;ENSMUSG00000030616;ENSMUSG00000030865;ENSMUSG00000031870;…
GO:0016054	Biological Process	organic acid catabolic process	5	247	0.0740532	ENSMUSG00000029596;ENSMUSG00000029695;ENSMUSG00000033022;ENSMUSG00000042684;ENSMUSG00000063415
GO:0046395	Biological Process	carboxylic acid catabolic process	5	247	0.0740532	ENSMUSG00000029596;ENSMUSG00000029695;ENSMUSG00000033022;ENSMUSG00000042684;ENSMUSG00000063415
GO:0043524	Biological Process	negative regulation of neuron apoptotic process	4	175	0.0746773	ENSMUSG00000022144;ENSMUSG00000023011;ENSMUSG00000026672;ENSMUSG00000051159
GO:0006720	Biological Process	isoprenoid metabolic process	3	108	0.0746905	ENSMUSG00000001642;ENSMUSG00000037797;ENSMUSG00000063415
GO:0032526	Biological Process	response to retinoic acid	3	108	0.0746905	ENSMUSG00000050953;ENSMUSG00000062327;ENSMUSG00000063415
GO:0001662	Biological Process	behavioral fear response	2	50	0.0751077	ENSMUSG00000033007;ENSMUSG00000050953
GO:0000779	Cellular Component	condensed chromosome, centromeric region	3	112	0.0751543	ENSMUSG00000027331;ENSMUSG00000029757;ENSMUSG00000062510
GO:0032182	Molecular Function	ubiquitin-like protein binding	3	106	0.0751594	ENSMUSG00000026672;ENSMUSG00000062248;ENSMUSG00000098374
GO:0032535	Biological Process	regulation of cellular component size	7	405	0.0755694	ENSMUSG00000001313;ENSMUSG00000026532;ENSMUSG00000027519;ENSMUSG00000032937;ENSMUSG00000041245;ENSMUSG00000051243;ENSMUSG00000063063
GO:0003006	Biological Process	developmental process involved in reproduction	13	922	0.0757359	ENSMUSG00000018698;ENSMUSG00000019966;ENSMUSG00000022061;ENSMUSG00000023047;ENSMUSG00000031870;ENSMUSG00000032937;ENSMUSG00000033122;ENSMUSG00000039639;ENSMUSG00000043753;ENSMUSG00000050953;ENSMUSG00000051159;ENSMUSG00000053062;ENSMUSG00000061082
GO:0051384	Biological Process	response to glucocorticoid	4	176	0.075901	ENSMUSG00000019102;ENSMUSG00000022144;ENSMUSG00000033022;ENSMUSG00000042817
GO:1904064	Biological Process	positive regulation of cation transmembrane transport	4	176	0.075901	ENSMUSG00000004035;ENSMUSG00000017400;ENSMUSG00000039639;ENSMUSG00000041245
GO:0031466	Cellular Component	Cul5-RING ubiquitin ligase complex	1	9	0.0759802	ENSMUSG00000021200
GO:0098888	Cellular Component	extrinsic component of presynaptic membrane	1	9	0.0759802	ENSMUSG00000063063
GO:0030424	Cellular Component	axon	11	772	0.0768046	ENSMUSG00000004892;ENSMUSG00000024302;ENSMUSG00000026532;ENSMUSG00000026672;ENSMUSG00000028456;ENSMUSG00000029757;ENSMUSG00000031789;ENSMUSG00000031870;ENSMUSG00000042429;ENSMUSG00000063063;ENSMUSG00000074006
GO:0005216	Molecular Function	ion channel activity	7	398	0.0768236	ENSMUSG00000026407;ENSMUSG00000031789;ENSMUSG00000032034;ENSMUSG00000033007;ENSMUSG00000039639;ENSMUSG00000040569;ENSMUSG00000079157
GO:0022890	Molecular Function	inorganic cation transmembrane transporter activity	9	561	0.0768503	ENSMUSG00000005357;ENSMUSG00000026407;ENSMUSG00000031789;ENSMUSG00000032034;ENSMUSG00000033007;ENSMUSG00000038094;ENSMUSG00000039639;ENSMUSG00000067219;ENSMUSG00000079157
GO:0007010	Biological Process	cytoskeleton organization	18	1385	0.0770576	ENSMUSG00000001313;ENSMUSG00000001349;ENSMUSG00000019996;ENSMUSG00000020388;ENSMUSG00000022021;ENSMUSG00000026414;ENSMUSG00000026532;ENSMUSG00000027296;ENSMUSG00000027331;ENSMUSG00000027536;ENSMUSG00000032218;ENSMUSG00000038668;ENSMUSG00000039629;ENSMUSG00000040260;ENSMUSG00000050953;ENSMUSG00000055044;ENSMUSG00000057666;ENSMUSG00000063063
GO:2000026	Biological Process	regulation of multicellular organismal development	26	2153	0.0774513	ENSMUSG00000001313;ENSMUSG00000015217;ENSMUSG00000018698;ENSMUSG00000019942;ENSMUSG00000019966;ENSMUSG00000021319;ENSMUSG00000022061;ENSMUSG00000022129;ENSMUSG00000022144;ENSMUSG00000027296;ENSMUSG00000030103;ENSMUSG00000031654;ENSMUSG00000032937;ENSMUSG00000037868;ENSMUSG00000038668;ENSMUSG00000039313;ENSMUSG00000040260;ENSMUSG00000047407;ENSMUSG00000049608;ENSMUSG00000050953;ENSMUSG00000051159;…
GO:0002209	Biological Process	behavioral defense response	2	51	0.0777236	ENSMUSG00000033007;ENSMUSG00000050953
GO:0035567	Biological Process	non-canonical Wnt signaling pathway	2	51	0.0777236	ENSMUSG00000021319;ENSMUSG00000040260
GO:0046164	Biological Process	alcohol catabolic process	2	51	0.0777236	ENSMUSG00000022613;ENSMUSG00000037797
GO:0046189	Biological Process	phenol-containing compound biosynthetic process	2	51	0.0777236	ENSMUSG00000022129;ENSMUSG00000051159
GO:0055010	Biological Process	ventricular cardiac muscle tissue morphogenesis	2	51	0.0777236	ENSMUSG00000026414;ENSMUSG00000035458
GO:0001934	Biological Process	positive regulation of protein phosphorylation	14	1017	0.0779415	ENSMUSG00000019966;ENSMUSG00000022033;ENSMUSG00000022061;ENSMUSG00000022144;ENSMUSG00000031853;ENSMUSG00000032937;ENSMUSG00000035783;ENSMUSG00000038668;ENSMUSG00000041245;ENSMUSG00000041359;ENSMUSG00000042429;ENSMUSG00000049608;ENSMUSG00000062248;ENSMUSG00000074923
GO:0071695	Biological Process	anatomical structure maturation	4	178	0.0783786	ENSMUSG00000001642;ENSMUSG00000031870;ENSMUSG00000039639;ENSMUSG00000050953
GO:0005770	Cellular Component	late endosome	5	260	0.078452	ENSMUSG00000027519;ENSMUSG00000027536;ENSMUSG00000050953;ENSMUSG00000057666;ENSMUSG00000089809
GO:0000098	Biological Process	sulfur amino acid catabolic process	1	9	0.0784976	ENSMUSG00000033022
GO:0006198	Biological Process	cAMP catabolic process	1	9	0.0784976	ENSMUSG00000028525
GO:0010966	Biological Process	regulation of phosphate transport	1	9	0.0784976	ENSMUSG00000021319
GO:0014050	Biological Process	negative regulation of glutamate secretion	1	9	0.0784976	ENSMUSG00000042429
GO:0021612	Biological Process	facial nerve structural organization	1	9	0.0784976	ENSMUSG00000037868
GO:0030643	Biological Process	cellular phosphate ion homeostasis	1	9	0.0784976	ENSMUSG00000029304
GO:0030952	Biological Process	establishment or maintenance of cytoskeleton polarity	1	9	0.0784976	ENSMUSG00000055044
GO:0032277	Biological Process	negative regulation of gonadotropin secretion	1	9	0.0784976	ENSMUSG00000050953
GO:0034635	Biological Process	glutathione transport	1	9	0.0784976	ENSMUSG00000050953
GO:0035093	Biological Process	spermatogenesis, exchange of chromosomal proteins	1	9	0.0784976	ENSMUSG00000032937
GO:0035360	Biological Process	positive regulation of peroxisome proliferator activated receptor signaling pathway	1	9	0.0784976	ENSMUSG00000027533
GO:0035701	Biological Process	hematopoietic stem cell migration	1	9	0.0784976	ENSMUSG00000053062
GO:0035814	Biological Process	negative regulation of renal sodium excretion	1	9	0.0784976	ENSMUSG00000042429
GO:0035907	Biological Process	dorsal aorta development	1	9	0.0784976	ENSMUSG00000022061
GO:0038171	Biological Process	cannabinoid signaling pathway	1	9	0.0784976	ENSMUSG00000049608
GO:0042939	Biological Process	tripeptide transport	1	9	0.0784976	ENSMUSG00000050953
GO:0043569	Biological Process	negative regulation of insulin-like growth factor receptor signaling pathway	1	9	0.0784976	ENSMUSG00000022061
GO:0048703	Biological Process	embryonic viscerocranium morphogenesis	1	9	0.0784976	ENSMUSG00000018698
GO:0050847	Biological Process	progesterone receptor signaling pathway	1	9	0.0784976	ENSMUSG00000031870
GO:0050932	Biological Process	regulation of pigment cell differentiation	1	9	0.0784976	ENSMUSG00000019966
GO:0051583	Biological Process	dopamine uptake involved in synaptic transmission	1	9	0.0784976	ENSMUSG00000022144
GO:0051823	Biological Process	regulation of synapse structural plasticity	1	9	0.0784976	ENSMUSG00000063063
GO:0051934	Biological Process	catecholamine uptake involved in synaptic transmission	1	9	0.0784976	ENSMUSG00000022144
GO:0060315	Biological Process	negative regulation of ryanodine-sensitive calcium-release channel activity	1	9	0.0784976	ENSMUSG00000004035
GO:0060371	Biological Process	regulation of atrial cardiac muscle cell membrane depolarization	1	9	0.0784976	ENSMUSG00000050953
GO:0061669	Biological Process	spontaneous neurotransmitter secretion	1	9	0.0784976	ENSMUSG00000028456
GO:0071313	Biological Process	cellular response to caffeine	1	9	0.0784976	ENSMUSG00000004035
GO:0071374	Biological Process	cellular response to parathyroid hormone stimulus	1	9	0.0784976	ENSMUSG00000050953
GO:0072177	Biological Process	mesonephric duct development	1	9	0.0784976	ENSMUSG00000018698
GO:0072501	Biological Process	cellular divalent inorganic anion homeostasis	1	9	0.0784976	ENSMUSG00000029304
GO:0072502	Biological Process	cellular trivalent inorganic anion homeostasis	1	9	0.0784976	ENSMUSG00000029304
GO:0090306	Biological Process	spindle assembly involved in meiosis	1	9	0.0784976	ENSMUSG00000032218
GO:0099541	Biological Process	trans-synaptic signaling by lipid	1	9	0.0784976	ENSMUSG00000027533
GO:0099542	Biological Process	trans-synaptic signaling by endocannabinoid	1	9	0.0784976	ENSMUSG00000027533
GO:0099624	Biological Process	atrial cardiac muscle cell membrane repolarization	1	9	0.0784976	ENSMUSG00000032034
GO:0110095	Biological Process	cellular detoxification of aldehyde	1	9	0.0784976	ENSMUSG00000037797
GO:1902033	Biological Process	regulation of hematopoietic stem cell proliferation	1	9	0.0784976	ENSMUSG00000019966
GO:1904238	Biological Process	pericyte cell differentiation	1	9	0.0784976	ENSMUSG00000035783
GO:2000489	Biological Process	regulation of hepatic stellate cell activation	1	9	0.0784976	ENSMUSG00000035783
GO:0097458	Cellular Component	neuron part	24	2030	0.0785151	ENSMUSG00000004892;ENSMUSG00000005357;ENSMUSG00000020388;ENSMUSG00000024302;ENSMUSG00000026532;ENSMUSG00000026672;ENSMUSG00000027296;ENSMUSG00000027533;ENSMUSG00000028456;ENSMUSG00000028525;ENSMUSG00000029544;ENSMUSG00000029757;ENSMUSG00000031789;ENSMUSG00000031870;ENSMUSG00000036766;ENSMUSG00000038668;ENSMUSG00000042429;ENSMUSG00000053062;ENSMUSG00000057666;ENSMUSG00000061718;ENSMUSG00000063063;…
GO:0021510	Biological Process	spinal cord development	3	111	0.0796136	ENSMUSG00000018698;ENSMUSG00000022144;ENSMUSG00000040260
GO:1905477	Biological Process	positive regulation of protein localization to membrane	3	111	0.0796136	ENSMUSG00000017400;ENSMUSG00000026880;ENSMUSG00000041245
GO:0035295	Biological Process	tube development	15	1113	0.0800566	ENSMUSG00000001642;ENSMUSG00000018698;ENSMUSG00000022061;ENSMUSG00000022144;ENSMUSG00000023034;ENSMUSG00000028024;ENSMUSG00000029304;ENSMUSG00000031870;ENSMUSG00000035458;ENSMUSG00000039313;ENSMUSG00000047407;ENSMUSG00000050953;ENSMUSG00000051159;ENSMUSG00000062327;ENSMUSG00000067860
GO:0001758	Molecular Function	retinal dehydrogenase activity	1	9	0.0801368	ENSMUSG00000001642
GO:0004706	Molecular Function	JUN kinase kinase kinase activity	1	9	0.0801368	ENSMUSG00000031853
GO:0005222	Molecular Function	intracellular cAMP-activated cation channel activity	1	9	0.0801368	ENSMUSG00000031789
GO:0008331	Molecular Function	high voltage-gated calcium channel activity	1	9	0.0801368	ENSMUSG00000026407
GO:0015280	Molecular Function	ligand-gated sodium channel activity	1	9	0.0801368	ENSMUSG00000033007
GO:0017002	Molecular Function	activin-activated receptor activity	1	9	0.0801368	ENSMUSG00000023047
GO:0019531	Molecular Function	oxalate transmembrane transporter activity	1	9	0.0801368	ENSMUSG00000040569
GO:0019869	Molecular Function	chloride channel inhibitor activity	1	9	0.0801368	ENSMUSG00000041245
GO:0044594	Molecular Function	17-beta-hydroxysteroid dehydrogenase (NAD+) activity	1	9	0.0801368	ENSMUSG00000019301
GO:0061575	Molecular Function	cyclin-dependent protein serine/threonine kinase activator activity	1	9	0.0801368	ENSMUSG00000062248
GO:0048666	Biological Process	neuron development	16	1206	0.0803241	ENSMUSG00000001313;ENSMUSG00000004892;ENSMUSG00000018698;ENSMUSG00000022144;ENSMUSG00000027296;ENSMUSG00000031789;ENSMUSG00000032937;ENSMUSG00000037868;ENSMUSG00000038668;ENSMUSG00000039313;ENSMUSG00000050953;ENSMUSG00000051243;ENSMUSG00000063063;ENSMUSG00000064293;ENSMUSG00000074923;ENSMUSG00000078630
GO:0042307	Biological Process	positive regulation of protein import into nucleus	2	52	0.080368	ENSMUSG00000019942;ENSMUSG00000030865
GO:0050891	Biological Process	multicellular organismal water homeostasis	2	52	0.080368	ENSMUSG00000001642;ENSMUSG00000063415
GO:0042734	Cellular Component	presynaptic membrane	4	186	0.08067	ENSMUSG00000005357;ENSMUSG00000028456;ENSMUSG00000042429;ENSMUSG00000063063
GO:0044255	Biological Process	cellular lipid metabolic process	14	1023	0.0808597	ENSMUSG00000001642;ENSMUSG00000004035;ENSMUSG00000021364;ENSMUSG00000027296;ENSMUSG00000027452;ENSMUSG00000027533;ENSMUSG00000032908;ENSMUSG00000033192;ENSMUSG00000037797;ENSMUSG00000040562;ENSMUSG00000058966;ENSMUSG00000058979;ENSMUSG00000062515;ENSMUSG00000063415
GO:0070161	Cellular Component	anchoring junction	6	343	0.0811487	ENSMUSG00000020388;ENSMUSG00000041245;ENSMUSG00000050953;ENSMUSG00000055044;ENSMUSG00000063063;ENSMUSG00000091556
GO:0003007	Biological Process	heart morphogenesis	5	254	0.081196	ENSMUSG00000026414;ENSMUSG00000035458;ENSMUSG00000050953;ENSMUSG00000062327;ENSMUSG00000067860
GO:0018107	Biological Process	peptidyl-threonine phosphorylation	3	112	0.0812854	ENSMUSG00000019942;ENSMUSG00000022033;ENSMUSG00000041245
GO:0030038	Biological Process	contractile actin filament bundle assembly	3	112	0.0812854	ENSMUSG00000020388;ENSMUSG00000038668;ENSMUSG00000055044
GO:0043149	Biological Process	stress fiber assembly	3	112	0.0812854	ENSMUSG00000020388;ENSMUSG00000038668;ENSMUSG00000055044
GO:1990748	Biological Process	cellular detoxification	3	112	0.0812854	ENSMUSG00000004035;ENSMUSG00000037797;ENSMUSG00000040562
GO:2000177	Biological Process	regulation of neural precursor cell proliferation	3	112	0.0812854	ENSMUSG00000018698;ENSMUSG00000022129;ENSMUSG00000026672
GO:1904951	Biological Process	positive regulation of establishment of protein localization	6	332	0.0815292	ENSMUSG00000019942;ENSMUSG00000026880;ENSMUSG00000028456;ENSMUSG00000030865;ENSMUSG00000050953;ENSMUSG00000078630
GO:0051020	Molecular Function	GTPase binding	8	485	0.0815335	ENSMUSG00000020374;ENSMUSG00000022021;ENSMUSG00000026672;ENSMUSG00000027296;ENSMUSG00000030616;ENSMUSG00000040260;ENSMUSG00000052302;ENSMUSG00000089809
GO:0022836	Molecular Function	gated channel activity	6	325	0.0815666	ENSMUSG00000026407;ENSMUSG00000031789;ENSMUSG00000032034;ENSMUSG00000033007;ENSMUSG00000039639;ENSMUSG00000079157
GO:0098984	Cellular Component	neuron to neuron synapse	7	427	0.0816621	ENSMUSG00000027533;ENSMUSG00000028456;ENSMUSG00000028525;ENSMUSG00000029544;ENSMUSG00000042429;ENSMUSG00000057666;ENSMUSG00000063063
GO:0010243	Biological Process	response to organonitrogen compound	14	1026	0.082345	ENSMUSG00000001642;ENSMUSG00000004035;ENSMUSG00000019102;ENSMUSG00000019942;ENSMUSG00000023034;ENSMUSG00000027199;ENSMUSG00000028525;ENSMUSG00000031870;ENSMUSG00000033022;ENSMUSG00000037868;ENSMUSG00000042817;ENSMUSG00000050953;ENSMUSG00000051159;ENSMUSG00000061718
GO:0003014	Biological Process	renal system process	3	113	0.0829723	ENSMUSG00000001642;ENSMUSG00000042429;ENSMUSG00000050953
GO:0007498	Biological Process	mesoderm development	3	113	0.0829723	ENSMUSG00000018698;ENSMUSG00000050953;ENSMUSG00000062327
GO:0030518	Biological Process	intracellular steroid hormone receptor signaling pathway	3	113	0.0829723	ENSMUSG00000022061;ENSMUSG00000031870;ENSMUSG00000032937
GO:0001504	Biological Process	neurotransmitter uptake	2	53	0.0830399	ENSMUSG00000005357;ENSMUSG00000022144
GO:0009620	Biological Process	response to fungus	2	53	0.0830399	ENSMUSG00000049709;ENSMUSG00000057666
GO:0010517	Biological Process	regulation of phospholipase activity	2	53	0.0830399	ENSMUSG00000038668;ENSMUSG00000049608
GO:0051181	Biological Process	cofactor transport	2	53	0.0830399	ENSMUSG00000024818;ENSMUSG00000050953
GO:0072132	Biological Process	mesenchyme morphogenesis	2	53	0.0830399	ENSMUSG00000035783;ENSMUSG00000059430
GO:2000649	Biological Process	regulation of sodium ion transmembrane transporter activity	2	53	0.0830399	ENSMUSG00000026880;ENSMUSG00000041245
GO:0007420	Biological Process	brain development	11	758	0.0835857	ENSMUSG00000004892;ENSMUSG00000018698;ENSMUSG00000022129;ENSMUSG00000023011;ENSMUSG00000028417;ENSMUSG00000031654;ENSMUSG00000037868;ENSMUSG00000038668;ENSMUSG00000051159;ENSMUSG00000063063;ENSMUSG00000064293
GO:0000815	Cellular Component	ESCRT III complex	1	10	0.0840597	ENSMUSG00000027536
GO:0032009	Cellular Component	early phagosome	1	10	0.0840597	ENSMUSG00000028456
GO:0060560	Biological Process	developmental growth involved in morphogenesis	5	257	0.0843661	ENSMUSG00000001313;ENSMUSG00000004892;ENSMUSG00000018698;ENSMUSG00000051243;ENSMUSG00000074923
GO:0072009	Biological Process	nephron epithelium development	3	114	0.0846743	ENSMUSG00000018698;ENSMUSG00000022144;ENSMUSG00000051159
GO:1901655	Biological Process	cellular response to ketone	3	114	0.0846743	ENSMUSG00000001642;ENSMUSG00000022144;ENSMUSG00000029304
GO:0048037	Molecular Function	cofactor binding	9	573	0.0849814	ENSMUSG00000004035;ENSMUSG00000012428;ENSMUSG00000019301;ENSMUSG00000022613;ENSMUSG00000037797;ENSMUSG00000040562;ENSMUSG00000057363;ENSMUSG00000057666;ENSMUSG00000063415
GO:0030496	Cellular Component	midbody	4	190	0.0856433	ENSMUSG00000019942;ENSMUSG00000027536;ENSMUSG00000089809;ENSMUSG00000098374
GO:0098562	Cellular Component	cytoplasmic side of membrane	4	190	0.0856433	ENSMUSG00000017400;ENSMUSG00000024302;ENSMUSG00000026532;ENSMUSG00000027536
GO:0046148	Biological Process	pigment biosynthetic process	2	54	0.0857389	ENSMUSG00000022129;ENSMUSG00000051159
GO:0022838	Molecular Function	substrate-specific channel activity	7	409	0.0858137	ENSMUSG00000026407;ENSMUSG00000031789;ENSMUSG00000032034;ENSMUSG00000033007;ENSMUSG00000039639;ENSMUSG00000040569;ENSMUSG00000079157
GO:0051260	Biological Process	protein homooligomerization	4	184	0.086051	ENSMUSG00000012428;ENSMUSG00000025574;ENSMUSG00000034327;ENSMUSG00000051727
GO:0005771	Cellular Component	multivesicular body	2	56	0.0861341	ENSMUSG00000027536;ENSMUSG00000050953
GO:0001704	Biological Process	formation of primary germ layer	3	115	0.0863912	ENSMUSG00000018698;ENSMUSG00000050953;ENSMUSG00000062327
GO:0090087	Biological Process	regulation of peptide transport	9	588	0.086745	ENSMUSG00000019942;ENSMUSG00000026880;ENSMUSG00000028456;ENSMUSG00000029544;ENSMUSG00000030865;ENSMUSG00000039639;ENSMUSG00000042429;ENSMUSG00000050953;ENSMUSG00000078630
GO:0003228	Biological Process	atrial cardiac muscle tissue development	1	10	0.086832	ENSMUSG00000026414
GO:0006703	Biological Process	estrogen biosynthetic process	1	10	0.086832	ENSMUSG00000019301
GO:0007144	Biological Process	female meiosis I	1	10	0.086832	ENSMUSG00000032218
GO:0007220	Biological Process	Notch receptor processing	1	10	0.086832	ENSMUSG00000036766
GO:0007341	Biological Process	penetration of zona pellucida	1	10	0.086832	ENSMUSG00000062327
GO:0010807	Biological Process	regulation of synaptic vesicle priming	1	10	0.086832	ENSMUSG00000028456
GO:0019336	Biological Process	phenol-containing compound catabolic process	1	10	0.086832	ENSMUSG00000078630
GO:0019532	Biological Process	oxalate transport	1	10	0.086832	ENSMUSG00000040569
GO:0021684	Biological Process	cerebellar granular layer formation	1	10	0.086832	ENSMUSG00000031654
GO:0021707	Biological Process	cerebellar granule cell differentiation	1	10	0.086832	ENSMUSG00000031654
GO:0030049	Biological Process	muscle filament sliding	1	10	0.086832	ENSMUSG00000026414
GO:0046439	Biological Process	L-cysteine metabolic process	1	10	0.086832	ENSMUSG00000033022
GO:0048739	Biological Process	cardiac muscle fiber development	1	10	0.086832	ENSMUSG00000018830
GO:0060768	Biological Process	regulation of epithelial cell proliferation involved in prostate gland development	1	10	0.086832	ENSMUSG00000022061
GO:0070257	Biological Process	positive regulation of mucus secretion	1	10	0.086832	ENSMUSG00000030616
GO:0072172	Biological Process	mesonephric tubule formation	1	10	0.086832	ENSMUSG00000022144
GO:0072178	Biological Process	nephric duct morphogenesis	1	10	0.086832	ENSMUSG00000018698
GO:0072205	Biological Process	metanephric collecting duct development	1	10	0.086832	ENSMUSG00000001642
GO:0097286	Biological Process	iron ion import	1	10	0.086832	ENSMUSG00000012428
GO:0098779	Biological Process	positive regulation of mitophagy in response to mitochondrial depolarization	1	10	0.086832	ENSMUSG00000026672
GO:1903365	Biological Process	regulation of fear response	1	10	0.086832	ENSMUSG00000050953
GO:1903862	Biological Process	positive regulation of oxidative phosphorylation	1	10	0.086832	ENSMUSG00000019942
GO:1905288	Biological Process	vascular associated smooth muscle cell apoptotic process	1	10	0.086832	ENSMUSG00000057666
GO:1905459	Biological Process	regulation of vascular associated smooth muscle cell apoptotic process	1	10	0.086832	ENSMUSG00000057666
GO:1990504	Biological Process	dense core granule exocytosis	1	10	0.086832	ENSMUSG00000028456
GO:2000822	Biological Process	regulation of behavioral fear response	1	10	0.086832	ENSMUSG00000050953
GO:0003774	Molecular Function	motor activity	3	113	0.0871545	ENSMUSG00000018830;ENSMUSG00000029757;ENSMUSG00000068876
GO:1901575	Biological Process	organic substance catabolic process	24	1986	0.0873233	ENSMUSG00000005362;ENSMUSG00000021200;ENSMUSG00000022033;ENSMUSG00000022144;ENSMUSG00000022613;ENSMUSG00000027536;ENSMUSG00000028024;ENSMUSG00000028525;ENSMUSG00000029304;ENSMUSG00000029596;ENSMUSG00000029695;ENSMUSG00000031683;ENSMUSG00000033022;ENSMUSG00000037797;ENSMUSG00000038068;ENSMUSG00000042429;ENSMUSG00000042684;ENSMUSG00000050345;ENSMUSG00000050953;ENSMUSG00000057666;ENSMUSG00000063415;…
GO:0046873	Molecular Function	metal ion transmembrane transporter activity	7	411	0.0875105	ENSMUSG00000005357;ENSMUSG00000026407;ENSMUSG00000032034;ENSMUSG00000033007;ENSMUSG00000039639;ENSMUSG00000067219;ENSMUSG00000079157
GO:0042325	Biological Process	regulation of phosphorylation	20	1600	0.0875278	ENSMUSG00000019942;ENSMUSG00000019966;ENSMUSG00000020151;ENSMUSG00000021319;ENSMUSG00000022033;ENSMUSG00000022061;ENSMUSG00000022144;ENSMUSG00000030203;ENSMUSG00000031853;ENSMUSG00000032218;ENSMUSG00000032937;ENSMUSG00000035783;ENSMUSG00000038668;ENSMUSG00000041245;ENSMUSG00000041359;ENSMUSG00000042429;ENSMUSG00000049608;ENSMUSG00000062248;ENSMUSG00000062515;ENSMUSG00000074923
GO:0010605	Biological Process	negative regulation of macromolecule metabolic process	32	2780	0.0883331	ENSMUSG00000000317;ENSMUSG00000001156;ENSMUSG00000017733;ENSMUSG00000018698;ENSMUSG00000019942;ENSMUSG00000020151;ENSMUSG00000021319;ENSMUSG00000022033;ENSMUSG00000022061;ENSMUSG00000022144;ENSMUSG00000023034;ENSMUSG00000026672;ENSMUSG00000027443;ENSMUSG00000027445;ENSMUSG00000030103;ENSMUSG00000030203;ENSMUSG00000031683;ENSMUSG00000031870;ENSMUSG00000039313;ENSMUSG00000041359;ENSMUSG00000041536;…
GO:0042596	Biological Process	fear response	2	55	0.0884641	ENSMUSG00000033007;ENSMUSG00000050953
GO:0044060	Biological Process	regulation of endocrine process	2	55	0.0884641	ENSMUSG00000022061;ENSMUSG00000050953
GO:0072348	Biological Process	sulfur compound transport	2	55	0.0884641	ENSMUSG00000040569;ENSMUSG00000050953
GO:0004017	Molecular Function	adenylate kinase activity	1	10	0.0886368	ENSMUSG00000041323
GO:0008330	Molecular Function	protein tyrosine/threonine phosphatase activity	1	10	0.0886368	ENSMUSG00000030203
GO:0019992	Molecular Function	diacylglycerol binding	1	10	0.0886368	ENSMUSG00000028456
GO:0086008	Molecular Function	voltage-gated potassium channel activity involved in cardiac muscle cell action potential repolarization	1	10	0.0886368	ENSMUSG00000032034
GO:0048771	Biological Process	tissue remodeling	4	186	0.0886871	ENSMUSG00000029304;ENSMUSG00000032937;ENSMUSG00000049608;ENSMUSG00000050953
GO:0016830	Molecular Function	carbon-carbon lyase activity	2	54	0.0889181	ENSMUSG00000042684;ENSMUSG00000057363
GO:0048511	Biological Process	rhythmic process	6	340	0.0889353	ENSMUSG00000019942;ENSMUSG00000030103;ENSMUSG00000031870;ENSMUSG00000032937;ENSMUSG00000037868;ENSMUSG00000042429
GO:0042802	Molecular Function	identical protein binding	26	2140	0.0891211	ENSMUSG00000004035;ENSMUSG00000019301;ENSMUSG00000020388;ENSMUSG00000022144;ENSMUSG00000022887;ENSMUSG00000025574;ENSMUSG00000026414;ENSMUSG00000026672;ENSMUSG00000026880;ENSMUSG00000027331;ENSMUSG00000027533;ENSMUSG00000027536;ENSMUSG00000029596;ENSMUSG00000030101;ENSMUSG00000030103;ENSMUSG00000031654;ENSMUSG00000031870;ENSMUSG00000034327;ENSMUSG00000040562;ENSMUSG00000041359;ENSMUSG00000042684;…
GO:0043005	Cellular Component	neuron projection	19	1562	0.0896939	ENSMUSG00000004892;ENSMUSG00000020388;ENSMUSG00000024302;ENSMUSG00000026532;ENSMUSG00000026672;ENSMUSG00000027296;ENSMUSG00000028456;ENSMUSG00000028525;ENSMUSG00000029757;ENSMUSG00000031789;ENSMUSG00000031870;ENSMUSG00000036766;ENSMUSG00000038668;ENSMUSG00000042429;ENSMUSG00000061718;ENSMUSG00000063063;ENSMUSG00000064293;ENSMUSG00000074006;ENSMUSG00000075410
GO:0007093	Biological Process	mitotic cell cycle checkpoint	3	117	0.0898691	ENSMUSG00000019942;ENSMUSG00000026107;ENSMUSG00000027536
GO:0005516	Molecular Function	calmodulin binding	4	183	0.0899649	ENSMUSG00000001349;ENSMUSG00000027296;ENSMUSG00000028456;ENSMUSG00000032503
GO:0007204	Biological Process	positive regulation of cytosolic calcium ion concentration	6	342	0.0908427	ENSMUSG00000004035;ENSMUSG00000020216;ENSMUSG00000038668;ENSMUSG00000049608;ENSMUSG00000050953;ENSMUSG00000079157
GO:0045202	Cellular Component	synapse	18	1467	0.0911893	ENSMUSG00000004892;ENSMUSG00000005357;ENSMUSG00000020388;ENSMUSG00000023011;ENSMUSG00000024302;ENSMUSG00000027296;ENSMUSG00000027533;ENSMUSG00000028456;ENSMUSG00000028525;ENSMUSG00000029544;ENSMUSG00000031654;ENSMUSG00000031789;ENSMUSG00000031870;ENSMUSG00000038668;ENSMUSG00000042429;ENSMUSG00000057666;ENSMUSG00000061718;ENSMUSG00000063063
GO:0002931	Biological Process	response to ischemia	2	56	0.0912149	ENSMUSG00000023011;ENSMUSG00000050953
GO:0006584	Biological Process	catecholamine metabolic process	2	56	0.0912149	ENSMUSG00000001642;ENSMUSG00000078630
GO:0009712	Biological Process	catechol-containing compound metabolic process	2	56	0.0912149	ENSMUSG00000001642;ENSMUSG00000078630
GO:0022602	Biological Process	ovulation cycle process	2	56	0.0912149	ENSMUSG00000031870;ENSMUSG00000032937
GO:0031641	Biological Process	regulation of myelination	2	56	0.0912149	ENSMUSG00000037868;ENSMUSG00000053062
GO:0051930	Biological Process	regulation of sensory perception of pain	2	56	0.0912149	ENSMUSG00000027533;ENSMUSG00000042429
GO:0060038	Biological Process	cardiac muscle cell proliferation	2	56	0.0912149	ENSMUSG00000019942;ENSMUSG00000050953
GO:0071300	Biological Process	cellular response to retinoic acid	2	56	0.0912149	ENSMUSG00000062327;ENSMUSG00000063415
GO:0072359	Biological Process	circulatory system development	15	1136	0.0912961	ENSMUSG00000018830;ENSMUSG00000019942;ENSMUSG00000020388;ENSMUSG00000022061;ENSMUSG00000023034;ENSMUSG00000026414;ENSMUSG00000028024;ENSMUSG00000035458;ENSMUSG00000035783;ENSMUSG00000039313;ENSMUSG00000050953;ENSMUSG00000051159;ENSMUSG00000055044;ENSMUSG00000062327;ENSMUSG00000067860
GO:0007369	Biological Process	gastrulation	4	188	0.0913619	ENSMUSG00000018698;ENSMUSG00000047407;ENSMUSG00000050953;ENSMUSG00000062327
GO:0019933	Biological Process	cAMP-mediated signaling	4	188	0.0913619	ENSMUSG00000028525;ENSMUSG00000032937;ENSMUSG00000038668;ENSMUSG00000057666
GO:0007586	Biological Process	digestion	3	118	0.0916299	ENSMUSG00000031430;ENSMUSG00000040569;ENSMUSG00000041245
GO:0014902	Biological Process	myotube differentiation	3	118	0.0916299	ENSMUSG00000036766;ENSMUSG00000053062;ENSMUSG00000063415
GO:0099565	Biological Process	chemical synaptic transmission, postsynaptic	3	118	0.0916299	ENSMUSG00000028456;ENSMUSG00000031654;ENSMUSG00000042429
GO:0043900	Biological Process	regulation of multi-organism process	7	425	0.091819	ENSMUSG00000026672;ENSMUSG00000026880;ENSMUSG00000027536;ENSMUSG00000028456;ENSMUSG00000049350;ENSMUSG00000049709;ENSMUSG00000050953
GO:0005916	Cellular Component	fascia adherens	1	11	0.0920689	ENSMUSG00000050953
GO:0017144	Biological Process	drug metabolic process	11	773	0.0927151	ENSMUSG00000001642;ENSMUSG00000019942;ENSMUSG00000027199;ENSMUSG00000027452;ENSMUSG00000029695;ENSMUSG00000032937;ENSMUSG00000033192;ENSMUSG00000037797;ENSMUSG00000042684;ENSMUSG00000057666;ENSMUSG00000078630
GO:0051427	Molecular Function	hormone receptor binding	4	185	0.0927172	ENSMUSG00000022061;ENSMUSG00000023034;ENSMUSG00000042817;ENSMUSG00000062515
GO:0016310	Biological Process	phosphorylation	27	2297	0.0933886	ENSMUSG00000019942;ENSMUSG00000019966;ENSMUSG00000020151;ENSMUSG00000021319;ENSMUSG00000022033;ENSMUSG00000022061;ENSMUSG00000022144;ENSMUSG00000023047;ENSMUSG00000025574;ENSMUSG00000027296;ENSMUSG00000030203;ENSMUSG00000031853;ENSMUSG00000032218;ENSMUSG00000032937;ENSMUSG00000035783;ENSMUSG00000038145;ENSMUSG00000038668;ENSMUSG00000041245;ENSMUSG00000041323;ENSMUSG00000041359;ENSMUSG00000042429;…
GO:0001755	Biological Process	neural crest cell migration	2	57	0.0939905	ENSMUSG00000019966;ENSMUSG00000022144
GO:0010761	Biological Process	fibroblast migration	2	57	0.0939905	ENSMUSG00000035783;ENSMUSG00000055044
GO:0033574	Biological Process	response to testosterone	2	57	0.0939905	ENSMUSG00000022061;ENSMUSG00000029304
GO:0035306	Biological Process	positive regulation of dephosphorylation	2	57	0.0939905	ENSMUSG00000030865;ENSMUSG00000042429
GO:0051931	Biological Process	regulation of sensory perception	2	57	0.0939905	ENSMUSG00000027533;ENSMUSG00000042429
GO:0060193	Biological Process	positive regulation of lipase activity	2	57	0.0939905	ENSMUSG00000038668;ENSMUSG00000049608
GO:0071704	Biological Process	organic substance metabolic process	109	11010	0.0945451	ENSMUSG00000000317;ENSMUSG00000001156;ENSMUSG00000001642;ENSMUSG00000004035;ENSMUSG00000005362;ENSMUSG00000015217;ENSMUSG00000017733;ENSMUSG00000018698;ENSMUSG00000019102;ENSMUSG00000019301;ENSMUSG00000019942;ENSMUSG00000019966;ENSMUSG00000020151;ENSMUSG00000020974;ENSMUSG00000021200;ENSMUSG00000021319;ENSMUSG00000021364;ENSMUSG00000022033;ENSMUSG00000022061;ENSMUSG00000022129;ENSMUSG00000022144;…
GO:0000165	Biological Process	MAPK cascade	11	776	0.0946112	ENSMUSG00000019966;ENSMUSG00000020151;ENSMUSG00000021319;ENSMUSG00000022033;ENSMUSG00000030203;ENSMUSG00000031853;ENSMUSG00000032937;ENSMUSG00000035783;ENSMUSG00000038668;ENSMUSG00000042429;ENSMUSG00000049608
GO:0023014	Biological Process	signal transduction by protein phosphorylation	11	776	0.0946112	ENSMUSG00000019966;ENSMUSG00000020151;ENSMUSG00000021319;ENSMUSG00000022033;ENSMUSG00000030203;ENSMUSG00000031853;ENSMUSG00000032937;ENSMUSG00000035783;ENSMUSG00000038668;ENSMUSG00000042429;ENSMUSG00000049608
GO:0001840	Biological Process	neural plate development	1	11	0.0950914	ENSMUSG00000062327
GO:0001867	Biological Process	complement activation, lectin pathway	1	11	0.0950914	ENSMUSG00000022887
GO:0008300	Biological Process	isoprenoid catabolic process	1	11	0.0950914	ENSMUSG00000063415
GO:0009414	Biological Process	response to water deprivation	1	11	0.0950914	ENSMUSG00000001642
GO:0010649	Biological Process	regulation of cell communication by electrical coupling	1	11	0.0950914	ENSMUSG00000050953
GO:0015682	Biological Process	ferric iron transport	1	11	0.0950914	ENSMUSG00000012428
GO:0015858	Biological Process	nucleoside transport	1	11	0.0950914	ENSMUSG00000042429
GO:0021561	Biological Process	facial nerve development	1	11	0.0950914	ENSMUSG00000037868
GO:0021604	Biological Process	cranial nerve structural organization	1	11	0.0950914	ENSMUSG00000037868
GO:0021610	Biological Process	facial nerve morphogenesis	1	11	0.0950914	ENSMUSG00000037868
GO:0021940	Biological Process	positive regulation of cerebellar granule cell precursor proliferation	1	11	0.0950914	ENSMUSG00000018698
GO:0030638	Biological Process	polyketide metabolic process	1	11	0.0950914	ENSMUSG00000001642
GO:0030644	Biological Process	cellular chloride ion homeostasis	1	11	0.0950914	ENSMUSG00000029304
GO:0031642	Biological Process	negative regulation of myelination	1	11	0.0950914	ENSMUSG00000053062
GO:0032610	Biological Process	interleukin-1 alpha production	1	11	0.0950914	ENSMUSG00000049709
GO:0032650	Biological Process	regulation of interleukin-1 alpha production	1	11	0.0950914	ENSMUSG00000049709
GO:0033275	Biological Process	actin-myosin filament sliding	1	11	0.0950914	ENSMUSG00000026414
GO:0043587	Biological Process	tongue morphogenesis	1	11	0.0950914	ENSMUSG00000063415
GO:0044557	Biological Process	relaxation of smooth muscle	1	11	0.0950914	ENSMUSG00000042429
GO:0044597	Biological Process	daunorubicin metabolic process	1	11	0.0950914	ENSMUSG00000001642
GO:0044598	Biological Process	doxorubicin metabolic process	1	11	0.0950914	ENSMUSG00000001642
GO:0044771	Biological Process	meiotic cell cycle phase transition	1	11	0.0950914	ENSMUSG00000032218
GO:0045924	Biological Process	regulation of female receptivity	1	11	0.0950914	ENSMUSG00000061718
GO:0048382	Biological Process	mesendoderm development	1	11	0.0950914	ENSMUSG00000018698
GO:0051967	Biological Process	negative regulation of synaptic transmission, glutamatergic	1	11	0.0950914	ENSMUSG00000042429
GO:0060068	Biological Process	vagina development	1	11	0.0950914	ENSMUSG00000018698
GO:0060379	Biological Process	cardiac muscle cell myoblast differentiation	1	11	0.0950914	ENSMUSG00000062327
GO:0060767	Biological Process	epithelial cell proliferation involved in prostate gland development	1	11	0.0950914	ENSMUSG00000022061
GO:0072182	Biological Process	regulation of nephron tubule epithelial cell differentiation	1	11	0.0950914	ENSMUSG00000018698
GO:0072216	Biological Process	positive regulation of metanephros development	1	11	0.0950914	ENSMUSG00000022144
GO:0072512	Biological Process	trivalent inorganic cation transport	1	11	0.0950914	ENSMUSG00000012428
GO:0086064	Biological Process	cell communication by electrical coupling involved in cardiac conduction	1	11	0.0950914	ENSMUSG00000050953
GO:0086103	Biological Process	G protein-coupled receptor signaling pathway involved in heart process	1	11	0.0950914	ENSMUSG00000028525
GO:0098792	Biological Process	xenophagy	1	11	0.0950914	ENSMUSG00000026672
GO:1902260	Biological Process	negative regulation of delayed rectifier potassium channel activity	1	11	0.0950914	ENSMUSG00000039639
GO:2000833	Biological Process	positive regulation of steroid hormone secretion	1	11	0.0950914	ENSMUSG00000022061
GO:0000187	Biological Process	activation of MAPK activity	3	120	0.0951942	ENSMUSG00000022033;ENSMUSG00000031853;ENSMUSG00000038668
GO:0031098	Biological Process	stress-activated protein kinase signaling cascade	5	267	0.0953976	ENSMUSG00000001642;ENSMUSG00000021319;ENSMUSG00000022033;ENSMUSG00000031853;ENSMUSG00000074923
GO:0010648	Biological Process	negative regulation of cell communication	17	1333	0.0959138	ENSMUSG00000004035;ENSMUSG00000020151;ENSMUSG00000021319;ENSMUSG00000022033;ENSMUSG00000022061;ENSMUSG00000022144;ENSMUSG00000023011;ENSMUSG00000026672;ENSMUSG00000028525;ENSMUSG00000030203;ENSMUSG00000031654;ENSMUSG00000038668;ENSMUSG00000039313;ENSMUSG00000042429;ENSMUSG00000047407;ENSMUSG00000050953;ENSMUSG00000063415
GO:0009719	Biological Process	response to endogenous stimulus	20	1621	0.0965645	ENSMUSG00000001642;ENSMUSG00000004035;ENSMUSG00000018698;ENSMUSG00000019102;ENSMUSG00000021319;ENSMUSG00000022061;ENSMUSG00000022144;ENSMUSG00000023034;ENSMUSG00000023047;ENSMUSG00000027199;ENSMUSG00000027331;ENSMUSG00000028525;ENSMUSG00000029304;ENSMUSG00000031870;ENSMUSG00000032937;ENSMUSG00000033022;ENSMUSG00000037868;ENSMUSG00000042817;ENSMUSG00000050953;ENSMUSG00000051159
GO:0048278	Biological Process	vesicle docking	2	58	0.0967904	ENSMUSG00000028456;ENSMUSG00000030616
GO:0051496	Biological Process	positive regulation of stress fiber assembly	2	58	0.0967904	ENSMUSG00000020388;ENSMUSG00000038668
GO:0055078	Biological Process	sodium ion homeostasis	2	58	0.0967904	ENSMUSG00000029304;ENSMUSG00000042429
GO:1903533	Biological Process	regulation of protein targeting	2	58	0.0967904	ENSMUSG00000026880;ENSMUSG00000039639
GO:0006612	Biological Process	protein targeting to membrane	3	121	0.0969975	ENSMUSG00000026880;ENSMUSG00000039639;ENSMUSG00000042429
GO:0004312	Molecular Function	fatty acid synthase activity	1	11	0.0970586	ENSMUSG00000021364
GO:0005024	Molecular Function	transforming growth factor beta-activated receptor activity	1	11	0.0970586	ENSMUSG00000023047
GO:0005221	Molecular Function	intracellular cyclic nucleotide activated cation channel activity	1	11	0.0970586	ENSMUSG00000031789
GO:0016670	Molecular Function	oxidoreductase activity, acting on a sulfur group of donors, oxygen as acceptor	1	11	0.0970586	ENSMUSG00000030101
GO:0019855	Molecular Function	calcium channel inhibitor activity	1	11	0.0970586	ENSMUSG00000035458
GO:0043855	Molecular Function	cyclic nucleotide-gated ion channel activity	1	11	0.0970586	ENSMUSG00000031789
GO:0052650	Molecular Function	NADP-retinol dehydrogenase activity	1	11	0.0970586	ENSMUSG00000001642
GO:0015075	Molecular Function	ion transmembrane transporter activity	12	852	0.0972061	ENSMUSG00000005357;ENSMUSG00000024818;ENSMUSG00000026407;ENSMUSG00000031789;ENSMUSG00000032034;ENSMUSG00000033007;ENSMUSG00000038094;ENSMUSG00000039639;ENSMUSG00000040569;ENSMUSG00000050953;ENSMUSG00000067219;ENSMUSG00000079157
GO:0004672	Molecular Function	protein kinase activity	9	590	0.0973549	ENSMUSG00000019942;ENSMUSG00000022033;ENSMUSG00000023047;ENSMUSG00000027296;ENSMUSG00000031853;ENSMUSG00000038145;ENSMUSG00000041245;ENSMUSG00000042817;ENSMUSG00000074923
GO:0044448	Cellular Component	cell cortex part	4	199	0.0973642	ENSMUSG00000011263;ENSMUSG00000026532;ENSMUSG00000028456;ENSMUSG00000063063
GO:0023057	Biological Process	negative regulation of signaling	17	1336	0.0973818	ENSMUSG00000004035;ENSMUSG00000020151;ENSMUSG00000021319;ENSMUSG00000022033;ENSMUSG00000022061;ENSMUSG00000022144;ENSMUSG00000023011;ENSMUSG00000026672;ENSMUSG00000028525;ENSMUSG00000030203;ENSMUSG00000031654;ENSMUSG00000038668;ENSMUSG00000039313;ENSMUSG00000042429;ENSMUSG00000047407;ENSMUSG00000050953;ENSMUSG00000063415
GO:0007178	Biological Process	transmembrane receptor protein serine/threonine kinase signaling pathway	6	349	0.0976931	ENSMUSG00000021319;ENSMUSG00000022144;ENSMUSG00000023047;ENSMUSG00000047407;ENSMUSG00000051159;ENSMUSG00000062327
GO:0034767	Biological Process	positive regulation of ion transmembrane transport	4	193	0.0982159	ENSMUSG00000004035;ENSMUSG00000017400;ENSMUSG00000039639;ENSMUSG00000041245
GO:0120025	Cellular Component	plasma membrane bounded cell projection	27	2391	0.0984153	ENSMUSG00000001642;ENSMUSG00000004892;ENSMUSG00000019966;ENSMUSG00000020388;ENSMUSG00000024302;ENSMUSG00000026532;ENSMUSG00000026672;ENSMUSG00000027296;ENSMUSG00000027331;ENSMUSG00000027519;ENSMUSG00000028024;ENSMUSG00000028456;ENSMUSG00000028525;ENSMUSG00000029757;ENSMUSG00000031789;ENSMUSG00000031870;ENSMUSG00000035783;ENSMUSG00000036766;ENSMUSG00000038668;ENSMUSG00000042429;ENSMUSG00000052302;…
GO:0051961	Biological Process	negative regulation of nervous system development	6	350	0.0986937	ENSMUSG00000031654;ENSMUSG00000038668;ENSMUSG00000039313;ENSMUSG00000040260;ENSMUSG00000053062;ENSMUSG00000064293
GO:0044306	Cellular Component	neuron projection terminus	4	200	0.0987109	ENSMUSG00000028456;ENSMUSG00000031789;ENSMUSG00000031870;ENSMUSG00000042429
GO:0018210	Biological Process	peptidyl-threonine modification	3	122	0.0988147	ENSMUSG00000019942;ENSMUSG00000022033;ENSMUSG00000041245
GO:0042752	Biological Process	regulation of circadian rhythm	3	122	0.0988147	ENSMUSG00000019942;ENSMUSG00000030103;ENSMUSG00000042429
GO:0046470	Biological Process	phosphatidylcholine metabolic process	2	59	0.0996139	ENSMUSG00000027533;ENSMUSG00000033192
GO:0060999	Biological Process	positive regulation of dendritic spine development	2	59	0.0996139	ENSMUSG00000027296;ENSMUSG00000038668
GO:0086001	Biological Process	cardiac muscle cell action potential	2	59	0.0996139	ENSMUSG00000032034;ENSMUSG00000039639
GO:1904705	Biological Process	regulation of vascular smooth muscle cell proliferation	2	59	0.0996139	ENSMUSG00000001349;ENSMUSG00000050953
GO:1990874	Biological Process	vascular smooth muscle cell proliferation	2	59	0.0996139	ENSMUSG00000001349;ENSMUSG00000050953
GO:0031960	Biological Process	response to corticosteroid	4	194	0.0996149	ENSMUSG00000019102;ENSMUSG00000022144;ENSMUSG00000033022;ENSMUSG00000042817
GO:0097060	Cellular Component	synaptic membrane	7	449	0.0997581	ENSMUSG00000005357;ENSMUSG00000020388;ENSMUSG00000023011;ENSMUSG00000028456;ENSMUSG00000031654;ENSMUSG00000042429;ENSMUSG00000063063
GO:0031464	Cellular Component	Cul4A-RING E3 ubiquitin ligase complex	1	12	0.100008	ENSMUSG00000005362
GO:0042622	Cellular Component	photoreceptor outer segment membrane	1	12	0.100008	ENSMUSG00000075410
GO:0000775	Cellular Component	chromosome, centromeric region	4	201	0.100066	ENSMUSG00000027331;ENSMUSG00000029757;ENSMUSG00000031262;ENSMUSG00000062510
GO:0000086	Biological Process	G2/M transition of mitotic cell cycle	3	123	0.100646	ENSMUSG00000019942;ENSMUSG00000026107;ENSMUSG00000027536
GO:0007030	Biological Process	Golgi organization	3	123	0.100646	ENSMUSG00000019942;ENSMUSG00000026672;ENSMUSG00000035840
GO:0098754	Biological Process	detoxification	3	123	0.100646	ENSMUSG00000004035;ENSMUSG00000037797;ENSMUSG00000040562
GO:0000151	Cellular Component	ubiquitin ligase complex	5	282	0.101904	ENSMUSG00000005362;ENSMUSG00000021200;ENSMUSG00000038068;ENSMUSG00000062248;ENSMUSG00000098374
GO:0006520	Biological Process	cellular amino acid metabolic process	5	273	0.102353	ENSMUSG00000022129;ENSMUSG00000027199;ENSMUSG00000029596;ENSMUSG00000029695;ENSMUSG00000033022
GO:0060986	Biological Process	endocrine hormone secretion	2	60	0.10246	ENSMUSG00000022061;ENSMUSG00000050953
GO:0031175	Biological Process	neuron projection development	14	1064	0.102683	ENSMUSG00000001313;ENSMUSG00000004892;ENSMUSG00000018698;ENSMUSG00000022144;ENSMUSG00000027296;ENSMUSG00000032937;ENSMUSG00000037868;ENSMUSG00000038668;ENSMUSG00000039313;ENSMUSG00000050953;ENSMUSG00000051243;ENSMUSG00000063063;ENSMUSG00000064293;ENSMUSG00000074923
GO:0001542	Biological Process	ovulation from ovarian follicle	1	12	0.103277	ENSMUSG00000031870
GO:0001767	Biological Process	establishment of lymphocyte polarity	1	12	0.103277	ENSMUSG00000063415
GO:0001768	Biological Process	establishment of T cell polarity	1	12	0.103277	ENSMUSG00000063415
GO:0002087	Biological Process	regulation of respiratory gaseous exchange by neurological system process	1	12	0.103277	ENSMUSG00000042429
GO:0002674	Biological Process	negative regulation of acute inflammatory response	1	12	0.103277	ENSMUSG00000042429
GO:0006067	Biological Process	ethanol metabolic process	1	12	0.103277	ENSMUSG00000037797
GO:0007256	Biological Process	activation of JNKK activity	1	12	0.103277	ENSMUSG00000031853
GO:0009071	Biological Process	serine family amino acid catabolic process	1	12	0.103277	ENSMUSG00000033022
GO:0016188	Biological Process	synaptic vesicle maturation	1	12	0.103277	ENSMUSG00000028456
GO:0021683	Biological Process	cerebellar granular layer morphogenesis	1	12	0.103277	ENSMUSG00000031654
GO:0021932	Biological Process	hindbrain radial glia guided cell migration	1	12	0.103277	ENSMUSG00000063063
GO:0030432	Biological Process	peristalsis	1	12	0.103277	ENSMUSG00000022144
GO:0030647	Biological Process	aminoglycoside antibiotic metabolic process	1	12	0.103277	ENSMUSG00000001642
GO:0031392	Biological Process	regulation of prostaglandin biosynthetic process	1	12	0.103277	ENSMUSG00000027533
GO:0032060	Biological Process	bleb assembly	1	12	0.103277	ENSMUSG00000038668
GO:0032525	Biological Process	somite rostral/caudal axis specification	1	12	0.103277	ENSMUSG00000018698
GO:0033523	Biological Process	histone H2B ubiquitination	1	12	0.103277	ENSMUSG00000098374
GO:0034392	Biological Process	negative regulation of smooth muscle cell apoptotic process	1	12	0.103277	ENSMUSG00000057666
GO:0035092	Biological Process	sperm chromatin condensation	1	12	0.103277	ENSMUSG00000032937
GO:0035437	Biological Process	maintenance of protein localization in endoplasmic reticulum	1	12	0.103277	ENSMUSG00000050953
GO:0035845	Biological Process	photoreceptor cell outer segment organization	1	12	0.103277	ENSMUSG00000031789
GO:0036151	Biological Process	phosphatidylcholine acyl-chain remodeling	1	12	0.103277	ENSMUSG00000033192
GO:0042363	Biological Process	fat-soluble vitamin catabolic process	1	12	0.103277	ENSMUSG00000063415
GO:0042761	Biological Process	very long-chain fatty acid biosynthetic process	1	12	0.103277	ENSMUSG00000021364
GO:0048251	Biological Process	elastic fiber assembly	1	12	0.103277	ENSMUSG00000018830
GO:0048570	Biological Process	notochord morphogenesis	1	12	0.103277	ENSMUSG00000062327
GO:0071415	Biological Process	cellular response to purine-containing compound	1	12	0.103277	ENSMUSG00000004035
GO:0071679	Biological Process	commissural neuron axon guidance	1	12	0.103277	ENSMUSG00000022144
GO:0071872	Biological Process	cellular response to epinephrine stimulus	1	12	0.103277	ENSMUSG00000028525
GO:0072160	Biological Process	nephron tubule epithelial cell differentiation	1	12	0.103277	ENSMUSG00000018698
GO:0090161	Biological Process	Golgi ribbon formation	1	12	0.103277	ENSMUSG00000026672
GO:0090394	Biological Process	negative regulation of excitatory postsynaptic potential	1	12	0.103277	ENSMUSG00000031654
GO:0106072	Biological Process	negative regulation of adenylate cyclase-activating G protein-coupled receptor signaling pathway	1	12	0.103277	ENSMUSG00000028525
GO:1900272	Biological Process	negative regulation of long-term synaptic potentiation	1	12	0.103277	ENSMUSG00000042429
GO:0043410	Biological Process	positive regulation of MAPK cascade	8	524	0.103759	ENSMUSG00000019966;ENSMUSG00000022033;ENSMUSG00000031853;ENSMUSG00000032937;ENSMUSG00000035783;ENSMUSG00000038668;ENSMUSG00000042429;ENSMUSG00000049608
GO:0005215	Molecular Function	transporter activity	15	1135	0.103872	ENSMUSG00000005357;ENSMUSG00000024818;ENSMUSG00000026407;ENSMUSG00000027533;ENSMUSG00000031789;ENSMUSG00000032034;ENSMUSG00000033007;ENSMUSG00000038094;ENSMUSG00000039639;ENSMUSG00000040569;ENSMUSG00000050953;ENSMUSG00000062515;ENSMUSG00000067219;ENSMUSG00000069855;ENSMUSG00000079157
GO:0043229	Cellular Component	intracellular organelle	118	12495	0.10414	ENSMUSG00000000317;ENSMUSG00000001156;ENSMUSG00000001313;ENSMUSG00000001349;ENSMUSG00000001642;ENSMUSG00000004035;ENSMUSG00000005357;ENSMUSG00000005362;ENSMUSG00000012428;ENSMUSG00000015217;ENSMUSG00000017733;ENSMUSG00000018698;ENSMUSG00000018830;ENSMUSG00000019102;ENSMUSG00000019942;ENSMUSG00000019966;ENSMUSG00000019996;ENSMUSG00000020216;ENSMUSG00000020388;ENSMUSG00000020672;ENSMUSG00000020974;…
GO:0002761	Biological Process	regulation of myeloid leukocyte differentiation	3	125	0.104348	ENSMUSG00000019966;ENSMUSG00000032937;ENSMUSG00000049608
GO:0048469	Biological Process	cell maturation	4	198	0.105303	ENSMUSG00000001642;ENSMUSG00000031870;ENSMUSG00000039639;ENSMUSG00000050953
GO:0003229	Biological Process	ventricular cardiac muscle tissue development	2	61	0.105329	ENSMUSG00000026414;ENSMUSG00000035458
GO:0060688	Biological Process	regulation of morphogenesis of a branching structure	2	61	0.105329	ENSMUSG00000018698;ENSMUSG00000022144
GO:1903078	Biological Process	positive regulation of protein localization to plasma membrane	2	61	0.105329	ENSMUSG00000017400;ENSMUSG00000041245
GO:0003841	Molecular Function	1-acylglycerol-3-phosphate O-acyltransferase activity	1	12	0.105403	ENSMUSG00000033192
GO:0005313	Molecular Function	L-glutamate transmembrane transporter activity	1	12	0.105403	ENSMUSG00000005357
GO:0008271	Molecular Function	secondary active sulfate transmembrane transporter activity	1	12	0.105403	ENSMUSG00000040569
GO:0008353	Molecular Function	RNA polymerase II CTD heptapeptide repeat kinase activity	1	12	0.105403	ENSMUSG00000019942
GO:0008656	Molecular Function	cysteine-type endopeptidase activator activity involved in apoptotic process	1	12	0.105403	ENSMUSG00000022061
GO:0035673	Molecular Function	oligopeptide transmembrane transporter activity	1	12	0.105403	ENSMUSG00000050953
GO:0045503	Molecular Function	dynein light chain binding	1	12	0.105403	ENSMUSG00000029757
GO:0017124	Molecular Function	SH3 domain binding	3	123	0.105581	ENSMUSG00000040666;ENSMUSG00000050953;ENSMUSG00000086040
GO:0007267	Biological Process	cell-cell signaling	18	1448	0.105639	ENSMUSG00000018698;ENSMUSG00000020388;ENSMUSG00000021319;ENSMUSG00000022061;ENSMUSG00000022144;ENSMUSG00000024302;ENSMUSG00000027296;ENSMUSG00000027533;ENSMUSG00000028456;ENSMUSG00000029304;ENSMUSG00000031654;ENSMUSG00000031870;ENSMUSG00000032034;ENSMUSG00000037868;ENSMUSG00000040260;ENSMUSG00000042429;ENSMUSG00000047591;ENSMUSG00000050953
GO:0046717	Biological Process	acid secretion	3	126	0.10622	ENSMUSG00000040569;ENSMUSG00000042429;ENSMUSG00000050953
GO:0046822	Biological Process	regulation of nucleocytoplasmic transport	3	126	0.10622	ENSMUSG00000019942;ENSMUSG00000029544;ENSMUSG00000030865
GO:1905475	Biological Process	regulation of protein localization to membrane	4	199	0.106748	ENSMUSG00000017400;ENSMUSG00000026880;ENSMUSG00000039639;ENSMUSG00000041245
GO:0071407	Biological Process	cellular response to organic cyclic compound	8	528	0.107128	ENSMUSG00000004035;ENSMUSG00000022061;ENSMUSG00000022144;ENSMUSG00000028525;ENSMUSG00000029304;ENSMUSG00000031870;ENSMUSG00000032937;ENSMUSG00000042817
GO:0009892	Biological Process	negative regulation of metabolic process	34	3038	0.107505	ENSMUSG00000000317;ENSMUSG00000001156;ENSMUSG00000017733;ENSMUSG00000018698;ENSMUSG00000019942;ENSMUSG00000020151;ENSMUSG00000021319;ENSMUSG00000022033;ENSMUSG00000022061;ENSMUSG00000022144;ENSMUSG00000023034;ENSMUSG00000026672;ENSMUSG00000027443;ENSMUSG00000027445;ENSMUSG00000030103;ENSMUSG00000030203;ENSMUSG00000030616;ENSMUSG00000031683;ENSMUSG00000031870;ENSMUSG00000039313;ENSMUSG00000041359;…
GO:0032437	Cellular Component	cuticular plate	1	13	0.107879	ENSMUSG00000026532
GO:0042589	Cellular Component	zymogen granule membrane	1	13	0.107879	ENSMUSG00000049350
GO:0014911	Biological Process	positive regulation of smooth muscle cell migration	2	62	0.108219	ENSMUSG00000031870;ENSMUSG00000038668
GO:0048747	Biological Process	muscle fiber development	2	62	0.108219	ENSMUSG00000018830;ENSMUSG00000036766
GO:0060485	Biological Process	mesenchyme development	5	278	0.108338	ENSMUSG00000019966;ENSMUSG00000022144;ENSMUSG00000035783;ENSMUSG00000050953;ENSMUSG00000059430
GO:0050793	Biological Process	regulation of developmental process	31	2737	0.108423	ENSMUSG00000000317;ENSMUSG00000001313;ENSMUSG00000015217;ENSMUSG00000018698;ENSMUSG00000019942;ENSMUSG00000019966;ENSMUSG00000021319;ENSMUSG00000022061;ENSMUSG00000022129;ENSMUSG00000022144;ENSMUSG00000026532;ENSMUSG00000027296;ENSMUSG00000030103;ENSMUSG00000031654;ENSMUSG00000032937;ENSMUSG00000037868;ENSMUSG00000038668;ENSMUSG00000039313;ENSMUSG00000039629;ENSMUSG00000040260;ENSMUSG00000041359;…
GO:0007409	Biological Process	axonogenesis	7	445	0.109883	ENSMUSG00000001313;ENSMUSG00000018698;ENSMUSG00000022144;ENSMUSG00000037868;ENSMUSG00000051243;ENSMUSG00000063063;ENSMUSG00000064293
GO:0034704	Cellular Component	calcium channel complex	2	65	0.110679	ENSMUSG00000026407;ENSMUSG00000028525
GO:0001947	Biological Process	heart looping	2	63	0.111131	ENSMUSG00000050953;ENSMUSG00000067860
GO:0009880	Biological Process	embryonic pattern specification	2	63	0.111131	ENSMUSG00000018698;ENSMUSG00000051159
GO:0048168	Biological Process	regulation of neuronal synaptic plasticity	2	63	0.111131	ENSMUSG00000028456;ENSMUSG00000037868
GO:1901016	Biological Process	regulation of potassium ion transmembrane transporter activity	2	63	0.111131	ENSMUSG00000005362;ENSMUSG00000039639
GO:0006054	Biological Process	N-acetylneuraminate metabolic process	1	13	0.111388	ENSMUSG00000042684
GO:0016081	Biological Process	synaptic vesicle docking	1	13	0.111388	ENSMUSG00000028456
GO:0018158	Biological Process	protein oxidation	1	13	0.111388	ENSMUSG00000030101
GO:0021527	Biological Process	spinal cord association neuron differentiation	1	13	0.111388	ENSMUSG00000018698
GO:0021794	Biological Process	thalamus development	1	13	0.111388	ENSMUSG00000028417
GO:0030497	Biological Process	fatty acid elongation	1	13	0.111388	ENSMUSG00000021364
GO:0035733	Biological Process	hepatic stellate cell activation	1	13	0.111388	ENSMUSG00000035783
GO:0045188	Biological Process	regulation of circadian sleep/wake cycle, non-REM sleep	1	13	0.111388	ENSMUSG00000042429
GO:0045741	Biological Process	positive regulation of epidermal growth factor-activated receptor activity	1	13	0.111388	ENSMUSG00000042429
GO:0046459	Biological Process	short-chain fatty acid metabolic process	1	13	0.111388	ENSMUSG00000027452
GO:0046940	Biological Process	nucleoside monophosphate phosphorylation	1	13	0.111388	ENSMUSG00000041323
GO:0051764	Biological Process	actin crosslink formation	1	13	0.111388	ENSMUSG00000026414
GO:0051988	Biological Process	regulation of attachment of spindle microtubules to kinetochore	1	13	0.111388	ENSMUSG00000027331
GO:0060442	Biological Process	branching involved in prostate gland morphogenesis	1	13	0.111388	ENSMUSG00000022061
GO:0071468	Biological Process	cellular response to acidic pH	1	13	0.111388	ENSMUSG00000039639
GO:0090281	Biological Process	negative regulation of calcium ion import	1	13	0.111388	ENSMUSG00000074595
GO:1903817	Biological Process	negative regulation of voltage-gated potassium channel activity	1	13	0.111388	ENSMUSG00000039639
GO:2000009	Biological Process	negative regulation of protein localization to cell surface	1	13	0.111388	ENSMUSG00000098650
GO:2001279	Biological Process	regulation of unsaturated fatty acid biosynthetic process	1	13	0.111388	ENSMUSG00000027533
GO:1903828	Biological Process	negative regulation of cellular protein localization	3	129	0.111912	ENSMUSG00000029544;ENSMUSG00000039639;ENSMUSG00000098650
GO:0003824	Molecular Function	catalytic activity	62	5841	0.112338	ENSMUSG00000001313;ENSMUSG00000001642;ENSMUSG00000004035;ENSMUSG00000012428;ENSMUSG00000018830;ENSMUSG00000019102;ENSMUSG00000019301;ENSMUSG00000019942;ENSMUSG00000020151;ENSMUSG00000021200;ENSMUSG00000021364;ENSMUSG00000022033;ENSMUSG00000022129;ENSMUSG00000022226;ENSMUSG00000022613;ENSMUSG00000022887;ENSMUSG00000023047;ENSMUSG00000025574;ENSMUSG00000026414;ENSMUSG00000027199;ENSMUSG00000027296;…
GO:0003008	Biological Process	system process	33	2952	0.113188	ENSMUSG00000001642;ENSMUSG00000017400;ENSMUSG00000020216;ENSMUSG00000022061;ENSMUSG00000022144;ENSMUSG00000026407;ENSMUSG00000026414;ENSMUSG00000027199;ENSMUSG00000027533;ENSMUSG00000028024;ENSMUSG00000028456;ENSMUSG00000028525;ENSMUSG00000029544;ENSMUSG00000031430;ENSMUSG00000031654;ENSMUSG00000031789;ENSMUSG00000032034;ENSMUSG00000032937;ENSMUSG00000035458;ENSMUSG00000035783;ENSMUSG00000037868;…
GO:0008289	Molecular Function	lipid binding	11	787	0.113499	ENSMUSG00000004035;ENSMUSG00000019301;ENSMUSG00000027533;ENSMUSG00000028159;ENSMUSG00000028456;ENSMUSG00000030616;ENSMUSG00000031870;ENSMUSG00000037797;ENSMUSG00000038668;ENSMUSG00000062515;ENSMUSG00000063415
GO:1901700	Biological Process	response to oxygen-containing compound	21	1755	0.113618	ENSMUSG00000001642;ENSMUSG00000019102;ENSMUSG00000019942;ENSMUSG00000022061;ENSMUSG00000022144;ENSMUSG00000023034;ENSMUSG00000027199;ENSMUSG00000028456;ENSMUSG00000028525;ENSMUSG00000029304;ENSMUSG00000031870;ENSMUSG00000033022;ENSMUSG00000037797;ENSMUSG00000037868;ENSMUSG00000038668;ENSMUSG00000047591;ENSMUSG00000050953;ENSMUSG00000051159;ENSMUSG00000061718;ENSMUSG00000062327;ENSMUSG00000063415
GO:0004865	Molecular Function	protein serine/threonine phosphatase inhibitor activity	1	13	0.113671	ENSMUSG00000061718
GO:0016840	Molecular Function	carbon-nitrogen lyase activity	1	13	0.113671	ENSMUSG00000029596
GO:0017017	Molecular Function	MAP kinase tyrosine/serine/threonine phosphatase activity	1	13	0.113671	ENSMUSG00000030203
GO:0017081	Molecular Function	chloride channel regulator activity	1	13	0.113671	ENSMUSG00000041245
GO:0042043	Molecular Function	neurexin family protein binding	1	13	0.113671	ENSMUSG00000030616
GO:0014070	Biological Process	response to organic cyclic compound	13	989	0.113672	ENSMUSG00000004035;ENSMUSG00000019102;ENSMUSG00000022061;ENSMUSG00000022144;ENSMUSG00000028525;ENSMUSG00000029304;ENSMUSG00000031870;ENSMUSG00000032937;ENSMUSG00000033022;ENSMUSG00000042817;ENSMUSG00000050953;ENSMUSG00000051159;ENSMUSG00000061718
GO:0043401	Biological Process	steroid hormone mediated signaling pathway	3	130	0.113835	ENSMUSG00000022061;ENSMUSG00000031870;ENSMUSG00000032937
GO:0042220	Biological Process	response to cocaine	2	64	0.114062	ENSMUSG00000031870;ENSMUSG00000061718
GO:0043949	Biological Process	regulation of cAMP-mediated signaling	2	64	0.114062	ENSMUSG00000028525;ENSMUSG00000038668
GO:0051926	Biological Process	negative regulation of calcium ion transport	2	64	0.114062	ENSMUSG00000004035;ENSMUSG00000074595
GO:0008361	Biological Process	regulation of cell size	4	204	0.114106	ENSMUSG00000001313;ENSMUSG00000032937;ENSMUSG00000041245;ENSMUSG00000051243
GO:0060322	Biological Process	head development	11	805	0.114143	ENSMUSG00000004892;ENSMUSG00000018698;ENSMUSG00000022129;ENSMUSG00000023011;ENSMUSG00000028417;ENSMUSG00000031654;ENSMUSG00000037868;ENSMUSG00000038668;ENSMUSG00000051159;ENSMUSG00000063063;ENSMUSG00000064293
GO:0034702	Cellular Component	ion channel complex	5	293	0.114807	ENSMUSG00000026407;ENSMUSG00000028525;ENSMUSG00000031789;ENSMUSG00000032034;ENSMUSG00000039639
GO:0035303	Biological Process	regulation of dephosphorylation	4	205	0.115604	ENSMUSG00000030616;ENSMUSG00000030865;ENSMUSG00000042429;ENSMUSG00000061718
GO:0031011	Cellular Component	Ino80 complex	1	14	0.115681	ENSMUSG00000047989
GO:0043220	Cellular Component	Schmidt-Lanterman incisure	1	14	0.115681	ENSMUSG00000001642
GO:0030315	Cellular Component	T-tubule	2	67	0.116359	ENSMUSG00000026407;ENSMUSG00000032034
GO:0035861	Cellular Component	site of double-strand break	2	67	0.116359	ENSMUSG00000026107;ENSMUSG00000098374
GO:0005923	Cellular Component	bicellular tight junction	3	136	0.116715	ENSMUSG00000041245;ENSMUSG00000053062;ENSMUSG00000068876
GO:0006940	Biological Process	regulation of smooth muscle contraction	2	65	0.117014	ENSMUSG00000035458;ENSMUSG00000042429
GO:0015909	Biological Process	long-chain fatty acid transport	2	65	0.117014	ENSMUSG00000027533;ENSMUSG00000062515
GO:0019722	Biological Process	calcium-mediated signaling	4	206	0.117111	ENSMUSG00000004035;ENSMUSG00000020216;ENSMUSG00000030865;ENSMUSG00000035458
GO:0033218	Molecular Function	amide binding	6	360	0.117409	ENSMUSG00000004035;ENSMUSG00000028024;ENSMUSG00000029544;ENSMUSG00000032937;ENSMUSG00000040562;ENSMUSG00000074006
GO:0004252	Molecular Function	serine-type endopeptidase activity	4	202	0.117675	ENSMUSG00000022226;ENSMUSG00000022887;ENSMUSG00000033825;ENSMUSG00000061068
GO:0005576	Cellular Component	extracellular region	30	2754	0.118247	ENSMUSG00000001642;ENSMUSG00000004035;ENSMUSG00000004892;ENSMUSG00000017733;ENSMUSG00000019966;ENSMUSG00000021319;ENSMUSG00000022144;ENSMUSG00000022226;ENSMUSG00000022887;ENSMUSG00000025213;ENSMUSG00000027443;ENSMUSG00000027445;ENSMUSG00000027533;ENSMUSG00000029304;ENSMUSG00000031654;ENSMUSG00000040258;ENSMUSG00000040562;ENSMUSG00000041536;ENSMUSG00000044863;ENSMUSG00000049350;ENSMUSG00000050088;…
GO:0015276	Molecular Function	ligand-gated ion channel activity	3	130	0.11931	ENSMUSG00000031789;ENSMUSG00000032034;ENSMUSG00000033007
GO:0001973	Biological Process	adenosine receptor signaling pathway	1	14	0.119426	ENSMUSG00000042429
GO:0006570	Biological Process	tyrosine metabolic process	1	14	0.119426	ENSMUSG00000022129
GO:0006825	Biological Process	copper ion transport	1	14	0.119426	ENSMUSG00000012428
GO:0021554	Biological Process	optic nerve development	1	14	0.119426	ENSMUSG00000038668
GO:0021936	Biological Process	regulation of cerebellar granule cell precursor proliferation	1	14	0.119426	ENSMUSG00000018698
GO:0030157	Biological Process	pancreatic juice secretion	1	14	0.119426	ENSMUSG00000041245
GO:0033148	Biological Process	positive regulation of intracellular estrogen receptor signaling pathway	1	14	0.119426	ENSMUSG00000032937
GO:0038092	Biological Process	nodal signaling pathway	1	14	0.119426	ENSMUSG00000047407
GO:0042748	Biological Process	circadian sleep/wake cycle, non-REM sleep	1	14	0.119426	ENSMUSG00000042429
GO:0044827	Biological Process	modulation by host of viral genome replication	1	14	0.119426	ENSMUSG00000026880
GO:0046185	Biological Process	aldehyde catabolic process	1	14	0.119426	ENSMUSG00000037797
GO:0046415	Biological Process	urate metabolic process	1	14	0.119426	ENSMUSG00000029304
GO:0046689	Biological Process	response to mercury ion	1	14	0.119426	ENSMUSG00000027199
GO:0048672	Biological Process	positive regulation of collateral sprouting	1	14	0.119426	ENSMUSG00000001313
GO:0055057	Biological Process	neuroblast division	1	14	0.119426	ENSMUSG00000022129
GO:0060179	Biological Process	male mating behavior	1	14	0.119426	ENSMUSG00000043753
GO:0071372	Biological Process	cellular response to follicle-stimulating hormone stimulus	1	14	0.119426	ENSMUSG00000032937
GO:0071472	Biological Process	cellular response to salt stress	1	14	0.119426	ENSMUSG00000001642
GO:0071850	Biological Process	mitotic cell cycle arrest	1	14	0.119426	ENSMUSG00000022061
GO:0071871	Biological Process	response to epinephrine	1	14	0.119426	ENSMUSG00000028525
GO:0072176	Biological Process	nephric duct development	1	14	0.119426	ENSMUSG00000018698
GO:0072224	Biological Process	metanephric glomerulus development	1	14	0.119426	ENSMUSG00000018698
GO:0086013	Biological Process	membrane repolarization during cardiac muscle cell action potential	1	14	0.119426	ENSMUSG00000032034
GO:0090185	Biological Process	negative regulation of kidney development	1	14	0.119426	ENSMUSG00000051159
GO:0098917	Biological Process	retrograde trans-synaptic signaling	1	14	0.119426	ENSMUSG00000027533
GO:1901526	Biological Process	positive regulation of mitophagy	1	14	0.119426	ENSMUSG00000026672
GO:1901857	Biological Process	positive regulation of cellular respiration	1	14	0.119426	ENSMUSG00000019942
GO:1902018	Biological Process	negative regulation of cilium assembly	1	14	0.119426	ENSMUSG00000052302
GO:1902188	Biological Process	positive regulation of viral release from host cell	1	14	0.119426	ENSMUSG00000027536
GO:1904925	Biological Process	positive regulation of autophagy of mitochondrion in response to mitochondrial depolarization	1	14	0.119426	ENSMUSG00000026672
GO:1905331	Biological Process	negative regulation of morphogenesis of an epithelium	1	14	0.119426	ENSMUSG00000051159
GO:2000380	Biological Process	regulation of mesoderm development	1	14	0.119426	ENSMUSG00000050953
GO:0043279	Biological Process	response to alkaloid	3	133	0.119679	ENSMUSG00000004035;ENSMUSG00000031870;ENSMUSG00000061718
GO:0046173	Biological Process	polyol biosynthetic process	2	66	0.119985	ENSMUSG00000001642;ENSMUSG00000027296
GO:1903902	Biological Process	positive regulation of viral life cycle	2	66	0.119985	ENSMUSG00000026880;ENSMUSG00000027536
GO:2000242	Biological Process	negative regulation of reproductive process	2	66	0.119985	ENSMUSG00000022061;ENSMUSG00000050953
GO:0071804	Biological Process	cellular potassium ion transport	4	208	0.12015	ENSMUSG00000005362;ENSMUSG00000032034;ENSMUSG00000039639;ENSMUSG00000041245
GO:0071805	Biological Process	potassium ion transmembrane transport	4	208	0.12015	ENSMUSG00000005362;ENSMUSG00000032034;ENSMUSG00000039639;ENSMUSG00000041245
GO:0051223	Biological Process	regulation of protein transport	8	543	0.120295	ENSMUSG00000019942;ENSMUSG00000026880;ENSMUSG00000028456;ENSMUSG00000029544;ENSMUSG00000030865;ENSMUSG00000039639;ENSMUSG00000050953;ENSMUSG00000078630
GO:0040007	Biological Process	growth	13	1000	0.120815	ENSMUSG00000001313;ENSMUSG00000004892;ENSMUSG00000018698;ENSMUSG00000019942;ENSMUSG00000025213;ENSMUSG00000028417;ENSMUSG00000032218;ENSMUSG00000032937;ENSMUSG00000039313;ENSMUSG00000050953;ENSMUSG00000051243;ENSMUSG00000061082;ENSMUSG00000074923
GO:1990234	Cellular Component	transferase complex	10	748	0.120996	ENSMUSG00000005362;ENSMUSG00000019942;ENSMUSG00000020974;ENSMUSG00000021200;ENSMUSG00000023047;ENSMUSG00000032218;ENSMUSG00000038068;ENSMUSG00000047989;ENSMUSG00000062248;ENSMUSG00000098374
GO:0032434	Biological Process	regulation of proteasomal ubiquitin-dependent protein catabolic process	3	134	0.121652	ENSMUSG00000022033;ENSMUSG00000038068;ENSMUSG00000098650
GO:0005328	Molecular Function	neurotransmitter:sodium symporter activity	1	14	0.121862	ENSMUSG00000005357
GO:0008381	Molecular Function	mechanosensitive ion channel activity	1	14	0.121862	ENSMUSG00000079157
GO:0008401	Molecular Function	retinoic acid 4-hydroxylase activity	1	14	0.121862	ENSMUSG00000063415
GO:0008432	Molecular Function	JUN kinase binding	1	14	0.121862	ENSMUSG00000047407
GO:0015562	Molecular Function	efflux transmembrane transporter activity	1	14	0.121862	ENSMUSG00000050953
GO:0015651	Molecular Function	quaternary ammonium group transmembrane transporter activity	1	14	0.121862	ENSMUSG00000024818
GO:0016505	Molecular Function	peptidase activator activity involved in apoptotic process	1	14	0.121862	ENSMUSG00000022061
GO:0019841	Molecular Function	retinol binding	1	14	0.121862	ENSMUSG00000037797
GO:0031748	Molecular Function	D1 dopamine receptor binding	1	14	0.121862	ENSMUSG00000061718
GO:0048185	Molecular Function	activin binding	1	14	0.121862	ENSMUSG00000023047
GO:0051402	Biological Process	neuron apoptotic process	5	289	0.122091	ENSMUSG00000022144;ENSMUSG00000023011;ENSMUSG00000026672;ENSMUSG00000051159;ENSMUSG00000057666
GO:0098978	Cellular Component	glutamatergic synapse	7	474	0.122778	ENSMUSG00000004892;ENSMUSG00000005357;ENSMUSG00000028456;ENSMUSG00000029544;ENSMUSG00000031654;ENSMUSG00000057666;ENSMUSG00000061718
GO:0051962	Biological Process	positive regulation of nervous system development	9	635	0.122911	ENSMUSG00000001313;ENSMUSG00000018698;ENSMUSG00000022129;ENSMUSG00000027296;ENSMUSG00000031654;ENSMUSG00000037868;ENSMUSG00000038668;ENSMUSG00000047407;ENSMUSG00000051243
GO:0001707	Biological Process	mesoderm formation	2	67	0.122974	ENSMUSG00000050953;ENSMUSG00000062327
GO:0055008	Biological Process	cardiac muscle tissue morphogenesis	2	67	0.122974	ENSMUSG00000026414;ENSMUSG00000035458
GO:0033202	Cellular Component	DNA helicase complex	1	15	0.123415	ENSMUSG00000047989
GO:0033268	Cellular Component	node of Ranvier	1	15	0.123415	ENSMUSG00000004892
GO:0007189	Biological Process	adenylate cyclase-activating G protein-coupled receptor signaling pathway	3	135	0.123636	ENSMUSG00000028525;ENSMUSG00000032937;ENSMUSG00000038668
GO:0051015	Molecular Function	actin filament binding	4	206	0.123934	ENSMUSG00000018830;ENSMUSG00000032085;ENSMUSG00000035458;ENSMUSG00000063063
GO:0090407	Biological Process	organophosphate biosynthetic process	8	547	0.123946	ENSMUSG00000025574;ENSMUSG00000027296;ENSMUSG00000027452;ENSMUSG00000027533;ENSMUSG00000033192;ENSMUSG00000041323;ENSMUSG00000057666;ENSMUSG00000058979
GO:0051241	Biological Process	negative regulation of multicellular organismal process	16	1290	0.124099	ENSMUSG00000015217;ENSMUSG00000020151;ENSMUSG00000022061;ENSMUSG00000028525;ENSMUSG00000031654;ENSMUSG00000032937;ENSMUSG00000038668;ENSMUSG00000039313;ENSMUSG00000040260;ENSMUSG00000041245;ENSMUSG00000042429;ENSMUSG00000049608;ENSMUSG00000050953;ENSMUSG00000051159;ENSMUSG00000053062;ENSMUSG00000064293
GO:0009968	Biological Process	negative regulation of signal transduction	15	1195	0.124518	ENSMUSG00000004035;ENSMUSG00000020151;ENSMUSG00000021319;ENSMUSG00000022033;ENSMUSG00000022061;ENSMUSG00000022144;ENSMUSG00000023011;ENSMUSG00000026672;ENSMUSG00000028525;ENSMUSG00000030203;ENSMUSG00000031654;ENSMUSG00000038668;ENSMUSG00000039313;ENSMUSG00000047407;ENSMUSG00000063415
GO:0044237	Biological Process	cellular metabolic process	103	10466	0.124636	ENSMUSG00000000317;ENSMUSG00000001156;ENSMUSG00000001642;ENSMUSG00000004035;ENSMUSG00000005362;ENSMUSG00000012428;ENSMUSG00000015217;ENSMUSG00000017733;ENSMUSG00000018698;ENSMUSG00000019102;ENSMUSG00000019301;ENSMUSG00000019942;ENSMUSG00000019966;ENSMUSG00000020151;ENSMUSG00000020974;ENSMUSG00000021200;ENSMUSG00000021319;ENSMUSG00000021364;ENSMUSG00000022033;ENSMUSG00000022061;ENSMUSG00000022129;…
GO:0015031	Biological Process	protein transport	19	1582	0.124987	ENSMUSG00000019942;ENSMUSG00000026672;ENSMUSG00000026880;ENSMUSG00000027519;ENSMUSG00000027536;ENSMUSG00000028456;ENSMUSG00000029544;ENSMUSG00000030616;ENSMUSG00000030865;ENSMUSG00000031654;ENSMUSG00000037868;ENSMUSG00000039639;ENSMUSG00000042429;ENSMUSG00000047591;ENSMUSG00000049350;ENSMUSG00000050953;ENSMUSG00000052302;ENSMUSG00000057000;ENSMUSG00000078630
GO:0016529	Cellular Component	sarcoplasmic reticulum	2	70	0.125013	ENSMUSG00000004035;ENSMUSG00000020216
GO:0022834	Molecular Function	ligand-gated channel activity	3	133	0.125386	ENSMUSG00000031789;ENSMUSG00000032034;ENSMUSG00000033007
GO:0006690	Biological Process	icosanoid metabolic process	3	136	0.125632	ENSMUSG00000001642;ENSMUSG00000027533;ENSMUSG00000040562
GO:0031399	Biological Process	regulation of protein modification process	22	1878	0.125662	ENSMUSG00000019966;ENSMUSG00000020151;ENSMUSG00000021319;ENSMUSG00000022033;ENSMUSG00000022061;ENSMUSG00000022144;ENSMUSG00000030203;ENSMUSG00000031853;ENSMUSG00000032218;ENSMUSG00000032937;ENSMUSG00000035783;ENSMUSG00000038668;ENSMUSG00000039313;ENSMUSG00000041245;ENSMUSG00000041359;ENSMUSG00000042429;ENSMUSG00000049608;ENSMUSG00000061718;ENSMUSG00000062248;ENSMUSG00000062515;ENSMUSG00000074923;…
GO:0033674	Biological Process	positive regulation of kinase activity	8	549	0.125794	ENSMUSG00000019966;ENSMUSG00000022033;ENSMUSG00000031853;ENSMUSG00000038668;ENSMUSG00000041359;ENSMUSG00000042429;ENSMUSG00000062248;ENSMUSG00000074923
GO:0032233	Biological Process	positive regulation of actin filament bundle assembly	2	68	0.125982	ENSMUSG00000020388;ENSMUSG00000038668
GO:0042440	Biological Process	pigment metabolic process	2	68	0.125982	ENSMUSG00000022129;ENSMUSG00000051159
GO:1904377	Biological Process	positive regulation of protein localization to cell periphery	2	68	0.125982	ENSMUSG00000017400;ENSMUSG00000041245
GO:0060341	Biological Process	regulation of cellular localization	13	1008	0.126171	ENSMUSG00000004035;ENSMUSG00000017400;ENSMUSG00000019942;ENSMUSG00000020216;ENSMUSG00000022144;ENSMUSG00000026414;ENSMUSG00000026880;ENSMUSG00000028456;ENSMUSG00000029544;ENSMUSG00000030865;ENSMUSG00000039639;ENSMUSG00000041245;ENSMUSG00000098650
GO:0044433	Cellular Component	cytoplasmic vesicle part	11	851	0.127031	ENSMUSG00000001313;ENSMUSG00000012428;ENSMUSG00000020388;ENSMUSG00000022129;ENSMUSG00000027519;ENSMUSG00000027536;ENSMUSG00000028456;ENSMUSG00000030616;ENSMUSG00000040569;ENSMUSG00000049350;ENSMUSG00000057666
GO:1902105	Biological Process	regulation of leukocyte differentiation	5	293	0.127286	ENSMUSG00000015217;ENSMUSG00000019966;ENSMUSG00000032937;ENSMUSG00000049608;ENSMUSG00000063415
GO:0003091	Biological Process	renal water homeostasis	1	15	0.127393	ENSMUSG00000001642
GO:0007512	Biological Process	adult heart development	1	15	0.127393	ENSMUSG00000050953
GO:0009111	Biological Process	vitamin catabolic process	1	15	0.127393	ENSMUSG00000063415
GO:0009214	Biological Process	cyclic nucleotide catabolic process	1	15	0.127393	ENSMUSG00000028525
GO:0010882	Biological Process	regulation of cardiac muscle contraction by calcium ion signaling	1	15	0.127393	ENSMUSG00000035458
GO:0010918	Biological Process	positive regulation of mitochondrial membrane potential	1	15	0.127393	ENSMUSG00000041359
GO:0019321	Biological Process	pentose metabolic process	1	15	0.127393	ENSMUSG00000057363
GO:0021783	Biological Process	preganglionic parasympathetic fiber development	1	15	0.127393	ENSMUSG00000037868
GO:0032511	Biological Process	late endosome to vacuole transport via multivesicular body sorting pathway	1	15	0.127393	ENSMUSG00000027536
GO:0035112	Biological Process	genitalia morphogenesis	1	15	0.127393	ENSMUSG00000022061
GO:0035358	Biological Process	regulation of peroxisome proliferator activated receptor signaling pathway	1	15	0.127393	ENSMUSG00000027533
GO:0035672	Biological Process	oligopeptide transmembrane transport	1	15	0.127393	ENSMUSG00000050953
GO:0036445	Biological Process	neuronal stem cell division	1	15	0.127393	ENSMUSG00000022129
GO:0042754	Biological Process	negative regulation of circadian rhythm	1	15	0.127393	ENSMUSG00000042429
GO:0044065	Biological Process	regulation of respiratory system process	1	15	0.127393	ENSMUSG00000042429
GO:0044794	Biological Process	positive regulation by host of viral process	1	15	0.127393	ENSMUSG00000026880
GO:0048070	Biological Process	regulation of developmental pigmentation	1	15	0.127393	ENSMUSG00000019966
GO:0048308	Biological Process	organelle inheritance	1	15	0.127393	ENSMUSG00000019942
GO:0048313	Biological Process	Golgi inheritance	1	15	0.127393	ENSMUSG00000019942
GO:0051280	Biological Process	negative regulation of release of sequestered calcium ion into cytosol	1	15	0.127393	ENSMUSG00000004035
GO:0051782	Biological Process	negative regulation of cell division	1	15	0.127393	ENSMUSG00000027536
GO:0070207	Biological Process	protein homotrimerization	1	15	0.127393	ENSMUSG00000012428
GO:0071474	Biological Process	cellular hyperosmotic response	1	15	0.127393	ENSMUSG00000001642
GO:0086014	Biological Process	atrial cardiac muscle cell action potential	1	15	0.127393	ENSMUSG00000032034
GO:0086026	Biological Process	atrial cardiac muscle cell to AV node cell signaling	1	15	0.127393	ENSMUSG00000032034
GO:0086066	Biological Process	atrial cardiac muscle cell to AV node cell communication	1	15	0.127393	ENSMUSG00000032034
GO:0090494	Biological Process	dopamine uptake	1	15	0.127393	ENSMUSG00000022144
GO:0098814	Biological Process	spontaneous synaptic transmission	1	15	0.127393	ENSMUSG00000028456
GO:0099151	Biological Process	regulation of postsynaptic density assembly	1	15	0.127393	ENSMUSG00000031654
GO:0106070	Biological Process	regulation of adenylate cyclase-activating G protein-coupled receptor signaling pathway	1	15	0.127393	ENSMUSG00000028525
GO:1901163	Biological Process	regulation of trophoblast cell migration	1	15	0.127393	ENSMUSG00000050953
GO:1901841	Biological Process	regulation of high voltage-gated calcium channel activity	1	15	0.127393	ENSMUSG00000028525
GO:1902306	Biological Process	negative regulation of sodium ion transmembrane transport	1	15	0.127393	ENSMUSG00000098650
GO:1903818	Biological Process	positive regulation of voltage-gated potassium channel activity	1	15	0.127393	ENSMUSG00000039639
GO:1904862	Biological Process	inhibitory synapse assembly	1	15	0.127393	ENSMUSG00000031654
GO:1904923	Biological Process	regulation of autophagy of mitochondrion in response to mitochondrial depolarization	1	15	0.127393	ENSMUSG00000026672
GO:0016247	Molecular Function	channel regulator activity	3	134	0.127437	ENSMUSG00000035458;ENSMUSG00000039639;ENSMUSG00000041245
GO:0019899	Molecular Function	enzyme binding	27	2330	0.127587	ENSMUSG00000001313;ENSMUSG00000004035;ENSMUSG00000020151;ENSMUSG00000020374;ENSMUSG00000020388;ENSMUSG00000022021;ENSMUSG00000022061;ENSMUSG00000022144;ENSMUSG00000026672;ENSMUSG00000026880;ENSMUSG00000027296;ENSMUSG00000030203;ENSMUSG00000030616;ENSMUSG00000031870;ENSMUSG00000035458;ENSMUSG00000035783;ENSMUSG00000037868;ENSMUSG00000038068;ENSMUSG00000040260;ENSMUSG00000040562;ENSMUSG00000041359;…
GO:0032880	Biological Process	regulation of protein localization	12	918	0.128834	ENSMUSG00000017400;ENSMUSG00000019942;ENSMUSG00000022061;ENSMUSG00000026880;ENSMUSG00000028456;ENSMUSG00000029544;ENSMUSG00000030865;ENSMUSG00000039639;ENSMUSG00000041245;ENSMUSG00000050953;ENSMUSG00000078630;ENSMUSG00000098650
GO:0003143	Biological Process	embryonic heart tube morphogenesis	2	69	0.129007	ENSMUSG00000050953;ENSMUSG00000067860
GO:0071495	Biological Process	cellular response to endogenous stimulus	16	1299	0.129495	ENSMUSG00000001642;ENSMUSG00000004035;ENSMUSG00000018698;ENSMUSG00000021319;ENSMUSG00000022061;ENSMUSG00000022144;ENSMUSG00000023034;ENSMUSG00000023047;ENSMUSG00000027331;ENSMUSG00000028525;ENSMUSG00000029304;ENSMUSG00000031870;ENSMUSG00000032937;ENSMUSG00000042817;ENSMUSG00000050953;ENSMUSG00000051159
GO:0072089	Biological Process	stem cell proliferation	3	138	0.129659	ENSMUSG00000019966;ENSMUSG00000022129;ENSMUSG00000050953
GO:0004115	Molecular Function	3',5'-cyclic-AMP phosphodiesterase activity	1	15	0.129979	ENSMUSG00000028525
GO:0004708	Molecular Function	MAP kinase kinase activity	1	15	0.129979	ENSMUSG00000022033
GO:0005283	Molecular Function	amino acid:sodium symporter activity	1	15	0.129979	ENSMUSG00000005357
GO:0005523	Molecular Function	tropomyosin binding	1	15	0.129979	ENSMUSG00000026414
GO:0015172	Molecular Function	acidic amino acid transmembrane transporter activity	1	15	0.129979	ENSMUSG00000005357
GO:0030553	Molecular Function	cGMP binding	1	15	0.129979	ENSMUSG00000031789
GO:0033549	Molecular Function	MAP kinase phosphatase activity	1	15	0.129979	ENSMUSG00000030203
GO:0035173	Molecular Function	histone kinase activity	1	15	0.129979	ENSMUSG00000019942
GO:0042171	Molecular Function	lysophosphatidic acid acyltransferase activity	1	15	0.129979	ENSMUSG00000033192
GO:0045504	Molecular Function	dynein heavy chain binding	1	15	0.129979	ENSMUSG00000029757
GO:0004869	Molecular Function	cysteine-type endopeptidase inhibitor activity	2	68	0.130436	ENSMUSG00000027443;ENSMUSG00000027445
GO:0032386	Biological Process	regulation of intracellular transport	7	466	0.130739	ENSMUSG00000019942;ENSMUSG00000026414;ENSMUSG00000026880;ENSMUSG00000028456;ENSMUSG00000029544;ENSMUSG00000030865;ENSMUSG00000039639
GO:0007188	Biological Process	adenylate cyclase-modulating G protein-coupled receptor signaling pathway	4	215	0.131051	ENSMUSG00000028525;ENSMUSG00000032937;ENSMUSG00000038668;ENSMUSG00000042429
GO:0045930	Biological Process	negative regulation of mitotic cell cycle	4	215	0.131051	ENSMUSG00000019942;ENSMUSG00000022061;ENSMUSG00000026107;ENSMUSG00000027536
GO:0005614	Cellular Component	interstitial matrix	1	16	0.131082	ENSMUSG00000025213
GO:0042575	Cellular Component	DNA polymerase complex	1	16	0.131082	ENSMUSG00000020974
GO:0044327	Cellular Component	dendritic spine head	1	16	0.131082	ENSMUSG00000061718
GO:0098890	Cellular Component	extrinsic component of postsynaptic membrane	1	16	0.131082	ENSMUSG00000063063
GO:0048332	Biological Process	mesoderm morphogenesis	2	70	0.132048	ENSMUSG00000050953;ENSMUSG00000062327
GO:0019935	Biological Process	cyclic-nucleotide-mediated signaling	4	216	0.132641	ENSMUSG00000028525;ENSMUSG00000032937;ENSMUSG00000038668;ENSMUSG00000057666
GO:0009056	Biological Process	catabolic process	27	2392	0.132684	ENSMUSG00000004035;ENSMUSG00000005362;ENSMUSG00000021200;ENSMUSG00000022033;ENSMUSG00000022144;ENSMUSG00000022613;ENSMUSG00000026672;ENSMUSG00000027536;ENSMUSG00000028024;ENSMUSG00000028525;ENSMUSG00000029304;ENSMUSG00000029596;ENSMUSG00000029695;ENSMUSG00000031683;ENSMUSG00000033022;ENSMUSG00000037797;ENSMUSG00000038068;ENSMUSG00000040562;ENSMUSG00000042429;ENSMUSG00000042684;ENSMUSG00000050345;…
GO:0014069	Cellular Component	postsynaptic density	6	395	0.133344	ENSMUSG00000027533;ENSMUSG00000028525;ENSMUSG00000029544;ENSMUSG00000042429;ENSMUSG00000057666;ENSMUSG00000063063
GO:0006665	Biological Process	sphingolipid metabolic process	3	140	0.133732	ENSMUSG00000021364;ENSMUSG00000032908;ENSMUSG00000058966
GO:0006081	Biological Process	cellular aldehyde metabolic process	2	71	0.135107	ENSMUSG00000019102;ENSMUSG00000037797
GO:0007622	Biological Process	rhythmic behavior	2	71	0.135107	ENSMUSG00000037868;ENSMUSG00000042429
GO:0055021	Biological Process	regulation of cardiac muscle tissue growth	2	71	0.135107	ENSMUSG00000019942;ENSMUSG00000050953
GO:0071385	Biological Process	cellular response to glucocorticoid stimulus	2	71	0.135107	ENSMUSG00000022144;ENSMUSG00000042817
GO:0009226	Biological Process	nucleotide-sugar biosynthetic process	1	16	0.135287	ENSMUSG00000057363
GO:0014889	Biological Process	muscle atrophy	1	16	0.135287	ENSMUSG00000027199
GO:0015697	Biological Process	quaternary ammonium group transport	1	16	0.135287	ENSMUSG00000024818
GO:0015867	Biological Process	ATP transport	1	16	0.135287	ENSMUSG00000050953
GO:0018119	Biological Process	peptidyl-cysteine S-nitrosylation	1	16	0.135287	ENSMUSG00000057666
GO:0030277	Biological Process	maintenance of gastrointestinal epithelium	1	16	0.135287	ENSMUSG00000031430
GO:0032225	Biological Process	regulation of synaptic transmission, dopaminergic	1	16	0.135287	ENSMUSG00000022144
GO:0032276	Biological Process	regulation of gonadotropin secretion	1	16	0.135287	ENSMUSG00000050953
GO:0035633	Biological Process	maintenance of permeability of blood-brain barrier	1	16	0.135287	ENSMUSG00000041245
GO:0042135	Biological Process	neurotransmitter catabolic process	1	16	0.135287	ENSMUSG00000078630
GO:0042415	Biological Process	norepinephrine metabolic process	1	16	0.135287	ENSMUSG00000001642
GO:0046348	Biological Process	amino sugar catabolic process	1	16	0.135287	ENSMUSG00000042684
GO:0048715	Biological Process	negative regulation of oligodendrocyte differentiation	1	16	0.135287	ENSMUSG00000040260
GO:0055089	Biological Process	fatty acid homeostasis	1	16	0.135287	ENSMUSG00000042429
GO:0055119	Biological Process	relaxation of cardiac muscle	1	16	0.135287	ENSMUSG00000028525
GO:0060044	Biological Process	negative regulation of cardiac muscle cell proliferation	1	16	0.135287	ENSMUSG00000050953
GO:0061450	Biological Process	trophoblast cell migration	1	16	0.135287	ENSMUSG00000050953
GO:0061952	Biological Process	midbody abscission	1	16	0.135287	ENSMUSG00000027536
GO:0070886	Biological Process	positive regulation of calcineurin-NFAT signaling cascade	1	16	0.135287	ENSMUSG00000030865
GO:0071285	Biological Process	cellular response to lithium ion	1	16	0.135287	ENSMUSG00000062515
GO:0090493	Biological Process	catecholamine uptake	1	16	0.135287	ENSMUSG00000022144
GO:0098712	Biological Process	L-glutamate import across plasma membrane	1	16	0.135287	ENSMUSG00000005357
GO:0106058	Biological Process	positive regulation of calcineurin-mediated signaling	1	16	0.135287	ENSMUSG00000030865
GO:1900121	Biological Process	negative regulation of receptor binding	1	16	0.135287	ENSMUSG00000022061
GO:1901213	Biological Process	regulation of transcription from RNA polymerase II promoter involved in heart development	1	16	0.135287	ENSMUSG00000062327
GO:1902358	Biological Process	sulfate transmembrane transport	1	16	0.135287	ENSMUSG00000040569
GO:1903830	Biological Process	magnesium ion transmembrane transport	1	16	0.135287	ENSMUSG00000067219
GO:2000302	Biological Process	positive regulation of synaptic vesicle exocytosis	1	16	0.135287	ENSMUSG00000028456
GO:0071702	Biological Process	organic substance transport	27	2398	0.135465	ENSMUSG00000005357;ENSMUSG00000019942;ENSMUSG00000022061;ENSMUSG00000022144;ENSMUSG00000024818;ENSMUSG00000026672;ENSMUSG00000026880;ENSMUSG00000027519;ENSMUSG00000027533;ENSMUSG00000027536;ENSMUSG00000028456;ENSMUSG00000029304;ENSMUSG00000029544;ENSMUSG00000030616;ENSMUSG00000030865;ENSMUSG00000031654;ENSMUSG00000037868;ENSMUSG00000039639;ENSMUSG00000040569;ENSMUSG00000042429;ENSMUSG00000047591;…
GO:0022843	Molecular Function	voltage-gated cation channel activity	3	138	0.135756	ENSMUSG00000026407;ENSMUSG00000032034;ENSMUSG00000039639
GO:0001838	Biological Process	embryonic epithelial tube formation	3	141	0.135785	ENSMUSG00000022144;ENSMUSG00000047407;ENSMUSG00000062327
GO:0045637	Biological Process	regulation of myeloid cell differentiation	4	218	0.135845	ENSMUSG00000015217;ENSMUSG00000019966;ENSMUSG00000032937;ENSMUSG00000049608
GO:0050767	Biological Process	regulation of neurogenesis	12	928	0.136156	ENSMUSG00000001313;ENSMUSG00000022129;ENSMUSG00000027296;ENSMUSG00000030103;ENSMUSG00000037868;ENSMUSG00000038668;ENSMUSG00000039313;ENSMUSG00000040260;ENSMUSG00000047407;ENSMUSG00000051243;ENSMUSG00000063063;ENSMUSG00000064293
GO:1903827	Biological Process	regulation of cellular protein localization	8	560	0.136212	ENSMUSG00000017400;ENSMUSG00000019942;ENSMUSG00000026880;ENSMUSG00000029544;ENSMUSG00000030865;ENSMUSG00000039639;ENSMUSG00000041245;ENSMUSG00000098650
GO:0005783	Cellular Component	endoplasmic reticulum	20	1761	0.136894	ENSMUSG00000004035;ENSMUSG00000019102;ENSMUSG00000020216;ENSMUSG00000021364;ENSMUSG00000023011;ENSMUSG00000026880;ENSMUSG00000030101;ENSMUSG00000031870;ENSMUSG00000032908;ENSMUSG00000033122;ENSMUSG00000033192;ENSMUSG00000039639;ENSMUSG00000041359;ENSMUSG00000042429;ENSMUSG00000042817;ENSMUSG00000050953;ENSMUSG00000058966;ENSMUSG00000063415;ENSMUSG00000075410;ENSMUSG00000078630
GO:0035637	Biological Process	multicellular organismal signaling	3	142	0.137849	ENSMUSG00000032034;ENSMUSG00000039639;ENSMUSG00000050953
GO:1901991	Biological Process	negative regulation of mitotic cell cycle phase transition	3	142	0.137849	ENSMUSG00000019942;ENSMUSG00000026107;ENSMUSG00000027536
GO:0004029	Molecular Function	aldehyde dehydrogenase (NAD) activity	1	16	0.13802	ENSMUSG00000019102
GO:0015095	Molecular Function	magnesium ion transmembrane transporter activity	1	16	0.13802	ENSMUSG00000067219
GO:0015116	Molecular Function	sulfate transmembrane transporter activity	1	16	0.13802	ENSMUSG00000040569
GO:0016918	Molecular Function	retinal binding	1	16	0.13802	ENSMUSG00000037797
GO:0042834	Molecular Function	peptidoglycan binding	1	16	0.13802	ENSMUSG00000049350
GO:0045125	Molecular Function	bioactive lipid receptor activity	1	16	0.13802	ENSMUSG00000038668
GO:0070403	Molecular Function	NAD+ binding	1	16	0.13802	ENSMUSG00000057363
GO:0007422	Biological Process	peripheral nervous system development	2	72	0.138181	ENSMUSG00000022144;ENSMUSG00000037868
GO:0007595	Biological Process	lactation	2	72	0.138181	ENSMUSG00000033022;ENSMUSG00000050953
GO:0014855	Biological Process	striated muscle cell proliferation	2	72	0.138181	ENSMUSG00000019942;ENSMUSG00000050953
GO:0032387	Biological Process	negative regulation of intracellular transport	2	72	0.138181	ENSMUSG00000029544;ENSMUSG00000039639
GO:0045670	Biological Process	regulation of osteoclast differentiation	2	72	0.138181	ENSMUSG00000032937;ENSMUSG00000049608
GO:0042692	Biological Process	muscle cell differentiation	6	386	0.138241	ENSMUSG00000018830;ENSMUSG00000026414;ENSMUSG00000036766;ENSMUSG00000053062;ENSMUSG00000062327;ENSMUSG00000063415
GO:0032982	Cellular Component	myosin filament	1	17	0.138682	ENSMUSG00000059430
GO:0043194	Cellular Component	axon initial segment	1	17	0.138682	ENSMUSG00000004892
GO:1902495	Cellular Component	transmembrane transporter complex	5	312	0.138821	ENSMUSG00000026407;ENSMUSG00000028525;ENSMUSG00000031789;ENSMUSG00000032034;ENSMUSG00000039639
GO:0043549	Biological Process	regulation of kinase activity	11	838	0.138983	ENSMUSG00000019966;ENSMUSG00000022033;ENSMUSG00000030203;ENSMUSG00000031853;ENSMUSG00000032218;ENSMUSG00000038668;ENSMUSG00000041359;ENSMUSG00000042429;ENSMUSG00000062248;ENSMUSG00000062515;ENSMUSG00000074923
GO:0007163	Biological Process	establishment or maintenance of cell polarity	4	220	0.13908	ENSMUSG00000001313;ENSMUSG00000050953;ENSMUSG00000055044;ENSMUSG00000063415
GO:0090130	Biological Process	tissue migration	5	302	0.139338	ENSMUSG00000020151;ENSMUSG00000023034;ENSMUSG00000035783;ENSMUSG00000059430;ENSMUSG00000062327
GO:0032279	Cellular Component	asymmetric synapse	6	401	0.140211	ENSMUSG00000027533;ENSMUSG00000028525;ENSMUSG00000029544;ENSMUSG00000042429;ENSMUSG00000057666;ENSMUSG00000063063
GO:0006950	Biological Process	response to stress	41	3848	0.14124	ENSMUSG00000000317;ENSMUSG00000001642;ENSMUSG00000004035;ENSMUSG00000015217;ENSMUSG00000017733;ENSMUSG00000019102;ENSMUSG00000019942;ENSMUSG00000020974;ENSMUSG00000021319;ENSMUSG00000022033;ENSMUSG00000022061;ENSMUSG00000022144;ENSMUSG00000022887;ENSMUSG00000023011;ENSMUSG00000026107;ENSMUSG00000026672;ENSMUSG00000028456;ENSMUSG00000028525;ENSMUSG00000029304;ENSMUSG00000031853;ENSMUSG00000032503;…
GO:0002260	Biological Process	lymphocyte homeostasis	2	73	0.14127	ENSMUSG00000026532;ENSMUSG00000032218
GO:0014068	Biological Process	positive regulation of phosphatidylinositol 3-kinase signaling	2	73	0.14127	ENSMUSG00000022061;ENSMUSG00000032937
GO:0060191	Biological Process	regulation of lipase activity	2	73	0.14127	ENSMUSG00000038668;ENSMUSG00000049608
GO:0008236	Molecular Function	serine-type peptidase activity	4	217	0.141853	ENSMUSG00000022226;ENSMUSG00000022887;ENSMUSG00000033825;ENSMUSG00000061068
GO:0046474	Biological Process	glycerophospholipid biosynthetic process	3	144	0.142008	ENSMUSG00000027533;ENSMUSG00000033192;ENSMUSG00000058979
GO:0010941	Biological Process	regulation of cell death	20	1712	0.142504	ENSMUSG00000001642;ENSMUSG00000019942;ENSMUSG00000019966;ENSMUSG00000021319;ENSMUSG00000022061;ENSMUSG00000022144;ENSMUSG00000023011;ENSMUSG00000023034;ENSMUSG00000026672;ENSMUSG00000028456;ENSMUSG00000029304;ENSMUSG00000031870;ENSMUSG00000038068;ENSMUSG00000038668;ENSMUSG00000041245;ENSMUSG00000041359;ENSMUSG00000042429;ENSMUSG00000050953;ENSMUSG00000051159;ENSMUSG00000057666
GO:0008076	Cellular Component	voltage-gated potassium channel complex	2	76	0.142754	ENSMUSG00000032034;ENSMUSG00000039639
GO:0016772	Molecular Function	transferase activity, transferring phosphorus-containing groups	12	917	0.142876	ENSMUSG00000019942;ENSMUSG00000022033;ENSMUSG00000023047;ENSMUSG00000025574;ENSMUSG00000027296;ENSMUSG00000031853;ENSMUSG00000038145;ENSMUSG00000041245;ENSMUSG00000041323;ENSMUSG00000042817;ENSMUSG00000062248;ENSMUSG00000074923
GO:0000212	Biological Process	meiotic spindle organization	1	17	0.14311	ENSMUSG00000032218
GO:0001696	Biological Process	gastric acid secretion	1	17	0.14311	ENSMUSG00000040569
GO:0008272	Biological Process	sulfate transport	1	17	0.14311	ENSMUSG00000040569
GO:0010623	Biological Process	programmed cell death involved in cell development	1	17	0.14311	ENSMUSG00000019966
GO:0015693	Biological Process	magnesium ion transport	1	17	0.14311	ENSMUSG00000067219
GO:0017014	Biological Process	protein nitrosylation	1	17	0.14311	ENSMUSG00000057666
GO:0042308	Biological Process	negative regulation of protein import into nucleus	1	17	0.14311	ENSMUSG00000029544
GO:0042447	Biological Process	hormone catabolic process	1	17	0.14311	ENSMUSG00000029304
GO:0042538	Biological Process	hyperosmotic salinity response	1	17	0.14311	ENSMUSG00000001642
GO:0048532	Biological Process	anatomical structure arrangement	1	17	0.14311	ENSMUSG00000037868
GO:0050872	Biological Process	white fat cell differentiation	1	17	0.14311	ENSMUSG00000062515
GO:0051284	Biological Process	positive regulation of sequestering of calcium ion	1	17	0.14311	ENSMUSG00000004035
GO:0051938	Biological Process	L-glutamate import	1	17	0.14311	ENSMUSG00000005357
GO:0060134	Biological Process	prepulse inhibition	1	17	0.14311	ENSMUSG00000063063
GO:0071394	Biological Process	cellular response to testosterone stimulus	1	17	0.14311	ENSMUSG00000029304
GO:0072109	Biological Process	glomerular mesangium development	1	17	0.14311	ENSMUSG00000035783
GO:0072537	Biological Process	fibroblast activation	1	17	0.14311	ENSMUSG00000035783
GO:1904590	Biological Process	negative regulation of protein import	1	17	0.14311	ENSMUSG00000029544
GO:2000651	Biological Process	positive regulation of sodium ion transmembrane transporter activity	1	17	0.14311	ENSMUSG00000041245
GO:0090316	Biological Process	positive regulation of intracellular protein transport	3	145	0.144104	ENSMUSG00000019942;ENSMUSG00000026880;ENSMUSG00000030865
GO:0001669	Cellular Component	acrosomal vesicle	3	150	0.144144	ENSMUSG00000001313;ENSMUSG00000017733;ENSMUSG00000091556
GO:0005875	Cellular Component	microtubule associated complex	3	150	0.144144	ENSMUSG00000029757;ENSMUSG00000035783;ENSMUSG00000059430
GO:0046824	Biological Process	positive regulation of nucleocytoplasmic transport	2	74	0.144375	ENSMUSG00000019942;ENSMUSG00000030865
GO:0019901	Molecular Function	protein kinase binding	10	736	0.144804	ENSMUSG00000001313;ENSMUSG00000020151;ENSMUSG00000022144;ENSMUSG00000030203;ENSMUSG00000035458;ENSMUSG00000035783;ENSMUSG00000041359;ENSMUSG00000047407;ENSMUSG00000050953;ENSMUSG00000062248
GO:0032388	Biological Process	positive regulation of intracellular transport	4	224	0.145643	ENSMUSG00000019942;ENSMUSG00000026880;ENSMUSG00000028456;ENSMUSG00000030865
GO:0044304	Cellular Component	main axon	2	77	0.145761	ENSMUSG00000004892;ENSMUSG00000042429
GO:0045171	Cellular Component	intercellular bridge	2	77	0.145761	ENSMUSG00000004035;ENSMUSG00000040562
GO:0055038	Cellular Component	recycling endosome membrane	2	77	0.145761	ENSMUSG00000020388;ENSMUSG00000040569
GO:0008301	Molecular Function	DNA binding, bending	1	17	0.145988	ENSMUSG00000015217
GO:0016646	Molecular Function	oxidoreductase activity, acting on the CH-NH group of donors, NAD or NADP as acceptor	1	17	0.145988	ENSMUSG00000029695
GO:0016863	Molecular Function	intramolecular oxidoreductase activity, transposing C=C bonds	1	17	0.145988	ENSMUSG00000022129
GO:0050145	Molecular Function	nucleoside monophosphate kinase activity	1	17	0.145988	ENSMUSG00000041323
GO:0019730	Biological Process	antimicrobial humoral response	3	146	0.14621	ENSMUSG00000027445;ENSMUSG00000057666;ENSMUSG00000070529
GO:0030673	Cellular Component	axolemma	1	18	0.146216	ENSMUSG00000042429
GO:0043218	Cellular Component	compact myelin	1	18	0.146216	ENSMUSG00000001642
GO:0006470	Biological Process	protein dephosphorylation	5	307	0.146244	ENSMUSG00000020151;ENSMUSG00000030203;ENSMUSG00000037628;ENSMUSG00000042429;ENSMUSG00000061718
GO:0051047	Biological Process	positive regulation of secretion	6	393	0.14669	ENSMUSG00000022061;ENSMUSG00000028456;ENSMUSG00000029304;ENSMUSG00000030616;ENSMUSG00000042429;ENSMUSG00000050953
GO:0003208	Biological Process	cardiac ventricle morphogenesis	2	75	0.147493	ENSMUSG00000026414;ENSMUSG00000035458
GO:0140056	Biological Process	organelle localization by membrane tethering	2	75	0.147493	ENSMUSG00000028456;ENSMUSG00000030616
GO:1900180	Biological Process	regulation of protein localization to nucleus	3	147	0.148325	ENSMUSG00000019942;ENSMUSG00000029544;ENSMUSG00000030865
GO:0044325	Molecular Function	ion channel binding	3	144	0.148573	ENSMUSG00000005362;ENSMUSG00000028525;ENSMUSG00000039639
GO:0017171	Molecular Function	serine hydrolase activity	4	222	0.15032	ENSMUSG00000022226;ENSMUSG00000022887;ENSMUSG00000033825;ENSMUSG00000061068
GO:0016740	Molecular Function	transferase activity	26	2278	0.150387	ENSMUSG00000004035;ENSMUSG00000019942;ENSMUSG00000021200;ENSMUSG00000021364;ENSMUSG00000022033;ENSMUSG00000023047;ENSMUSG00000025574;ENSMUSG00000027199;ENSMUSG00000027296;ENSMUSG00000031853;ENSMUSG00000033192;ENSMUSG00000037868;ENSMUSG00000038068;ENSMUSG00000038145;ENSMUSG00000040562;ENSMUSG00000041245;ENSMUSG00000041323;ENSMUSG00000042817;ENSMUSG00000057666;ENSMUSG00000058966;ENSMUSG00000062248;…
GO:0072073	Biological Process	kidney epithelium development	3	148	0.150451	ENSMUSG00000018698;ENSMUSG00000022144;ENSMUSG00000051159
GO:0060420	Biological Process	regulation of heart growth	2	76	0.150626	ENSMUSG00000019942;ENSMUSG00000050953
GO:0071384	Biological Process	cellular response to corticosteroid stimulus	2	76	0.150626	ENSMUSG00000022144;ENSMUSG00000042817
GO:1901654	Biological Process	response to ketone	4	227	0.150643	ENSMUSG00000001642;ENSMUSG00000022061;ENSMUSG00000022144;ENSMUSG00000029304
GO:0019199	Molecular Function	transmembrane receptor protein kinase activity	3	145	0.150746	ENSMUSG00000022033;ENSMUSG00000023047;ENSMUSG00000042817
GO:0006857	Biological Process	oligopeptide transport	1	18	0.150863	ENSMUSG00000050953
GO:0007398	Biological Process	ectoderm development	1	18	0.150863	ENSMUSG00000018698
GO:0009415	Biological Process	response to water	1	18	0.150863	ENSMUSG00000001642
GO:0010523	Biological Process	negative regulation of calcium ion transport into cytosol	1	18	0.150863	ENSMUSG00000004035
GO:0019985	Biological Process	translesion synthesis	1	18	0.150863	ENSMUSG00000020974
GO:0021535	Biological Process	cell migration in hindbrain	1	18	0.150863	ENSMUSG00000063063
GO:0022038	Biological Process	corpus callosum development	1	18	0.150863	ENSMUSG00000038668
GO:0032239	Biological Process	regulation of nucleobase-containing compound transport	1	18	0.150863	ENSMUSG00000042429
GO:0035641	Biological Process	locomotory exploration behavior	1	18	0.150863	ENSMUSG00000005362
GO:0042074	Biological Process	cell migration involved in gastrulation	1	18	0.150863	ENSMUSG00000062327
GO:0045779	Biological Process	negative regulation of bone resorption	1	18	0.150863	ENSMUSG00000032937
GO:0045986	Biological Process	negative regulation of smooth muscle contraction	1	18	0.150863	ENSMUSG00000042429
GO:0048148	Biological Process	behavioral response to cocaine	1	18	0.150863	ENSMUSG00000061718
GO:0048484	Biological Process	enteric nervous system development	1	18	0.150863	ENSMUSG00000022144
GO:0060457	Biological Process	negative regulation of digestive system process	1	18	0.150863	ENSMUSG00000041245
GO:0070206	Biological Process	protein trimerization	1	18	0.150863	ENSMUSG00000012428
GO:0070486	Biological Process	leukocyte aggregation	1	18	0.150863	ENSMUSG00000053062
GO:0071435	Biological Process	potassium ion export	1	18	0.150863	ENSMUSG00000039639
GO:0071498	Biological Process	cellular response to fluid shear stress	1	18	0.150863	ENSMUSG00000029304
GO:0072189	Biological Process	ureter development	1	18	0.150863	ENSMUSG00000018698
GO:0090136	Biological Process	epithelial cell-cell adhesion	1	18	0.150863	ENSMUSG00000063063
GO:0097623	Biological Process	potassium ion export across plasma membrane	1	18	0.150863	ENSMUSG00000039639
GO:0099150	Biological Process	regulation of postsynaptic specialization assembly	1	18	0.150863	ENSMUSG00000031654
GO:0150052	Biological Process	regulation of postsynapse assembly	1	18	0.150863	ENSMUSG00000031654
GO:1901077	Biological Process	regulation of relaxation of muscle	1	18	0.150863	ENSMUSG00000028525
GO:1902805	Biological Process	positive regulation of synaptic vesicle transport	1	18	0.150863	ENSMUSG00000028456
GO:1904889	Biological Process	regulation of excitatory synapse assembly	1	18	0.150863	ENSMUSG00000031654
GO:0099512	Cellular Component	supramolecular fiber	12	980	0.150895	ENSMUSG00000019942;ENSMUSG00000020388;ENSMUSG00000026407;ENSMUSG00000026414;ENSMUSG00000027331;ENSMUSG00000028525;ENSMUSG00000029757;ENSMUSG00000035458;ENSMUSG00000035783;ENSMUSG00000039639;ENSMUSG00000050953;ENSMUSG00000055044
GO:0012501	Biological Process	programmed cell death	22	1927	0.151465	ENSMUSG00000001642;ENSMUSG00000019942;ENSMUSG00000019966;ENSMUSG00000021319;ENSMUSG00000022061;ENSMUSG00000022144;ENSMUSG00000023011;ENSMUSG00000023034;ENSMUSG00000026672;ENSMUSG00000028456;ENSMUSG00000029304;ENSMUSG00000031870;ENSMUSG00000038068;ENSMUSG00000038668;ENSMUSG00000041245;ENSMUSG00000041359;ENSMUSG00000042429;ENSMUSG00000050088;ENSMUSG00000050953;ENSMUSG00000051159;ENSMUSG00000057666;…
GO:0071214	Biological Process	cellular response to abiotic stimulus	5	311	0.151873	ENSMUSG00000001642;ENSMUSG00000022033;ENSMUSG00000039639;ENSMUSG00000041245;ENSMUSG00000050953
GO:0104004	Biological Process	cellular response to environmental stimulus	5	311	0.151873	ENSMUSG00000001642;ENSMUSG00000022033;ENSMUSG00000039639;ENSMUSG00000041245;ENSMUSG00000050953
GO:0070201	Biological Process	regulation of establishment of protein localization	8	576	0.152123	ENSMUSG00000019942;ENSMUSG00000026880;ENSMUSG00000028456;ENSMUSG00000029544;ENSMUSG00000030865;ENSMUSG00000039639;ENSMUSG00000050953;ENSMUSG00000078630
GO:0017038	Biological Process	protein import	4	228	0.152325	ENSMUSG00000019942;ENSMUSG00000029544;ENSMUSG00000030865;ENSMUSG00000078630
GO:0035296	Biological Process	regulation of tube diameter	3	149	0.152587	ENSMUSG00000035783;ENSMUSG00000042429;ENSMUSG00000050953
GO:0050880	Biological Process	regulation of blood vessel size	3	149	0.152587	ENSMUSG00000035783;ENSMUSG00000042429;ENSMUSG00000050953
GO:0097553	Biological Process	calcium ion transmembrane import into cytosol	3	149	0.152587	ENSMUSG00000004035;ENSMUSG00000020216;ENSMUSG00000079157
GO:0097746	Biological Process	regulation of blood vessel diameter	3	149	0.152587	ENSMUSG00000035783;ENSMUSG00000042429;ENSMUSG00000050953
GO:0043009	Biological Process	chordate embryonic development	10	761	0.15269	ENSMUSG00000011263;ENSMUSG00000018698;ENSMUSG00000020151;ENSMUSG00000022061;ENSMUSG00000032218;ENSMUSG00000047407;ENSMUSG00000050953;ENSMUSG00000051159;ENSMUSG00000061082;ENSMUSG00000062327
GO:0000930	Cellular Component	gamma-tubulin complex	1	19	0.153685	ENSMUSG00000028525
GO:0000400	Molecular Function	four-way junction DNA binding	1	18	0.153883	ENSMUSG00000015217
GO:0004675	Molecular Function	transmembrane receptor protein serine/threonine kinase activity	1	18	0.153883	ENSMUSG00000023047
GO:0008199	Molecular Function	ferric iron binding	1	18	0.153883	ENSMUSG00000022613
GO:0016208	Molecular Function	AMP binding	1	18	0.153883	ENSMUSG00000027452
GO:0016411	Molecular Function	acylglycerol O-acyltransferase activity	1	18	0.153883	ENSMUSG00000033192
GO:0036041	Molecular Function	long-chain fatty acid binding	1	18	0.153883	ENSMUSG00000062515
GO:0051010	Molecular Function	microtubule plus-end binding	1	18	0.153883	ENSMUSG00000027331
GO:0048646	Biological Process	anatomical structure formation involved in morphogenesis	14	1143	0.153979	ENSMUSG00000018698;ENSMUSG00000022061;ENSMUSG00000022144;ENSMUSG00000023011;ENSMUSG00000023034;ENSMUSG00000026414;ENSMUSG00000028024;ENSMUSG00000031654;ENSMUSG00000037868;ENSMUSG00000039313;ENSMUSG00000047407;ENSMUSG00000050953;ENSMUSG00000053062;ENSMUSG00000062327
GO:1901565	Biological Process	organonitrogen compound catabolic process	15	1240	0.154062	ENSMUSG00000005362;ENSMUSG00000021200;ENSMUSG00000022033;ENSMUSG00000027536;ENSMUSG00000028024;ENSMUSG00000028525;ENSMUSG00000029596;ENSMUSG00000029695;ENSMUSG00000033022;ENSMUSG00000038068;ENSMUSG00000050345;ENSMUSG00000050953;ENSMUSG00000078630;ENSMUSG00000098374;ENSMUSG00000098650
GO:0051301	Biological Process	cell division	8	578	0.154173	ENSMUSG00000019942;ENSMUSG00000022061;ENSMUSG00000022129;ENSMUSG00000027331;ENSMUSG00000027536;ENSMUSG00000032218;ENSMUSG00000062248;ENSMUSG00000098374
GO:0044248	Biological Process	cellular catabolic process	24	2133	0.154252	ENSMUSG00000004035;ENSMUSG00000005362;ENSMUSG00000021200;ENSMUSG00000022033;ENSMUSG00000022144;ENSMUSG00000022613;ENSMUSG00000026672;ENSMUSG00000027536;ENSMUSG00000028024;ENSMUSG00000028525;ENSMUSG00000029596;ENSMUSG00000029695;ENSMUSG00000031683;ENSMUSG00000033022;ENSMUSG00000037797;ENSMUSG00000038068;ENSMUSG00000040562;ENSMUSG00000042684;ENSMUSG00000050345;ENSMUSG00000057666;ENSMUSG00000063415;…
GO:0016049	Biological Process	cell growth	7	488	0.154553	ENSMUSG00000001313;ENSMUSG00000004892;ENSMUSG00000025213;ENSMUSG00000039313;ENSMUSG00000050953;ENSMUSG00000051243;ENSMUSG00000074923
GO:0061564	Biological Process	axon development	7	488	0.154553	ENSMUSG00000001313;ENSMUSG00000018698;ENSMUSG00000022144;ENSMUSG00000037868;ENSMUSG00000051243;ENSMUSG00000063063;ENSMUSG00000064293
GO:0016202	Biological Process	regulation of striated muscle tissue development	3	150	0.154732	ENSMUSG00000019942;ENSMUSG00000050953;ENSMUSG00000063415
GO:0035150	Biological Process	regulation of tube size	3	150	0.154732	ENSMUSG00000035783;ENSMUSG00000042429;ENSMUSG00000050953
GO:0042552	Biological Process	myelination	3	150	0.154732	ENSMUSG00000037868;ENSMUSG00000038668;ENSMUSG00000053062
GO:0016528	Cellular Component	sarcoplasm	2	80	0.154859	ENSMUSG00000004035;ENSMUSG00000020216
GO:0019898	Cellular Component	extrinsic component of membrane	5	324	0.155039	ENSMUSG00000017400;ENSMUSG00000024302;ENSMUSG00000030616;ENSMUSG00000049709;ENSMUSG00000063063
GO:0015711	Biological Process	organic anion transport	7	489	0.155681	ENSMUSG00000005357;ENSMUSG00000024818;ENSMUSG00000027533;ENSMUSG00000040569;ENSMUSG00000042429;ENSMUSG00000050953;ENSMUSG00000062515
GO:0015297	Molecular Function	antiporter activity	2	76	0.155806	ENSMUSG00000040569;ENSMUSG00000069855
GO:0099081	Cellular Component	supramolecular polymer	12	987	0.156267	ENSMUSG00000019942;ENSMUSG00000020388;ENSMUSG00000026407;ENSMUSG00000026414;ENSMUSG00000027331;ENSMUSG00000028525;ENSMUSG00000029757;ENSMUSG00000035458;ENSMUSG00000035783;ENSMUSG00000039639;ENSMUSG00000050953;ENSMUSG00000055044
GO:0072175	Biological Process	epithelial tube formation	3	151	0.156887	ENSMUSG00000022144;ENSMUSG00000047407;ENSMUSG00000062327
GO:0038034	Biological Process	signal transduction in absence of ligand	2	78	0.156929	ENSMUSG00000019966;ENSMUSG00000022144
GO:0042446	Biological Process	hormone biosynthetic process	2	78	0.156929	ENSMUSG00000019301;ENSMUSG00000033122
GO:0060415	Biological Process	muscle tissue morphogenesis	2	78	0.156929	ENSMUSG00000026414;ENSMUSG00000035458
GO:0097192	Biological Process	extrinsic apoptotic signaling pathway in absence of ligand	2	78	0.156929	ENSMUSG00000019966;ENSMUSG00000022144
GO:0099080	Cellular Component	supramolecular complex	12	988	0.157043	ENSMUSG00000019942;ENSMUSG00000020388;ENSMUSG00000026407;ENSMUSG00000026414;ENSMUSG00000027331;ENSMUSG00000028525;ENSMUSG00000029757;ENSMUSG00000035458;ENSMUSG00000035783;ENSMUSG00000039639;ENSMUSG00000050953;ENSMUSG00000055044
GO:1990351	Cellular Component	transporter complex	5	326	0.157816	ENSMUSG00000026407;ENSMUSG00000028525;ENSMUSG00000031789;ENSMUSG00000032034;ENSMUSG00000039639
GO:0043226	Cellular Component	organelle	119	12805	0.15795	ENSMUSG00000000317;ENSMUSG00000001156;ENSMUSG00000001313;ENSMUSG00000001349;ENSMUSG00000001642;ENSMUSG00000004035;ENSMUSG00000005357;ENSMUSG00000005362;ENSMUSG00000012428;ENSMUSG00000015217;ENSMUSG00000017733;ENSMUSG00000018698;ENSMUSG00000018830;ENSMUSG00000019102;ENSMUSG00000019942;ENSMUSG00000019966;ENSMUSG00000019996;ENSMUSG00000020216;ENSMUSG00000020388;ENSMUSG00000020672;ENSMUSG00000020974;…
GO:0000188	Biological Process	inactivation of MAPK activity	1	19	0.158547	ENSMUSG00000030203
GO:0001976	Biological Process	neurological system process involved in regulation of systemic arterial blood pressure	1	19	0.158547	ENSMUSG00000035458
GO:0006085	Biological Process	acetyl-CoA biosynthetic process	1	19	0.158547	ENSMUSG00000027452
GO:0006534	Biological Process	cysteine metabolic process	1	19	0.158547	ENSMUSG00000033022
GO:0006670	Biological Process	sphingosine metabolic process	1	19	0.158547	ENSMUSG00000032908
GO:0010644	Biological Process	cell communication by electrical coupling	1	19	0.158547	ENSMUSG00000050953
GO:0021924	Biological Process	cell proliferation in external granule layer	1	19	0.158547	ENSMUSG00000018698
GO:0021930	Biological Process	cerebellar granule cell precursor proliferation	1	19	0.158547	ENSMUSG00000018698
GO:0030002	Biological Process	cellular anion homeostasis	1	19	0.158547	ENSMUSG00000029304
GO:0030011	Biological Process	maintenance of cell polarity	1	19	0.158547	ENSMUSG00000055044
GO:0030320	Biological Process	cellular monovalent inorganic anion homeostasis	1	19	0.158547	ENSMUSG00000029304
GO:0030540	Biological Process	female genitalia development	1	19	0.158547	ENSMUSG00000018698
GO:0033033	Biological Process	negative regulation of myeloid cell apoptotic process	1	19	0.158547	ENSMUSG00000019966
GO:0034501	Biological Process	protein localization to kinetochore	1	19	0.158547	ENSMUSG00000019942
GO:0036342	Biological Process	post-anal tail morphogenesis	1	19	0.158547	ENSMUSG00000062327
GO:0048172	Biological Process	regulation of short-term neuronal synaptic plasticity	1	19	0.158547	ENSMUSG00000028456
GO:0060080	Biological Process	inhibitory postsynaptic potential	1	19	0.158547	ENSMUSG00000028456
GO:0072079	Biological Process	nephron tubule formation	1	19	0.158547	ENSMUSG00000022144
GO:0097062	Biological Process	dendritic spine maintenance	1	19	0.158547	ENSMUSG00000027296
GO:1901673	Biological Process	regulation of mitotic spindle assembly	1	19	0.158547	ENSMUSG00000027536
GO:1902259	Biological Process	regulation of delayed rectifier potassium channel activity	1	19	0.158547	ENSMUSG00000039639
GO:2001014	Biological Process	regulation of skeletal muscle cell differentiation	1	19	0.158547	ENSMUSG00000063415
GO:0043296	Cellular Component	apical junction complex	3	157	0.158587	ENSMUSG00000041245;ENSMUSG00000053062;ENSMUSG00000068876
GO:0008152	Biological Process	metabolic process	111	11470	0.158812	ENSMUSG00000000317;ENSMUSG00000001156;ENSMUSG00000001642;ENSMUSG00000004035;ENSMUSG00000005362;ENSMUSG00000012428;ENSMUSG00000015217;ENSMUSG00000017733;ENSMUSG00000018698;ENSMUSG00000019102;ENSMUSG00000019301;ENSMUSG00000019942;ENSMUSG00000019966;ENSMUSG00000020151;ENSMUSG00000020974;ENSMUSG00000021200;ENSMUSG00000021319;ENSMUSG00000021364;ENSMUSG00000022033;ENSMUSG00000022061;ENSMUSG00000022129;…
GO:0055088	Biological Process	lipid homeostasis	3	152	0.159051	ENSMUSG00000042429;ENSMUSG00000058966;ENSMUSG00000062515
GO:0060078	Biological Process	regulation of postsynaptic membrane potential	3	152	0.159051	ENSMUSG00000028456;ENSMUSG00000031654;ENSMUSG00000042429
GO:0098858	Cellular Component	actin-based cell projection	4	240	0.159159	ENSMUSG00000001642;ENSMUSG00000019966;ENSMUSG00000035783;ENSMUSG00000059430
GO:0015833	Biological Process	peptide transport	19	1642	0.159768	ENSMUSG00000019942;ENSMUSG00000026672;ENSMUSG00000026880;ENSMUSG00000027519;ENSMUSG00000027536;ENSMUSG00000028456;ENSMUSG00000029544;ENSMUSG00000030616;ENSMUSG00000030865;ENSMUSG00000031654;ENSMUSG00000037868;ENSMUSG00000039639;ENSMUSG00000042429;ENSMUSG00000047591;ENSMUSG00000049350;ENSMUSG00000050953;ENSMUSG00000052302;ENSMUSG00000057000;ENSMUSG00000078630
GO:0070997	Biological Process	neuron death	6	404	0.160428	ENSMUSG00000022144;ENSMUSG00000023011;ENSMUSG00000026672;ENSMUSG00000042429;ENSMUSG00000051159;ENSMUSG00000057666
GO:0044291	Cellular Component	cell-cell contact zone	2	82	0.160985	ENSMUSG00000050953;ENSMUSG00000053062
GO:0000145	Cellular Component	exocyst	1	20	0.161089	ENSMUSG00000011263
GO:0005922	Cellular Component	connexin complex	1	20	0.161089	ENSMUSG00000050953
GO:0060205	Cellular Component	cytoplasmic vesicle lumen	1	20	0.161089	ENSMUSG00000049350
GO:0007272	Biological Process	ensheathment of neurons	3	153	0.161225	ENSMUSG00000037868;ENSMUSG00000038668;ENSMUSG00000053062
GO:0008366	Biological Process	axon ensheathment	3	153	0.161225	ENSMUSG00000037868;ENSMUSG00000038668;ENSMUSG00000053062
GO:0055067	Biological Process	monovalent inorganic cation homeostasis	3	153	0.161225	ENSMUSG00000029304;ENSMUSG00000030865;ENSMUSG00000042429
GO:0060359	Biological Process	response to ammonium ion	3	153	0.161225	ENSMUSG00000031870;ENSMUSG00000057666;ENSMUSG00000061718
GO:1901861	Biological Process	regulation of muscle tissue development	3	153	0.161225	ENSMUSG00000019942;ENSMUSG00000050953;ENSMUSG00000063415
GO:0005242	Molecular Function	inward rectifier potassium channel activity	1	19	0.161705	ENSMUSG00000032034
GO:0005416	Molecular Function	amino acid:cation symporter activity	1	19	0.161705	ENSMUSG00000005357
GO:0015106	Molecular Function	bicarbonate transmembrane transporter activity	1	19	0.161705	ENSMUSG00000040569
GO:0071617	Molecular Function	lysophospholipid acyltransferase activity	1	19	0.161705	ENSMUSG00000033192
GO:0000987	Molecular Function	proximal promoter sequence-specific DNA binding	14	1129	0.161711	ENSMUSG00000000317;ENSMUSG00000001156;ENSMUSG00000018698;ENSMUSG00000022061;ENSMUSG00000023034;ENSMUSG00000028417;ENSMUSG00000030103;ENSMUSG00000031870;ENSMUSG00000037868;ENSMUSG00000043753;ENSMUSG00000047407;ENSMUSG00000047591;ENSMUSG00000062327;ENSMUSG00000067860
GO:0071944	Cellular Component	cell periphery	63	6450	0.162148	ENSMUSG00000001313;ENSMUSG00000005357;ENSMUSG00000011263;ENSMUSG00000012428;ENSMUSG00000017400;ENSMUSG00000019102;ENSMUSG00000019966;ENSMUSG00000020151;ENSMUSG00000020388;ENSMUSG00000020672;ENSMUSG00000022129;ENSMUSG00000023011;ENSMUSG00000023036;ENSMUSG00000023047;ENSMUSG00000024302;ENSMUSG00000026407;ENSMUSG00000026532;ENSMUSG00000026832;ENSMUSG00000026880;ENSMUSG00000027331;ENSMUSG00000027519;…
GO:0072657	Biological Process	protein localization to membrane	8	586	0.162506	ENSMUSG00000017400;ENSMUSG00000020216;ENSMUSG00000026672;ENSMUSG00000026880;ENSMUSG00000030616;ENSMUSG00000039639;ENSMUSG00000041245;ENSMUSG00000042429
GO:0031401	Biological Process	positive regulation of protein modification process	15	1252	0.162536	ENSMUSG00000019966;ENSMUSG00000022033;ENSMUSG00000022061;ENSMUSG00000022144;ENSMUSG00000031853;ENSMUSG00000032937;ENSMUSG00000035783;ENSMUSG00000038668;ENSMUSG00000041245;ENSMUSG00000041359;ENSMUSG00000042429;ENSMUSG00000049608;ENSMUSG00000062248;ENSMUSG00000074923;ENSMUSG00000098650
GO:0033002	Biological Process	muscle cell proliferation	4	234	0.162561	ENSMUSG00000001349;ENSMUSG00000001642;ENSMUSG00000019942;ENSMUSG00000050953
GO:0050805	Biological Process	negative regulation of synaptic transmission	2	80	0.163283	ENSMUSG00000031654;ENSMUSG00000042429
GO:0048634	Biological Process	regulation of muscle organ development	3	154	0.163407	ENSMUSG00000019942;ENSMUSG00000050953;ENSMUSG00000063415
GO:0098739	Biological Process	import across plasma membrane	3	154	0.163407	ENSMUSG00000005357;ENSMUSG00000032034;ENSMUSG00000079157
GO:0007411	Biological Process	axon guidance	4	235	0.164291	ENSMUSG00000018698;ENSMUSG00000022144;ENSMUSG00000037868;ENSMUSG00000064293
GO:0007601	Biological Process	visual perception	3	155	0.165599	ENSMUSG00000029544;ENSMUSG00000031789;ENSMUSG00000075410
GO:0097485	Biological Process	neuron projection guidance	4	236	0.166028	ENSMUSG00000018698;ENSMUSG00000022144;ENSMUSG00000037868;ENSMUSG00000064293
GO:0009081	Biological Process	branched-chain amino acid metabolic process	1	20	0.166161	ENSMUSG00000029596
GO:0010002	Biological Process	cardioblast differentiation	1	20	0.166161	ENSMUSG00000062327
GO:0010763	Biological Process	positive regulation of fibroblast migration	1	20	0.166161	ENSMUSG00000035783
GO:0021534	Biological Process	cell proliferation in hindbrain	1	20	0.166161	ENSMUSG00000018698
GO:0032354	Biological Process	response to follicle-stimulating hormone	1	20	0.166161	ENSMUSG00000032937
GO:0035970	Biological Process	peptidyl-threonine dephosphorylation	1	20	0.166161	ENSMUSG00000030203
GO:0046851	Biological Process	negative regulation of bone remodeling	1	20	0.166161	ENSMUSG00000032937
GO:0050965	Biological Process	detection of temperature stimulus involved in sensory perception of pain	1	20	0.166161	ENSMUSG00000042429
GO:0055064	Biological Process	chloride ion homeostasis	1	20	0.166161	ENSMUSG00000029304
GO:0055070	Biological Process	copper ion homeostasis	1	20	0.166161	ENSMUSG00000098650
GO:0060009	Biological Process	Sertoli cell development	1	20	0.166161	ENSMUSG00000032937
GO:0071371	Biological Process	cellular response to gonadotropin stimulus	1	20	0.166161	ENSMUSG00000032937
GO:0072488	Biological Process	ammonium transmembrane transport	1	20	0.166161	ENSMUSG00000024818
GO:1901317	Biological Process	regulation of flagellated sperm motility	1	20	0.166161	ENSMUSG00000074595
GO:1901524	Biological Process	regulation of mitophagy	1	20	0.166161	ENSMUSG00000026672
GO:1905874	Biological Process	regulation of postsynaptic density organization	1	20	0.166161	ENSMUSG00000031654
GO:0001085	Molecular Function	RNA polymerase II transcription factor binding	3	152	0.166237	ENSMUSG00000030103;ENSMUSG00000037868;ENSMUSG00000062327
GO:0044440	Cellular Component	endosomal part	6	423	0.166748	ENSMUSG00000012428;ENSMUSG00000020388;ENSMUSG00000027519;ENSMUSG00000027536;ENSMUSG00000040569;ENSMUSG00000057666
GO:0001750	Cellular Component	photoreceptor outer segment	2	84	0.167154	ENSMUSG00000031789;ENSMUSG00000075410
GO:0009792	Biological Process	embryo development ending in birth or egg hatching	10	777	0.167199	ENSMUSG00000011263;ENSMUSG00000018698;ENSMUSG00000020151;ENSMUSG00000022061;ENSMUSG00000032218;ENSMUSG00000047407;ENSMUSG00000050953;ENSMUSG00000051159;ENSMUSG00000061082;ENSMUSG00000062327
GO:0007584	Biological Process	response to nutrient	4	237	0.167771	ENSMUSG00000019102;ENSMUSG00000027199;ENSMUSG00000029304;ENSMUSG00000063415
GO:0048705	Biological Process	skeletal system morphogenesis	4	237	0.167771	ENSMUSG00000018698;ENSMUSG00000021319;ENSMUSG00000062327;ENSMUSG00000063415
GO:0002831	Biological Process	regulation of response to biotic stimulus	3	156	0.167799	ENSMUSG00000026672;ENSMUSG00000028456;ENSMUSG00000049709
GO:0043083	Cellular Component	synaptic cleft	1	21	0.168428	ENSMUSG00000031654
GO:0045120	Cellular Component	pronucleus	1	21	0.168428	ENSMUSG00000041359
GO:0097470	Cellular Component	ribbon synapse	1	21	0.168428	ENSMUSG00000028456
GO:0004602	Molecular Function	glutathione peroxidase activity	1	20	0.169455	ENSMUSG00000004035
GO:0016722	Molecular Function	oxidoreductase activity, oxidizing metal ions	1	20	0.169455	ENSMUSG00000012428
GO:0019789	Molecular Function	SUMO transferase activity	1	20	0.169455	ENSMUSG00000037868
GO:0072349	Molecular Function	modified amino acid transmembrane transporter activity	1	20	0.169455	ENSMUSG00000050953
GO:0007626	Biological Process	locomotory behavior	4	238	0.169521	ENSMUSG00000005362;ENSMUSG00000032937;ENSMUSG00000061718;ENSMUSG00000074923
GO:0051259	Biological Process	protein complex oligomerization	4	238	0.169521	ENSMUSG00000012428;ENSMUSG00000025574;ENSMUSG00000034327;ENSMUSG00000051727
GO:0009798	Biological Process	axis specification	2	82	0.169681	ENSMUSG00000018698;ENSMUSG00000051159
GO:0014032	Biological Process	neural crest cell development	2	82	0.169681	ENSMUSG00000019966;ENSMUSG00000022144
GO:0031646	Biological Process	positive regulation of neurological system process	2	82	0.169681	ENSMUSG00000028456;ENSMUSG00000037868
GO:0043954	Biological Process	cellular component maintenance	2	82	0.169681	ENSMUSG00000027296;ENSMUSG00000031654
GO:0000070	Biological Process	mitotic sister chromatid segregation	3	157	0.170008	ENSMUSG00000027331;ENSMUSG00000027536;ENSMUSG00000062510
GO:0043433	Biological Process	negative regulation of DNA-binding transcription factor activity	3	157	0.170008	ENSMUSG00000021319;ENSMUSG00000030103;ENSMUSG00000062327
GO:0005911	Cellular Component	cell-cell junction	6	426	0.170524	ENSMUSG00000001642;ENSMUSG00000041245;ENSMUSG00000050953;ENSMUSG00000053062;ENSMUSG00000068876;ENSMUSG00000091556
GO:0032103	Biological Process	positive regulation of response to external stimulus	5	324	0.170777	ENSMUSG00000026672;ENSMUSG00000028456;ENSMUSG00000038668;ENSMUSG00000049709;ENSMUSG00000062515
[truncated: 2,466 more rows]
