# Supplementary material for: hnRNPU in Sertoli cells cooperates with WT1 and is essential for testicular development by modulating transcriptional factors Sox8/9
Source: Theranostics. 2021 Oct 25;11(20):10030–46. doi: 10.7150/thno.66819 (PMC8581416; doi:10.7150/thno.66819)
Supplement: Supplementary file 7 — Supplementary table 6. [file thnov11p10030s7.xlsx]

## Sheet: Sheet1
Table S6. The antibodies used in this study.
Antibodies	Species	Concentration	Company source	Cat #
hnRNPU	Mouse	1：100	santa	sc-32315
WT1	Rabbit	1：400	abcam	ab89901
WT1	Mouse	1：300	abcam	ab212951
LAMININ	Rabbit	1：200	abcam	ab11575
DDX4/MVH	Rabbit	1：500	abcam	ab13840
Ki67	Rabbit	1：200	abcam	ab15580
P27 kip1	Mouse	1：200	abcam	ab193379
PLZF	Mouse	1：100	santa	SC-28391
STRA8	Rabbit	1：200	Milipore	ABN1656
GCNA1/TRA98	Rat	1：500	abcam	ab82527
N-CADHERIN	Mouse	1：200	cell signaling technology	14215S
VIMENTIN	Rabbit	1：200	cell signaling technology	5741S
PCNA	Mouse	1：100	santa	sc-56
Sox-8 antibody (H-7)	Mouse	1：200	santa	Sc-374446
RNA polymerase II CTD repeat	Rabbit	1:1000	YSPTSPS-ChIP grade	ab26721
Sox9	Mouse	1:1000	abcam	ab185966
GAPDH	Rabbit	1：6000	Proteintech	10494-1-AP
HRP Goat anti-mouse IgG	Goat	1：10000	Abbkine	A21010-1
HRP Goat anti-rabbit IgG	Goat	1：10000	Abbkine	A21020-1
Alexa FluorTM 488 Goat anti-mouse	Goat	1：500	Invitrogen	A11029
Goat anti-mouse
Dylight 594 Goat anti-rabbit IgG	Goat	1：500	Abbkine	A23420
Alexa FluorTM 488 Goat anti-rabbit IgG (H+L)	Goat	1：500	Invitrogen	A32731
Cy3-conjugated Affinipure Goat anti-mouse IgG (H+L)	Goat	1：500	Proteintech	SA00009-1
