# Supplementary material for: hnRNPU in Sertoli cells cooperates with WT1 and is essential for testicular development by modulating transcriptional factors Sox8/9
Source: Theranostics. 2021 Oct 25;11(20):10030–46. doi: 10.7150/thno.66819 (PMC8581416; doi:10.7150/thno.66819)
Supplement: Supplementary file 8 — Supplementary table 7. [file thnov11p10030s8.xlsx]

## Sheet: Sheet2
Table S7. The primers used in this study.
Target gene	Sequence(5'-3)	Applications
	F:tcagcagcgaatggtatcaa
Hnrnpu-loxp	R:gaaagcagccatgttttacactt	Genotyping
Amh-cre	F:CAGCATTCCTGTCACTTGGTC	Genotyping
	R:ATTTGCCTGCATTACCGGTCG
Hnrnpu	F:TCCCCTTAGAGGACCGAGTT	RT-qPCR
	R:GGGTTTTCAGCTGCATGTTT
Gdnf	F:GCGCTGACCAGTGACTCCAA	RT-qPCR
	R:AGCCTGCCGATTCCTCTCTC
Gfaα1	F:AGAAGCAGTTTCACCCAG	RT-qPCR
	R:ATCATCACCACCACCATC
Sox8	F:TGTACAAAGCTGATGCAGTGCT	RT-qPCR
	R:TAGCTCTTGCTTGCTTCCATTG
Sox9	F:CGGAGGAAGTCGGTGAA A	RT-qPCR
	R:GTCGGTTTTGGGAGTGGTG
Gapdh	F:AGGTCGGTGTGAACGGATTTG	RT-qPCR
	R:GGGGTCGTGATGGCAACA
Osr1	F:GGAACCAGCAATTACTGGGAA	RT-qPCR
	R:AGAACTGTACCTATCGCGTCC
Lhx9	F:TCCAAAACGCACGAGCCAA	RT-qPCR
	R:CAGGTCTGTTAAAGTGGTCGC
Pdgfd	F:TACAGTTGCACTCCCAGGAAT	RT-qPCR
	R:CTTCCAGTTGACAGTTCCGCA
Tgfb2	F:AGCTACCTGGGTCCATTCCT	RT-qPCR
	R:GACGCAGAAAAGGCTGAAAC
Fgfr2	F:AATCTCCCAACCAGAAGCGTA	RT-qPCR
	R:CTCCCCAATAAGCACTGTCCT
Il18	F:GACTCTTGCGTCAACTTCAAGG	RT-qPCR
	R:CAGGCTGTCTTTTGTCAACGA
Igf1	F:GTGAGCCAAAGACACACCCA	RT-qPCR
	R:ACCTCTGATTTTCCGAGTTGC
Prlr	F:GAGAAGGGCAAGTCTGAAGAAC	RT-qPCR
	R:GGGATGGCATTAGCCGCTC
Dach1	F:AGTGGTGGTTCTTGGGATAAGG	RT-qPCR
	R:TGAGAGGATGGCTAACTGGAA
Wnt4	F:AGACGTGCGAGAAACTCAAAG	RT-qPCR
	R:GGAACTGGTATTGGCACTCCT
Rhox8	F:GAACCTCAAGAAGTCACCCAG	RT-qPCR
	R:TCCTGTGAGACTATCCATGCAG
Lhx1	F:AATGCAACCTGACCGAGAAGT	RT-qPCR
	R:AACCAGATCGCTTGGAGAGAT
Cyp26b1	F:TCATCGGAGAGACTGGTCACT	RT-qPCR
	R:GGTGCTCACTAGCTGGTGTTC
Kitl	F:GAATCTCCGAAGAGGCCAGAA	RT-qPCR
	R:GCTGCAACAGGGGGTAACAT
Gata1	F:TGGGGACCTCAGAACCCTTG	RT-qPCR
	R:GGCTGCATTTGGGGAAGTG
Ctsl	F:ATCAAACCTTTAGTGCAGAGTGG	RT-qPCR
	R:CTGTATTCCCCGTTGTGTAGC
Tyro3	F:AGTATGGCTCACTGTCGAAGG	RT-qPCR
	R:AGTAAATGGTTACGGGTTCTGGA
Wnt2	F:CTCGGTGGAATCTGGCTCTG	RT-qPCR
	R:CACATTGTCACACATCACCCT
Inha	F:GCACCCTCCCAGTTTCATCT	RT-qPCR
	R:GGTTGGGCACCATCTCATACT
Inhbb	F:TCCAACGAAGGCAACCAGA	RT-qPCR
	R:TGGATGGGTTCGGTGAGTG
Col4a1	F:CCTGGCACAAAAGGGACGA	RT-qPCR
	R:ACGTGGCCGAGAATTTCACC
Col4a2	F:CGACCGAGTGCGGTTCAAA	RT-qPCR
	R:ACCGCAGGGCACATCCAACT
Col9a3	F:CAAGGATGGCATTGATGGAG	RT-qPCR
	R:CAGACCATCTACACCAGGCAGT
Tsetatin	F:GAGTTCCTGGAGGGAGAAGG	RT-qPCR
	R:TGA AAGGGGCAAATATCGAG
Fshr	F:CGTCCTGATGAGCAAGTTTGG	RT-qPCR
	R:TGGGCTGATTGACTTAGAGGG
Arbp	F:GCAGATCGGGTACCCAACTGTTG	RT-qPCR
	R:CAGCAGCCGCAAATGCAGATG
Clusterin	F:TGAAGGGCCAGTGTGAAAAGT	RT-qPCR
	R:TGAACAGTCCACAGACAAGATCTC
Occludin	F:CAGGGAATATCCACCTATCACTTC	RT-qPCR
	R:TCTGCAGATCCCTTAACTTGCTT
Connexin43	F:CCACTGAGCCCATCCAAAGA	RT-qPCR
	R:TGGTGAGGAGCAGCCATTG
Sox8-P1	F: AATAGCGGATTCGAGCCCCA	Chip-qPCR
	R: AGCACGGCTTGACTTTCGG
Sox8-P2	F: AAAGAAACTTGTTGCGGGTCC	Chip-qPCR
	R: AATCCAAGGTTGCCACGCAG
Sox9-P1	F:CTCCTGTCTCGTCACCCAA	Chip-qPCR
	R:GCCAATCACGGCTAGCTCT
Sox9-P2	F: AACTTCTGTGGGAGCGACAA	Chip-qPCR
	R: GCTCTAAACCCGGGGAAGG
GAPDH	F: TTGCTTAGGCCTTCCTTCTTC	Chip-qPCR
	R: CATCACCTGGCCTACAGGATA
pCMV-MYC-Hnrnpu	F:TGGCCATGGAGGCCCGAATTCGGATGAGTTCTTCGCCTGTTAATGT	Plasmid constructs
	R:AGATCTCGGTCGACCGAATTCGATAATATCCTTGGTGATAATGCT
pGL-P-Sox8(0.5Kb)	F:TCTGGCCTAACTGGCCGGTACCCAATAGCGGATTCGAGCCCC	Plasmid constructs
	R:TATCCTCGAGGCTAGCGAGCTCCCTCACTCATGTCCAGCATC
pGL-P-Sox8(1Kb)	F:TCTGGCCTAACTGGCCGGTACCCAAGCTTAGGGTGGCAGGTA	Plasmid constructs
	R:TATCCTCGAGGCTAGCGAGCTCCCTCACTCATGTCCAGCATC
pGL-P-Sox8(1.5Kb)	F:TCTGGCCTAACTGGCCGGTACCGCAGCTAGCTCTCCATCGAC	Plasmid constructs
	R:TATCCTCGAGGCTAGCGAGCTCCCTCACTCATGTCCAGCATC
pGL-P-Sox8(2Kb)	F:TCTGGCCTAACTGGCCGGTACCACAAACTGTAGGTAGAGCCAC	Plasmid constructs
	R:TATCCTCGAGGCTAGCGAGCTCCCTCACTCATGTCCAGCATC
pGL-P-Sox9	F:TCTGGCCTAACTGGCCGGTACCGAGCAAACTTACACACTCGGA	Plasmid constructs
	R:TATCCTCGAGGCTAGCGAGCTCGCCGGGAAAGGCGAGAA
